# Supplementary material for: A Novel Pulse-Chase SILAC Strategy Measures Changes in Protein Decay and Synthesis Rates Induced by Perturbation of Proteostasis with an Hsp90 Inhibitor
Source: PLoS One. 2013 Nov 27;8(11):e80423. doi: 10.1371/journal.pone.0080423 (PMC3842330; doi:10.1371/journal.pone.0080423)
Supplement: Table S1 — Global statistics incl. numbers of quantified peptides for pcSILAC experiments 1 and 2, each with replicates 1 and 2 (.XLS). (XLS) [file pone.0080423.s017.xls]

## Sheet: CELL COUNTS
Cell counts - pcSILAC experiments
	sample	density t=0 h (x10e6 /ml)	volume (ml)	density t=20h (x10e6 /ml)	Condition	type of exp			cell counts for exp 18 at 20h
pcSILAC exp 1	L1	0.7	45	1.05	DMSO	stSILAC			L1= 1.05.106 cells/ml (216 cells ok + 7cells dead)
pcSILAC exp 1	L2	0.7	45	0.82	GA	pcSILAC			L2 = 0.82.106 cells/ml (165 cells ok + 17cells dead)
pcSILAC exp 1	L3	0.7	45	0.92	DMSO	pcSILAC			L3 = 0.92.106 cells/ml (184 cells ok + 16 cells dead)
pcSILAC exp 1	H1	0.7	45	0.64	GA	stSILAC			H1= 0.64.106 cells/ml ( 129 cells ok + 10 cells dead)
pcSILAC exp 1	H2	0.7	45	0.9	DMSO	pcSILAC			H2 = 0.90.106 cells/ml (180 cells ok + 12 cells dead)
pcSILAC exp 1	H3	0.7	45	0.7	GA	pcSILAC			H3 = 0.70.106 cells/ml (142 cells ok + 12 cells dead)
pcSILAc exp 2	L2	not done*	45	0.9	GA	pcSILAC
pcSILAc exp 2	L3	0.85	45	1.4	DMSO	pcSILAC
pcSILAc exp 2	H2	not done*	45	1.61	DMSO	pcSILAC
pcSILAc exp 2	H3	0.775	45	0.88	GA	pcSILAC
		* very close to the other replicate since they were aliquoted from the same stock culture

## Sheet: exp1 summary stats
	Arg-based ratios																																					Lys-based ratios
Type	R.HM..r1. 6h	centered.log2.R.norm.HM..r1. 6h	R.HL..r1. 6h	centered.log2.R.norm.HL..r1. 6h	R.ML..r1. 6h	centered.log2.R.norm.ML..r1. 6h	R.HM..r1. 12h	centered.log2.R.norm.HM..r1. 12h	R.evidences.count..HL..r1. 12h	R.HL..r1. 12h	centered.log2.R.norm.HL..r1. 12h	R.ML..r1. 12h	centered.log2.R.norm.ML..r1. 12h	R.HM..r1. 20h	centered.log2.R.norm.HM..r1. 20h	R.HL..r1. 20h	centered.log2.R.norm.HL..r1. 20h	R.ML..r1.20h	centered.log2.R.norm.ML..r1.20h	R.HM..r2.6h	centered.log2.R.norm.HM..r2.6h	R.HL..r2.6h	centered.log2.R.norm.HL..r2.6h	R.ML..r2.6h	centered.log2.R.norm.ML..r2.6h	R.HM..r2.12h	centered.log2.R.norm.HM..r2.12h	R.HL..r2.12h	centered.log2.R.norm.HL..r2.12h	R.ML..r2.12h	centered.log2.R.norm.ML..r2.12h	R.HM..r2.20h	centered.log2.R.norm.HM..r2.20h	R.HL..r2.20h	centered.log2.R.norm.HL..r2.20h	R.ML..r2.20h	centered.log2.R.norm.ML..r2.20h	K.HM..r1.6h	centered.log2.K.norm.HM..r1.6h	K.HL..r1.6h	centered.log2.K.norm.HL..r1.6h	K.ML..r1.6h	centered.log2.K.norm.ML..r1.6h	K.HM..r1.12h	centered.log2.K.norm.HM..r1.12h	K.HL..r1.12h	centered.log2.K.norm.HL..r1.12h	K.ML..r1.12h	centered.log2.K.norm.ML..r1.12h
Mean	0.934787	0.00457383	2.7029	-0.0297362	2.41194	-0.0116015	1.41771	-0.00042737	9.51905	1.02609	-0.0113651	1.36392	-0.00752604	2.01314	-0.00752299	0.356957	-0.0541755	0.669288	-0.0519774	0.968365	0.00446972	2.40954	-0.00416315	2.55557	-0.000289307	1.52991	-0.0201006	1.4618	-0.0659751	0.885919	-0.0467641	1.38058	0.00471711	0.480939	0.0188734	0.469007	0.00637677	1.48038	0.046518	0.123441	-0.00695893	0.089528	-0.146258	1.10852	-0.0244342	0.242303	0.0278213	0.206698	-0.0454406
Median	0.922693	0.00348392	2.7624	0.105296	2.47787	0.152263	1.37282	-0.0111068	6	1.02665	0.146922	1.38295	0.174572	1.978	-0.00544431	0.35181	0.0931959	0.664145	0.133559	0.92399	0.00100073	2.4302	0.131888	2.61145	0.146929	1.53898	0.00528801	1.43795	0.131604	0.87627	0.152289	0.89906	0.0257871	0.45986	0.157013	0.4669	0.157203	0.89259	-0.0711273	0.095458	-0.142314	0.06987	-0.25622	0.9874	-0.050074	0.182788	-0.112882	0.15259	-0.157369
Standard deviation	0.28552	0.175573	0.897977	0.674619	0.823537	0.714958	0.917345	0.217322	17.7225	0.593205	0.755246	0.763712	0.744293	0.540137	0.264642	0.162383	0.760875	0.306835	0.837816	1.48747	0.222892	0.934057	0.662899	0.887603	0.683327	0.292008	0.265755	1.33961	0.844228	0.826099	0.842315	14.8587	0.434477	0.709135	0.720731	0.225439	0.716035	5.96194	0.854544	0.110088	0.699403	0.0796952	0.798188	1.01267	0.559761	0.331153	0.688258	0.358409	0.773248
Coefficient of variation	0.305438	38.3864	0.332227	-22.6868	0.341441	-61.6262	0.647063	-508.509	1.8618	0.578121	-66.4531	0.559938	-98.8957	0.268306	-35.1778	0.454908	-14.0446	0.45845	-16.1188	1.53606	49.8671	0.38765	-159.23	0.34732	-2361.94	0.190866	-13.2213	0.916413	-12.7962	0.932477	-18.012	10.7627	92.1065	1.47448	38.1876	0.480672	112.288	4.02731	18.3702	0.891824	-100.504	0.890171	-5.45739	0.913541	-22.9089	1.36669	24.7385	1.73398	-17.0167
Median absolute deviation	0.035025	0.0556082	0.57075	0.304547	0.5166	0.306723	0.060325	0.0615869	3	0.2593	0.359018	0.3484	0.350667	0.12445	0.0896261	0.10633	0.408571	0.213595	0.448473	0.036315	0.0549611	0.5188	0.301675	0.54565	0.2942	0.0645	0.0602109	0.3763	0.369295	0.230625	0.363666	0.060205	0.0976142	0.11621	0.360967	0.12006	0.364309	0.20467	0.34209	0.023646	0.367887	0.022596	0.482533	0.175335	0.253787	0.0384625	0.310594	0.03941	0.37528
Minimum	0.31352	-1.55356	0.092834	-4.81098	0.0324	-6.28413	0.47796	-1.52642	3	0.014395	-5.90023	0.06021	-4.30863	0.37572	-2.4095	0.0079207	-5.34595	0.031899	-4.2591	0.29931	-1.60421	0.094965	-4.52191	0.084445	-4.81132	0.040471	-5.22502	0.037595	-5.12217	0.019568	-5.31084	0.027051	-5.04898	0.0512015	-3.00582	0.035485	-3.57733	0.119144	-2.98107	0.019682	-2.4292	0.011343	-2.76125	0.165212	-2.64758	0.043296	-2.17798	0.028272	-2.58603
Maximum	10.411	3.51126	6.3172	1.28132	7.24	1.7311	31.045	4.52216	514	18.073	4.35159	22.749	4.24589	13.772	2.73044	2.18125	2.84124	2.2218	1.94766	57.2487	5.93842	21.3479	3.20229	12.9558	2.43034	10.612	2.7785	41.749	4.90836	26.537	4.98249	475.1	9.057	19.765	5.59342	4.7913	3.42861	174.96	7.68578	1.62525	4.01821	1.6942	4.24745	29.251	4.83277	8.9135	5.45935	10.711	5.9273
Range	10.0975	5.06483	6.22437	6.0923	7.2076	8.01524	30.567	6.04858	511	18.0586	10.2518	22.6888	8.55452	13.3963	5.13994	2.17333	8.18719	2.1899	6.20677	56.9494	7.54263	21.253	7.7242	12.8714	7.24167	10.5715	8.00352	41.7114	10.0305	26.5174	10.2933	475.073	14.106	19.7138	8.59925	4.75582	7.00594	174.841	10.6668	1.60557	6.44742	1.68286	7.00871	29.0858	7.48035	8.8702	7.63733	10.6827	8.51333
Valid values	1334	1334	1334	1334	1334	1334	1470	1470	1470	1470	1470	1470	1470	1511	1511	1511	1511	1511	1511	1447	1447	1447	1447	1447	1447	1854	1854	1854	1854	1854	1854	1021	1021	1021	1021	1021	1021	1845	1845	1845	1845	1845	1845	2004	2004	2004	2004	2004	2004
Legend
r1, r2	replicate number
norm	normalized by MaxQuant
centered	distribution recentered around 0 (usually not necessary)
evidences count	number of peptide-based quantitations
[truncated: 25 more columns]

## Sheet: exp.1 repl.1
pcSILAC experiment 1 - replicate 1 Quantified protein groups as a function of ratio
Tot ID in this replicate	3018
Name	Total ID with each ratio
R.ev..median..HM..r1.6h	1334			+				+			+	+		+		+						+		+			+	+		+	+			+	+		+	+	+		+		+	+	+		+
R.ev..median..HL..r1.6h	1334			+				+			+	+		+		+						+		+			+	+		+	+			+	+		+	+	+		+		+	+	+		+
R.ev..median..ML..r1.6h	1334			+				+			+	+		+		+						+		+			+	+		+	+			+	+		+	+	+		+		+	+	+		+
R.ev..median..HM..r1.12h	1470		+	+						+		+		+	+	+				+	+	+	+			+	+	+		+			+		+	+			+	+		+					+	+	+
R.ev..median..HL..r1.12h	1470		+	+						+		+		+	+	+				+	+	+	+			+	+	+		+			+		+	+			+	+		+					+	+	+
R.ev..median..ML..r1.12h	1470		+	+						+		+		+	+	+				+	+	+	+			+	+	+		+			+		+	+			+	+		+					+	+	+
R.ev..median..HM..r1.20h	1511	+		+						+	+		+	+		+			+				+	+		+	+	+	+	+		+	+	+			+		+		+	+		+		+			+
R.ev..median..HL..r1.20h	1511	+		+						+	+		+	+		+			+				+	+		+	+	+	+	+		+	+	+			+		+		+	+		+		+			+
R.ev..median..ML..r1.20h	1511	+		+						+	+		+	+		+			+				+	+		+	+	+	+	+		+	+	+			+		+		+	+		+		+			+
K.ev..median..HM..r1.6h	1845	+		+	+		+	+		+		+				+	+		+	+	+			+	+	+			+		+			+		+			+			+	+	+			+
K.ev..median..HL..r1.6h	1845	+		+	+		+	+		+		+				+	+		+	+	+			+	+	+			+		+			+		+			+			+	+	+			+
K.ev..median..ML..r1.6h	1845	+		+	+		+	+		+		+				+	+		+	+	+			+	+	+			+		+			+		+			+			+	+	+			+
K.ev..median..HM..r1.12h	2004	+	+	+		+	+	+	+	+		+	+							+	+				+		+			+				+	+		+		+	+	+				+	+	+		+
K.ev..median..HL..r1.12h	2004	+	+	+		+	+	+	+	+		+	+							+	+				+		+			+				+	+		+		+	+	+				+	+	+		+
K.ev..median..ML..r1.12h	2004	+	+	+		+	+	+	+	+		+	+							+	+				+		+			+				+	+		+		+	+	+				+	+	+		+
K.ev..median..HM..r1.20h	1901	+		+				+	+	+		+					+	+		+				+	+	+		+	+	+	+		+	+						+	+					+		+
K.ev..median..HL..r1.20h	1901	+		+				+	+	+		+					+	+		+				+	+	+		+	+	+	+		+	+						+	+					+		+
K.ev..median..ML..r1.20h	1901	+		+				+	+	+		+					+	+		+				+	+	+		+	+	+	+		+	+						+	+					+		+
Count		52	33	648	114	171	39	38	71	81	72	39	21	100	104	12	105	100	12	98	11	24	49	9	377	11	42	13	9	57	8	115	6	72	10	10	20	68	21	20	6	10	4	3	8	10	6	4	13
[truncated: 15 more columns]

## Sheet: exp.1 repl.2
pcSILAC experiment 1 - replicate 2 Quantified protein groups as a function of ratio
tot in this repl	3121
Name	Total ID with each ratio
R.ev..median..HM..r2.6h	1447				+			+	+	+	+	+	+		+		+	+			+			+		+	+		+		+				+	+	+	+	+			+			+		+	+
R.ev..median..HL..r2.6h	1447				+			+	+	+	+	+	+		+		+	+			+			+		+	+		+		+				+	+	+	+	+			+			+		+	+
R.ev..median..ML..r2.6h	1447				+			+	+	+	+	+	+		+		+	+			+			+		+	+		+		+				+	+	+	+	+			+			+		+	+
R.ev..median..HM..r2.12h	1854			+			+	+			+	+	+	+	+			+		+	+	+	+			+	+	+	+		+	+	+		+				+	+		+		+			+	+
R.ev..median..HL..r2.12h	1854			+			+	+			+	+	+	+	+			+		+	+	+	+			+	+	+	+		+	+	+		+				+	+		+		+			+	+
R.ev..median..ML..r2.12h	1854			+			+	+			+	+	+	+	+			+		+	+	+	+			+	+	+	+		+	+	+		+				+	+		+		+			+	+
R.ev..median..HM..r2.20h	1021							+	+		+				+		+			+					+	+		+		+		+	+		+	+		+	+			+	+			+		+	+
R.ev..median..HL..r2.20h	1021							+	+		+				+		+			+					+	+		+		+		+	+		+	+		+	+			+	+			+		+	+
R.ev..median..ML..r2.20h	1021							+	+		+				+		+			+					+	+		+		+		+	+		+	+		+	+			+	+			+		+	+
K.ev..median..HM..r2.6h	1935	+	+		+		+	+	+		+		+						+		+	+	+	+				+	+	+	+	+		+				+	+	+		+	+
K.ev..median..HL..r2.6h	1935	+	+		+		+	+	+		+		+						+		+	+	+	+				+	+	+	+	+		+				+	+	+		+	+
K.ev..median..ML..r2.6h	1935	+	+		+		+	+	+		+		+						+		+	+	+	+				+	+	+	+	+		+				+	+	+		+	+
K.ev..median..HM..r2.12h	2273	+	+		+	+	+	+	+		+		+	+				+					+	+		+	+	+	+	+		+	+		+	+	+				+		+		+	+			+
K.ev..median..HL..r2.12h	2273	+	+		+	+	+	+	+		+		+	+				+					+	+		+	+	+	+	+		+	+		+	+	+				+		+		+	+			+
K.ev..median..ML..r2.12h	2273	+	+		+	+	+	+	+		+		+	+				+					+	+		+	+	+	+	+		+	+		+	+	+				+		+		+	+			+
K.ev..median..HM..r2.20h	1370	+			+		+	+	+				+			+					+						+					+		+	+			+		+	+	+	+	+	+		+	+	+
K.ev..median..HL..r2.20h	1370	+			+		+	+	+				+			+					+						+					+		+	+			+		+	+	+	+	+	+		+	+	+
K.ev..median..ML..r2.20h	1370	+			+		+	+	+				+			+					+						+					+		+	+			+		+	+	+	+	+	+		+	+	+
Count		267	222	215	39	281	130	539	11	86	97	96	168	66	85	31	18	59	126	34	7	28	75	27	30	51	10	15	46	5	14	39	13	23	15	6	22	1	17	3	31	5	13	4	3	5	3	5	2
[truncated: 11 more columns]

## Sheet: exp.1 K,R common
pcSILAC Exp 1 : total initial protein groups in table after filtering : 3469 ; minimum evidence count =3
(H/M)R, (H/M)K ratios only, separate replicates, protein IDs in common between K and R channels
Ratio	R.HM.r1.6h	.K.HM.r1.6h	.R.HM.r1.12h	.K.HM.r1.12h	.R.HM.r1.20h	.K.HM.r1.20h	.R.HM.r2.6h	.K.HM.r2.6h	.R.HM.r2.12h	.K.HM.r2.12h	.R.HM.r2.20h	.K.HM.r2.20h
# Quantified proteins	1334	1845	1470	2004	1503	1901	1447	1935	1854	2273	1021	1370
in common (pairwise) at same time point	894		1091		1008		985		1333		638
in common (all 12)	456

## Sheet: exp.2 summary stats
	Arg-based ratios																																					Lys-based ratios
Type	R.HM..r1.6h	centered.log2.R.norm.HM..r1.6h	R.HL..r1.6h	centered.log2.R.norm.HL..r1.6h	R.ML..r1.6h	centered.log2.R.norm.ML..r1.6h	R.HM..r1.12h	centered.log2.R.norm.HM..r1.12h	R.HL..r1.12h	centered.log2.R.norm.HL..r1.12h	R.ML..r1.12h	centered.log2.R.norm.ML..r1.12h	R.evidences.count..HM..r1.20h	R.HM..r1.20h	centered.log2.R.norm.HM..r1.20h	R.HL..r1.20h	centered.log2.R.norm.HL..r1.20h	R.ML..r1.20h	centered.log2.R.norm.ML..r1.20h	R.HM..r2.6h	centered.log2.R.norm.HM..r2.6h	R.HL..r2.6h	centered.log2.R.norm.HL..r2.6h	R.ML..r2.6h	centered.log2.R.norm.ML..r2.6h	R.HM..r2.12h	centered.log2.R.norm.HM..r2.12h	R.HL..r2.12h	centered.log2.R.norm.HL..r2.12h	R.ML..r2.12h	centered.log2.R.norm.ML..r2.12h	R.HM..r2.20h	centered.log2.R.norm.HM..r2.20h	R.HL..r2.20h	centered.log2.R.norm.HL..r2.20h	R.ML..r2.20h	centered.log2.R.norm.ML..r2.20h	K.HM..r1.6h	centered.log2.K.norm.HM..r1.6h	K.HL..r1.6h	centered.log2.K.norm.HL..r1.6h	K.ML..r1.6h	centered.log2.K.norm.ML..r1.6h	K.HM..r1.12h	centered.log2.K.norm.HM..r1.12h	K.evidences.count..HL..r1.12h	K.HL..r1.12h	centered.log2.K.norm.HL..r1.12h	K.ML..r1.12h
Mean	1.03058	0.00280162	1.86419	-0.0670131	1.72347	-0.0518069	1.17513	0.00601752	0.840193	-0.0895441	0.919218	-0.0873919	10.7814	1.855	-0.00403934	0.345085	-0.03524	0.565807	-0.0347883	0.99007	0.000462783	1.81721	-0.0548692	1.86255	-0.0707049	1.15976	-0.0259728	0.992468	-0.0714579	0.798083	-0.0545273	1.03386	-0.0250769	0.461933	-0.0300672	0.399975	-0.0307941	1.11894	0.00612382	0.17511	0.00292254	0.118597	-0.115102	0.805234	-0.0565043	12.5647	0.354634	0.0669188	0.230132
Median	0.99619	-0.00333765	1.8473	0.0948927	1.76735	0.11	1.1482	-0.0101387	0.83221	0.124637	0.91117	0.122675	6	1.833	-0.00695606	0.335625	0.0951815	0.558405	0.108976	0.92754	0.00517791	1.79778	0.0913107	1.89865	0.0899074	1.17698	0.00877569	1.00007	0.108251	0.79996	0.114294	1.0534	0.0228786	0.45309	0.119291	0.38955	0.107735	0.868985	-0.0716639	0.136175	-0.126002	0.0970403	-0.191092	0.718235	-0.0383468	7	0.264725	-0.0895579	0.161015
Standard deviation	1.04557	0.230678	2.62623	0.7425	0.602194	0.706379	0.191303	0.194078	0.968865	0.854737	1.03107	0.840687	23.1216	0.444093	0.296273	0.260861	0.691376	0.260414	0.741874	2.12459	0.281682	2.1054	0.706531	1.26304	0.708965	0.155012	0.235199	0.488981	0.795367	0.401151	0.797935	0.155033	0.28663	0.401942	0.7508	0.362619	0.739193	2.18206	0.670232	0.269316	0.639981	0.110139	0.677691	1.55279	0.553086	17.046	0.427683	0.692113	0.43015
Coefficient of variation	1.01455	82.3374	1.40878	-11.0799	0.349409	-13.6348	0.162793	32.2522	1.15315	-9.54544	1.12168	-9.61974	2.14458	0.239403	-73.3467	0.755932	-19.6191	0.460253	-21.3254	2.1459	608.668	1.15859	-12.8766	0.678124	-10.0271	0.133658	-9.05558	0.492692	-11.1306	0.502643	-14.6337	0.149956	-11.4301	0.870129	-24.9708	0.906605	-24.0044	1.95011	109.447	1.53798	218.981	0.928684	-5.88773	1.92837	-9.78839	1.35666	1.20598	10.3426	1.86914
Median absolute deviation	0.03626	0.0514448	0.379575	0.290249	0.369375	0.29817	0.04775	0.0577298	0.22012	0.36835	0.23685	0.366506	3	0.12255	0.0892121	0.090435	0.378547	0.163785	0.399823	0.03208	0.0511563	0.3436	0.269217	0.36565	0.275127	0.049375	0.055822	0.260715	0.366417	0.208733	0.368309	0.072315	0.0919108	0.12718	0.388236	0.10879	0.387791	0.1814	0.302739	0.02872	0.313416	0.0256257	0.395764	0.132265	0.256656	4	0.05352	0.304186	0.04275
Minimum	0.022369	-5.44936	0.0538485	-5.04052	0.051977	-4.99767	0.158495	-2.88497	0.025396	-4.74748	0.021337	-5.13014	3	0.10302	-3.93617	0.014692	-4.3136	0.022513	-4.58936	0.053502	-4.06807	0.046912	-5.19114	0.058273	-4.93906	0.052042	-4.47213	0.030667	-4.90077	0.012164	-5.91132	0.033468	-4.954	0.0207815	-4.34022	0.02632	-3.80717	0.029671	-4.90422	0.0177105	-3.14709	0.0030852	-5.07377	0.13605	-2.48778	3	0.06328	-2.12011	0.0318075
Maximum	45.7242	5.53968	111.43	5.80757	5.9811	1.87359	5.2877	2.20076	30.037	5.18842	32.591	5.24404	780	9.4431	2.3029	8.9822	4.68333	5.6183	3.33286	82.764	6.4605	69.827	5.42086	45.681	4.66152	4.702	2.03632	11.742	3.72993	9.707	3.80753	2.0163	0.942387	12.981	5.01055	11.641	5.07234	69.606	6.2806	10.074	6.03471	2.165	4.28125	73.5836	6.72878	319	8.68165	4.93089	10.32
Range	45.7018	10.989	111.376	10.8481	5.92912	6.87126	5.12921	5.08573	30.0116	9.93589	32.5697	10.3742	777	9.34008	6.23906	8.96751	8.99693	5.59579	7.92223	82.7105	10.5286	69.7801	10.612	45.6227	9.60058	4.64996	6.50845	11.7113	8.63069	9.69484	9.71885	1.98283	5.89639	12.9602	9.35077	11.6147	8.87951	69.5763	11.1848	10.0563	9.1818	2.16191	9.35502	73.4476	9.21656	316	8.61837	7.05099	10.2882
Valid values	1850	1850	1850	1850	1850	1850	2145	2145	2145	2145	2145	2145	1789	1789	1789	1789	1789	1789	1789	1564	1564	1564	1564	1564	1564	2168	2168	2168	2168	2168	2168	1949	1949	1949	1949	1949	1949	2184	2184	2184	2184	2184	2184	2527	2527	2527	2527	2527	2527
Legend
r1, r2	replicate number
norm	normalized by MaxQuant
centered	distribution recentered around 0 (usually not necessary)
evidences count	number of peptide-based quantitations
[truncated: 27 more columns]

## Sheet: exp.2 repl.1
pcSILAC experiment 2 - replicate 1 Quantified protein groups as a function of ratio
Total ID in this replicate	3435
Name	Total ID with each ratio
R.ev..median..HM..r1.6h	1850			+			+			+		+			+	+	+			+		+					+	+					+	+	+	+	+	+	+		+					+	+		+
R.ev..median..HL..r1.6h	1850			+			+			+		+			+	+	+			+		+					+	+					+	+	+	+	+	+	+		+					+	+		+
R.ev..median..ML..r1.6h	1850			+			+			+		+			+	+	+			+		+					+	+					+	+	+	+	+	+	+		+					+	+		+
R.ev..median..HM..r1.12h	2145	+	+	+			+		+			+		+	+	+	+	+				+		+			+			+	+	+	+		+					+	+	+	+	+		+		+	+
R.ev..median..HL..r1.12h	2145	+	+	+			+		+			+		+	+	+	+	+				+		+			+			+	+	+	+		+					+	+	+	+	+		+		+	+
R.ev..median..ML..r1.12h	2145	+	+	+			+		+			+		+	+	+	+	+				+		+			+			+	+	+	+		+					+	+	+	+	+		+		+	+
R.ev..median..HM..r1.20h	1789	+		+					+	+	+	+	+		+	+	+				+	+			+	+					+	+		+	+	+	+				+	+						+
R.ev..median..HL..r1.20h	1789	+		+					+	+	+	+	+		+	+	+				+	+			+	+					+	+		+	+	+	+				+	+						+
R.ev..median..ML..r1.20h	1789	+		+					+	+	+	+	+		+	+	+				+	+			+	+					+	+		+	+	+	+				+	+						+
K.ev..median..HM..r1.6h	2184	+			+			+		+	+	+	+	+	+			+			+		+					+			+		+		+	+			+		+		+	+	+			+	+
K.ev..median..HL..r1.6h	2184	+			+			+		+	+	+	+	+	+			+			+		+					+			+		+		+	+			+		+		+	+	+			+	+
K.ev..median..ML..r1.6h	2184	+			+			+		+	+	+	+	+	+			+			+		+					+			+		+		+	+			+		+		+	+	+			+	+
K.ev..median..HM..r1.12h	2527	+		+	+	+		+		+		+	+	+	+		+	+			+			+	+		+	+	+	+		+	+	+		+		+	+			+					+	+
K.ev..median..HL..r1.12h	2527	+		+	+	+		+		+		+	+	+	+		+	+			+			+	+		+	+	+	+		+	+	+		+		+	+			+					+	+
K.ev..median..ML..r1.12h	2527	+		+	+	+		+		+		+	+	+	+		+	+			+			+	+		+	+	+	+		+	+	+		+		+	+			+					+	+
K.ev..median..HM..r1.20h	1879	+		+				+				+	+	+					+			+		+				+	+			+				+				+	+		+		+	+	+
K.ev..median..HL..r1.20h	1879	+		+				+				+	+	+					+			+		+				+	+			+				+				+	+		+		+	+	+
K.ev..median..ML..r1.20h	1879	+		+				+				+	+	+					+			+		+				+	+			+				+				+	+		+		+	+	+
count		75	182	35	153	242	81	344	66	9	3	991	33	65	88	181	45	28	39	72	12	9	78	10	11	44	21	35	66	24	16	7	28	11	36	30	34	16	17	5	4	25	3	9	23	1	5	13	8
[truncated: 9 more columns]

## Sheet: exp.2 repl.2
pcSILAC experiment 2 - replicate 2 Quantified protein groups as a function of ratio
Total ID protein in this replicate :	3384
Name	Total
R.ev..median..HM..r2.6h	1564			+							+		+	+				+	+	+			+	+			+		+		+	+		+				+	+	+		+		+			+
R.ev..median..HL..r2.6h	1564			+							+		+	+				+	+	+			+	+			+		+		+	+		+				+	+	+		+		+			+
R.ev..median..ML..r2.6h	1564			+							+		+	+				+	+	+			+	+			+		+		+	+		+				+	+	+		+		+			+
R.ev..median..HM..r2.12h	2168	+		+			+			+		+	+			+		+	+	+			+		+	+	+			+	+	+					+	+	+	+			+		+	+			+
R.ev..median..HL..r2.12h	2168	+		+			+			+		+	+			+		+	+	+			+		+	+	+			+	+	+					+	+	+	+			+		+	+			+
R.ev..median..ML..r2.12h	2168	+		+			+			+		+	+			+		+	+	+			+		+	+	+			+	+	+					+	+	+	+			+		+	+			+
R.ev..median..HM..r2.20h	1949			+						+			+	+		+	+	+	+		+			+	+		+	+				+	+	+	+	+	+		+	+	+		+		+	+	+
R.ev..median..HL..r2.20h	1949			+						+			+	+		+	+	+	+		+			+	+		+	+				+	+	+	+	+	+		+	+	+		+		+	+	+
R.ev..median..ML..r2.20h	1949			+						+			+	+		+	+	+	+		+			+	+		+	+				+	+	+	+	+	+		+	+	+		+		+	+	+
K.ev..median..HM..r2.6h	1898	+			+	+			+		+		+			+	+			+	+			+			+			+		+			+					+	+		+		+		+	+	+
K.ev..median..HL..r2.6h	1898	+			+	+			+		+		+			+	+			+	+			+			+			+		+			+					+	+		+		+		+	+	+
K.ev..median..ML..r2.6h	1898	+			+	+			+		+		+			+	+			+	+			+			+			+		+			+					+	+		+		+		+	+	+
K.ev..median..HM..r2.12h	2473	+	+	+	+				+		+	+	+	+	+	+	+	+		+				+	+	+	+	+		+	+				+	+		+				+	+	+		+
K.ev..median..HL..r2.12h	2473	+	+	+	+				+		+	+	+	+	+	+	+	+		+				+	+	+	+	+		+	+				+	+		+				+	+	+		+
K.ev..median..ML..r2.12h	2473	+	+	+	+				+		+	+	+	+	+	+	+	+		+				+	+	+	+	+		+	+				+	+		+				+	+	+		+
K.ev..median..HM..r2.20h	1957	+			+						+	+	+	+	+	+		+		+		+		+							+	+			+	+	+		+		+			+		+		+
K.ev..median..HL..r2.20h	1957	+			+						+	+	+	+	+	+		+		+		+		+							+	+			+	+	+		+		+			+		+		+
K.ev..median..ML..r2.20h	1957	+			+						+	+	+	+	+	+		+		+		+		+							+	+			+	+	+		+		+			+		+		+
counts		84	282	55	296	53	181	371	69	156	25	22	911	6	114	140	8	68	174	43	7	55	32	25	45	34	55	18	48	21	8	13	75	18	48	13	14	6	6	22	1	9	23	8	7	20	3	17	5
[truncated: 13 more columns]

## Sheet: exp.2 K,R common
pcSILAC Exp 2 : total initial protein groups in table after filtering : 3755 (min evidence count =3 , only unique peptides)
(H/M)R, (H/M)K ratios only, separate replicates, protein IDs in common between K and R channels
Ratio	(HM)R r1.6h	(HM)K r1.6h	(HM)R r1.12h	(HM)K r1.12h	(HM)R r1.20h	(HM)K r1.20h	(HM)R r2.6h	(HM)K r2.6h	(HM)R r2.12h	(HM)K r2.12h	(HM)R r2.20h	(HM)K r2.20h
# Quantified proteins	1851	2184	2145	2527	1789	1879	1564	1898	2168	2473	1949	1957
in common (pairwise)	1327		1539		1195		1113		1540		1274
in common all 12 values	822
