# Supplementary material for: A Novel Pulse-Chase SILAC Strategy Measures Changes in Protein Decay and Synthesis Rates Induced by Perturbation of Proteostasis with an Hsp90 Inhibitor
Source: PLoS One. 2013 Nov 27;8(11):e80423. doi: 10.1371/journal.pone.0080423 (PMC3842330; doi:10.1371/journal.pone.0080423)
Supplement: Table S2 — data for pcSILAC experiment 1 after MaxQuant processing (before model application and rates calculations). Includes all ratios H/M,H/L,M/L for both K- and R-peptides at all time points and replicates (.XLS). (XLSX) [file pone.0080423.s018.xlsx]

## Sheet: Legend_raw values
pcSILAC experiment 1 - raw and normalized ratios
NOTE : Normalized data were used for visualization and qualitative analysis but not for calculations
id	Max Quant id number
Sequence.Coverage....	Seq. Coverage of identification, including all peptides, all replicates
Mol..Weight..kDa.	MW from sequence
Sequence.Length	Sequence.Length
PEP	Posterior Error Probability of the identification. This value essentially operates as a p-value, where smaller is better.
Peptides..seq..r1.6h	peptide sequences identified for replicate 1 at t=6h
Peptides..seq..r1.12h	peptide sequences identified for replicate 1 at t=12h
…	Same for other replicates and timepoints …
Unique.Peptides..seq..r2.6h	Unique peptide sequences identified for replicate 1 at t=6h
Unique.Peptides..seq..r2.12h	Unique peptide sequences identified for replicate 1 at t=12h
	Same for other replicates and timepoints …
Reviewed Uniprot IDs	Uniprot Ids
ENSEMBL	ENSEMBL Ids
genes	Gene names
Protein.Names	Protein.Names
***
R.evidences.count..HM..r1.6h	Evidence counts, i.e. number of times a peptide has been quantitated for ratio HM, replicate 1, at t=6h
R.ev..median..HM..r1.6h	Median of all evidences for the same ratio/replicate/time (raw values, not corrected in any way)
centered.log2.R.ev..median..norm.HM..r1.6h	Normalized and centered (if necessary) of the above
…	Same for other replicates and timepoints …

## Sheet: Raw values pcSILAC exp1 (ex18)
id	Sequence.Coverage....	Mol..Weight..kDa.	Sequence.Length	PEP	Peptides..seq..r1.12h	Peptides..seq..r1.20h	Peptides..seq..r1.6h	Peptides..seq..r2.12h	Peptides..seq..r2.20h	Peptides..seq..r2.6h	Unique.Peptides..seq..r2.6h	Unique.Peptides..seq..r2.12h	Unique.Peptides..seq..r2.20h	Unique.Peptides..seq..r3.6h	Unique.Peptides..seq..r3.12h	Unique.Peptides..seq..r3.20h	Reviewed Uniprot IDs	ENSEMBL	genes	Protein.Names	***	R.evidences.count..HM..r1.6h	R.ev..median..HM..r1.6h	centered.log2.R.ev..median..norm.HM..r1.6h	R.evidences.count..HL..r1.6h	R.ev..median..HL..r1.6h	centered.log2.R.ev..median..norm.HL..r1.6h	R.evidences.count..ML..r1.6h	R.ev..median..ML..r1.6h	centered.log2.R.ev..median..norm.ML..r1.6h	R.evidences.count..HM..r1.12h	R.ev..median..HM..r1.12h	centered.log2.R.ev..median..norm.HM..r1.12h	R.evidences.count..HL..r1.12h	R.ev..median..HL..r1.12h	centered.log2.R.ev..median..norm.HL..r1.12h	R.evidences.count..ML..r1.12h	R.ev..median..ML..r1.12h	centered.log2.R.ev..median..norm.ML..r1.12h	R.evidences.count..HM..r1.20h	R.ev..median..HM..r1.20h	centered.log2.R.ev..median..norm.HM..r1.20h	R.evidences.count..HL..r1.20h	R.ev..median..HL..r1.20h	centered.log2.R.ev..median..norm.HL..r1.20h	R.evidences.count..ML..r1.20h	R.ev..median..ML..r1.20h	centered.log2.R.ev..median..norm.ML..r1.20h	R.evidences.count..HM..r2.6h
80	32.2	63.182	577	1.4186e-248	11	11	11	9	6	9	11	11	11	9	9	6	;O95793(IPI00000001;IPI00218609)	ENST00000347458;ENST00000360426;ENST00000371856;ENST00000396163	STAU;STAU1	Double-stranded RNA-binding protein Staufen homolog 1																				4	1.36205	-0.522263	4	0.16971	-0.898431	4	0.23237	-1.32561
81	31.2	21.229	189	1.5415e-94	3	3	5	3	4	5	2	2	2	2	2	1	;P01111(IPI00000005)	ENST00000369535;ENST00000406761	HRAS1;NRAS	GTPase NRas;Transforming protein N-Ras
84	35.9	69.991	602	6.008e-200	13	3	6	14	1	7	4	8	2	5	8	0	;Q14738(IPI00000030)	ENST00000230402;ENST00000394110	PPP2R5D	Serine/threonine-protein phosphatase 2A 56 kDa regulatory subunit delta isoform;PP2A, B subunit, B' delta isoform;PP2A, B subunit, B56 delta isoform;PP2A, B subunit, PR61 delta isoform;PP2A, B subunit, R5 delta isoform											3	1.3532	-0.0233876	3	0.94799	0.0675634	3	1.1302	-0.107004
85	68	14.21	122	2.7389e-23	5	6	6	6	4	7	6	5	6	7	6	4	;O60925(IPI00000051)	ENST00000261813	PFDN1;PFD1	Prefoldin subunit 1		5	0.9504	0.0407637	5	2.818	0.225237	5	2.8188	0.472369	3	1.3668	-0.0326746	3	0.77867	-0.150612	3	1.4037	0.162768	3	1.9682	-0.0319285	3	0.3364	0.184204	3	0.65329	0.253711	5
86	10.6	83.207	738	5.2751e-75	1	1	3	5	0	1	3	1	1	1	5	0	;Q14746(IPI00000057)	ENST00000366669	COG2;LDLC	Conserved oligomeric Golgi complex subunit 2;Component of oligomeric Golgi complex 2;Low density lipoprotein receptor defect C-complementing protein
87	9.7	95.375	860	4.5423e-47	3	1	2	4	0	1	2	3	1	1	4	0	;P01130(IPI00000070)	ENST00000252444	LDLR	Low-density lipoprotein receptor
91	10.2	61.863	538	1.0464e-29	1	2	1	4	1	0	1	1	2	0	4	1	;Q14790(IPI00000149;IPI00220726;IPI00073318;IPI00305242;IPI00220721)	ENST00000264274;ENST00000264275;ENST00000303385;ENST00000323492;ENST00000339403;ENST00000358485;ENST00000392258;ENST00000392259;ENST00000392264;ENST00000392266	CASP8;MCH5	Caspase-8;ICE-like apoptotic protease 5;MORT1-associated CED-3 homolog;FADD-homologous ICE/CED-3-like protease;FADD-like ICE;Apoptotic cysteine protease;Apoptotic protease Mch-5;CAP4;Caspase-8 subunit p18;Caspase-8 subunit p10
96	19.1	25.809	236	1.8508e-91	2	0	1	3	2	2	1	2	0	2	3	2	;P60033(IPI00000190)	ENST00000263645;ENST00000381036	TAPA1;TSPAN28;CD81	CD81 antigen;26 kDa cell surface protein TAPA-1;Target of the antiproliferative antibody 1;Tetraspanin-28
99	14.2	49.143	431	1.2199e-83	3	3	3	2	1	4	3	3	3	4	2	1	;Q8WU90(IPI00000279)	ENST00000337859	HT010;HSPC303;ZC3H15;MSTP012;DFRP1;PP730;LEREPO4	Zinc finger CCCH domain-containing protein 15;DRG family-regulatory protein 1;Likely ortholog of mouse immediate early response erythropoietin 4
102	26	11.425	104	1.1967e-08	2	1	1	3	1	1	1	2	1	1	3	1	;Q9NRY2(IPI00000330)	ENST00000277239;ENST00000374242	HSPC291;C9orf80;SSBIP1;HSPC043	Uncharacterized protein C9orf80
103	47.2	17.162	163	8.6988e-115	2	3	4	3	3	4	4	2	3	4	3	3	;Q9BX68(IPI00000335)	ENST00000259667	HINT2	Histidine triad nucleotide-binding protein 2;HINT-3;HIT-17kDa;PKCI-1-related HIT protein		5	0.94874	0.0555987	5	3.1538	0.351896	5	2.8778	0.360923
104	40.4	49.451	441	7.2373e-88	7	8	4	9	5	6	4	7	8	6	9	5	;Q9BXS6(IPI00000398;IPI00020484)	ENST00000260359	NUSAP1;ANKT;BM-037;PRO0310	Nucleolar and spindle-associated protein 1
105	13.7	98.081	856	3.0311e-59	5	2	2	7	1	0	2	4	2	0	6	1	;Q9Y487(IPI00000425)	ENST00000330342	ATP6V0A2	V-type proton ATPase 116 kDa subunit a isoform 2;Vacuolar proton translocating ATPase 116 kDa subunit a isoform 2;Lysosomal H(+)-transporting ATPase V0 subunit a2;TJ6
107	51.5	34.362	297	0	10	8	13	10	9	10	13	10	8	10	10	9	;P46777(IPI00000494)	ENST00000370321	RPL5;MSTP030	60S ribosomal protein L5		24	0.9554	0.0568754	24	2.93335	0.168145	24	2.64715	0.199568	22	1.3729	-0.0218576	22	1.14985	0.301589	22	1.5787	0.315922	18	2.0065	0.0135251	18	0.474715	0.463394	18	0.960445	0.651034	16
108	23	44.678	387	6.1864e-120	6	5	7	5	5	7	7	6	5	7	5	5	;O95801(IPI00000606)	ENST00000371281;ENST00000371284	My044;TTC4	Tetratricopeptide repeat protein 4											3	1.1707	-0.251423	3	1.0785	0.190396	3	1.2535	0.0233878	3	1.6533	-0.223716	3	0.3244	0.0252264	3	0.5954	-0.0868323	4
109	7	65.916	585	1.3966e-06	0	3	4	0	0	2	4	0	3	2	0	0	No_Reviewed_Info	ENST00000395341		Coiled-coil domain-containing protein 6;Protein H4;Papillary thyroid carcinoma-encoded protein		4	0.9224	-0.0162971	4	2.7179	0.0468729	4	2.46455	0.0433848										3	2.4904	0.267738	3	0.32611	0.0213209	3	0.67396	0.247497	3
110	73.5	23.772	211	0	9	10	9	10	9	10	9	8	10	10	9	8	;O95816(IPI00000643)	ENST00000370693	BAG2	BAG family molecular chaperone regulator 2;Bcl-2-associated athanogene 2		9	0.96144	0.0611228	9	3.4349	0.416799	9	3.1436	0.520249	7	1.438	0.0237169	7	1.0239	0.158746	7	1.4011	0.330457	13	2.0506	0.0323888	13	0.34741	0.203749	13	0.72537	0.30175	11
112	14.6	55.003	493	1.355e-78	1	1	0	4	1	3	0	1	1	3	4	1	;O95822(IPI00000663)	ENST00000262430	MLYCD	Malonyl-CoA decarboxylase, mitochondrial																													4
113	37.9	58.768	522	3.6186e-137	11	8	10	10	6	9	9	10	7	8	9	5	;Q16222(IPI00000684;IPI00607787;IPI00217816)	ENST00000271469;ENST00000367925;ENST00000367926	SPAG2;UAP1	UDP-N-acetylhexosamine pyrophosphorylase;Antigen X;Sperm-associated antigen 2;UDP-N-acetylgalactosamine pyrophosphorylase;AGX-1;UDP-N-acetylglucosamine pyrophosphorylase;AGX-2		7	0.8712	-0.101079	7	2.8701	0.248097	7	2.7663	0.358786	3	1.5357	0.164115	3	1.1525	0.355099	3	1.6523	0.443567	5	1.7555	-0.189898	5	0.47392	0.555901	5	0.91096	0.582158	6
114	24.9	39.038	346	3.7019e-80	3	0	2	6	1	3	1	3	0	3	5	1	;P50613(IPI00000685)	ENST00000256443	MO15;CDKN7;CAK;CAK1;CDK7;STK1	Cell division protein kinase 7;CDK-activating kinase;CAK1;TFIIH basal transcription factor complex kinase subunit;39 kDa protein kinase;P39 Mo15;STK1
115	1.8	107.34	960	6.7346e-07	2	1	1	2	0	2	1	2	1	2	2	0	;Q9Y4C8(IPI00000686)	ENST00000261741;ENST00000392561	RBM19;KIAA0682	Probable RNA-binding protein 19;RNA-binding motif protein 19
116	41.9	66.9	613	0	16	15	13	18	12	16	13	16	15	16	18	12	;O95831(IPI00157908;IPI00000690)	ENST00000287295;ENST00000319908;ENST00000346424	AIFM1;AIF;PDCD8	Apoptosis-inducing factor 1, mitochondrial;Programmed cell death protein 8		6	0.8449	-0.12225	6	3.4182	0.421317	6	2.56435	0.217666	4	1.2179	-0.174416	4	1.5356	0.698679	4	1.68425	0.429936										7
117	16.3	112.42	981	1.058e-46	6	9	10	8	5	8	9	6	8	7	7	4	;Q9Y4E8(IPI00000728)	ENST00000280377;ENST00000353364;ENST00000393654	USP15;KIAA0529	Ubiquitin carboxyl-terminal hydrolase 15;Ubiquitin thioesterase 15;Ubiquitin-specific-processing protease 15;Deubiquitinating enzyme 15;Unph-2;Unph4
118	25.7	64.063	573	1.5346e-206	6	4	6	8	3	3	6	6	4	3	8	3	No_Reviewed_Info	ENST00000225298		U3 small nucleolar RNA-associated protein 18 homolog;WD repeat-containing protein 50																				3	1.7989	-0.146648	3	0.11861	-1.4863	3	0.20684	-1.53943
120	18.8	73.261	665	5.082e-59	1	3	2	3	5	3	2	1	3	3	3	5	;Q14807(IPI00000769)	ENST00000160827	KIF22;KNSL4;KID	Kinesin-like protein KIF22;Kinesin-like DNA-binding protein;Kinesin-like protein 4																													3
122	32.6	30.354	276	2.1024e-153	4	5	3	7	1	3	3	4	5	3	7	1	;P28062(IPI00000783;IPI00215824)	ENST00000374881;ENST00000374882;ENST00000383116;ENST00000383236	PSMB5i;RING10;PSMB8;LMP7;Y2	Proteasome subunit beta type-8;Proteasome subunit beta-5i;Proteasome component C13;Macropain subunit C13;Multicatalytic endopeptidase complex subunit C13		4	0.85666	-0.107326	4	3.38115	0.36982	4	2.62885	0.256033	4	1.27125	-0.102613	4	1.36035	0.545012	4	1.7398	0.483513	5	1.962	0.0130273	5	0.4449	0.420983	5	0.86007	0.513135
124	30.1	23.264	219	6.0663e-41	3	4	5	3	0	4	5	3	4	4	3	0	;P28065(IPI00000787)	ENST00000374859;ENST00000383114;ENST00000383234	LMP2;RING12;PSMB6i;PSMB9	Proteasome subunit beta type-9;Proteasome subunit beta-1i;Proteasome chain 7;Macropain chain 7;Multicatalytic endopeptidase complex chain 7;RING12 protein;Low molecular mass protein 2		4	0.87275	-0.0800278	4	2.16505	-0.239909	4	1.69545	-0.396239	3	1.1088	-0.351915	3	1.2873	0.522665	3	1.2722	0.102724	6	1.85025	-0.116327	6	0.458515	0.476146	6	0.85368	0.433328
125	56.2	35.206	329	1.0261e-232	8	12	11	10	6	10	11	8	12	10	10	6	;Q08257(IPI00000792)	ENST00000340866	CRYZ	Quinone oxidoreductase;NADPH:quinone reductase;Zeta-crystallin		13	0.87958	-0.0684364	13	3.8065	0.467738	13	2.9817	0.386065	5	1.2745	-0.0964339	5	1.2438	0.421198	5	1.6797	0.431443	7	1.7998	-0.104548	7	0.43556	0.38421	7	0.75027	0.319496	4
127	55.6	25.357	239	1.5784e-71	6	5	7	6	4	6	7	6	5	6	6	4	;P28072(IPI00000811)	ENST00000270586	Y;LMPY;PSMB6	Proteasome subunit beta type-6;Proteasome delta chain;Macropain delta chain;Multicatalytic endopeptidase complex delta chain;Proteasome subunit Y		12	0.985295	0.0840538	12	1.48389	-0.707989	12	1.33929	-0.685566	9	2.1133	0.614053	9	0.065048	-3.81864	9	0.10422	-3.60003	10	1.7536	-0.191275	10	0.1866	-0.907965	10	0.274734	-1.20679	10
128	75.7	29.174	255	0	15	16	14	20	10	15	12	13	14	13	18	8	;P62258(IPI00000816)	ENST00000264335	YWHAE	14-3-3 protein epsilon											3	1.5768	0.165262	3	1.2175	0.42424	3	1.7187	0.5161	6	2.3469	0.217319	6	0.42594	0.408006	6	0.893065	0.568996	8
129	28.3	28.449	251	3.4998e-74	4	2	2	4	0	2	2	4	2	2	4	0	;Q9NX20(IPI00000821)	ENST00000300151	PNAS-111;MRPL16	39S ribosomal protein L16, mitochondrial											3	1.4658	0.0585425	3	0.40615	-1.23218	3	0.51728	-1.21713
130	24.3	220.83	1940	0	28	20	13	33	16	19	9	20	14	15	25	11	;Q14839(IPI00455210;IPI00000846)	ENST00000309577;ENST00000357008	CHD4	Chromodomain-helicase-DNA-binding protein 4;ATP-dependent helicase CHD4;Mi-2 autoantigen 218 kDa protein;Mi2-beta		6	1.00465	0.115502	6	2.3527	-0.188256	6	2.25915	-0.00175389	8	1.3937	0.00542195	8	0.8619	-0.162299	8	1.09765	-0.162802	9	1.866	-0.0692039	9	0.28834	-0.317615	9	0.48965	-0.337481	8
131	10.7	77.86	680	4.3945e-34	2	1	4	3	0	3	4	2	1	3	3	0	;Q96AC1(IPI00383500;IPI00000856)	ENST00000341590;ENST00000343279;ENST00000395631	FERMT2;KIND2;MIG2;PLEKHC1	Fermitin family homolog 2;Pleckstrin homology domain-containing family C member 1;Kindlin-2;Mitogen-inducible gene 2 protein
132	29.4	36.014	323	3.2076e-75	3	7	9	3	4	5	9	3	7	5	3	4	;Q14847(IPI00000861;IPI00386803)	ENST00000318008	MLN50;LASP1	LIM and SH3 domain protein 1;MLN 50		18	0.840375	-0.140855	18	2.33685	-0.0574051	18	1.8911	-0.11013	8	1.26495	-0.120016	8	0.85109	-0.0668021	8	1.00485	-0.278364	17	1.7841	-0.166168	17	0.24332	-0.435677	17	0.44924	-0.376955	10
133	34.8	140.47	1264	0	27	14	17	28	14	19	17	27	14	19	28	14	;P26640(IPI00000873)	ENST00000211402;ENST00000375663	VARS;G7A;VARS2	Valyl-tRNA synthetase;Valine--tRNA ligase;Protein G7a		34	0.909275	-0.00592278	34	3.73455	0.588273	34	3.1602	0.472061	34	1.3923	0.0244188	34	1.5693	0.742358	34	2.1995	0.809702	19	2.0329	0.017573	19	0.65625	0.9661	19	1.2458	1.0093	27
135	51.5	111.33	999	0	29	22	20	31	15	23	20	29	22	23	31	15	;Q9Y4L1(IPI00000877)	ENST00000353883;ENST00000404233	GRP170;HYOU1;ORP150	Hypoxia up-regulated protein 1;150 kDa oxygen-regulated protein;Orp150		12	0.97882	0.0824527	12	1.9595	-0.43276	12	1.7728	-0.361907	43	1.4055	0.0227335	43	0.5251	-0.811718	43	0.73113	-0.745977	22	2.26235	0.160135	22	0.24486	-0.453729	22	0.49679	-0.307962	12
140	27.7	88.583	797	5.9595e-193	11	11	14	12	4	13	14	11	11	13	12	4	;Q9Y4W6(IPI00001091)	ENST00000269143	AFG3L2	AFG3-like protein 2;Paraplegin-like protein		6	0.848305	-0.125907	6	2.93555	0.299472	6	2.3336	0.270268	5	1.2299	-0.0400242	5	1.3482	0.469114	5	1.6025	0.550259
144	13.2	17.005	144	2.9956e-06	2	2	2	1	1	2	2	2	2	2	1	1	;Q9Y587(IPI00001145)	ENST00000216366;ENST00000313566	AP4S1	AP-4 complex subunit sigma-1;Adapter-related protein complex 4 subunit sigma-1;AP-4 adapter complex subunit sigma-1;Sigma-1 subunit of AP-4;Sigma4-adaptin
145	45	9.1275	80	7.0949e-17	4	3	4	4	3	3	4	4	3	3	4	3	;P62312(IPI00001146)	ENST00000296581	LSM6	U6 snRNA-associated Sm-like protein LSm6		9	0.93966	0.0264408	9	3.6229	0.506979	9	3.3726	0.553218	4	1.4897	0.108194	4	1.29125	0.455022	4	1.9157	0.650671	6	1.9477	-0.0272392	6	0.46782	0.488073	6	0.931285	0.594201	5
146	28.8	292.74	2671	0	36	29	26	45	24	30	26	36	29	30	45	24	;Q92616(IPI00001159)	ENST00000300648	GCN1L1;KIAA0219	Translational activator GCN1;GCN1-like protein 1		9	0.97675	0.0618294	9	3.1006	0.325434	9	2.8893	0.358919	14	1.35785	-0.0211476	14	1.36785	0.601428	14	1.7847	0.580504	9	2.0026	-0.0186038	9	0.48315	0.590651	9	0.96168	0.758061	14
148	7.7	104.8	917	1.2598e-76	4	2	1	2	2	3	1	4	2	3	2	2	;Q9Y5B6(IPI00001364)	ENST00000290178;ENST00000331923;ENST00000342419	GCFC1;C21orf66;GCFC	GC-rich sequence DNA-binding factor homolog
151	5.3	250.75	2209	2.8513e-33	2	2	4	4	0	4	4	2	2	4	4	0	;P50748(IPI00001458)	ENST00000333479	KIAA0166;KNTC1	Kinetochore-associated protein 1;Rough deal homolog
153	37.9	11.586	103	2.9203e-99	1	0	1	3	2	1	1	1	0	1	3	2	;Q9Y5J6(IPI00001538)	ENST00000254616	TIMM9B;FXC1;TIM9B	Mitochondrial import inner membrane translocase subunit Tim9 B;TIMM10B;Fracture callus protein 1;FxC1
155	56.2	10.378	89	2.8737e-79	2	4	3	3	2	3	3	2	4	3	3	2	;Q9Y5J7(IPI00001541)	ENST00000216463;ENST00000395159;ENST00000407021	TIM9A;TIMM9;TIMM9A;TIM9	Mitochondrial import inner membrane translocase subunit Tim9
157	29.6	11.155	98	1.0508e-72	2	4	2	2	0	2	2	2	4	2	2	0	No_Reviewed_Info	ENST00000280354		Mitochondrial import inner membrane translocase subunit Tim8 B;Deafness dystonia protein 2;DDP-like protein																				4	1.45475	-0.461181	4	0.135165	-1.24593	4	0.16365	-1.85114
158	34.4	28.262	247	6.805e-130	3	4	4	4	3	3	4	3	4	3	4	3	;Q9Y5K8(IPI00001568)	ENST00000216442	ATP6M;ATP6V1D;VATD	V-type proton ATPase subunit D;Vacuolar proton pump subunit D;V-ATPase 28 kDa accessory protein
160	61.1	10.5	95	4.1735e-107	3	3	4	3	1	5	4	3	3	5	3	1	;Q9Y5L4(IPI00001589)	ENST00000215570	TIMM13B;TIMM13A;TIM13B;TIMM13	Mitochondrial import inner membrane translocase subunit Tim13		9	0.95923	0.0674705	9	1.4883	-0.836563	9	1.4011	-0.720968	6	1.4758	0.104016	6	0.50129	-0.91962	6	0.71409	-0.785342	9	2.4588	0.310968	9	0.15179	-1.13856	9	0.33491	-0.905317	7
161	6.7	55.799	496	2.6873e-21	1	2	2	3	1	2	2	1	2	2	3	1	;P42785(IPI00001593)	ENST00000313010;ENST00000393399	PRCP;PCP	Lysosomal Pro-X carboxypeptidase;Prolylcarboxypeptidase;Proline carboxypeptidase;Angiotensinase C;Lysosomal carboxypeptidase C		5	0.84838	-0.114828	5	1.9589	-0.381131	5	1.6255	-0.527359										5	1.8161	-0.142727	5	0.2606	-0.430196	5	0.44129	-0.575455	3
162	32.8	53.488	475	1.0306e-230	11	4	3	11	2	4	3	11	4	4	11	2	No_Reviewed_Info	ENST00000252934;ENST00000381061		Ataxin-10;Spinocerebellar ataxia type 10 protein;Brain protein E46 homolog											7	1.4881	0.079906	7	0.49638	-0.873646	7	0.66644	-0.860428
163	51.3	97.169	876	0	26	15	16	27	19	20	16	26	15	20	27	19	;Q14974(IPI00001639)	ENST00000290158	NTF97;KPNB1	Importin subunit beta-1;Karyopherin subunit beta-1;Nuclear factor P97;Importin-90		26	0.93591	0.028633	26	2.88335	0.250294	26	2.82285	0.397757	47	1.3736	-0.0142753	47	1.2733	0.475504	47	1.6982	0.48717	37	2.0276	0.0242236	37	0.48866	0.519022	37	0.94591	0.627055	31
165	9.8	22.774	193	5.038e-09	1	2	1	0	0	1	1	1	2	1	0	0	;Q9Y6A4(IPI00001655)	ENST00000262498	C16orf80	UPF0468 protein C16orf80;Transcription factor IIB																				4	2.77185	0.489279	4	0.222705	-0.665604	4	0.62893	0.0270679
167	34.4	69.46	617	1.4311e-174	10	3	5	13	5	5	5	10	3	5	13	5	;Q8TAT6(IPI00290543;IPI00001676)	ENST00000331134;ENST00000374747	NPL4;NPLOC4;KIAA1499	Nuclear protein localization protein 4 homolog											6	1.2911	-0.0850998	6	0.77723	-0.261611	6	0.99764	-0.336365										3
168	9.5	74.266	652	4.5082e-27	0	1	3	2	0	3	3	0	1	3	2	0	;Q9NPI1(IPI00647008;IPI00001707)	ENST00000299197;ENST00000394688;ENST00000394689	CELTIX1;BRD7;BP75	Bromodomain-containing protein 7;75 kDa bromodomain protein;Protein CELTIX-1
169	7.3	86.041	782	2.944e-26	1	0	0	4	1	0	0	1	0	0	4	1	;Q9UID3(IPI00607717;IPI00001710)	ENST00000279281	PP5382;FFR;C11orf2;C11orf3;ANG2	Protein fat-free homolog;Another new gene 2 protein
170	35.1	47.47	427	1.0974e-63	6	1	3	7	3	2	3	6	1	2	7	3	;Q9Y606(IPI00001716;IPI00619930)	ENST00000322060;ENST00000376649	PP8985;PUS1	tRNA pseudouridine synthase A;tRNA-uridine isomerase I;tRNA pseudouridylate synthase I		5	0.97183	0.0954876	5	4.346	0.697296	5	3.9392	0.819481	4	1.4673	0.0899339	4	1.39665	0.514001	4	2.2294	0.824682
171	14.4	34.389	312	2.763e-06	2	1	0	4	1	1	0	2	1	1	4	1	;P78549(IPI00001722)	ENST00000219066	NTHL1;NTH1;OCTS3	Endonuclease III-like protein 1
173	9.3	274.8	2525	2.2856e-39	4	8	4	5	2	8	4	3	8	8	5	2	;Q9Y618(IPI00001735;IPI00923596;IPI00923531;IPI00923436)	ENST00000356219;ENST00000397355;ENST00000405201	CTG26;NCOR2	Nuclear receptor corepressor 2;Silencing mediator of retinoic acid and thyroid hormone receptor;Thyroid-, retinoic-acid-receptor-associated corepressor;T3 receptor-associating factor;CTG repeat protein 26;SMAP270											8	1.4188	0.0530485	8	1.2409	0.406761	8	1.76535	0.50021	11	1.9023	-0.0283076	11	0.13767	-1.3541	11	0.26948	-1.22326	10
174	12.1	83.541	741	2.7052e-44	2	1	1	2	1	1	1	2	1	1	2	1	;Q99567(IPI00001738)	ENST00000225696	NUP88	Nuclear pore complex protein Nup88;Nucleoporin Nup88;88 kDa nuclear pore complex protein
175	40.8	19.889	174	4.1714e-32	3	5	4	5	2	4	4	3	5	4	5	2	;Q9Y5S9(IPI00001757;IPI00216659)	ENST00000330165	MDS014;RBM8;HSPC114;RBM8A	RNA-binding protein 8A;RNA-binding motif protein 8A;Ribonucleoprotein RBM8A;RNA-binding protein Y14;Binder of OVCA1-1		3	0.85684	-0.110698	3	1.9465	-0.379537	3	0.18899	-3.56186										4	1.9611	-0.0327067	4	0.25324	-0.367842	4	0.52052	-0.205643	3
177	11.6	122.91	1123	2.9541e-18	3	2	4	5	2	4	4	3	2	4	5	2	;Q9P275(IPI00843790;IPI00001786)	ENST00000312010	KIAA1453;USP36	Ubiquitin carboxyl-terminal hydrolase 36;Ubiquitin thioesterase 36;Ubiquitin-specific-processing protease 36;Deubiquitinating enzyme 36
182	31.6	28.772	253	1.9853e-58	5	4	4	5	1	4	3	4	3	3	4	1	;Q9Y696(IPI00001960)	ENST00000374379	CLIC4	Chloride intracellular channel protein 4;Intracellular chloride ion channel protein p64H1
183	11.9	110.18	973	1.4029e-30	2	0	1	6	1	1	1	2	0	1	6	1	;Q9P253(IPI00001985)	ENST00000220509	KIAA1475;VPS18	Vacuolar protein sorting-associated protein 18 homolog
186	46.8	56.195	504	0	9	7	6	17	5	8	6	9	7	8	17	5	;Q16401(IPI00002134)	ENST00000210313	PSMD5;KIAA0072	26S proteasome non-ATPase regulatory subunit 5;26S proteasome subunit S5B;26S protease subunit S5 basic		6	0.97266	0.0933463	6	3.44815	0.476505	6	3.2761	0.572366	18	1.29735	-0.0806242	18	1.5201	0.710536	18	1.99445	0.694859	5	2.0045	0.000882675	5	0.41681	0.370756	5	0.92446	0.603416	4
187	24.8	90.359	838	4.8037e-150	4	11	3	6	5	9	3	4	11	9	6	5	;Q9Y6A5(IPI00002135)	ENST00000313288	ERIC1;TACC3	Transforming acidic coiled-coil-containing protein 3;ERIC-1											4	1.0919	-0.36433	4	0.20024	-2.18221	4	0.22219	-2.41689	5	3.1834	0.690299	5	0.07438	-2.04851	5	0.11751	-2.37299	3
188	38.9	22.41	198	1.388e-44	6	4	3	6	3	3	1	3	2	1	3	2	;Q9Y6B6(IPI00002149)	ENST00000282606;ENST00000394992;ENST00000402673	SARB;SAR1B;SARA2	GTP-binding protein SAR1b											3	1.4061	-0.00522029	3	0.89185	0.0438895	3	1.2039	0.0641837	3	1.4412	-0.481503	3	0.38167	0.322026	3	0.63082	0.204509
192	39.1	49.307	443	1.3679e-304	9	6	4	9	3	3	2	5	3	1	4	1	;Q9Y6E0(IPI00002212)	ENST00000376547;ENST00000376554;ENST00000397517	MST3;STK24;STK3	Serine/threonine-protein kinase 24;STE20-like kinase MST3;Mammalian STE20-like protein kinase 3																				5	1.4948	-0.501546	5	0.21896	-0.559432	5	0.34724	-0.793218
193	44.4	57.861	529	0	15	11	9	17	10	9	9	13	11	9	15	10	;P52292(IPI00002214)	ENST00000330459;ENST00000400873	RCH1;KPNA2;SRP1	Importin subunit alpha-2;Karyopherin subunit alpha-2;SRP1-alpha;RAG cohort protein 1		12	1.1164	0.283959	12	0.555105	-2.22162	12	0.55844	-1.98235	36	1.6039	0.187308	36	0.12179	-2.94858	36	0.17469	-2.78987	23	2.041	0.0713062	23	0.036386	-3.22345	23	0.071784	-3.08898	10
194	3	113.97	1083	3.1601e-06	0	1	0	0	0	3	0	0	1	3	0	0	;Q9H0E3(IPI00748953;IPI00002220)	ENST00000259234;ENST00000259235	SAP130	Histone deacetylase complex subunit SAP130;130 kDa Sin3-associated polypeptide;Sin3-associated polypeptide p130																													3
196	29.5	43.122	387	2.9227e-189	3	5	3	4	4	2	3	3	5	2	4	4	;Q08431(IPI00002236)	ENST00000268150	MFGE8	Lactadherin;Milk fat globule-EGF factor 8;HMFG;Breast epithelial antigen BA46;MFGM;Lactadherin short form;Medin											4	1.34635	-0.0434187	4	0.225185	-2.05366	4	0.309815	-1.98912	4	2.06235	0.0736614	4	0.20404	-0.693628	4	0.32277	-0.95255
199	29.7	51.172	441	1.562e-66	7	2	3	7	3	1	3	7	2	1	7	3	;Q9H993(IPI00002270)	ENST00000367294	C6orf211	UPF0364 protein C6orf211
201	47.3	37.551	334	1.1549e-228	9	6	6	11	3	7	6	9	6	7	11	3	;Q9NZL9(IPI00002324)	ENST00000280969;ENST00000321757;ENST00000393908	MSTP045;TGR;Nbla02999;MAT2B;UNQ2435/PRO4995	Methionine adenosyltransferase 2 subunit beta;Methionine adenosyltransferase II beta;Methionine adenosyltransferase 2 beta subunit;DTDP-4-keto-6-deoxy-D-glucose 4-reductase		12	0.940345	0.0351466	12	3.51245	0.456777	12	3.1947	0.624224	4	1.3671	-0.0237286	4	1.3194	0.434246	4	1.6773	0.444929	12	1.9368	-0.0268661	12	0.423155	0.427902	12	0.81755	0.555713	9
203	5	347.86	3144	1.6452e-123	4	2	3	10	2	5	3	4	2	5	10	2	;P42858(IPI00002335)	ENST00000355072	HTT;IT15;HD	Huntingtin;Huntington disease protein
205	25.6	76.12	695	1.272e-104	5	5	6	7	5	7	6	5	5	7	7	5	;Q7Z417(IPI00002349)	ENST00000225388	PIG1;NUFIP2;KIAA1321	Nuclear fragile X mental retardation-interacting protein 2;FMRP-interacting protein 2;82 kDa FMRP-interacting protein;Cell proliferation-inducing gene 1 protein
207	28.7	75.475	659	4.0189e-303	8	6	8	12	0	8	8	8	6	8	12	0	;P28288(IPI00002372)	ENST00000370214;ENST00000394233	ABCD3;PMP70;PXMP1	ATP-binding cassette sub-family D member 3;70 kDa peroxisomal membrane protein;PMP70		4	0.81037	-0.178508	4	2.8115	0.0997697	4	2.0784	-0.0884971	9	1.3301	-0.0859708	9	1.5559	0.774737	9	2.2982	0.911905	3	1.9264	-0.0478092	3	0.62913	0.815443	3	1.1247	0.862888	4
210	6.9	75.718	665	2.8236e-106	1	2	2	3	0	3	2	1	2	3	3	0	;Q9H6T3(IPI00448515;IPI00002408)	ENST00000005386;ENST00000380650	RPAP3	RNA polymerase II-associated protein 3
211	38.2	48.197	419	1.0824e-198	3	5	6	7	1	5	6	3	5	5	7	1	;Q9Y6K9(IPI00002411)	ENST00000369601;ENST00000369606;ENST00000369607;ENST00000369609	FIP3;NEMO;IKBKG	NF-kappa-B essential modulator;NF-kappa-B essential modifier;Inhibitor of nuclear factor kappa-B kinase subunit gamma;IkB kinase-associated protein 1;FIP-3		3	0.79244	-0.214207	3	1.6876	-0.626824	3	1.1547	-0.978261
212	27.8	34.193	306	1.0014e-285	6	3	3	5	3	3	3	6	3	3	5	3	;P50897(IPI00002412)	ENST00000372783	PPT1;PPT	Palmitoyl-protein thioesterase 1;Palmitoyl-protein hydrolase 1											7	1.3151	-0.0693083	7	1.0448	0.141814	7	1.227	-0.0215493	5	1.8481	-0.0629966	5	0.39166	0.172766	5	0.66629	0.0754635	5
214	32.8	52.739	488	1.4354e-96	7	6	4	10	4	7	4	7	6	7	10	4	;P20073(IPI00021771;IPI00002460)	ENST00000372919;ENST00000372921;ENST00000394847	OK/SW-cl.95;ANX7;ANXA7;SNX	Annexin A7;Annexin-7;Annexin VII;Synexin		4	0.92478	0.0194367	4	2.58205	0.0169428	4	2.50775	0.139535	9	1.3978	0.00491695	9	0.79299	-0.176343	9	1.0181	-0.041598	7	1.9569	-0.00659766	7	0.29874	-0.102886	7	0.56277	-0.107429	6
216	9.9	87.163	770	1.0054e-73	2	2	0	5	3	1	0	2	2	1	5	3	;P42892(IPI00216760;IPI00216758;IPI00216762;IPI00002478)	ENST00000374893	ECE1	Endothelin-converting enzyme 1
218	27.4	42.621	387	6.4506e-45	4	5	3	5	1	3	3	4	5	3	5	1	;Q9Y5P6(IPI00030920;IPI00002496)	ENST00000308375;ENST00000308388	GMPPB	Mannose-1-phosphate guanyltransferase beta;GTP-mannose-1-phosphate guanylyltransferase beta;GDP-mannose pyrophosphorylase B		3	0.96892	0.0739305	3	2.5041	-0.0850253	3	2.6233	0.244677	3	1.3118	-0.0557711	3	1.5258	0.682311	3	1.7867	0.567636	4	1.9198	-0.0684811	4	0.46796	0.508758	4	0.800145	0.409849
220	30	53.082	483	3.6759e-270	8	7	8	9	7	9	7	7	6	8	8	7	;P34896(IPI00002519)	ENST00000316694;ENST00000352886;ENST00000354098	SHMT1	Serine hydroxymethyltransferase, cytosolic;Glycine hydroxymethyltransferase											3	1.7291	0.30413	3	1.0853	0.276122	3	1.8226	0.541795										3
221	62.3	55.992	504	0	15	17	19	22	15	16	18	14	16	15	21	15	;P34897(IPI00002520)	ENST00000328923	SHMT2	Serine hydroxymethyltransferase, mitochondrial;Glycine hydroxymethyltransferase		37	0.92079	0.0143273	37	3.4131	0.424483	37	3.1315	0.407807	15	1.3924	0.00235368	15	1.5106	0.673446	15	2.0116	0.698725	21	1.9397	-0.0136966	21	0.67399	1.00336	21	1.2907	1.12891	22
222	49.1	12.587	108	4.2571e-162	4	5	6	6	1	5	6	4	5	5	6	1	;P18859(IPI00002521)	ENST00000284971;ENST00000400087;ENST00000400089;ENST00000400090;ENST00000400093;ENST00000400094;ENST00000400099	ATPM;ATP5A;ATP5J	ATP synthase-coupling factor 6, mitochondrial
224	47.7	18.856	172	6.8887e-47	2	4	4	3	0	5	4	2	4	5	3	0	;Q9UMX5(IPI00002525)	ENST00000366988	SPUF;CIR2;NENF	Neudesin;Neuron-derived neurotrophic factor;Secreted protein of unknown function;Cell immortalization-related protein 2
226	12.2	63.151	556	1.3759e-13	3	0	0	2	0	3	0	3	0	3	2	0	;O15530(IPI00216647;IPI00002538;IPI00216646)	ENST00000342085;ENST00000354836;ENST00000382326	PDPK1;PDK1	3-phosphoinositide-dependent protein kinase 1;Putative 3-phosphoinositide-dependent protein kinase 2
229	21.8	97.621	871	0	10	10	9	12	7	10	6	6	7	7	8	3	;Q9UBF2(IPI00002557)		COPG2	Coatomer subunit gamma-2;Gamma-2-coat protein																				3	1.6985	-0.220434	3	0.35313	-0.0358957	3	0.59375	-0.0351699
230	20.1	69.525	633	3.8377e-101	7	5	6	7	6	7	6	7	5	7	7	6	;P18887(IPI00002564)	ENST00000262887	XRCC1	DNA repair protein XRCC1;X-ray repair cross-complementing protein 1		7	0.88621	-0.0657634	7	2.7669	0.111664	7	2.3445	0.104383																			5
233	36.8	57.193	514	0	7	7	5	10	2	8	5	7	7	8	10	2	;O43660(IPI00002624)	ENST00000302078;ENST00000393905	PLRG1	Pleiotropic regulator 1											5	1.5492	0.160288	5	0.57874	-0.664156	5	0.89315	-0.482814	4	2.2603	0.185037	4	0.23443	-0.555319	4	0.421755	-0.637416	6
239	11	88.754	794	7.7532e-45	3	3	1	1	3	3	1	3	3	3	1	3	;Q9UBV2(IPI00002790)	ENST00000336735	TSA305;UNQ128/PRO1063;SEL1L	Protein sel-1 homolog 1;Suppressor of lin-12-like protein 1
240	22	104.67	948	1.2917e-84	6	7	6	8	3	8	6	6	7	8	8	3	;Q16512(IPI00002803;IPI00412672)	ENST00000242783;ENST00000342216	PKN1;PRK1;PAK1;PKN;PRKCL1	Serine/threonine-protein kinase N1;Protein kinase C-like 1;Protein-kinase C-related kinase 1;Protein kinase C-like PKN;Serine-threonine protein kinase N;Protein kinase PKN-alpha		3	0.92663	0.0029799	3	2.3127	-0.0219757	3	2.1714	0.0682954	3	1.4084	0.0273636	3	0.95036	0.0569684	3	1.3261	0.197147	4	1.9857	-0.000387685	4	0.3434	0.0923508	4	0.71055	0.223056	4
241	9.8	47.521	418	8.5871e-08	0	1	0	1	2	4	0	0	1	4	1	2	;Q71F23(IPI00002828)	ENST00000281453	KLIP1;PBIP1;MLF1IP;ICEN24;CENPU	Centromere protein U;CENP-U(50);Interphase centromere complex protein 24;MLF1-interacting protein;KSHV latent nuclear antigen-interacting protein 1;Polo-box-interacting protein 1
242	23.3	54.699	467	2.0146e-167	3	8	7	8	4	7	6	2	7	6	7	3	;Q16537(IPI00002853)	ENST00000337537	PPP2R5E	Serine/threonine-protein phosphatase 2A 56 kDa regulatory subunit epsilon isoform;PP2A, B subunit, B' epsilon isoform;PP2A, B subunit, B56 epsilon isoform;PP2A, B subunit, PR61 epsilon isoform;PP2A, B subunit, R5 epsilon isoform																				4	1.7718	-0.144313	4	0.186045	-0.848386	4	0.320035	-0.920497
244	8.6	71.085	641	4.8818e-110	3	1	2	3	1	3	2	3	1	3	3	1	;Q9H6W3(IPI00002879)		C14orf169;NO66	Nucleolar protein 66		3	0.97413	0.0781281	3	3.2694	0.403902	3	2.2824	-0.0170415	3	1.273	-0.113229	3	1.3239	0.472185	3	1.3632	0.109416										4
245	31.8	123.63	1107	1.3885e-283	15	12	14	22	9	14	14	15	12	14	22	9	;P28340(IPI00002894)	ENST00000262266;ENST00000391817	POLD;POLD1	DNA polymerase delta catalytic subunit;DNA polymerase subunit delta p125		7	0.93391	0.017551	7	2.4836	-0.00339937	7	2.1473	-0.044182	9	1.2318	-0.123597	9	1.1143	0.305611	9	1.2948	0.10389	9	1.7843	-0.153226	9	0.37545	0.179212	9	0.61411	0.0424044	10
247	6	79.322	702	1.2498e-05	3	1	2	3	2	2	2	3	1	2	3	2	;Q5SY16(IPI00002902)	ENST00000377705	NOL9	Nucleolar protein 9
248	33.1	55.594	514	0	8	8	9	10	7	9	9	8	8	9	10	7	;Q9BZK7(IPI00002922)	ENST00000352800	TBL1XR1;IRA1;TBLR1	F-box-like/WD repeat-containing protein TBL1XR1;Transducin beta-like 1X-related protein 1;Nuclear receptor corepressor/HDAC3 complex subunit TBLR1;TBL1-related protein 1		4	0.945155	0.0204985	4	3.1297	0.371146	4	2.91025	0.386524	3	1.5558	0.171867	3	1.164	0.258905	3	1.3826	0.0967098	4	1.9832	-0.0302122	4	0.37202	0.0369421	4	0.6843	0.0723726
249	29.1	31.307	285	2.5255e-88	3	3	2	4	1	2	2	3	3	2	4	1	;Q9H9H4(IPI00002926)	ENST00000267202	VPS37B	Vacuolar protein sorting-associated protein 37B;ESCRT-I complex subunit VPS37B
250	26.1	31.079	272	1.9858e-93	2	0	0	6	1	0	0	2	0	0	6	1	;Q9ULW3(IPI00002938)	ENST00000274849	ABT1	Activator of basal transcription 1;Basal transcriptional activator
252	62.1	94.33	840	0	40	29	27	37	22	30	24	37	26	27	34	19	;P34932(IPI00002966)	ENST00000304858	APG2;HSPA4	Heat shock 70 kDa protein 4;Heat shock 70-related protein APG-2;HSP70RY		23	0.95263	0.0394726	23	3.2463	0.390017	23	3.1993	0.506437	30	1.41045	0.0235764	30	1.06795	0.179824	30	1.44255	0.222638	35	1.9727	0.000308639	35	0.30834	-0.0842177	35	0.59979	-0.00705662	33
253	44.3	9.7552	88	2.0729e-50	3	4	4	4	2	4	4	3	4	4	4	2	;O96033(IPI00002968)		MOCO1;MOCS2	Molybdenum cofactor synthesis protein 2A;Molybdenum cofactor synthesis protein 2 small subunit;Molybdopterin-synthase small subunit;MOCO1-A		5	0.98055	0.0976946	5	1.7079	-0.568213	5	1.2427	-0.888634																			3
255	29.1	34.47	323	1.0736e-39	2	4	2	3	2	3	2	2	4	3	3	2	;Q9H936(IPI00003004)	ENST00000320230	GC1;SLC25A22	Mitochondrial glutamate carrier 1;Glutamate/H(+) symporter 1;Solute carrier family 25 member 22
257	18.3	14.536	131	2.5294e-22	1	2	1	2	0	1	1	1	2	1	2	0	;Q9H840(IPI00003027)	ENST00000270257;ENST00000391951	GEMIN7	Gem-associated protein 7;SIP3																				4	2.09425	0.0474083	4	0.35872	0.0823514	4	0.707265	0.131623
258	35.7	24.097	221	2.0125e-91	2	2	3	2	1	3	3	2	2	3	2	1	;Q96AB3(IPI00551022;IPI00003031)	ENST00000085068	ISOC2	Isochorismatase domain-containing protein 2, mitochondrial
259	21.7	23.205	212	1.9578e-35	2	0	1	4	2	1	1	2	0	1	4	2	;Q14919(IPI00477494;IPI00003084)	ENST00000312515;ENST00000376991	DRAP1	Dr1-associated corepressor;Dr1-associated protein 1;Negative co-factor 2-alpha
261	50.9	40.925	369	3.4738e-214	7	8	9	7	5	10	8	6	7	9	6	4	;O60256(IPI00003168)	ENST00000268835;ENST00000395656	PRPSAP2	Phosphoribosyl pyrophosphate synthetase-associated protein 2;41 kDa phosphoribosypyrophosphate synthetase-associated protein		8	0.976705	0.0894701	8	3.32785	0.395798	8	2.85555	0.320517	4	1.3505	-0.0421099	4	1.46035	0.71308	4	1.7803	0.564655	11	2.1078	0.072945	11	0.49195	0.640323	11	1.084	0.931538	8
262	44	29.965	277	8.7036e-304	5	6	7	6	4	5	7	5	6	5	6	4	;Q99436(IPI00003217)	ENST00000259457	Z;PSMB7	Proteasome subunit beta type-7;Proteasome subunit Z;Macropain chain Z;Multicatalytic endopeptidase complex chain Z
263	22.1	42.003	376	1.6298e-219	5	7	10	8	7	7	1	1	1	1	1	1	;Q562R1(IPI00003269)	ENST00000306758	ACTBL2	Beta-actin-like protein 2;Kappa-actin
265	32.7	17.143	150	4.8624e-121	4	3	2	4	3	4	2	4	3	4	4	3	;P52434(IPI00003309)	ENST00000296223	POLR2H	DNA-directed RNA polymerases I, II, and III subunit RPABC3;DNA-directed RNA polymerase II subunit H;DNA-directed RNA polymerases I, II, and III 17.1 kDa polypeptide;RPB17;hRPB8		3	0.9074	-0.0264762	3	2.0523	-0.282927	3	1.8072	-0.240073										3	2.1902	0.139364	3	0.26228	-0.326811	3	0.57861	-0.0665056	3
266	82.1	7.645	67	1.9201e-38	3	3	3	3	3	4	3	3	3	4	3	3	;P62875(IPI00003311)	ENST00000322028	POLR2L	DNA-directed RNA polymerases I, II, and III subunit RPABC5;DNA-directed RNA polymerase III subunit L;RPB10;DNA-directed RNA polymerase II 7.6 kDa polypeptide;RPB7.6
268	37.5	20.878	184	2.7196e-51	4	1	1	6	2	1	1	4	1	1	6	2	;P36404(IPI00003326)	ENST00000246747	ARL2	ADP-ribosylation factor-like protein 2
269	47.3	20.455	182	5.0178e-107	6	4	5	6	3	4	5	6	4	4	6	3	;P36405(IPI00003327)	ENST00000260746	ARFL3;ARL3	ADP-ribosylation factor-like protein 3		3	0.94455	0.0300276	3	2.5984	0.110228	3	2.2452	0.122022	3	1.3805	-0.000499757	3	1.0653	0.188515	3	1.3717	0.215312	3	2.6786	0.418322	3	0.32798	0.0256915	3	0.88111	0.538547
270	44.4	37.331	340	0	8	6	5	8	6	4	1	3	3	1	3	2	;P62879(IPI00003348)	ENST00000303210;ENST00000393924;ENST00000393926	GNB2	Guanine nucleotide-binding protein G(I)/G(S)/G(T) subunit beta-2;Transducin beta chain 2;G protein subunit beta-2
271	53.4	72.421	655	0	28	30	28	29	26	31	27	26	28	29	27	24	;P11021(IPI00003362)	ENST00000324460	GRP78;HSPA5	78 kDa glucose-regulated protein;GRP 78;Heat shock 70 kDa protein 5;Immunoglobulin heavy chain-binding protein;Endoplasmic reticulum lumenal Ca(2+)-binding protein grp78		32	0.95682	0.0511926	32	0.99612	-1.3839	32	0.904555	-1.36007	31	1.4124	0.0428294	31	0.38248	-1.28607	31	0.53555	-1.19554	51	2.05	0.0488594	51	0.21757	-0.566721	51	0.41808	-0.543218	28
273	36.6	27.366	238	5.9232e-119	7	7	7	6	5	7	7	6	6	6	5	5	;Q16629(IPI00003377;IPI00744364)	ENST00000313117;ENST00000378857;ENST00000378869	SFRS7;SRSF7	Splicing factor, arginine/serine-rich 7;Splicing factor 9G8		8	0.919055	0.009317	8	3.3316	0.477912	8	3.0286	0.45215	4	1.33335	-0.0465043	4	1.51375	0.806963	4	1.90975	0.676363	4	2.0417	0.0723716	4	0.53846	0.629948	4	1.0497	0.712462	8
276	9.5	31.848	294	3.4971e-59	2	2	1	2	2	2	1	2	2	2	2	2	;Q16637(IPI00009597;IPI00003394;IPI00219360;IPI00009598)	ENST00000305043;ENST00000351205;ENST00000380707;ENST00000380741;ENST00000380742;ENST00000380743	SMN1;SMNC;SMNT;;SMN;SMN2	Survival motor neuron protein;Component of gems 1;Gemin-1											6	1.60825	0.217643	6	0.627515	-0.574822	6	0.98319	-0.313235	3	4.0058	1.01934	3	0.18676	-0.90319	3	0.47026	-0.42722	5
277	33.6	71.428	649	1.8065e-280	8	10	10	12	7	10	10	8	10	10	12	7	;Q16643(IPI00003406)	ENST00000292385;ENST00000309007;ENST00000393563;ENST00000393565	DBN1;D0S117E	Drebrin;Developmentally-regulated brain protein		8	0.917305	0.00489204	8	3.38825	0.442493	8	3.15715	0.572597	7	1.3302	-0.0233005	7	1.4599	0.632636	7	1.7037	0.45559	4	2.02235	0.03879	4	0.50293	0.639855	4	0.968795	0.716657	10
278	14.8	20.332	183	4.6047e-182	0	1	2	2	0	1	2	0	1	1	2	0	;O00193(IPI00003419)	ENST00000228136	C11orf58;SMAP	Small acidic protein
279	42.5	37.031	327	2.3003e-144	9	6	7	8	5	7	5	6	4	4	5	4	;Q15555(IPI00003420)	ENST00000300249	RP1;MAPRE2	Microtubule-associated protein RP/EB family member 2;APC-binding protein EB2;End-binding protein 2
280	50.2	29.841	253	7.4413e-61	5	5	8	7	6	7	8	5	5	7	7	6	;O75937(IPI00003438)	ENST00000263697	HSPC331;HSPC315;DNAJC8;SPF31	DnaJ homolog subfamily C member 8;Splicing protein spf31
281	45.2	88.255	785	0	18	18	22	22	15	22	6	3	6	6	3	4	;Q16666(IPI00003443)	ENST00000295809;ENST00000340979;ENST00000368131;ENST00000392247	IFNGIP1;IFI16	Gamma-interferon-inducible protein Ifi-16;Interferon-inducible myeloid differentiation transcriptional activator;IFI 16
282	52.8	41.389	360	5.5927e-291	11	10	6	14	9	9	3	9	7	5	11	5	;P28482(IPI00003479)	ENST00000215832;ENST00000398822	PRKM2;PRKM1;MAPK1;ERK2	Mitogen-activated protein kinase 1;Extracellular signal-regulated kinase 2;Mitogen-activated protein kinase 2;p42-MAPK;ERT1		4	0.961015	0.0691725	4	2.06205	-0.399155	4	2.0384	-0.14701	7	1.4051	0.0171012	7	0.71357	-0.412686	7	0.9013	-0.450706	11	2.1633	0.111861	11	0.26919	-0.261736	11	0.56972	-0.152982	4
283	40	36.067	335	6.6709e-139	3	5	7	4	2	4	7	3	5	4	4	2	;Q16698(IPI00003482)	ENST00000220764	DECR;DECR1	2,4-dienoyl-CoA reductase, mitochondrial;2,4-dienoyl-CoA reductase [NADPH]
284	42.1	48.55	432	2.3403e-166	7	11	10	13	6	12	10	7	11	12	13	6	;Q15645(IPI00003505)	ENST00000166345;ENST00000354240	PCH2;TRIP13	Thyroid receptor-interacting protein 13;Thyroid hormone receptor interactor 13;Human papillomavirus type 16 E1 protein-binding protein		3	1.0064	0.104981	3	4.0017	0.636744	3	3.5814	0.754409	9	1.273	-0.119512	9	1.2823	0.4741	9	1.8593	0.51721	4	2.21355	0.173881	4	0.404135	0.215526	4	1.06505	0.799123	6
285	9.4	227.64	1979	1.2915e-37	3	3	7	4	1	11	7	3	3	11	4	1	;Q15643(IPI00003515)	ENST00000267622	CEV14;TRIP11	Thyroid receptor-interacting protein 11;Golgi-associated microtubule-binding protein 210;GMAP-210;Trip230;Clonal evolution-related gene on chromosome 14
286	49.5	109.43	972	0	36	19	17	33	15	19	16	34	18	18	31	14	;Q15029(IPI00003519)	ENST00000262414	EFTUD2;SNRP116;KIAA0031	116 kDa U5 small nuclear ribonucleoprotein component;U5 snRNP-specific protein, 116 kDa;Elongation factor Tu GTP-binding domain-containing protein 2		12	0.88954	-0.0414708	12	2.9762	0.268908	12	2.36355	0.116214	19	1.2828	-0.0949541	19	1.0708	0.200151	19	1.3031	0.112849	6	2.0943	0.087611	6	0.377255	0.206284	6	0.6936	0.122202	11
287	58.7	38.868	358	8.6229e-191	7	14	12	12	7	10	12	7	14	10	11	7	;O14745(IPI00003527)	ENST00000262613	NHERF;SLC9A3R1;NHERF1	Na(+)/H(+) exchange regulatory cofactor NHE-RF1;Ezrin-radixin-moesin-binding phosphoprotein 50;Regulatory cofactor of Na(+)/H(+) exchanger;Sodium-hydrogen exchanger regulatory factor 1;Solute carrier family 9 isoform A3 regulatory factor 1		7	0.88877	-0.0333728	7	2.0434	-0.319433	7	1.6155	-0.454255										9	1.4371	-0.429222	9	0.22852	-0.418128	9	0.3617	-0.660154	4
288	42	24.428	226	4.4875e-62	4	5	5	3	3	6	5	4	5	6	3	3	;O75832(IPI00003565)	ENST00000217958	PSMD10	26S proteasome non-ATPase regulatory subunit 10;26S proteasome regulatory subunit p28;Gankyrin
290	54	19.81	174	1.4084e-66	6	2	2	8	3	3	2	6	2	3	8	3	;O43324(IPI00003588)	ENST00000379715	P18;AIMP3;EEF1E1	Eukaryotic translation elongation factor 1 epsilon-1;Multisynthetase complex auxiliary component p18;Elongation factor p18		5	1.0247	0.162777	5	3.7382	0.476798	5	3.5562	0.622778	4	1.4579	0.07008	4	1.5954	0.704837	4	2.17445	0.818639										4
292	7	53.837	474	8.8865e-10	2	0	1	3	0	2	1	2	0	2	3	0	;Q9UBS8(IPI00003606)	ENST00000347642;ENST00000356143;ENST00000394519;ENST00000394520	RNF14;ARA54;HRIHFB2038	E3 ubiquitin-protein ligase RNF14;RING finger protein 14;Androgen receptor-associated protein 54;Triad2 protein;HFB30
293	48.5	47.46	429	3.3242e-187	10	7	10	12	6	11	10	10	7	11	12	6	;O96019(IPI00003627)	ENST00000259034;ENST00000392662	ACTL6A;INO80K;BAF53A;BAF53	Actin-like protein 6A;53 kDa BRG1-associated factor A;Actin-related protein Baf53a;ArpNbeta;INO80 complex subunit K		17	0.91652	-0.00336299	17	3.0417	0.258233	17	2.3148	0.111445	9	1.3748	-0.00708415	9	1.0062	0.138	9	1.486	0.2567	13	1.9126	-0.0758466	13	0.44689	0.379459	13	0.7746	0.337758	14
295	14.7	54.226	483	1.5039e-19	5	3	1	5	0	2	1	5	3	2	5	0	;Q9Y6V7(IPI00003739)	ENST00000247003	DDX49	Probable ATP-dependent RNA helicase DDX49;DEAD box protein 49																				4	4.19085	1.05348	4	0.075261	-2.15399	4	0.163745	-1.89588
297	22.8	27.873	254	1.7728e-20	3	2	4	3	3	1	4	3	2	1	3	3	;O95571(IPI00003766)	ENST00000292147	ETHE1;HSCO	Protein ETHE1, mitochondrial;Ethylmalonic encephalopathy protein 1;Hepatoma subtracted clone one protein		4	0.889465	-0.0579197	4	3.68885	0.596987	4	3.24505	0.747176	3	1.3741	0.0154073	3	1.2143	0.395821	3	1.6143	0.371567
298	29.3	68.002	588	1.0363e-287	10	7	7	13	7	5	7	10	7	5	13	7	;O00541(IPI00554461;IPI00003768)	ENST00000335214	PES1	Pescadillo homolog		11	0.88748	-0.0579734	11	2.1192	-0.222577	11	1.6642	-0.326792	14	1.43245	0.060255	14	0.682925	-0.392544	14	0.920925	-0.377538	14	1.92815	0.00324816	14	0.22409	-0.637137	14	0.37819	-0.75244	12
299	45.8	44.424	400	6.0992e-283	11	6	5	10	5	6	4	6	4	4	6	4	;P36507(IPI00003783)	ENST00000262948	MKK2;MAP2K2;PRKMK2;MEK2	Dual specificity mitogen-activated protein kinase kinase 2;ERK activator kinase 2;MAPK/ERK kinase 2
303	23.7	37.492	334	6.1644e-83	1	0	0	2	0	0	0	1	0	0	2	0	;P52564(IPI00003814)	ENST00000359094	MEK6;MAP2K6;PRKMK6;SKK3;MKK6	Dual specificity mitogen-activated protein kinase kinase 6;MAPK/ERK kinase 6;SAPKK3
304	80.4	23.207	204	6.1946e-231	7	4	5	8	1	6	5	7	4	6	8	1	;P52565(IPI00003815)	ENST00000269321	GDIA1;ARHGDIA	Rho GDP-dissociation inhibitor 1;Rho-GDI alpha		6	0.85268	-0.10987	6	3.9645	0.655157	6	3.3476	0.580299	3	1.3051	-0.0926384	3	1.5353	0.68198	3	1.6276	0.354683	6	1.8562	-0.0839573	6	0.502395	0.572952	6	0.934295	0.571981	5
305	86.6	22.988	201	1.8114e-270	8	12	14	11	12	11	14	8	12	11	11	12	;P52566(IPI00003817)	ENST00000228945	RAP1GN1;GDIA2;GDID4;ARHGDIB	Rho GDP-dissociation inhibitor 2;Rho-GDI beta;Ly-GDI		5	0.82824	-0.140676	5	3.6527	0.429098	5	2.6332	0.194701
306	17.8	59.457	527	1.3591e-65	1	0	3	3	2	2	3	1	0	2	3	2	;Q13356(IPI00003824;IPI00217324)	ENST00000335025;ENST00000398831;ENST00000406385	PPIL2	Peptidyl-prolyl cis-trans isomerase-like 2;Cyclophilin-60;Cyclophilin-like protein Cyp-60
308	46.9	33.331	303	1.7853e-196	8	6	7	9	5	8	7	8	6	8	9	5	;Q9Y6C9(IPI00003833)	ENST00000302503	MTCH2;MIMP;HSPC032	Mitochondrial carrier homolog 2;Met-induced mitochondrial protein		4	0.919295	0.0125958	4	4.00395	0.694575	4	3.45865	0.63055	4	1.32	-0.0378241	4	1.44895	0.596922	4	1.8455	0.580267										9
310	10.1	37.806	337	1.2044e-44	2	3	3	3	2	2	2	1	2	1	2	1	;Q9UDY4(IPI00003848)	ENST00000370763	HLJ1;DNAJB4;DNAJW	DnaJ homolog subfamily B member 4;Heat shock 40 kDa protein 1 homolog;HSP40 homolog;Human liver DnaJ-like protein
311	42.5	26.145	226	1.1366e-119	4	3	3	6	2	4	3	4	3	4	6	2	;P36543(IPI00003856)	ENST00000253413	ATP6E;ATP6V1E1;ATP6E2	V-type proton ATPase subunit E 1;Vacuolar proton pump subunit E 1;V-ATPase 31 kDa subunit											3	1.4003	0.00790169	3	0.41632	-1.15329	3	0.56087	-1.1216
313	78	70.897	646	0	33	33	32	34	37	31	21	23	23	22	25	25	;P11142(IPI00003865)	ENST00000227378;ENST00000392773	HSPA8;HSC70;HSP73;HSPA10	Heat shock cognate 71 kDa protein;Heat shock 70 kDa protein 8		49	0.96458	0.0667665	49	2.1013	-0.306878	49	1.931	-0.188057	76	1.419	0.0317694	76	0.485855	-0.958847	76	0.669245	-0.899942	66	2.12475	0.112791	66	0.14679	-1.14752	66	0.305685	-0.982682	48
314	48.4	30.18	277	3.6043e-217	4	5	4	8	2	4	4	4	5	4	8	2	;Q16740(IPI00003870)	ENST00000245816	CLPP	Putative ATP-dependent Clp protease proteolytic subunit, mitochondrial;Endopeptidase Clp		3	0.84849	-0.105849	3	4.0543	0.656349	3	3.4328	0.557767										4	1.97235	0.015941	4	0.522365	0.642015	4	1.0536	0.715969	7
315	50.6	45.671	415	0	12	11	11	13	8	12	10	10	9	10	11	6	;P52597(IPI00003881)	ENST00000337970;ENST00000356053;ENST00000357065	HNRNPF;HNRPF	Heterogeneous nuclear ribonucleoprotein F;Nucleolin-like protein mcs94-1;Heterogeneous nuclear ribonucleoprotein F, N-terminally processed		14	0.95252	0.0444867	14	2.6866	0.0731642	14	2.44035	0.0498496	12	1.40095	0.0139941	12	0.94083	-0.0195215	12	1.2923	0.0638881	14	1.99745	0.004823	14	0.341395	-0.0245823	14	0.64463	0.050531	15
316	44.8	61.992	549	1.6323e-210	14	10	12	16	7	13	12	14	10	13	16	7	;Q9BVP2(IPI00003886;IPI00306380)	ENST00000354540;ENST00000394799	NS;E2IG3;GNL3	Guanine nucleotide-binding protein-like 3;Nucleolar GTP-binding protein 3;Nucleostemin;E2-induced gene 3 protein;Novel nucleolar protein 47
317	48.2	47.697	427	0	22	17	17	24	11	17	17	22	17	17	24	11	;P36578(IPI00003918)	ENST00000307961	RPL4;RPL1	60S ribosomal protein L4;L1		25	0.94432	0.0357366	25	2.7091	0.0834849	25	2.6017	0.198007	19	1.3259	-0.0340626	19	1.1697	0.398514	19	1.5867	0.313935	18	1.87385	-0.0574731	18	0.50204	0.589382	18	0.907675	0.525438	21
318	20.8	97.016	864	3.7042e-214	6	7	11	6	2	9	10	6	7	9	6	2	;P11171(IPI00003921;IPI00218697)	ENST00000343067;ENST00000347529;ENST00000349460;ENST00000356093;ENST00000358989;ENST00000373798;ENST00000398865	EPB41;E41P	Protein 4.1;Band 4.1;P4.1;EPB4.1;4.1R
319	43.8	52.221	480	0	10	9	10	13	7	10	10	10	9	10	13	7	;P11172(IPI00003923)	ENST00000232607	OK/SW-cl.21;UMPS	Uridine 5'-monophosphate synthase;Orotate phosphoribosyltransferase;Orotidine 5'-phosphate decarboxylase;OMPdecase		8	0.968565	0.0851665	8	3.2985	0.39586	8	2.9637	0.433167	5	1.3445	-0.0286497	5	1.2546	0.513256	5	2.2037	0.828565	4	2.00195	0.00925195	4	0.535095	0.717532	4	1.03856	0.760791	5
320	42.6	39.233	359	0	11	6	8	12	7	9	8	11	6	9	12	7	;P11177(IPI00003925;IPI00549885)	ENST00000302746;ENST00000383714	PDHB;PHE1B	Pyruvate dehydrogenase E1 component subunit beta, mitochondrial											8	1.358	-0.0481566	8	1.0798	0.243384	8	1.48525	0.238229	4	1.85835	-0.145766	4	0.405765	0.329123	4	0.844	0.539196	3
321	48.9	40.763	370	0	14	15	15	17	12	17	15	14	15	17	17	12	;Q08752(IPI00003927)	ENST00000307720	CYP40;CYPD;PPID	40 kDa peptidyl-prolyl cis-trans isomerase;Cyclophilin-40;Cyclophilin-related protein		5	0.94204	0.0294786	5	3.0805	0.307474	5	2.7783	0.313568	4	1.2068	-0.187574	4	0.74921	-0.299422	4	0.90563	-0.432435	8	1.6938	-0.213584	8	0.24366	-0.344699	8	0.36113	-0.796359	6
322	41.2	33.805	308	1.4323e-118	6	5	6	6	3	6	6	6	5	6	6	3	;Q16775(IPI00003933;IPI00745553)	ENST00000262303;ENST00000397353;ENST00000397356	HAGH1;GLO2;HAGH	Hydroxyacylglutathione hydrolase;Glyoxalase II		6	0.94263	0.0409787	6	3.1214	0.216272	6	3.02545	0.345625	4	1.37885	-0.0116032	4	1.15945	0.355168	4	1.5399	0.315283	4	1.9311	-0.0306668	4	0.447425	0.422546	4	0.862825	0.541141	3
323	61.9	13.906	126	7.114e-256	4	8	13	6	11	10	1	0	0	1	0	1	;P06899(IPI00515061);Q16778(IPI00003935);P23527(IPI00152785);P33778(IPI00220403)	ENST00000303806;ENST00000357905;ENST00000244601;ENST00000406237;ENST00000327774;ENST00000369155	H2BFQ;H2BFH;H2BFN;H2BFF;HIST1H2BO;HIST1H2BJ;H2BFR;HIST1H2BB;HIST2H2BE	Histone H2B type 1-O;H2B.n;H2B/n;H2B.2;Histone H2B type 1-B;H2B.f;H2B/f;H2B.1;Histone H2B type 1-J;H2B.r;H2B/r;Histone H2B type 2-E;H2B.q;H2B/q;H2B-GL105		10	0.899735	-0.0317661	10	3.47775	0.442193	10	3.0009	0.510475																			7
324	19.7	53.486	482	1.1238e-138	5	7	4	5	5	7	4	5	7	7	5	5	;P11182(IPI00003944)	ENST00000370132	BCATE2;DBT	Lipoamide acyltransferase component of branched-chain alpha-keto acid dehydrogenase complex, mitochondrial;Dihydrolipoyllysine-residue (2-methylpropanoyl)transferase;Dihydrolipoamide branched chain transacylase;BCKAD E2 subunit
325	77	17.138	152	2.9644e-124	10	5	6	10	5	6	3	5	3	3	6	2	;P61088(IPI00003949)	ENST00000318066	BLU;UBE2N	Ubiquitin-conjugating enzyme E2 N;Ubiquitin-protein ligase N;Ubiquitin carrier protein N;Ubc13;Bendless-like ubiquitin-conjugating enzyme
326	7.2	292.28	2570	2.1016e-88	7	3	7	9	3	7	7	7	3	7	9	3	;Q93008(IPI00221012;IPI00003964)	ENST00000324545;ENST00000378308	USP9;DFFRX;FAM;USP9X	Probable ubiquitin carboxyl-terminal hydrolase FAF-X;Ubiquitin thioesterase FAF-X;Ubiquitin-specific-processing protease FAF-X;Deubiquitinating enzyme FAF-X;Ubiquitin-specific protease 9, X chromosome;Fat facets protein-related, X-linked;Fat facets in mammals											5	1.3362	-0.0361544	5	1.0105	0.141122	5	1.3017	0.0646733
327	42	128.3	1102	6.2366e-287	24	13	15	33	17	18	15	24	13	18	33	17	;Q93009(IPI00003965)	ENST00000344836;ENST00000381886	HAUSP;USP7	Ubiquitin carboxyl-terminal hydrolase 7;Ubiquitin thioesterase 7;Ubiquitin-specific-processing protease 7;Deubiquitinating enzyme 7;Herpesvirus-associated ubiquitin-specific protease		7	0.92548	-0.0158944	7	3.2779	0.358023	7	2.9286	0.36159	15	1.4729	0.0725937	15	1.1489	0.345643	15	1.7479	0.484017	4	2.08995	0.0295081	4	0.36855	0.124489	4	0.77969	0.415975	7
328	30.5	42.509	377	7.5584e-139	7	6	5	6	4	5	5	7	6	5	6	4	;Q16795(IPI00003968)	ENST00000266544	NDUFA9;NDUFS2L	NADH dehydrogenase [ubiquinone] 1 alpha subcomplex subunit 9, mitochondrial;NADH-ubiquinone oxidoreductase 39 kDa subunit;Complex I-39kD
331	22.4	47.534	419	4.0434e-135	4	2	1	5	0	1	1	4	2	1	5	0	;Q9Y276(IPI00003985)	ENST00000359273;ENST00000392109;ENST00000392110;ENST00000392111	BCS1L;BCS1	Mitochondrial chaperone BCS1;BCS1-like protein;H-BCS1											5	1.5637	0.161565	5	1.7257	0.941493	5	2.5376	1.13377	3	2.2445	0.186047	3	0.73862	1.24266	3	1.4372	1.3368
333	2.4	247.33	2212	3.5278e-18	2	2	1	1	0	1	1	2	2	1	1	0	;Q93074(IPI00640149;IPI00004068;IPI00913988)	ENST00000374080	ARC240;CAGH45;TNRC11;TRAP230;KIAA0192;HOPA;MED12	Mediator of RNA polymerase II transcription subunit 12;Mediator complex subunit 12;Thyroid hormone receptor-associated protein complex 230 kDa component;Activator-recruited cofactor 240 kDa component;CAG repeat protein 45;OPA-containing protein;Trinucleotide repeat-containing gene 11 protein
334	22.3	114.87	1052	0	12	12	14	13	9	11	7	7	7	6	8	5	;Q93084(IPI00004092;IPI00303760;IPI00478023;IPI00748794;IPI00218440)	ENST00000309890;ENST00000352011;ENST00000359983;ENST00000397035;ENST00000397041	ATP2A3	Sarcoplasmic/endoplasmic reticulum calcium ATPase 3;Calcium pump 3;SR Ca(2+)-ATPase 3		5	0.83749	-0.141652	5	1.4004	-0.783672	5	1.1427	-0.993402	5	1.3537	-0.0533248	5	0.45036	-0.947076	5	0.56466	-1.13535	8	1.82745	-0.0954692	8	0.172465	-0.883458	8	0.31395	-0.961906	4
335	30.8	358.69	3256	0	27	38	41	36	21	47	41	27	38	47	36	21	;P46013(IPI00004233)	ENST00000368653;ENST00000368654	MKI67	Antigen KI-67		4	0.918325	0.00081465	4	1.03498	-1.29987	4	0.935055	-1.30065	5	1.3032	-0.0863346	5	0.31976	-1.48851	5	0.35608	-1.6108	6	1.9311	-0.0628541	6	0.15181	-1.1928	6	0.21244	-1.47408	6
338	24.1	100.18	843	5.0308e-82	10	9	9	10	6	9	9	10	9	9	10	6	;P49756(IPI00004273)	ENST00000261973	RNPC7;RBM25	RNA-binding protein 25;RNA-binding motif protein 25;RNA-binding region-containing protein 7;Arg/Glu/Asp-rich protein of 120 kDa;Protein S164		6	0.927005	-0.0135253	6	3.64605	0.516082	6	3.15905	0.550353	3	1.5531	0.144876	3	0.87888	-0.109656	3	1.3135	0.0825239	4	2.09465	0.0695971	4	0.31986	-0.0807766	4	0.63743	0.139803	3
339	13.8	87.054	756	9.8879e-23	0	2	3	4	2	2	3	0	2	2	4	2	;Q68CQ4(IPI00004290)	ENST00000367020	DEF;DIEXF;C1orf107	Digestive organ expansion factor homolog
341	30.6	20.274	180	1.0289e-101	3	2	3	4	4	3	3	3	2	3	4	4	;O43617(IPI00004324)	ENST00000373166	TRAPPC3;BET3;CDABP0066	Trafficking protein particle complex subunit 3;BET3 homolog		3	0.96638	0.0464875	3	2.1009	-0.238994	3	1.4902	-0.626663
346	13.8	12.457	109	1.6692e-05	1	1	1	1	0	1	1	1	1	1	1	0	;P52657(IPI00004353)	ENST00000267869;ENST00000396061;ENST00000396063	TF2A2;GTF2A2	Transcription initiation factor IIA subunit 2;General transcription factor IIA subunit 2;Transcription initiation factor IIA gamma chain;TFIIA p12 subunit
347	40.8	96.695	843	0	19	16	13	24	6	14	13	19	16	14	24	6	;P11216(IPI00004358)	ENST00000216962	PYGB	Glycogen phosphorylase, brain form		3	0.86336	-0.102805	3	2.7042	0.0763959	3	2.5574	0.134632	7	1.342	-0.0523622	7	1.07	0.246854	7	1.509	0.341089	5	1.9541	-0.0623668	5	0.41189	0.26022	5	0.79214	0.406189	3
348	34.7	59.642	547	7.3303e-136	11	5	4	11	3	6	3	8	3	4	7	2	;Q9UEW8(IPI00004363)	ENST00000355999	STK39;SPAK	STE20/SPS1-related proline-alanine-rich protein kinase;Serine/threonine-protein kinase 39;DCHT											4	1.49935	0.117897	4	1.32575	0.486491	4	1.87625	0.586336
349	13.6	76.088	667	1.2727e-12	2	2	1	4	0	2	1	2	2	2	4	0	;Q9UGJ1(IPI00004389)	ENST00000399460	TUBGCP4;GCP4;76P	Gamma-tubulin complex component 4;Hgrip76											3	1.4238	0.0294632	3	0.91212	-0.0878252	3	1.4285	0.120762
350	26.9	22.519	197	2.5403e-85	3	2	2	4	1	1	2	3	2	1	4	1	;P36639(IPI00004392;IPI00396056;IPI00759578;IPI00759462)	ENST00000343985;ENST00000397047;ENST00000397048;ENST00000397049	NUDT1;MTH1	7,8-dihydro-8-oxoguanine triphosphatase;8-oxo-dGTPase;Nucleoside diphosphate-linked moiety X motif 1											3	1.524	0.135939	3	0.60505	-0.643433	3	0.90141	-0.405082
352	3.4	79.154	706	1.6725e-38	0	0	1	0	0	2	1	0	0	2	0	0	;Q9UEY8(IPI00004408;IPI00220754)	ENST00000277900;ENST00000356080;ENST00000360162	ADDL;ADD3	Gamma-adducin;Adducin-like protein 70
353	13.1	25.104	222	3.5753e-06	2	3	2	2	1	1	2	2	3	1	2	1	;O43633(IPI00004416)	ENST00000312547;ENST00000391693	CHMP2A;CHMP2;BC2	Charged multivesicular body protein 2a;Chromatin-modifying protein 2a;Vacuolar protein-sorting-associated protein 2-1;Putative breast adenocarcinoma marker BC-2																				3	2.4369	0.304821	3	0.14	-1.21566	3	0.20454	-1.59743
354	27.8	15.179	133	2.5776e-06	0	1	1	2	0	1	1	0	1	1	2	0	;O15116(IPI00004436)	ENST00000311351	CASM;LSM1	U6 snRNA-associated Sm-like protein LSm1;Cancer-associated Sm-like;Small nuclear ribonuclear CaSm		3	0.78753	-0.222185	3	3.5948	0.419609	3	2.9121	0.321958
355	13.1	18.358	168	1.5682e-09	0	2	1	2	1	1	1	0	2	1	2	1	;Q9P2X0(IPI00004454;IPI00297475)	ENST00000341298;ENST00000368399;ENST00000368400	DPM3	Dolichol-phosphate mannosyltransferase subunit 3;Dolichyl-phosphate beta-D-mannosyltransferase subunit 3;Dolichol-phosphate mannose synthase subunit 3;DPM synthase complex subunit 3;Mannose-P-dolichol synthase subunit 3;Prostin-1		3	0.90132	-0.0361679	3	2.8931	0.150832	3	2.0907	-0.121815										3	2.0614	0.0633589	3	0.45337	0.570441	3	1.0293	0.733884
356	40.6	35.236	313	1.5304e-82	6	7	4	7	4	6	4	6	7	6	7	4	;Q9UNQ2(IPI00004459)	ENST00000199320	DIMT1L;HUSSY-05;DIMT1	Probable dimethyladenosine transferase;S-adenosylmethionine-6-N',N'-adenosyl(rRNA) dimethyltransferase;18S rRNA dimethylase;DIM1 dimethyladenosine transferase 1-like																				3	1.6349	-0.257985	3	0.2038	-0.660271	3	0.35692	-0.849877
357	8.9	250.75	2382	1.0721e-198	5	10	13	9	5	14	10	3	8	11	6	3	;Q9H4A3(IPI00004472)	ENST00000252477;ENST00000315939;ENST00000340908	KDP;HSN2;PRKWNK1;WNK1;KIAA0344	Serine/threonine-protein kinase WNK1;Protein kinase with no lysine 1;Protein kinase, lysine-deficient 1;Erythrocyte 65 kDa protein;p65		5	1.0252	0.153127	5	2.1489	-0.192997	5	1.9573	-0.123645										4	1.7717	-0.192587	4	0.21425	-0.694114	4	0.32522	-0.854712	6
360	17.2	142.82	1271	8.3374e-267	6	7	8	9	8	9	7	5	6	8	8	7	;P11274(IPI00004497;IPI00472302)	ENST00000305877	D22S11;BCR;BCR1	Breakpoint cluster region protein;Renal carcinoma antigen NY-REN-26		3	0.8334	-0.139863	3	1.9235	-0.481807	3	1.6801	-0.409919										5	2.1399	0.117165	5	0.20093	-0.636245	5	0.43835	-0.497716	4
361	27.1	41.595	380	4.8685e-58	7	5	5	7	5	6	5	7	5	6	7	5	;O75995(IPI00004504)	ENST00000356892	CXorf9;SASH3;SLY	SAM and SH3 domain-containing protein 3;SH3 protein expressed in lymphocytes homolog											5	1.4657	0.0663353	5	0.46065	-1.04551	5	0.49898	-1.37737	4	1.5794	-0.339565	4	0.119815	-1.40142	4	0.19078	-1.71485	4
362	10.7	26.092	234	1.9637e-44	2	2	2	2	2	2	2	2	2	2	2	2	;Q9NXV2(IPI00004506)	ENST00000301738	KCTD5	BTB/POZ domain-containing protein KCTD5		3	0.87517	-0.0611705	3	0.482	-2.32237	3	0.32699	-2.72182
365	43.6	144.72	1338	0	21	17	17	21	16	21	17	21	17	21	21	16	;O15067(IPI00004534)	ENST00000314666	PFAS;KIAA0361	Phosphoribosylformylglycinamidine synthase;Formylglycinamide ribotide amidotransferase;Formylglycinamide ribotide synthetase		24	0.9142	-0.010952	24	4.29045	0.78891	24	3.8542	0.793309	24	1.33065	-0.0346108	24	1.75715	0.991924	24	2.24015	1.02432	16	1.8557	-0.114569	16	0.651835	0.993289	16	1.1229	0.894987	37
367	13.2	71.83	620	1.8219e-65	0	5	2	3	1	5	2	0	5	5	3	1	;Q08881(IPI00004566)	ENST00000231189	LYK;EMT;ITK	Tyrosine-protein kinase ITK/TSK;T-cell-specific kinase;Tyrosine-protein kinase Lyk;Kinase EMT
370	35.3	29.172	258	4.0315e-79	4	5	3	4	2	4	3	4	5	4	4	2	;Q14331(IPI00004655)	ENST00000226798;ENST00000278882	FRG1	Protein FRG1;FSHD region gene 1 protein;Protein FRG1B		6	0.99347	0.117815	6	1.3243	-0.93831	6	1.2208	-0.864447	4	1.5173	0.133858	4	0.473195	-0.967211	4	0.71104	-0.765488	5	2.3361	0.23139	5	0.15878	-1.01079	5	0.31366	-1.00933	4
371	46.2	13.714	119	7.2918e-52	2	3	5	2	3	3	5	2	3	3	2	3	;P61769(IPI00004656)	ENST00000349264;ENST00000396754	CDABP0092;HDCMA22P;B2M	Beta-2-microglobulin;Beta-2-microglobulin form pI 5.3
372	37.1	64.732	571	6.3502e-262	13	9	7	12	7	10	7	13	9	10	12	7	;Q10471(IPI00004669)	ENST00000366672	GALNT2	Polypeptide N-acetylgalactosaminyltransferase 2;Polypeptide GalNAc transferase 2;Protein-UDP acetylgalactosaminyltransferase 2;UDP-GalNAc:polypeptide N-acetylgalactosaminyltransferase 2;Polypeptide N-acetylgalactosaminyltransferase 2 soluble form		6	0.943545	0.0475582	6	2.20275	-0.25163	6	1.83215	-0.259949	10	1.5581	0.196058	10	0.586245	-0.683187	10	0.86504	-0.527465	11	2.6697	0.423897	11	0.15469	-1.15683	11	0.35411	-0.820836	12
373	8	376.01	3259	9.3766e-184	7	9	14	8	1	10	13	7	9	10	8	1	;Q14789(IPI00004671)	ENST00000340645	GOLGB1	Golgin subfamily B member 1;Giantin;Macrogolgin;372 kDa Golgi complex-associated protein;GCP372
376	31.2	26.215	237	2.9626e-57	5	4	4	5	3	5	4	5	4	5	5	3	;P54105(IPI00004795)	ENST00000263309	ICLN;CLCI;CLNS1A	Methylosome subunit pICln;Chloride conductance regulatory protein ICln;Chloride channel, nucleotide sensitive 1A;Chloride ion current inducer protein;Reticulocyte pICln		9	0.93325	0.0277579	9	2.5241	-0.027356	9	2.4406	0.103537	3	1.3351	-0.0642543	3	0.84217	-0.14674	3	1.2254	-0.0170224	8	2.188	0.132046	8	0.27698	-0.274551	8	0.600705	-0.0486249	8
378	61.7	33.777	303	1.4395e-259	10	9	9	10	6	9	9	10	9	9	10	6	;P46109(IPI00004839)	ENST00000354336	CRKL	Crk-like protein		4	0.968415	0.0714061	4	2.4883	-0.0439296	4	2.36025	0.0941007	3	1.6328	0.231207	3	0.73815	-0.274054	3	1.2264	-0.0342029	5	1.9599	0.0216802	5	0.33772	-0.0485877	5	0.61531	-0.00794766	4
379	49.4	28.466	247	3.6159e-136	5	2	3	7	4	4	3	5	2	4	7	4	;Q9UFN0(IPI00004845)	ENST00000351220;ENST00000374767	NIPSNAP4;HSPC299;NIPSNAP3A	Protein NipSnap homolog 3A;NipSnap4;Target for Salmonella secreted protein C		3	0.98302	0.0563081	3	2.5643	0.209794	3	3.4888	0.777195	3	1.2848	-0.113986	3	1.7663	0.974437	3	2.1672	0.78158										4
381	67.9	75.378	660	0	26	19	23	30	17	23	23	26	19	23	30	17	;P54136(IPI00004860)	ENST00000231572	RARS	Arginyl-tRNA synthetase, cytoplasmic;Arginine--tRNA ligase											8	1.3947	0.0101008	8	1.31975	0.506096	8	1.821	0.548329
382	45.4	37.434	346	0	13	11	12	12	7	13	12	13	11	13	12	7	;P38117(IPI00004902;IPI00556451)	ENST00000309244;ENST00000354232	ETFB;FP585	Electron transfer flavoprotein subunit beta		11	0.94382	0.0318177	11	2.4514	-0.0857701	11	2.1985	-0.0181	9	1.4311	0.0325373	9	1.0271	0.11135	9	1.3597	0.182426	12	2.086	0.0550913	12	0.43787	0.319642	12	0.905125	0.554173	15
383	35	73.91	631	0	11	12	13	13	4	11	13	11	12	11	12	4	;Q9H4E7(IPI00004924)	ENST00000316637	IBP;DEF6	Differentially expressed in FDCP 6 homolog;IRF4-binding protein		7	0.89104	-0.0450119	7	3.3318	0.560869	7	3.2305	0.579382										5	1.7476	-0.22662	5	0.4884	0.603171	5	0.76913	0.422886	3
385	4.7	60.101	531	0.00010231	2	1	1	2	1	1	1	2	1	1	2	1	;Q9H4D5(IPI00004930)	ENST00000372709;ENST00000395065	NXF3;TAPL3	Nuclear RNA export factor 3;TAP-like protein 3
387	59.3	55.18	504	0	14	11	10	15	11	13	10	14	11	13	15	11	;Q9UMS4(IPI00004968)	ENST00000227524	NMP200;PRP19;SNEV;PRPF19	Pre-mRNA-processing factor 19;PRP19/PSO4 homolog;Nuclear matrix protein 200;Senescence evasion factor		19	0.94364	0.0380368	19	3.0355	0.221042	19	2.8533	0.34522	13	1.3405	-0.0227058	13	1.1482	0.296372	13	1.4626	0.228181	12	2.016	0.0340023	12	0.39273	0.289489	12	0.792235	0.345282	13
388	15.5	318.4	2785	0	22	7	9	22	3	16	9	22	7	16	22	3	;O75691(IPI00004970)	ENST00000261637	UTP20;DRIM	Small subunit processome component 20 homolog;Down-regulated in metastasis protein;Protein Key-1A6;Novel nucleolar protein 73											5	1.4374	0.0307216	5	0.75331	-0.362615	5	1.1925	-0.141117	7	1.6738	-0.25972	7	0.3254	-0.0464803	7	0.50348	-0.294934	6
389	6.9	59.737	540	3.4349e-30	1	1	1	2	0	1	1	1	1	1	2	0	;Q9NZN8(IPI00410623;IPI00005011)	ENST00000229195	MSTP046;NOT2;CNOT2;HSPC131;CDC36	CCR4-NOT transcription complex subunit 2;CCR4-associated factor 2
390	12.6	81.871	753	5.4958e-92	4	4	5	6	2	3	5	4	4	3	6	2	;O75175(IPI00005015)	ENST00000221232;ENST00000358389;ENST00000406403	KIAA0691;CNOT3;LENG2;NOT3	CCR4-NOT transcription complex subunit 3;CCR4-associated factor 3;Leukocyte receptor cluster member 2											3	1.2893	-0.0917709	3	1.058	0.206956	3	1.2631	0.0636939	3	1.854	-0.149702	3	0.32486	0.0895559	3	0.6736	0.141189
392	34.3	149.37	1332	0	24	14	15	30	10	11	15	24	14	11	30	10	;Q9BQG0(IPI00005024;IPI00607584)	ENST00000254718;ENST00000381556	P160;MYBBP1A	Myb-binding protein 1A		5	0.87934	-0.0543238	5	2.5969	0.0224661	5	2.3284	-0.116974	10	1.3418	-0.0410153	10	1.46145	0.684023	10	2.079	0.720586	3	1.8504	-0.0802415	3	0.50687	0.554166	3	0.80799	0.386991	5
394	32.1	14.494	137	1.1909e-63	1	2	4	2	1	4	4	1	2	4	2	1	;P52758(IPI00005038)	ENST00000254878	HRSP12;PSP	Ribonuclease UK114;14.5 kDa translational inhibitor protein;p14.5;UK114 antigen homolog		6	0.956935	0.0588944	6	3.34105	0.313267	6	3.17965	0.433891
396	54.1	47.019	425	1.9795e-227	13	8	10	14	7	11	10	13	8	11	14	7	;P11310(IPI00005040;IPI00895801)	ENST00000370834;ENST00000370841	ACADM	Medium-chain specific acyl-CoA dehydrogenase, mitochondrial		19	0.8776	-0.0639275	19	2.987	0.235812	19	2.5803	0.328662	8	1.3958	0.0228037	8	1.23805	0.338811	8	1.83255	0.572572	9	1.962	-0.0222151	9	0.53897	0.73503	9	1.0602	0.807606	8
397	38	71.289	623	3.0104e-302	11	15	12	15	9	18	12	11	15	18	15	9	;Q9UG63(IPI00005045)	ENST00000222388;ENST00000287844	HUSSY-18;ABCF2	ATP-binding cassette sub-family F member 2;Iron-inhibited ABC transporter 2		4	0.97535	0.0774992	4	1.69955	-0.514641	4	1.66185	-0.393839	4	1.3314	-0.0741095	4	0.654765	-0.466896	4	0.802295	-0.616515	6	1.9956	0.0131909	6	0.192315	-0.838276	6	0.329325	-0.880608	4
399	16.7	25.624	222	1.0734e-54	2	2	3	0	0	2	3	2	2	2	0	0	;Q9H5V9(IPI00005055)	ENST00000371594	CXorf56	UPF0428 protein CXorf56
400	37.5	17.866	160	8.9861e-39	1	2	1	2	1	1	1	1	2	1	2	1	;Q9Y4H4(IPI00005064)	ENST00000375040;ENST00000375043;ENST00000383132;ENST00000383134;ENST00000383265;ENST00000383269;ENST00000402726	C6orf9;AGS4;G18;GPSM3	G-protein-signaling modulator 3;Activator of G-protein signaling 4;Protein G18;G18.1b																				3	1.9348	-0.104177	3	0.30845	-0.0604808	3	0.48847	-0.277479
401	30.7	39.594	352	3.9879e-132	7	6	4	8	4	4	4	7	6	4	8	4	;Q9NYL9(IPI00005087)	ENST00000308580	TMOD3	Tropomodulin-3;Ubiquitous tropomodulin		4	0.978165	0.099327	4	2.0763	-0.298602	4	1.8538	-0.311639	3	1.4963	0.125769	3	0.55541	-0.73238	3	0.72014	-0.794883	4	1.96495	0.0244354	4	0.18089	-0.932879	4	0.342135	-0.920354
404	42.6	41.268	366	7.051e-48	6	6	4	8	3	3	4	6	6	3	8	3	;P52788(IPI00005102)	ENST00000265782;ENST00000404933	SMS	Spermine synthase;Spermidine aminopropyltransferase
408	21.6	37.92	338	5.2375e-101	3	4	4	4	2	4	4	3	4	4	4	2	;O15126(IPI00005129)	ENST00000339292;ENST00000399194	SCAMP;SCAMP1	Secretory carrier-associated membrane protein 1
409	23.7	65.572	582	5.4312e-298	3	7	4	7	4	1	4	3	7	1	7	4	;Q9NVN8(IPI00005132)	ENST00000336470;ENST00000360845;ENST00000396243	GNL3L	Guanine nucleotide-binding protein-like 3-like protein		4	0.933735	0.0127931	4	0.3477	-2.88401	4	0.2882	-2.97721
412	37.2	81.074	709	0	22	13	14	23	10	12	14	22	13	12	23	10	;Q08945(IPI00005154)	ENST00000278412	FACT80;SSRP1	FACT complex subunit SSRP1;Facilitates chromatin transcription complex subunit SSRP1;FACT 80 kDa subunit;FACTp80;Chromatin-specific transcription elongation factor 80 kDa subunit;Structure-specific recognition protein 1;Recombination signal sequence recognition protein 1;T160		15	0.92221	-0.00398403	15	2.7771	0.0934798	15	2.5691	0.15536	16	1.37845	0.0002855	16	1.0494	0.13387	16	1.44425	0.239867	13	1.7477	-0.159274	13	0.44725	0.411433	13	0.75149	0.249481	11
413	33.4	106.49	959	3.3344e-272	23	11	10	17	4	12	10	23	11	12	17	4	;P36776(IPI00005158)	ENST00000360614	LONP1;PRSS15	Lon protease homolog, mitochondrial;Lon protease-like protein;LONHs;Mitochondrial ATP-dependent protease Lon;Serine protease 15		5	0.97565	0.0956256	5	2.2994	-0.0602532	5	2.5548	0.133163	13	1.5274	0.117502	13	1.1629	0.316186	13	1.4879	0.249129	8	2.0124	0.0104853	8	0.522805	0.640556	8	1.05795	0.829581	6
414	54.1	44.76	394	0	11	8	7	10	8	7	7	11	8	7	10	8	;P61160(IPI00005159)	ENST00000260641;ENST00000377982	ARP2;ACTR2	Actin-related protein 2;Actin-like protein 2		3	0.99642	0.108543	3	1.9943	-0.376546	3	1.6564	-0.433571	9	1.3883	0.02189	9	0.61022	-0.528454	9	0.82379	-0.505343	4	1.91095	-0.0358014	4	0.226815	-0.565926	4	0.37341	-0.696812	6
415	63.2	40.949	372	0	11	10	17	14	7	15	17	10	10	15	13	6	;O15143(IPI00005160)	ENST00000252725	ARC41;ARPC1B	Actin-related protein 2/3 complex subunit 1B;Arp2/3 complex 41 kDa subunit;p41-ARC																													3
416	52.3	34.333	300	3.3181e-144	11	10	10	14	9	10	10	11	10	10	14	9	;O15144(IPI00005161)	ENST00000295685;ENST00000315717	PRO2446;ARPC2;ARC34	Actin-related protein 2/3 complex subunit 2;Arp2/3 complex 34 kDa subunit											4	1.3978	0.0746286	4	0.855885	-0.146995	4	1.1414	-0.110593	3	1.9599	0.00846716	3	0.25402	-0.394889	3	0.49716	-0.288885	3
417	53.9	20.546	178	1.945e-84	7	4	4	6	5	5	4	7	4	5	6	5	;O15145(IPI00005162)	ENST00000228825;ENST00000392683	ARPC3;ARC21	Actin-related protein 2/3 complex subunit 3;Arp2/3 complex 21 kDa subunit		4	0.95053	0.0577258	4	2.1037	-0.214893	4	2.007	-0.165618	7	1.4726	0.320686	7	0.625	-0.552979	7	0.84608	-0.418989	6	1.97455	0.0351236	6	0.20802	-0.717634	6	0.417755	-0.630042	7
419	29.5	39.249	346	1.0787e-140	3	6	8	5	5	8	8	3	6	8	5	5	;O15160(IPI00005179;IPI00217386)	ENST00000304004;ENST00000372389	POLR1E;POLR1C	DNA-directed RNA polymerases I and III subunit RPAC1;DNA-directed RNA polymerases I and III 40 kDa polypeptide;RPC40;AC40;RPA39		11	0.95315	0.0567336	11	3.0364	0.174024	11	3.038	0.490664										5	1.7455	-0.159418	5	0.41466	0.260084	5	0.76036	0.298104	9
422	14.6	56.895	533	7.4213e-168	5	5	6	3	2	6	6	5	5	6	3	2	;O14562(IPI00005194)	ENST00000219638	UBPH;UBFD1	Ubiquitin domain-containing protein UBFD1;Ubiquitin-binding protein homolog
423	47.4	43.062	390	0	11	4	4	14	6	4	4	11	4	4	14	6	;Q12905(IPI00005198)	ENST00000361891;ENST00000368684	ILF2;NF45;PRO3063	Interleukin enhancer-binding factor 2;Nuclear factor of activated T-cells 45 kDa		14	0.91505	0.00466419	14	3.3972	0.477443	14	3.0761	0.41303	5	1.3042	-0.0588461	5	1.4789	0.609932	5	1.7398	0.502206										11
424	25.1	26.17	247	1.4226e-87	4	2	3	4	4	2	1	3	1	1	3	2	No_Reviewed_Info	ENST00000296425;ENST00000394276		Membrane-associated progesterone receptor component 2;Progesterone membrane-binding protein;Steroid receptor protein DG6		3	0.93345	0.0266435	3	3.2277	0.349977	3	3.0593	0.51378
426	4.7	115.59	1075	2.0672e-29	1	2	2	1	0	2	2	1	2	2	1	0	;Q12968(IPI00215627;IPI00005240;IPI00030369;IPI00215625;IPI00215624)	ENST00000329524;ENST00000346183;ENST00000349223	NFATC3;NFAT4	Nuclear factor of activated T-cells, cytoplasmic 3;T-cell transcription factor NFAT4;NFATx
427	5.4	211.33	1843	1.7487e-55	3	1	2	5	0	1	2	3	1	1	5	0	;Q14997(IPI00005260)	ENST00000185162;ENST00000389993;ENST00000404125	KIAA0077;PSME4	Proteasome activator complex subunit 4;Proteasome activator PA200
431	16.3	37.432	338	1.533e-76	2	4	4	3	0	2	4	2	4	2	3	0	;Q3B726(IPI00005477)	ENST00000222567	TWISTNB	DNA-directed RNA polymerase I subunit RPA43;Twist neighbor protein
432	10.7	33.81	298	1.7934e-50	1	1	1	2	0	1	1	1	1	1	2	0	;Q9H4A6(IPI00005490)	ENST00000265070;ENST00000271732;ENST00000369003	GPP34;GOLPH3	Golgi phosphoprotein 3;Coat protein GPP34;Golgi phosphoprotein 3-like;GPP34-related protein
433	25.4	36.588	334	1.3449e-87	2	5	5	5	3	6	5	2	5	6	5	3	;P61964(IPI00005492)	ENST00000358625	BIG3;WDR5	WD repeat-containing protein 5;BMP2-induced 3-kb gene protein
434	7.7	43.417	376	3.7615e-22	2	2	3	3	3	3	3	2	2	3	3	3	;P54252(IPI00219863;IPI00219864)	ENST00000359819;ENST00000393287	SCA3;ATX3;MJD;MJD1;ATXN3	Ataxin-3;Machado-Joseph disease protein 1;Spinocerebellar ataxia type 3 protein
435	61.8	12.405	110	7.7609e-204	6	5	7	4	6	5	7	6	5	5	4	6	;Q7RTV0(IPI00005511)	ENST00000216252	PHF5A	PHD finger-like domain-containing protein 5A;Splicing factor 3B-associated 14 kDa protein;SF3b14b		9	0.94203	0.0360243	9	2.4767	-0.0586032	9	2.3094	-0.0788146	5	1.4006	0.0178065	5	0.88764	-0.0330711	5	1.1844	-0.0192036	4	1.836	-0.107375	4	0.347615	0.0399824	4	0.63707	0.149681	5
436	11.8	37.485	331	5.5396e-13	4	0	0	3	0	0	0	4	0	0	3	0	;Q9HBI0(IPI00005512)	ENST00000356909	PARVG	Gamma-parvin
437	32.8	48.099	442	1.9572e-180	7	4	3	9	6	4	3	7	4	4	9	6	No_Reviewed_Info	ENST00000333676;ENST00000331531;ENST00000350690		39S ribosomal protein L12, mitochondrial;5c5-2;Mitochondrial dicarboxylate carrier;Solute carrier family 25 member 10
441	15	61.174	541	1.1377e-42	1	0	1	3	0	0	1	0	0	0	2	0	;Q9H223(IPI00005578)	ENST00000220325	FKSG7;EHD4;HCA10;PAST4;HCA11	EH domain-containing protein 4;Hepatocellular carcinoma-associated protein 10/11
442	18.4	41.408	375	1.054e-235	2	2	1	5	4	2	1	2	2	2	5	4	;Q9UGV2(IPI00005605;IPI00218504;IPI00218503)	ENST00000349004;ENST00000359675;ENST00000373773;ENST00000373803	NDRG3	Protein NDRG3											3	1.3654	-0.0187664	3	0.91397	-0.000128533	3	1.2277	-0.0908378
444	32.1	27.872	240	2.1278e-135	4	4	3	6	2	4	3	4	4	4	6	2	;Q01081(IPI00005613)	ENST00000291552;ENST00000380276	U2AFBP;U2AF35;U2AF1	Splicing factor U2AF 35 kDa subunit;U2 auxiliary factor 35 kDa subunit;U2 snRNP auxiliary factor small subunit		8	0.96801	0.0762407	8	2.06795	-0.354422	8	1.93965	-0.21105	7	1.4738	0.0807162	7	0.75817	-0.31429	7	1.0805	-0.208185	11	2.2346	0.191212	11	0.26192	-0.39465	11	0.52952	-0.193838	8
445	58.4	274.61	2364	0	75	62	76	93	53	76	7	7	5	7	8	5	;Q01082(IPI00005614)	ENST00000333896;ENST00000356805;ENST00000389980	SPTB2;SPTBN1	Spectrin beta chain, brain 1;Spectrin, non-erythroid beta chain 1;Beta-II spectrin;Fodrin beta chain		8	0.948725	0.0572298	8	3.13635	0.323739	8	2.98435	0.413738										4	1.96785	0.00375659	4	0.324405	-0.125211	4	0.61168	-0.0796993	4
446	47.5	41.59	375	4.4388e-180	3	5	7	8	3	8	3	1	2	4	4	1	;Q01085(IPI00005615)	ENST00000369092;ENST00000369093	TIAL1	Nucleolysin TIAR;TIA-1-related protein
447	4.5	175.48	1564	2.5281e-17	0	2	2	1	0	4	2	0	2	4	1	0	;Q6PGP7(IPI00005634)	ENST00000358746	KIAA0372;TTC37	Tetratricopeptide repeat protein 37
449	20.9	107.47	953	2.9822e-171	8	7	6	8	3	11	2	3	4	8	4	2	;Q14151(IPI00005648)	ENST00000252542	SAFB2;KIAA0138	Scaffold attachment factor B2																													4
451	63.6	14.582	129	3.3944e-59	4	8	6	4	5	7	6	4	8	7	4	5	;O15212(IPI00005657)	ENST00000374606;ENST00000374607;ENST00000374610;ENST00000383073;ENST00000383207;ENST00000395131;ENST00000399110;ENST00000399112;ENST00000399383;ENST00000399385	PFD6;PFDN6;HKE2	Prefoldin subunit 6;Protein Ke2		4	1.00422	0.0751211	4	2.4463	-0.00164143	4	2.2139	0.024228										5	2.0089	-0.0348818	5	0.30566	0.0474539	5	0.62978	0.0772343	5
452	61.1	17.776	157	8.0634e-69	5	5	5	4	3	4	5	5	5	4	4	3	;P11441(IPI00005658)	ENST00000369653;ENST00000369660	UBL4;GDX;DXS254E;UBL4A	Ubiquitin-like protein 4A;Ubiquitin-like protein GDX																				3	2.211	0.159042	3	0.54307	0.587262	3	1.0331	0.76917
453	4.8	100.38	896	6.2255e-06	0	0	3	1	0	2	3	0	0	2	1	0	;O75113(IPI00005667)	ENST00000262384	KIAA0615;N4BP1	NEDD4-binding protein 1
454	31.2	39.134	336	5.8341e-166	7	7	4	7	6	4	4	7	7	4	7	6	;O75794(IPI00005670)	ENST00000281141	CDC123;C10orf7;D123	Cell division cycle protein 123 homolog;HT-1080;PZ32
455	15.9	77.672	690	1.1461e-125	5	5	7	6	1	5	7	5	5	5	6	1	;O15226(IPI00005675)	ENST00000304449;ENST00000371527	ITBA4;NKRF;NRF	NF-kappa-B-repressing factor;Transcription factor NRF;ITBA4 protein		3	0.99357	0.100173	3	2.4837	-0.0692853	3	2.3258	0.0928233										6	2.031	0.0287342	6	0.27637	-0.283897	6	0.448975	-0.447652
456	14.1	77.187	680	1.2006e-50	5	2	5	6	2	5	5	5	2	5	6	2	;O15228(IPI00005677)	ENST00000366647	DAPAT;DHAPAT;GNPAT	Dihydroxyacetone phosphate acyltransferase;Glycerone-phosphate O-acyltransferase;Acyl-CoA:dihydroxyacetonephosphateacyltransferase
458	52.8	38.518	337	0	15	8	9	14	11	11	2	2	2	2	2	2	;P36873(IPI00005705;IPI00218187)	ENST00000335007;ENST00000340766	PPP1CC	Serine/threonine-protein phosphatase PP1-gamma catalytic subunit;Protein phosphatase 1C catalytic subunit		3	0.65412	-0.497143	3	1.7955	-0.537418	3	1.4653	-0.529015	3	1.4156	0.0333745	3	0.51322	-0.795011	3	0.71498	-0.826156	4	1.12393	-0.834057	4	0.39816	0.246496	4	0.35261	-0.794657	3
461	61.5	22.677	205	0	9	9	10	9	8	11	3	2	2	4	2	2	;P62820(IPI00005719)	ENST00000342609;ENST00000356214;ENST00000398529;ENST00000409784	RAB1;RAB1A	Ras-related protein Rab-1A;YPT1-related protein
463	28.1	45.283	399	8.5171e-56	6	4	4	8	5	5	4	6	4	5	8	5	;O43813(IPI00005724)	ENST00000233714	LANCL1;GPR69A	LanC-like protein 1;40 kDa erythrocyte membrane protein;p40		6	0.90278	-0.0275582	6	4.0557	0.58512	6	3.5421	0.59297	6	1.31085	-0.0917633	6	1.173	0.320508	6	1.5444	0.323913	3	2.0061	0.011034	3	0.44674	0.456975	3	0.82778	0.422323	4
466	11.9	30.394	269	5.3978e-79	3	1	1	3	1	1	1	3	1	1	3	1	;O15260(IPI00641719;IPI00005737)	ENST00000371989;ENST00000371991	SURF-4;SURF4	Surfeit locus protein 4		10	0.836055	-0.126905	10	2.7255	0.120025	10	2.09315	-0.0550848	7	1.3139	-0.0734935	7	0.92717	0.0153547	7	1.1399	-0.100535	3	2.2437	0.216763	3	0.35661	0.0201005	3	0.68298	0.118749	3
467	13.8	23.773	210	1.3391e-16	1	2	2	2	1	2	2	1	2	2	2	1	;O43402(IPI00005740)	ENST00000253457	C16orf4;FAM158B;NOC4;COX4NB;COX4AL;C16orf2	Neighbor of COX4;Protein FAM158B
469	19.7	52.743	473	1.1991e-49	2	4	5	3	1	2	5	2	4	2	3	1	;O15269(IPI00005745)	ENST00000262554	LCB1;SPTLC1	Serine palmitoyltransferase 1;Serine-palmitoyl-CoA transferase 1;Long chain base biosynthesis protein 1																				3	2.1695	0.155566	3	0.19235	-0.788777	3	0.3205	-0.950052
471	8.4	46.553	416	1.8323e-13	1	1	1	2	1	0	1	1	1	0	2	1	;Q9Y6K0(IPI00005775)	ENST00000317584;ENST00000357172	PRO1101;CEPT1	Choline/ethanolaminephosphotransferase 1											4	1.27505	-0.0885871	4	1.18685	0.324796	4	1.5563	0.342683
472	12.8	116.92	1046	4.5114e-124	1	3	0	7	2	2	0	1	3	2	7	2	;O15294(IPI00005780)	ENST00000373701;ENST00000373719	OGT	UDP-N-acetylglucosamine--peptide N-acetylglucosaminyltransferase 110 kDa subunit;O-linked N-acetylglucosamine transferase 110 kDa subunit;O-GlcNAc transferase subunit p110
474	19.8	73.912	642	1.1857e-48	4	6	7	6	1	5	7	4	6	5	6	1	;O14777(IPI00005791)	ENST00000261597	HEC;KNTC2;HEC1;NDC80	Kinetochore protein NDC80 homolog;Kinetochore protein Hec1;Kinetochore-associated protein 2;Highly expressed in cancer protein;Retinoblastoma-associated protein HEC		3	1.1348	0.297644	3	0.74019	-1.86236	3	0.56595	-1.97792
475	40.2	32.749	306	2.2897e-191	8	8	7	8	4	7	7	8	8	7	8	4	;Q86U42(IPI00005792;IPI00414963)	ENST00000216727	PABP2;PAB2;PABPN1	Polyadenylate-binding protein 2;Poly(A)-binding protein II;Polyadenylate-binding nuclear protein 1;Nuclear poly(A)-binding protein 1		17	1.0113	0.140471	17	2.4866	-0.0595215	17	2.4531	0.0958742	18	1.44725	0.0740862	18	0.814125	-0.175462	18	1.1395	-0.107204	18	2.0899	0.0815183	18	0.27356	-0.300674	18	0.555225	-0.215223	15
477	22.1	68.833	597	3.264e-30	6	5	4	8	4	6	4	6	5	6	8	4	;Q9UJX2(IPI00005822)	ENST00000209827;ENST00000394886	CDC23;ANAPC8	Cell division cycle protein 23 homolog;Anaphase-promoting complex subunit 8;Cyclosome subunit 8											4	1.3222	-0.0458705	4	1.0464	0.17108	4	1.29685	0.0341696	3	1.9534	0.0153019	3	0.32525	-0.0625898	3	0.66974	0.115445	3
480	25.3	77.528	683	6.7321e-190	9	6	8	11	2	7	8	9	6	7	11	2	;O43395(IPI00005861)	ENST00000324862	HPRP3;PRPF3;PRP3	U4/U6 small nuclear ribonucleoprotein Prp3;Pre-mRNA-splicing factor 3;U4/U6 snRNP 90 kDa protein		3	0.96663	0.0888462	3	3.7078	0.508701	3	3.0746	0.417594
481	14.8	92.239	824	7.7389e-55	3	6	6	5	3	4	6	3	6	4	5	3	;Q9UHI6(IPI00005904)	ENST00000369702	DDX20;GEMIN3;DP103	Probable ATP-dependent RNA helicase DDX20;DEAD box protein 20;DEAD box protein DP 103;Component of gems 3;Gemin-3		4	0.90722	-0.00373262	4	2.37325	-0.19796	4	2.20965	-0.10589
484	16.8	39.149	369	6.4759e-22	2	2	2	3	2	3	2	2	2	3	3	2	;Q9BV20(IPI00005948)	ENST00000040663;ENST00000319545	MRDI;MRI1;UNQ6390/PRO21135	Methylthioribose-1-phosphate isomerase;S-methyl-5-thioribose-1-phosphate isomerase;Translation initiation factor eIF-2B subunit alpha/beta/delta-like protein
485	56.8	17.214	146	7.9863e-23	3	2	1	5	2	0	1	3	2	0	5	2	;Q9UI09(IPI00005966)	ENST00000327772	DAP13;NDUFA12	NADH dehydrogenase [ubiquinone] 1 alpha subcomplex subunit 12;NADH-ubiquinone oxidoreductase subunit B17.2;Complex I-B17.2;13 kDa differentiation-associated protein
486	75.9	32.922	286	0	10	8	8	10	7	8	5	7	5	5	7	5	;P52907(IPI00005969)	ENST00000263168	CAPZA1	F-actin-capping protein subunit alpha-1;CapZ alpha-1		5	0.87941	-0.118619	5	2.9502	0.127576	5	2.6135	0.135381										7	2.14	0.100256	7	0.32355	0.190089	7	0.6451	0.19821	6
487	24	25.476	221	3.5877e-98	4	6	7	4	10	7	3	2	3	4	2	7	;Q01130(IPI00005978)	ENST00000392485	SFRS2;SRSF2	Splicing factor, arginine/serine-rich 2;Splicing factor SC35;Splicing component, 35 kDa;Protein PR264																													3
488	22.8	59.714	544	1.4258e-66	3	3	3	4	2	3	3	3	3	3	4	2	;Q9UI10(IPI00005979;IPI00220232)	ENST00000347454	EIF2B4;EIF2BD	Translation initiation factor eIF-2B subunit delta;eIF-2B GDP-GTP exchange factor subunit delta											4	1.3758	0.0478168	4	1.5286	0.694358	4	2.1034	0.721068										4
489	22	109.93	963	1.1571e-212	8	6	6	11	4	9	6	8	6	9	11	4	;Q15020(IPI00006025)	ENST00000228284	TIP110;KIAA0156;SART3	Squamous cell carcinoma antigen recognized by T-cells 3;Tat-interacting protein of 110 kDa																				3	1.8881	-0.0337498	3	0.25962	-0.435185	3	0.4489	-0.494285	4
491	59.1	16.648	154	3.6449e-127	5	4	5	4	6	3	5	5	4	3	4	6	;Q9UHV9(IPI00006052)	ENST00000368010	HSPC231;PFDN2;PFD2	Prefoldin subunit 2		7	0.96878	0.0701423	7	2.8234	0.102433	7	2.6804	0.187659	4	1.33235	-0.058571	4	0.983805	0.0183947	4	1.1952	-0.084534	13	2.0982	0.0857183	13	0.31744	-0.125946	13	0.60579	-0.0120497	7
495	3.7	63.747	595	0.00016107	1	1	0	2	0	1	0	1	1	1	2	0	;P28908(IPI00006073)	ENST00000263932	TNFRSF8;D1S166E;CD30	Tumor necrosis factor receptor superfamily member 8;CD30L receptor;Lymphocyte activation antigen CD30;KI-1 antigen																													3
497	16.2	106.12	920	8.1514e-57	5	7	7	6	5	10	7	5	7	10	6	5	;Q9NYF8(IPI00006079;IPI00413671)	ENST00000031135;ENST00000353331;ENST00000392348	BTF;KIAA0164;BCLAF1	Bcl-2-associated transcription factor 1		6	0.953805	0.0476296	6	2.49325	-0.0138521	6	2.3942	0.0357124	3	1.4867	0.111039	3	0.84546	-0.197716	3	1.198	-0.0754458	6	1.922	-0.0636116	6	0.310505	0.0748256	6	0.5542	-0.0575866	7
500	29.3	28.082	246	9.1114e-17	4	4	2	5	2	3	2	3	4	3	4	2	;O15305(IPI00006092)	ENST00000268261	PMM2	Phosphomannomutase 2											3	1.5401	0.135289	3	0.92449	-0.0351405	3	1.4484	0.221988	3	2.1488	0.152599	3	0.37612	0.147034	3	0.77973	0.334815
501	10.4	145.81	1282	2.6408e-210	6	4	3	9	4	4	3	6	4	4	9	4	;Q14692(IPI00006099)	ENST00000374518	KIAA0187;BMS1L;BMS1	Ribosome biogenesis protein BMS1 homolog;Ribosome assembly protein BMS1 homolog											3	1.4424	0.0946879	3	0.464	-1.0336	3	0.72952	-0.711252
502	14.1	37.646	341	3.5638e-30	2	2	3	2	2	2	3	2	2	2	2	2	;O95400(IPI00006103)	ENST00000305596	CD2BP2;KIAA1178	CD2 antigen cytoplasmic tail-binding protein 2;CD2 cytoplasmic domain-binding protein;CD2 tail-binding protein		3	0.82994	-0.155384	3	1.3693	-0.825296	3	1.1821	-0.948743										3	2.3115	0.215898	3	0.14602	-1.29667	3	0.26949	-1.17149	3
503	28	14.523	125	2.2482e-29	2	1	2	1	2	2	2	2	1	2	1	2	;P36954(IPI00006113)	ENST00000221859	POLR2I	DNA-directed RNA polymerase II subunit RPB9;DNA-directed RNA polymerase II subunit I;DNA-directed RNA polymerase II 14.5 kDa polypeptide;RPB14.5											3	1.5429	0.181466	3	0.35309	-1.38645	3	0.53299	-1.22606
504	13.1	91.569	809	1.1612e-36	2	3	2	5	2	6	1	2	3	5	5	2	;O15320(IPI00401163;IPI00915443;IPI00872345;IPI00515009;IPI00006122;IPI00915283)	ENST00000280083;ENST00000341502;ENST00000341749;ENST00000348007;ENST00000382245;ENST00000396165	MEA6;MGEA11;CTAGE5;MGEA6;MEA11	Cutaneous T-cell lymphoma-associated antigen 5;cTAGE family member 5;Meningioma-expressed antigen 6/11
506	5.3	31.524	282	9.0001e-16	1	1	1	1	1	1	1	1	1	1	1	1	;P82970(IPI00006157)	ENST00000358130;ENST00000395452	NSBP1;HMGN5	Nucleosome-binding protein 1
507	36.2	42.906	392	8.5924e-123	4	4	6	7	4	6	6	4	4	6	7	4	;Q9H0C8(IPI00006164)	ENST00000254654	ILKAP	Integrin-linked kinase-associated serine/threonine phosphatase 2C		6	0.796025	-0.20783	6	3.4748	0.370009	6	2.4852	-0.0229513	5	0.88924	-0.654181	5	0.64287	-0.562085	5	0.1677	-2.91119	9	1.6574	-0.241054	9	0.45293	0.31651	9	0.68529	0.129013
508	28	59.271	546	1.8475e-124	7	5	5	9	4	4	5	7	5	4	9	4	;O15355(IPI00006167)	ENST00000344034;ENST00000350803	PPM1C;PPM1G	Protein phosphatase 1G;Protein phosphatase 2C isoform gamma;Protein phosphatase magnesium-dependent 1 gamma;Protein phosphatase 1C		8	0.954995	0.0661327	8	2.9226	0.179396	8	2.67265	0.26492	6	1.44225	0.0647664	6	1.0141	0.132189	6	1.39805	0.204374	10	1.9735	0.0023526	10	0.37232	0.120039	10	0.69213	0.162932	9
509	4.4	141.86	1324	7.1313e-20	3	0	0	3	1	1	0	3	0	1	3	1	;Q6P4R8(IPI00479248;IPI00472161;IPI00006171)	ENST00000304521	NFRKB;INO80G	Nuclear factor related to kappa-B-binding protein;DNA-binding protein R kappa-B;INO80 complex subunit G
510	16.2	86.191	777	2.2463e-220	6	4	7	9	3	7	7	6	4	7	9	3	;O14964(IPI00006176;IPI00916785)	ENST00000329138	HRS;HGS	Hepatocyte growth factor-regulated tyrosine kinase substrate;Protein pp110;Hrs																													3
511	46.9	63.972	548	0	16	12	11	16	13	11	11	16	12	11	16	13	;O15371(IPI00006181)	ENST00000216190;ENST00000397177;ENST00000405442	EIF3S7;EIF3D	Eukaryotic translation initiation factor 3 subunit D;Eukaryotic translation initiation factor 3 subunit 7;eIF-3-zeta;eIF3 p66		12	0.947525	0.0386544	12	2.5886	-0.0432146	12	2.28035	0.00402719	10	1.4432	0.045391	10	1.01557	0.119418	10	1.4503	0.212183	18	1.92245	-0.0603894	18	0.37113	0.244454	18	0.702925	0.219464	14
512	13.3	49.111	429	6.4464e-68	2	3	3	2	2	0	2	2	2	0	2	2	;O15379(IPI00006187;IPI00217965)	ENST00000305264	HDAC3	Histone deacetylase 3;RPD3-2;SMAP45
513	44.7	236.51	2101	0	35	45	52	45	20	47	52	35	45	47	45	20	;Q14980(IPI00006196)	ENST00000358965;ENST00000359652;ENST00000393695	NUMA;NUMA1	Nuclear mitotic apparatus protein 1;SP-H antigen		27	0.91699	-0.05021	27	2.357	-0.0758085	27	2.0666	-0.135214	18	1.317	-0.0615924	18	0.804655	-0.142967	18	1.0693	-0.155439	34	1.8826	-0.0837671	34	0.275485	-0.192462	34	0.51059	-0.208136	25
514	8.2	95.05	856	1.5269e-140	1	2	3	2	1	2	3	1	2	2	2	1	;O15381(IPI00006197)	ENST00000281701;ENST00000340871;ENST00000361463;ENST00000391875	NVL	Nuclear valosin-containing protein-like
515	9.1	60.908	549	7.5738e-66	4	3	2	5	3	3	2	4	3	3	5	3	;O00400(IPI00006205)	ENST00000359479;ENST00000392845	ACATN;SLC33A1;AT1	Acetyl-coenzyme A transporter 1;Solute carrier family 33 member 1
516	17	18.637	165	1.0273e-28	2	2	1	2	1	1	1	2	2	1	2	1	;O15392(IPI00735946;IPI00785191;IPI00784916;IPI00218095;IPI00784873;IPI00006210;IPI00784964)	ENST00000301633;ENST00000350051;ENST00000374948	IAP4;API4;BIRC5	Baculoviral IAP repeat-containing protein 5;Apoptosis inhibitor survivin;Apoptosis inhibitor 4
517	45.3	27.228	243	2.7088e-177	5	6	5	4	5	8	4	4	5	7	3	4	;O95292(IPI00006211)	ENST00000265619;ENST00000395802	VAPB;UNQ484/PRO983	Vesicle-associated membrane protein-associated protein B/C;VAMP-B/VAMP-C
518	12.6	228.48	2024	7.7611e-166	5	5	8	12	3	8	8	5	5	8	12	3	;Q15154(IPI00795923;IPI00006213)	ENST00000325083;ENST00000325126	PCM1	Pericentriolar material 1 protein																				4	1.9062	-0.0617673	4	0.21846	-0.582284	4	0.321465	-0.926471
519	70.5	34.352	312	6.9646e-273	14	6	7	13	4	10	7	14	6	10	13	4	;Q12904(IPI00006252)	ENST00000358008;ENST00000394699;ENST00000394701	EMAP2;SCYE1;AIMP1	Aminoacyl tRNA synthetase complex-interacting multifunctional protein 1;Multisynthetase complex auxiliary component p43;Endothelial monocyte-activating polypeptide 2;EMAP-II;Small inducible cytokine subfamily E member 1		4	1.01388	0.155778	4	3.1858	0.247409	4	3.1342	0.42604	6	1.3309	-0.0155736	6	1.2157	0.354419	6	1.5631	0.329214	3	2.1038	0.125481	3	0.41069	0.305517	3	0.93778	0.493308	5
521	12.1	88.616	754	5.9484e-101	5	5	4	4	3	7	4	5	5	7	4	3	;Q13427(IPI00006298;IPI00409624)	ENST00000260970	PPIG	Peptidyl-prolyl cis-trans isomerase G;Cyclophilin G;Clk-associating RS-cyclophilin;CASP10																													5
522	31.1	16.368	148	2.1355e-43	2	2	3	1	2	2	3	2	2	2	1	2	;O60869(IPI00021570;IPI00006362)	ENST00000224073;ENST00000371648	EDF1	Endothelial differentiation-related factor 1;Multiprotein-bridging factor 1		4	0.97776	0.092724	4	1.4275	-0.799325	4	1.25095	-0.791703
523	15	34.188	313	9.4101e-15	4	2	2	4	0	2	2	4	2	2	4	0	;Q9Y6I9(IPI00006372)	ENST00000341333;ENST00000395057	UNQ337/PRO536;TEX264;ZSIG11	Testis-expressed sequence 264 protein;Putative secreted protein ZSIG11
524	63.1	15.789	141	8.8315e-97	5	5	3	5	3	5	3	5	5	5	5	3	;Q9Y244(IPI00006377)	ENST00000380842	HSPC014;PNAS-110;HSPC036;POMP;C13orf12;UMP1	Proteasome maturation protein;Proteassemblin;Protein UMP1 homolog;Voltage-gated K channel beta subunit 4.1											6	1.6671	0.264033	6	0.13772	-2.7653	6	0.21457	-2.57601	3	1.8379	-0.13768	3	0.090268	-1.95413	3	0.10982	-2.47562
525	52.7	59.578	529	0	21	11	9	18	15	13	9	21	11	13	18	15	;Q9Y2X3(IPI00006379)	ENST00000264279	HSPC120;NOP5;NOP58;NOL5	Nucleolar protein 58;Nucleolar protein 5											9	1.3383	-0.0468213	9	1.2371	0.438177	9	1.6227	0.374838	6	2.10895	0.0783942	6	0.496045	0.595178	6	0.943655	0.672552	7
527	39.9	33.172	301	4.8455e-110	3	7	6	6	4	7	6	3	7	7	6	4	;Q9Y314(IPI00006408)	ENST00000339093;ENST00000391853	CGI-25;NOSIP	Nitric oxide synthase-interacting protein;eNOS-interacting protein																				3	2.4863	0.315128	3	0.093029	-1.83197	3	0.21121	-1.4773	3
530	40.9	28.162	242	2.3577e-66	5	5	5	6	4	7	5	5	5	7	6	4	;Q9Y2R9(IPI00006440)	ENST00000245539	MRPS7	28S ribosomal protein S7, mitochondrial;MRP-S7;bMRP-27a
531	16.7	62.608	576	2.8835e-68	2	2	5	4	0	3	5	2	2	3	4	0	;P38432(IPI00006442)	ENST00000240316	CLN80;COIL	Coilin;p80
532	6.3	35.419	319	0.00011751	2	2	1	0	0	1	1	2	2	1	0	0	;Q9Y2S2(IPI00645031;IPI00006443)	ENST00000298248	CRYL1;CRY	Lambda-crystallin homolog																				3	1.6534	-0.281106	3	0.61157	0.910329	3	1.0783	0.894175
533	36	82.593	744	4.8542e-233	16	17	16	18	10	16	16	16	17	16	18	10	;P46459(IPI00006451)	ENST00000398238	NSF	Vesicle-fusing ATPase;N-ethylmaleimide-sensitive fusion protein;Vesicular-fusion protein NSF		8	0.826705	-0.158286	8	3.82615	0.571399	8	3.0436	0.455529	7	1.2202	-0.179136	7	1.3192	0.442749	7	1.7858	0.589742	9	1.9553	-0.0128997	9	0.46717	0.514314	9	0.90304	0.578878	7
535	33.4	112.89	1023	0	15	20	21	22	14	20	13	9	13	13	14	10	;P05023(IPI00006482)	ENST00000295598;ENST00000339159	ATP1A1	Sodium/potassium-transporting ATPase subunit alpha-1;Na(+)/K(+) ATPase alpha-1 subunit		17	0.97193	0.0744909	17	1.8265	-0.493182	17	1.6286	-0.413545	4	1.67545	0.288669	4	0.67726	-0.453737	4	0.99987	-0.300111	15	2.3762	0.27618	15	0.22093	-0.382566	15	0.55861	-0.0560172	14
536	26.5	50.24	452	8.4557e-34	6	4	4	6	1	4	4	6	4	4	6	1	;Q9NR50(IPI00006504;IPI00217227;IPI00332950)	ENST00000360403	EIF2B3	Translation initiation factor eIF-2B subunit gamma;eIF-2B GDP-GTP exchange factor subunit gamma
539	7.3	49.408	454	1.4415e-05	0	2	2	0	1	2	2	0	2	2	0	1	;Q9Y4P8(IPI00024056;IPI00006533;IPI00651668;IPI00651628;IPI00657808)	ENST00000288828;ENST00000315176;ENST00000382384	WIPI2;CGI-50	WD repeat domain phosphoinositide-interacting protein 2;WIPI49-like protein 2
541	23.2	32.745	285	2.6018e-71	3	3	2	4	3	4	1	3	2	3	4	2	;Q9UIV1(IPI00006552)	ENST00000361272	CAF1;CNOT7	CCR4-NOT transcription complex subunit 7;CCR4-associated factor 1;BTG1-binding factor 1
543	30.1	43.196	386	7.7331e-67	6	3	5	7	0	4	4	6	3	4	7	0	;Q9Y371(IPI00022824;IPI00006558)	ENST00000212369;ENST00000370558	KIAA0491;CGI-61;SH3GLB1	Endophilin-B1;SH3 domain-containing GRB2-like protein B1;Bax-interacting factor 1																													3
545	49.1	19.576	169	8.0714e-119	6	5	6	9	5	7	6	6	5	7	9	5	;P13073(IPI00006579)	ENST00000253452	COX4;COX4I1	Cytochrome c oxidase subunit 4 isoform 1, mitochondrial;Cytochrome c oxidase subunit IV isoform 1;Cytochrome c oxidase polypeptide IV		4	0.8974	-0.0510425	4	2.0466	-0.343589	4	1.73535	-0.270064	3	1.5105	0.117634	3	0.6661	-0.499695	3	0.97985	-0.276834	4	1.88045	-0.11481	4	0.306175	0.0643292	4	0.547615	0.0380391
546	10.6	66.194	621	1.1922e-75	4	1	0	4	1	2	0	3	1	1	3	1	;O94842(IPI00006586)	ENST00000262709;ENST00000405508	KIAA0737;C14orf92;TOX4	TOX high mobility group box family member 4;Epidermal Langerhans cell protein LCP1											3	1.4175	0.035744	3	0.62446	-0.553213	3	0.90243	-0.426538
547	14.1	24.211	205	1.9085e-17	2	2	1	2	1	2	1	2	2	2	2	1	;Q9BYN8(IPI00006606)	ENST00000380325	C20orf193;MRPS26;RPMS13	28S ribosomal protein S26, mitochondrial;MRP-S26;MRP-S13											3	1.4182	0.0151247	3	1.1088	0.274217	3	1.346	0.168434
548	10.3	46.432	409	2.0227e-36	0	1	0	0	1	1	0	0	1	1	0	1	;O75063(IPI00006657)	ENST00000263733	KIAA0475;FAM20B	Protein FAM20B
549	41.7	16.608	156	6.4079e-121	5	5	5	4	4	5	5	5	5	5	4	4	;Q9Y237(IPI00006658;IPI00941201)	ENST00000218432;ENST00000373669	PIN4	Peptidyl-prolyl cis-trans isomerase NIMA-interacting 4;Rotamase Pin4;PPIase Pin4;Peptidyl-prolyl cis/trans isomerase EPVH		3	0.81526	-0.17227	3	2.4818	0.0152155	3	2.093	-0.154451										4	1.9063	-0.0216466	4	0.262235	-0.320204	4	0.483175	-0.323973	4
556	19.6	57.579	504	9.5276e-49	2	4	4	4	1	1	4	2	4	1	4	1	;Q13217(IPI00006713)	ENST00000360638;ENST00000376795	DNAJC3;PRKRI;P58IPK	DnaJ homolog subfamily C member 3;Interferon-induced, double-stranded RNA-activated protein kinase inhibitor;Protein kinase inhibitor of 58 kDa;Protein kinase inhibitor p58
557	25.5	71.689	631	4.0542e-75	6	5	7	7	4	8	7	6	5	8	7	4	;O60216(IPI00006715)	ENST00000297338	KIAA0078;NXP1;RAD21;HR21	Double-strand-break repair protein rad21 homolog;Nuclear matrix protein 1;SCC1 homolog											4	1.5534	0.170662	4	0.346415	-1.40257	4	0.540525	-1.18358
558	14.8	115.88	997	4.8915e-174	7	5	8	8	2	5	8	7	5	5	8	2	;O60313(IPI00006721;IPI00107752)	ENST00000361510;ENST00000361908;ENST00000392438	KIAA0567;OPA1	Dynamin-like 120 kDa protein, mitochondrial;Optic atrophy protein 1;Dynamin-like 120 kDa protein, form S1																													3
560	31.3	95.581	820	8.5608e-75	12	15	16	16	10	13	16	12	15	13	16	10	;Q9BUQ8(IPI00006725)	ENST00000308025	DDX23	Probable ATP-dependent RNA helicase DDX23;DEAD box protein 23;100 kDa U5 snRNP-specific protein;U5-100kD;PRP28 homolog		10	0.987675	0.107721	10	2.93215	0.169531	10	2.5872	0.21583	6	1.5261	0.15151	6	0.95666	0.0377198	6	1.3777	0.191692	7	2.144	0.142229	7	0.29167	-0.149178	7	0.56786	-0.0280564	8
561	12.6	150.91	1319	1.1061e-154	5	8	7	6	4	5	2	1	4	2	3	0	;O95819(IPI00219800;IPI00006752)	ENST00000324219;ENST00000347699;ENST00000350198;ENST00000350878;ENST00000347992;ENST00000355280	HGK;KIAA0687;NIK;MAP4K4	Mitogen-activated protein kinase kinase kinase kinase 4;MAPK/ERK kinase kinase kinase 4;HPK/GCK-like kinase HGK;Nck-interacting kinase;Misshapen-like kinase 1;Mitogen-activated protein kinase kinase kinase kinase 6;MAPK/ERK kinase kinase kinase 6;GCK family kinase MiNK;Misshapen/NIK-related kinase																				3	2.0965	0.118885	3	0.45139	0.362849	3	0.63394	0.0361827
562	26.6	38.926	342	5.9927e-154	3	5	4	4	5	5	4	3	5	5	4	5	;P61962(IPI00006754)	ENST00000310827	DCAF7;WDR68;HAN11	WD repeat-containing protein 68;WD repeat-containing protein An11 homolog
564	10.9	32.78	293	2.9686e-08	1	3	3	1	0	1	3	1	3	1	1	0	;O75391(IPI00006863)	ENST00000206020	SPAG7	Sperm-associated antigen 7
566	56.3	24.74	215	3.9551e-291	10	9	8	9	7	9	8	10	9	9	9	7	;O75396(IPI00006865)		SEC22L1;SEC22B	Vesicle-trafficking protein SEC22b;SEC22 vesicle-trafficking protein homolog B;SEC22 vesicle-trafficking protein-like 1;ERS24;ERS-24		8	0.90802	-0.0129448	8	2.8842	0.212755	8	2.35605	0.0761547	9	1.3059	-0.0726074	9	0.92837	0.0823405	9	1.1435	-0.0955272	6	1.90335	-0.0754079	6	0.35685	0.181317	6	0.6457	0.0387737	12
569	45.2	30.062	270	3.9498e-151	6	7	6	5	5	7	6	6	7	7	5	5	;Q9NQ88(IPI00006907)	ENST00000179259	TIGAR;C12orf5	Probable fructose-2,6-bisphosphatase TIGAR;TP53-induced glycolysis and apoptosis regulator		10	0.948305	0.0478935	10	3.0961	0.209462	10	2.948	0.444612	5	1.4162	0.0772021	5	0.97608	0.0264849	5	1.4534	0.21242	9	1.9401	0.00374943	9	0.36821	0.148004	9	0.69529	0.199426	7
570	32.8	54.223	458	2.8962e-260	7	8	12	10	6	9	8	6	5	7	7	4	No_Reviewed_Info	ENST00000263545;ENST00000354926		Putative RNA-binding protein Luc7-like 2		3	1.0389	0.171054	3	2.4735	0.0487758	3	2.8238	0.290066	9	1.4202	0.0633325	9	0.89713	0.129857	9	1.3835	0.174533										6
571	37.9	16.793	153	3.3399e-189	5	5	6	5	6	6	1	1	1	1	1	1	;Q9GZV4(IPI00006935)	ENST00000295822	EIF5A2	Eukaryotic translation initiation factor 5A-2;Eukaryotic initiation factor 5A isoform 2
573	36.5	32.805	288	4.7154e-35	3	1	3	5	2	3	3	3	1	3	5	2	;Q53H82(IPI00006952)	ENST00000276590	LACTB2;CGI-83	Beta-lactamase-like protein 2
574	18.3	38.298	339	5.9492e-48	3	3	3	6	2	3	3	3	3	3	6	2	;Q9Y394(IPI00339238;IPI00006957)	ENST00000216500;ENST00000360557	DHRS7A;CGI-86;UNQ285/PRO3448;DHRS7;RETSDR4	Dehydrogenase/reductase SDR family member 7;Retinal short-chain dehydrogenase/reductase 4		7	0.74037	-0.318455	7	3.3253	0.305098	7	2.112	-0.1115																			3
575	19.4	35.552	319	2.61e-11	4	3	3	4	2	4	3	4	3	4	4	2	;Q9Y399(IPI00006970)	ENST00000241600;ENST00000371785	MRPS2;CGI-91	28S ribosomal protein S2, mitochondrial;S2mt;MRP-S2											3	1.3638	0.0270834	3	0.86265	-0.0825594	3	1.2025	-0.00710599
576	62.7	28.068	244	0	11	6	4	11	5	4	4	11	6	4	11	5	;Q9Y224(IPI00006980)	ENST00000261700	CGI-99;C14orf166	UPF0568 protein C14orf166											12	1.34305	-0.0237141	12	1.06185	0.19693	12	1.4123	0.217568
577	24.7	96.331	859	3.4671e-199	8	6	6	14	4	7	6	8	6	7	14	4	;Q9GZR7(IPI00006987)	ENST00000330836	DDX24	ATP-dependent RNA helicase DDX24;DEAD box protein 24											6	1.88905	0.499865	6	0.220315	-1.81661	6	0.427315	-1.2852
578	39.6	20.683	192	1.009e-75	2	3	4	3	3	3	4	2	3	3	3	3	;Q9Y3B7(IPI00007001)	ENST00000310999	MRPL11;CGI-113	39S ribosomal protein L11, mitochondrial
579	23.4	31.484	282	2.1262e-26	4	3	2	4	3	3	2	4	3	3	4	3	;Q9Y3B9(IPI00007004)	ENST00000366932	RRP15;KIAA0507;CGI-115	RRP15-like protein;Ribosomal RNA-processing protein 15
580	37.3	18.237	166	1.0893e-30	3	3	4	4	1	4	4	3	3	4	4	1	;Q9Y3C6(IPI00007019)	ENST00000373699	CGI-124;UNQ2425/PRO4984;CYPL1;PPIL1	Peptidyl-prolyl cis-trans isomerase-like 1																				3	1.9604	0.0196988	3	0.41277	0.203022	3	0.8175	0.41031	3
582	37.4	17.663	163	2.9652e-28	3	3	2	3	1	2	2	3	3	2	3	1	;Q9Y3D0(IPI00007024)	ENST00000299761	MIP18;HSPC118;CGI-128;FAM96B	UPF0195 protein FAM96B
585	24.3	16.937	152	3.5814e-42	4	3	3	4	3	3	3	4	3	3	4	3	;Q9Y3D6(IPI00007052)	ENST00000223136	FIS1;TTC11;CGI-135	Mitochondrial fission 1 protein;Fis1 homolog;Tetratricopeptide repeat protein 11;TPR repeat protein 11											3	1.3533	-0.0303108	3	0.78217	-0.224455	3	1.0708	-0.175697
587	33.3	27.013	243	6.0747e-88	1	4	4	4	2	3	4	1	4	3	4	2	;Q9HBH1(IPI00007060)	ENST00000288022	PDF1A;PDF	Peptide deformylase, mitochondrial;Polypeptide deformylase		6	1.0139	0.148877	6	2.20045	-0.243993	6	2.35415	0.0502553										5	2.1807	0.174136	5	0.42066	0.373569	5	0.89855	0.497723
591	73.5	59.143	528	0	28	27	26	35	21	27	26	28	27	27	35	21	;P54577(IPI00007074)	ENST00000373477	YARS	Tyrosyl-tRNA synthetase, cytoplasmic;Tyrosyl--tRNA ligase		6	0.91448	-0.0150149	6	2.02135	-0.300089	6	1.86415	-0.192449	11	1.3993	0.00520148	11	1.058	0.179777	11	1.4076	0.231733	6	1.8893	-0.112496	6	0.426275	0.611298	6	0.785445	0.493985	7
594	22.7	30.065	260	2.491e-71	4	5	4	3	2	3	4	4	5	3	3	2	;O95478(IPI00007089)	ENST00000296802	HUSSY-29;NSA2;TINP1	Ribosome biogenesis protein NSA2 homolog;TGF-beta-inducible nuclear protein 1;Hairy cell leukemia protein 1
599	44.3	25.425	221	1.6132e-107	3	5	5	9	3	5	5	3	5	5	9	3	;Q9UK41(IPI00007155)	ENST00000292510;ENST00000377348	VPS28	Vacuolar protein sorting-associated protein 28 homolog;ESCRT-I complex subunit VPS28;H-Vps28
600	23.3	44.2	399	9.5553e-37	5	5	3	6	3	4	1	3	2	2	4	2	;Q9UJU2(IPI00007156)	ENST00000265165	LEF1	Lymphoid enhancer-binding factor 1;T cell-specific transcription factor 1-alpha
601	19.4	11.602	103	1.4965e-05	1	1	1	1	2	2	1	1	1	2	1	2	;Q9UK45(IPI00007163)		LSM7	U6 snRNA-associated Sm-like protein LSm7		5	0.89627	-0.0262659	5	3.6773	0.522518	5	3.3097	0.565201	3	1.364	0.000356866	3	1.5743	0.702824	3	1.8596	0.585042										3
602	23	20.368	178	5.6302e-12	2	1	1	3	0	1	1	2	1	1	3	0	;P61599(IPI00007174)	ENST00000334982	NAT5;NAA20	N-acetyltransferase 5
603	61.7	20.462	180	1.4011e-104	5	2	1	6	3	1	1	5	2	1	6	3	;Q9Y221(IPI00007175)	ENST00000254940;ENST00000254941	HSPC031;OK/SW-cl.78;NIP7;OK/SW-cl.76;CGI-37;HSPC180	60S ribosome subunit biogenesis protein NIP7 homolog;KD93
604	5.5	66.086	579	2.6487e-17	1	1	2	2	2	3	2	1	1	3	2	2	;Q8NHH9(IPI00007183)	ENST00000332337;ENST00000378954	ARL6IP2;ATL2	Atlastin-2;ADP-ribosylation factor-like protein 6-interacting protein 2
605	53.7	32.895	298	0	16	8	10	18	9	11	5	5	5	6	5	3	;P05141(IPI00007188)	ENST00000317881	SLC25A5;ANT2	ADP/ATP translocase 2;Adenine nucleotide translocator 2;ADP,ATP carrier protein 2;Solute carrier family 25 member 5;ADP,ATP carrier protein, fibroblast isoform
606	27	69.837	622	4.1963e-84	7	9	8	8	4	10	8	7	9	10	8	4	;Q9UJV9(IPI00007208)	ENST00000330503	DDX41;ABS	Probable ATP-dependent RNA helicase DDX41;DEAD box protein 41;DEAD box protein abstrakt homolog											3	1.2639	-0.145569	3	0.90843	0.0623944	3	1.2702	0.0180275	4	2.0282	0.0390625	4	0.243085	-0.421904	4	0.43887	-0.39065	4
608	5.6	160.94	1435	1.0117e-74	2	1	1	3	1	4	1	2	1	4	3	1	;Q9Y2L5(IPI00216617;IPI00007253)	ENST00000283351	TRAPPC8;KIAA1012	Protein TRS85 homolog
610	12.9	82.17	721	5.3231e-179	2	5	4	3	3	5	3	1	4	4	2	2	;Q9Y608(IPI00015103;IPI00007277)	ENST00000336686;ENST00000354379	LRRFIP2	Leucine-rich repeat flightless-interacting protein 2;LRR FLII-interacting protein 2
612	22.4	33.592	299	3.9069e-16	1	1	4	3	0	2	4	1	1	2	3	0	;Q9UEE9(IPI00007306)	ENST00000283882	BCNT;CFDP1	Craniofacial development protein 1;Bucentaur
615	16.1	76.666	676	1.2686e-56	4	3	3	6	1	4	3	4	3	4	6	1	;Q9BQ70(IPI00007320)	ENST00000263346	NULP1;FKSG26;KIAA1049;TCF25	Transcription factor 25;Nuclear localized protein 1
616	16.9	151.89	1341	0	13	11	14	14	3	13	14	13	11	13	14	3	;Q9UKV3(IPI00007334)	ENST00000262710;ENST00000397341	ACINUS;ACIN1;KIAA0670	Apoptotic chromatin condensation inducer in the nucleus		7	0.98171	0.0763106	7	2.829	0.260824	7	2.8351	0.511257	3	1.3629	-0.0261325	3	1.1305	0.323855	3	1.4453	0.287186										3
618	56.5	19.208	177	8.6625e-156	8	5	3	7	2	4	3	8	5	4	7	2	;O43447(IPI00007346)	ENST00000304979	CYPH;CYP20;PPIH	Peptidyl-prolyl cis-trans isomerase H;U-snRNP-associated cyclophilin SnuCyp-20;Small nuclear ribonucleoprotein particle-specific cyclophilin H											3	2.5783	0.867307	3	0.84852	-0.0834983	3	1.8521	0.616014
620	11	119.94	1037	5.0156e-245	7	5	5	7	4	5	4	6	4	4	6	3	;O15397(IPI00007401)	ENST00000256079	IPO8;RANBP8	Importin-8;Ran-binding protein 8											5	1.3025	-0.106881	5	0.73023	-0.342987	5	0.9222	-0.439122	3	1.7819	-0.135439	3	0.22835	-0.583075	3	0.42395	-0.592133	4
621	18	119.52	1038	0	12	4	6	13	2	6	5	11	3	5	12	1	;O95373(IPI00007402)	ENST00000379719	RANBP7;IPO7	Importin-7;Ran-binding protein 7											4	1.59325	0.229771	4	1.2226	0.448801	4	2.00075	0.639551
622	13.1	77.959	703	1.521e-93	5	0	0	5	2	0	0	5	0	0	5	2	;O95352(IPI00007404)	ENST00000354449;ENST00000354956	APG7L;ATG7	Autophagy-related protein 7;APG7-like;Ubiquitin-activating enzyme E1-like protein
624	37.8	28.787	251	2.0864e-201	8	6	5	8	7	5	4	5	5	4	5	6	;Q92688(IPI00759824;IPI00007423)	ENST00000339399	APRIL;PHAPI2;ANP32B	Acidic leucine-rich nuclear phosphoprotein 32 family member B;Acidic protein rich in leucines;PHAPI2;Silver-stainable protein SSP29
625	27.1	21.614	188	1.2659e-24	3	2	2	3	0	3	2	3	2	3	3	0	;O75915(IPI00007426)	ENST00000273258	PRAF3;HSPC127;JWA;ARL6IP5;PRA2;DERP11	PRA1 family protein 3;ADP-ribosylation factor-like protein 6-interacting protein 5;Glutamate transporter EAAC1-interacting protein;GTRAP3-18;Prenylated Rab acceptor protein 2;Protein JWa;Dermal papilla-derived protein 11;JM5;Putative MAPK-activating protein PM27;Cytoskeleton-related vitamin A-responsive protein											3	1.3484	-0.06233	3	0.86835	-0.0730732	3	1.123	-0.106187
626	6.8	77.318	675	2.8831e-09	0	1	1	1	1	3	1	0	1	3	1	1	;Q2PZI1(IPI00007461)	ENST00000310974;ENST00000389292	GA0500;DPY19L1;KIAA0877	Protein dpy-19 homolog 1;Dpy-19-like protein 1
627	74.6	23.277	213	1.1887e-269	9	10	11	9	8	7	11	9	10	7	9	8	;P48047(IPI00007611)	ENST00000290299	ATP5O;ATPO	ATP synthase subunit O, mitochondrial;Oligomycin sensitivity conferral protein		10	0.905505	-0.0370529	10	3.25895	0.423692	10	3.06135	0.384168	19	1.3574	-0.0353348	19	1.4886	0.655438	19	1.9394	0.610011	12	2.0566	0.042691	12	0.53578	0.670263	12	1.0705	0.749168	5
628	33.5	51.529	460	6.6105e-85	2	2	2	2	0	2	2	2	2	2	2	0	;Q9NWZ3(IPI00007641)	ENST00000356669	IRAK4	Interleukin-1 receptor-associated kinase 4;NY-REN-64 antigen
629	11	38.286	336	1.113e-152	2	3	3	2	0	1	3	2	3	1	2	0	;Q13426(IPI00401064;IPI00019678;IPI00007672)	ENST00000282268;ENST00000338635;ENST00000396027	XRCC4	DNA repair protein XRCC4;X-ray repair cross-complementing protein 4
630	31.1	15.512	151	1.4741e-42	2	2	2	3	2	1	2	2	2	1	3	2	;Q9Y6H1(IPI00007673)	ENST00000359914;ENST00000395422;ENST00000338392	C7orf17;AAG10;CHCHD2	Coiled-coil-helix-coiled-coil-helix domain-containing protein 2, mitochondrial;HCV NS2 trans-regulated protein;Aging-associated gene 10 protein;Coiled-coil-helix-coiled-coil-helix domain-containing protein 9, mitochondrial
631	45.5	56.578	523	1.5661e-177	11	10	12	12	5	12	11	10	9	11	11	5	;Q9Y6G9(IPI00007675)	ENST00000273130	DYNC1LI1;DNCLI1	Cytoplasmic dynein 1 light intermediate chain 1;Dynein light intermediate chain 1, cytosolic																				3	2.0311	0.0148757	3	0.3515	0.333832	3	0.77861	0.316622	4
632	28.8	34.324	312	4.2129e-103	6	3	4	6	4	3	4	6	3	3	6	4	;Q53GQ0(IPI00007676)	ENST00000278353	HSD17B12	Estradiol 17-beta-dehydrogenase 12;17-beta-hydroxysteroid dehydrogenase 12;3-ketoacyl-CoA reductase											3	1.5376	0.116185	3	1.0628	0.271708	3	1.5131	0.324265
633	55.1	68.303	617	0	18	13	12	22	11	12	12	18	13	12	22	11	;P38606(IPI00007682)	ENST00000273398	VPP2;ATP6V1A1;ATP6A1;ATP6V1A	V-type proton ATPase catalytic subunit A;Vacuolar proton pump subunit alpha;V-ATPase 69 kDa subunit;Vacuolar ATPase isoform VA68		10	0.90177	-0.0207267	10	4.1856	0.660847	10	3.49235	0.547951	21	1.3117	-0.0689039	21	1.1877	0.335703	21	1.5485	0.319887	13	1.9989	0.0353338	13	0.35688	0.0877581	13	0.70627	0.187601	14
634	32.9	24.34	219	1.8335e-86	4	4	4	4	3	3	4	4	4	3	4	3	;Q9Y296(IPI00007691)	ENST00000359005	HSPC172;SBDN;CGI-104;PTD009;TRAPPC4	Trafficking protein particle complex subunit 4;Synbindin;TRS23 homolog;Hematopoietic stem/progenitor cell protein 172		3	0.78632	-0.219314	3	1.1706	-1.23351	3	0.88542	-1.5119
635	28.5	42.315	386	2.5443e-57	5	5	5	7	5	4	5	5	5	4	7	5	;Q9Y570(IPI00007694)	ENST00000328257;ENST00000398456	PME1;PRO0750;PPME1;PP2593	Protein phosphatase methylesterase 1											5	1.4799	0.0937517	5	1.0411	0.096686	5	1.502	0.203907	4	2.09355	0.0882189	4	0.318025	-0.155147	4	0.597775	-0.0433386
636	21.4	29.426	257	2.4004e-63	3	3	1	3	0	0	1	3	3	0	3	0	;Q9UMY1(IPI00007729)	ENST00000259969	NOL7;NOP27;C6orf90	Nucleolar protein 7;Nucleolar protein of 27 kDa
637	19.3	15.864	140	2.4489e-09	2	1	2	3	0	1	2	2	1	1	3	0	;Q9UKR5(IPI00007730)	ENST00000256319	C14orf1;x0006;AD-011;HSPC288	Probable ergosterol biosynthetic protein 28
638	20.7	56.026	488	7.2359e-85	4	3	2	3	2	2	2	4	3	2	3	2	;Q9UL15(IPI00556027;IPI00007731)	ENST00000299204;ENST00000337322	KIAA0873;BAG5	BAG family molecular chaperone regulator 5;Bcl-2-associated athanogene 5
640	56	49.924	448	0	16	17	16	20	14	15	0	0	0	1	0	0	;P68366(IPI00007750)	ENST00000248437	TUBA4A;TUBA1	Tubulin alpha-4A chain;Tubulin alpha-1 chain;Alpha-tubulin 1;Testis-specific alpha-tubulin;Tubulin H2-alpha
641	77.1	49.83	445	0	25	19	23	26	22	20	2	1	1	2	1	2	;P68371(IPI00007752)	ENST00000340384	TUBB4B;TUBB2C	Tubulin beta-2C chain;Tubulin beta-2 chain
642	45.3	24.347	225	1.5945e-256	5	3	3	10	3	4	3	5	3	4	10	3	;Q9UL25(IPI00007755)	ENST00000261263	RAB21;KIAA0118	Ras-related protein Rab-21		3	0.91224	-0.0295289	3	2.2183	-0.0899687	3	2.0738	0.295524	4	1.3493	-0.00813183	4	0.830075	-0.130192	4	1.1205	-0.228365
644	10.8	59.573	526	2.222e-20	1	4	2	4	2	5	1	1	3	4	3	2	;Q9UKS7(IPI00218656;IPI00007757)	ENST00000342002;ENST00000374319	HELIOS;ZNFN1A2;IKZF2	Zinc finger protein Helios;Ikaros family zinc finger protein 2											3	1.4377	0.0682429	3	0.8817	-0.0797651	3	0.88409	-0.49031	3	1.8943	-0.0831282	3	0.369	0.364971	3	0.60029	0.224114	6
645	50.6	16.014	154	1.6633e-134	3	4	3	4	3	4	3	3	4	4	4	3	;Q9UK76(IPI00007764)	ENST00000304834;ENST00000356033;ENST00000392573;ENST00000409753	HN1;ARM2	Hematological and neurological expressed 1 protein;Androgen-regulated protein 2											5	1.3011	-0.113909	5	0.49384	-0.852557	5	0.5671	-0.97875	7	2.462	0.27357	7	0.13447	-1.17328	7	0.25008	-1.13177	4
646	54.8	73.68	679	0	27	26	30	27	24	29	30	27	26	29	27	24	;P38646(IPI00007765)	ENST00000297185	GRP75;HSPA9;HSPA9B	Stress-70 protein, mitochondrial;75 kDa glucose-regulated protein;GRP 75;Heat shock 70 kDa protein 9;Peptide-binding protein 74;Mortalin		41	0.9351	0.0281485	41	2.5412	0.0760088	41	2.4743	0.161274	41	1.3389	-0.0407582	41	0.91286	-0.0213826	41	1.2206	-0.0198299	39	1.9973	0.0181402	39	0.33043	0.0484225	39	0.6227	0.0888964	42
649	48.3	56.5	511	0	13	14	15	16	12	14	15	13	14	14	16	12	;P21281(IPI00007812)	ENST00000276390	VPP3;ATP6B2;ATP6V1B2	V-type proton ATPase subunit B, brain isoform;Vacuolar proton pump subunit B 2;Endomembrane proton pump 58 kDa subunit;HO57		16	0.91687	-0.00101435	16	2.3961	-0.162914	16	2.3365	0.0740229	12	1.29255	-0.08754	12	0.90886	-0.0295202	12	1.15385	-0.0648532	18	1.92935	-0.0436451	18	0.310745	-0.148492	18	0.546635	-0.146998	11
650	37.2	43.941	382	9.1571e-81	7	3	4	8	5	4	4	7	3	4	8	5	;P21283(IPI00007814)	ENST00000395862	ATP6V1C1;VATC;ATP6C;ATP6D	V-type proton ATPase subunit C 1;Vacuolar proton pump subunit C 1
651	23.7	77.485	684	1.0972e-105	11	9	6	10	5	6	6	11	9	6	10	5	;Q9UKF6(IPI00007818)	ENST00000238112	CPSF73;CPSF3	Cleavage and polyadenylation specificity factor subunit 3;Cleavage and polyadenylation specificity factor 73 kDa subunit;mRNA 3'-end-processing endonuclease CPSF-73											4	1.2619	-0.10381	4	0.82519	-0.175062	4	1.00158	-0.281537	3	1.7787	-0.12155	3	0.3066	-0.123128	3	0.4622	-0.412561
652	45	16.145	140	1.465e-40	0	1	3	1	1	0	3	0	1	0	1	1	;Q9UL33(IPI00644084;IPI00007819)	ENST00000301021	HSPC126;TRAPPC2L	Trafficking protein particle complex subunit 2-like protein
654	14.4	19.108	174	0.00020987	2	1	1	2	1	1	1	2	1	1	2	1	;O43598(IPI00007926)	ENST00000230431	C6orf108;RCL	Deoxyribonucleoside 5'-monophosphate N-glycosidase;c-Myc-responsive protein Rcl		3	0.92368	0.0199386	3	3.5927	0.527622	3	3.3171	0.563578
655	42.6	135.65	1197	0	26	27	33	32	20	32	33	26	27	32	32	20	;O95347(IPI00007927)	ENST00000286398;ENST00000303219;ENST00000374787;ENST00000374793	SMC2L1;CAPE;SMC2;PRO0324	Structural maintece of chromosomes protein 2;Chromosome-associated protein E;XCAP-E homolog		6	0.92526	0.0103644	6	1.96825	-0.41327	6	1.8161	-0.264061	9	1.3636	-0.0347205	9	0.7096	-0.350178	9	0.87995	-0.498891	12	1.7207	-0.194294	12	0.29569	-0.170177	12	0.474995	-0.381616	9
656	46	273.6	2335	0	56	33	36	64	27	43	36	56	33	43	64	27	;Q6P2Q9(IPI00007928)	ENST00000304992	PRPF8;PRPC8	Pre-mRNA-processing-splicing factor 8;Splicing factor Prp8;PRP8 homolog;220 kDa U5 snRNP-specific protein;p220		20	0.911015	-0.018499	20	2.5179	-0.0704333	20	2.08965	-0.0849836	40	1.45265	0.0749675	40	1.0176	0.120005	40	1.43165	0.215548	15	2.1408	0.0656928	15	0.33778	0.231044	15	0.73177	0.288083	17
657	26.7	64.001	596	1.5413e-86	7	9	8	6	0	10	8	7	9	10	6	0	;Q96HC4(IPI00007935)	ENST00000317968	ENH;L9;PDLIM5	PDZ and LIM domain protein 5;Enigma homolog;Enigma-like PDZ and LIM domains protein
659	28.8	48.076	424	4.8744e-122	7	7	5	8	3	6	5	7	7	6	8	3	;O95630(IPI00007943)	ENST00000339566;ENST00000394070;ENST00000394073;ENST00000409707	AMSH;STAMBP	STAM-binding protein;Associated molecule with the SH3 domain of STAM
661	13.1	60.611	534	8.1032e-50	2	2	2	3	1	3	2	2	2	3	3	1	;Q9BUI4(IPI00007948)	ENST00000334163	POLR3C	DNA-directed RNA polymerase III subunit RPC3;DNA-directed RNA polymerase III subunit C;DNA-directed III 62 kDa polypeptide;RPC62											3	1.382	0.0139941	3	1.5206	0.715511	3	2.105	0.716133	4	2.05105	0.0559892	4	0.2989	-0.0305951	4	0.590765	-0.0573413	5
663	6.3	35.66	318	1.1149e-103	2	0	0	1	0	0	0	2	0	0	1	0	;P03886(IPI00007961)	ENST00000361390	ND1;MTND1;NADH1;MT-ND1	NADH-ubiquinone oxidoreductase chain 1;NADH dehydrogenase subunit 1
665	1.7	118.87	1066	4.5259e-05	1	2	2	1	1	1	2	1	2	1	1	1	;Q9ULJ3(IPI00008137)	ENST00000310826;ENST00000398499;ENST00000398511	ZNF295;ZBTB21;KIAA1227	Zinc finger protein 295;Zinc finger and BTB domain-containing protein 21
666	47.7	80.699	710	0	19	15	11	22	10	17	11	19	15	17	22	10	;P48147(IPI00008164)	ENST00000369110	PEP;PREP	Prolyl endopeptidase;Post-proline cleaving enzyme		5	0.91276	-0.0164612	5	3.807	0.588164	5	3.1284	0.666311	10	1.36615	0.000499587	10	1.53635	0.733429	10	2.0547	0.688847	9	2.5656	0.373921	9	0.47461	0.50767	9	1.0247	0.750794	6
667	40.9	31.512	279	9.3433e-150	9	2	5	9	2	4	5	9	2	4	9	2	;P54709(IPI00008167)	ENST00000286371	ATP1B3	Sodium/potassium-transporting ATPase subunit beta-3;Sodium/potassium-dependent ATPase subunit beta-3											3	2.0621	0.566162	3	0.62657	-0.631986	3	0.97018	-0.370685
671	31.4	39.609	363	2.0438e-124	7	7	5	7	2	7	2	6	4	5	5	2	;P54725(IPI00008219)	ENST00000316856	RAD23A	UV excision repair protein RAD23 homolog A											3	1.381	0.00946266	3	1.0279	0.133563	3	1.388	0.22554										4
672	37.7	43.171	409	0	8	5	4	10	3	5	1	7	2	3	8	3	;P54727(IPI00008223)	ENST00000358015	RAD23B	UV excision repair protein RAD23 homolog B;XP-C repair-complementing complex 58 kDa protein											8	1.40605	0.0263126	8	0.952865	0.0384277	8	1.36755	0.12206
674	41.4	101.11	900	0	21	14	13	24	12	15	13	21	14	15	24	12	;P56192(IPI00008240)	ENST00000262027	MARS	Methionyl-tRNA synthetase, cytoplasmic;Methionine--tRNA ligase		18	0.94082	0.0227942	18	3.0635	0.379452	18	2.96975	0.421247	21	1.41	0.00903711	21	1.4697	0.696821	21	1.977	0.68945	20	2.0108	0.00382103	20	0.62936	0.980843	20	1.23175	1.06215	20
676	60.8	51.855	475	0	19	15	18	23	16	18	1	1	1	1	1	1	;Q01518(IPI00008274)	ENST00000340450;ENST00000372792;ENST00000372805	CAP1;CAP	Adenylyl cyclase-associated protein 1
677	13.7	172.61	1541	4.2644e-136	6	9	6	11	2	6	6	6	9	6	11	2	;P33527(IPI00008338;IPI00719178;IPI00014985)	ENST00000345148;ENST00000346370;ENST00000349029;ENST00000351154;ENST00000399408;ENST00000399410	ABCC1;MRP1;MRP	Multidrug resistance-associated protein 1;ATP-binding cassette sub-family C member 1;Leukotriene C(4) transporter											3	1.6614	0.239816	3	0.65458	-0.482304	3	0.80062	-0.588595	6	2.2969	0.188317	6	0.25627	-0.451711	6	0.413765	-0.505861	4
680	62.5	35.594	309	0	10	7	5	9	6	8	4	8	6	6	7	6	;P67775(IPI00008380)	ENST00000231504;ENST00000221138;ENST00000397308;ENST00000406655	PPP2CA	Serine/threonine-protein phosphatase 2A catalytic subunit alpha isoform;Replication protein C;Serine/threonine-protein phosphatase 2A catalytic subunit beta isoform		8	0.89203	-0.0385593	8	2.03735	-0.311571	8	1.8026	-0.315281	17	1.2542	-0.133836	17	0.68721	-0.439626	17	0.86006	-0.525735	14	1.75715	-0.172206	14	0.234135	-0.572409	14	0.405915	-0.650367	12
681	14.6	35.845	315	6.3783e-55	4	4	4	3	4	4	4	4	4	4	3	4	;Q9NR28(IPI00219865;IPI00008418)	ENST00000267169;ENST00000342392	SMAC;DIABLO	Diablo homolog, mitochondrial;Second mitochondria-derived activator of caspase;Direct IAP-binding protein with low pI		5	0.98625	0.102373	5	3.0412	0.178401	5	2.7283	0.227912	4	1.3901	0.00213986	4	0.9106	-0.014275	4	1.22645	-0.0202864	5	2.0686	0.0552295	5	0.33853	0.0859067	5	0.70398	0.18289	5
682	12.3	117.57	1028	3.0295e-71	6	3	4	5	3	6	4	6	3	6	5	3	;Q9H4L7(IPI00220119;IPI00008422)	ENST00000354268;ENST00000359052	SMARCAD1;KIAA1122	SWI/SNF-related matrix-associated actin-dependent regulator of chromatin subfamily A containing DEAD/H box 1;ATP-dependent helicase 1
683	36.3	22.876	204	3.7346e-236	5	8	8	7	8	8	8	5	8	8	7	8	;P46782(IPI00008433)	ENST00000196551	RPS5	40S ribosomal protein S5;40S ribosomal protein S5, N-terminally processed		19	0.94062	0.0384677	19	2.7397	0.103786	19	2.5391	0.16086	20	1.3187	-0.0267578	20	1.1081	0.414164	20	1.4693	0.348179	19	1.8946	-0.0482545	19	0.48469	0.4895	19	0.91805	0.498391	21
686	59.4	18.898	165	1.0601e-258	7	6	5	9	6	7	5	7	6	7	9	6	;P46783(IPI00008438)	ENST00000326199;ENST00000344700;ENST00000217256	RPS10	40S ribosomal protein S10;Putative 40S ribosomal protein S10-like protein											15	1.3539	-0.0266705	15	1.1182	0.215363	15	1.4551	0.194681										5
688	19.8	11.38	101	1.8401e-07	2	0	0	1	0	0	0	2	0	0	1	0	;Q9BTM9(IPI00008445)	ENST00000372853	URM1;C9orf74	Ubiquitin-related modifier 1 homolog
689	19.4	58.375	520	1.4074e-142	5	4	4	6	4	4	4	5	4	4	6	4	;Q6UN15(IPI00008449)	ENST00000306932;ENST00000337488;ENST00000358575	RHE;FIP1;FIP1L1	Pre-mRNA 3'-end-processing factor FIP1;Factor interacting with PAP;FIP1-like 1;Rearranged in hypereosinophilia
690	15.9	40.513	358	1.1773e-213	3	3	2	3	1	2	2	3	3	2	3	1	;Q9UBS4(IPI00008454)	ENST00000265028	EDJ;ERJ3;PSEC0121;HDJ9;DNAJB11;UNQ537/PRO1080	DnaJ homolog subfamily B member 11;ER-associated dnaJ protein 3;ERj3p;ERdj3;ER-associated Hsp40 co-chaperone;ER-associated DNAJ;HEDJ;hDj9;PWP1-interacting protein 4;APOBEC1-binding protein 2
691	53.8	57.293	520	0	15	10	12	13	7	11	12	14	10	11	12	7	;Q01581(IPI00008475)	ENST00000325110	HMGCS1;HMGCS	Hydroxymethylglutaryl-CoA synthase, cytoplasmic;3-hydroxy-3-methylglutaryl coenzyme A synthase		6	1.2991	0.486917	6	0.62365	-2.01928	6	0.67068	-1.62979	13	1.3659	-0.0234021	13	0.37554	-1.27556	13	0.50007	-1.24489	7	2.0596	0.0434365	7	0.16832	-0.94163	7	0.28211	-0.998704	7
692	36.8	85.652	747	2.9544e-146	10	14	7	12	8	11	7	10	14	11	12	8	;Q9ULW0(IPI00008477)	ENST00000300403;ENST00000340513	DIL2;C20orf1;TPX2;HCA519;C20orf2	Targeting protein for Xklp2;Restricted expression proliferation-associated protein 100;Differentially expressed in cancerous and non-cancerous lung cells 2;Protein fls353;Hepatocellular carcinoma-associated antigen 519																				3	1.3589	-0.59348	3	0.055969	-2.54954	3	0.056896	-3.33033
693	28.5	98.398	889	0	17	10	9	16	8	12	9	17	10	12	16	8	;P21399(IPI00008485)	ENST00000309951;ENST00000379923	ACO1;IREB1	Cytoplasmic aconitate hydratase;Citrate hydro-lyase;Iron-responsive element-binding protein 1;Iron regulatory protein 1;Ferritin repressor protein											7	1.1636	-0.270635	7	1.7891	0.954541	7	2.2809	0.815683										3
694	3.2	66.63	597	1.1226e-07	1	0	0	0	1	0	0	1	0	0	0	1	;Q9H1C4(IPI00008490)	ENST00000227471	UNC93B;UNC93;UNC93B1	Protein unc-93 homolog B1
697	48.3	70.67	636	0	19	21	19	20	18	19	10	9	9	10	10	13	;P11940(IPI00008524)	ENST00000318607;ENST00000347137	PABPC2;PABP1;PAB1;PABPC1	Polyadenylate-binding protein 1		11	0.91312	0.00490674	11	2.7827	0.136038	11	2.5446	0.207495	8	1.31655	-0.0509195	8	1.0774	0.196157	8	1.4113	0.187133	12	1.92935	-0.036427	12	0.41528	0.24609	12	0.761365	0.294225	7
698	79.8	11.514	114	7.4963e-148	3	2	1	3	1	1	1	3	2	1	3	1	;P05386(IPI00008527)	ENST00000260379	RRP1;RPLP1	60S acidic ribosomal protein P1
700	83.5	11.665	115	0	7	4	4	6	5	4	4	7	4	4	6	5	;P05387(IPI00008529)	ENST00000321153	D11S2243E;RPLP2;RPP2	60S acidic ribosomal protein P2;Renal carcinoma antigen NY-REN-44
701	67.8	34.273	317	0	17	12	12	15	11	12	12	17	12	12	15	11	;P05388(IPI00008530)	ENST00000228306;ENST00000392514	RPLP0	60S acidic ribosomal protein P0;L10E;60S acidic ribosomal protein P0-like											3	1.2981	-0.096205	3	1.4084	0.563184	3	1.6619	0.409412										4
705	42.1	37.432	335	1.128e-246	14	11	13	14	7	13	13	14	11	13	14	7	;O76003(IPI00008552)	ENST00000331244;ENST00000368644	HUSSY-22;GLRX3;TXNL2;PICOT	Glutaredoxin-3;Thioredoxin-like protein 2;PKC-interacting cousin of thioredoxin;PKC-theta-interacting protein
707	61.6	22.417	198	3.4301e-126	5	6	3	9	3	6	3	5	6	6	9	3	;O15498(IPI00008569)	ENST00000223369	YKT6	Synaptobrevin homolog YKT6											5	1.4732	0.0981597	5	0.67199	-0.438641	5	0.96132	-0.38844	10	2.46925	0.319564	10	0.245425	-0.49027	10	0.511435	-0.261237	6
708	17.3	38.799	346	7.55e-35	4	4	6	5	0	4	4	2	2	2	3	0	;O75525(IPI00008570;IPI00744983)	ENST00000355849;ENST00000395313	SALP;SLM2;KHDRBS3	KH domain-containing, RNA-binding, signal transduction-associated protein 3;Sam68-like mammalian protein 2;Sam68-like phosphotyrosine protein;RNA-binding protein T-Star		3	0.82011	-0.176681	3	2.8206	0.137241	3	1.8944	-0.203194
709	21.2	48.227	443	1.6225e-288	7	9	7	8	2	10	5	5	7	8	6	2	;Q07666(IPI00008575;IPI00385834)	ENST00000307714;ENST00000327300;ENST00000355201	SAM68;KHDRBS1	KH domain-containing, RNA-binding, signal transduction-associated protein 1;p21 Ras GTPase-activating protein-associated p62;GAP-associated tyrosine phosphoprotein p62;Src-associated in mitosis 68 kDa protein;p68		7	0.90282	-0.0316078	7	2.722	0.019087	7	2.3709	0.0378431										6	1.8571	-0.0657888	6	0.34913	0.079606	6	0.62399	0.0614525	4
710	8.4	52.356	451	4.349e-17	3	0	1	3	0	1	1	3	0	1	3	0	;O95363(IPI00008579)	ENST00000274680;ENST00000324331	FARS2;FARS1;HSPC320	Phenylalanyl-tRNA synthetase, mitochondrial;Phenylalanine--tRNA ligase
711	11.3	26.352	230	1.3742e-56	2	1	1	2	1	2	1	2	1	2	2	1	;Q15125(IPI00008599)	ENST00000276096	EBP	3-beta-hydroxysteroid-Delta(8),Delta(7)-isomerase;Cholestenol Delta-isomerase;Delta(8)-Delta(7) sterol isomerase;Emopamil-binding protein		4	0.92145	0.0186143	4	2.78695	0.126275	4	2.68465	0.331403	6	1.30225	-0.0339968	6	1.29785	0.448736	6	1.74065	0.48717										6
713	63.4	42.009	377	0	15	14	19	19	15	18	1	0	0	1	1	1	;P62736(IPI00008603);P63267(IPI00025416)	ENST00000224784;ENST00000345517;ENST00000409624	ACTG2;ACTSA;ACTA2;ACTVS;ACTA3;GIG46;ACTSG;ACTL3	Actin, aortic smooth muscle;Alpha-actin-2;Cell growth-inhibiting gene 46 protein;Actin, gamma-enteric smooth muscle;Smooth muscle gamma-actin;Gamma-2-actin;Alpha-actin-3		3	0.90682	-0.0258754	3	2.239	-0.198869	3	2.0157	-0.188917	5	1.5333	0.140349	5	0.76972	-0.358722	5	0.97122	-0.351321										4
714	11.7	119.1	1083	8.2246e-84	5	3	2	4	0	3	2	5	3	2	3	0	;Q9Y666(IPI00008616)	ENST00000264930;ENST00000343658	SLC12A7;KCC4	Solute carrier family 12 member 7;Electroneutral potassium-chloride cotransporter 4;K-Cl cotransporter 4																				4	2.3172	0.242415	4	0.189155	-0.795745	4	0.397635	-0.574304
716	38.2	54.972	490	0	11	7	11	13	5	8	11	11	7	8	13	5	;O76021(IPI00008708)	ENST00000396503	CATX11;L12;PBK1;RSL1D1;CSIG	Ribosomal L1 domain-containing protein 1;Cellular senescence-inhibited gene protein;Protein PBK1;CATX-11
718	23.4	69.223	633	3.4875e-109	6	8	10	6	6	11	10	6	8	11	6	6	;O76031(IPI00008728)	ENST00000300107	CLPX	ATP-dependent Clp protease ATP-binding subunit clpX-like, mitochondrial																													3
721	21.2	37.84	339	6.418e-92	1	3	3	3	1	2	3	1	3	2	3	1	;O76071(IPI00008791)	ENST00000272402	CIAO1;WDR39	Protein CIAO1;WD repeat-containing protein 39		5	1.0788	0.233857	5	1.8918	-0.385368	5	2.1992	-0.0651378										3	2.2216	0.184785	3	0.28123	-0.290975	3	0.55648	-0.219367	5
723	11.7	116.85	1024	5.2736e-50	4	1	4	5	1	3	4	4	1	3	5	1	;Q9UII4(IPI00008821)	ENST00000264350	CEBP1;CEB1;HERC5	Probable E3 ubiquitin-protein ligase HERC5;HECT domain and RCC1-like domain-containing protein 5;Cyclin-E-binding protein 1
727	25.8	85.225	759	7.4822e-128	8	10	9	7	8	9	9	8	10	9	7	8	;Q9UHB6(IPI00008918)	ENST00000341247;ENST00000394943	SREBP3;EPLIN;LIMA1;PP624	LIM domain and actin-binding protein 1;Epithelial protein lost in neoplasm																				4	2.2106	0.131338	4	0.238635	-0.448043	4	0.402995	-0.58609
729	19	44.259	399	7.649e-131	3	4	2	4	1	3	2	3	4	3	4	1	;Q9NYB0(IPI00008961)	ENST00000300086	PP8000;TERF2IP;RAP1;DRIP5	Telomeric repeat-binding factor 2-interacting protein 1;TRF2-interacting telomeric protein Rap1											3	1.7596	0.32354	3	0.10172	-3.12252	3	0.18413	-2.70373
731	77.6	22.171	201	0	11	11	12	11	12	12	5	4	4	5	4	6	;Q9H0U4(IPI00008964)	ENST00000311481	RAB1B	Ras-related protein Rab-1B;Putative Ras-related protein Rab-1C
732	39	87.301	795	0	13	11	12	17	10	13	12	13	11	13	17	10	;P54886(IPI00008982;IPI00218547)	ENST00000371221;ENST00000371224	PYCS;GSAS;P5CS;ALDH18A1	Delta-1-pyrroline-5-carboxylate synthetase;Aldehyde dehydrogenase family 18 member A1;Glutamate 5-kinase;Gamma-glutamyl kinase;Gamma-glutamyl phosphate reductase;Glutamate-5-semialdehyde dehydrogenase;Glutamyl-gamma-semialdehyde dehydrogenase		10	0.912215	-0.0035404	10	1.8769	-0.474599	10	1.53515	-0.528273	12	1.2965	-0.0908051	12	0.699225	-0.444672	12	0.853825	-0.513296	13	1.7512	-0.162902	13	0.23087	-0.538337	13	0.41059	-0.680081	12
733	8.1	55.01	507	9.077e-128	3	2	4	3	0	2	4	3	2	2	3	0	;Q01650(IPI00008986)	ENST00000261622	MPE16;CD98LC;SLC7A5;LAT1	Large neutral amino acids transporter small subunit 1;L-type amino acid transporter 1;Solute carrier family 7 member 5;y+ system cationic amino acid transporter;4F2 light chain;CD98 light chain;Integral membrane protein E16											3	1.4093	0.0451834	3	0.59916	-0.687492	3	0.79842	-0.655821
736	26.2	43.159	362	1.2888e-138	6	4	2	7	2	3	2	6	4	3	7	2	;Q9P035(IPI00008998)	ENST00000261875	HACD3;BIND1;PTPLAD1	Protein tyrosine phosphatase-like protein PTPLAD1;Protein-tyrosine phosphatase-like A domain-containing protein 1;Butyrate-induced protein 1											5	1.3251	-0.0746056	5	1.0994	0.292773	5	1.3376	0.128842	7	2.0471	0.0329502	7	0.4281	0.237977	7	0.81321	0.423729	3
738	30.1	26.624	229	1.1914e-67	2	4	2	2	0	2	2	2	4	2	2	0	;Q9P013(IPI00009009)	ENST00000279839	HSPC148;CWC15;C11orf5;AD-002	Protein CWC15 homolog																				8	1.9166	-0.0430237	8	0.127075	-1.26394	8	0.206055	-1.44868
739	56.8	14.199	125	5.1743e-155	4	2	2	3	3	2	2	4	2	2	3	3	;Q9UI30(IPI00009010)	ENST00000308774	TRMT112;HSPC152;AD-001;HSPC170	TRM112-like protein		6	0.93781	0.0290522	6	1.04195	-1.34913	6	1.01555	-1.19342	11	1.5594	0.179577	11	0.33295	-1.54502	11	0.47391	-1.38265	8	1.79305	-0.144591	8	0.109895	-1.63319	8	0.18778	-1.76772	6
740	7.1	44.96	410	5.1175e-25	2	2	2	1	1	3	2	2	2	3	1	1	;P13473(IPI00739827;IPI00009030)	ENST00000200639;ENST00000371335;ENST00000371345	LAMP2	Lysosome-associated membrane glycoprotein 2;CD107 antigen-like family member B		5	0.78281	-0.216518	5	3.0574	0.259597	5	2.3138	-0.0184298	6	1.20355	-0.226497	6	0.9101	-0.0339783	6	1.07445	-0.188345	7	1.7837	-0.184635	7	0.32215	-0.123187	7	0.54191	-0.165662	4
741	58.8	46.836	408	0	24	17	18	24	13	19	18	24	17	19	24	13	;P05455(IPI00009032)	ENST00000260956;ENST00000409333	SSB	Lupus La protein;Sjoegren syndrome type B antigen;La ribonucleoprotein;La autoantigen		10	0.890395	-0.0502482	10	3.27745	0.41527	10	2.9455	0.396977	14	1.393	0.00555706	14	1.3383	0.52747	14	1.82665	0.566087	8	1.98925	0.00203006	8	0.562465	0.745384	8	1.03455	0.748382	7
742	34.6	54.12	482	1.512e-216	7	6	8	10	6	9	8	6	6	9	9	6	;Q9UN86(IPI00009057)	ENST00000357854;ENST00000359707;ENST00000395719	G3BP2;KIAA0660	Ras GTPase-activating protein-binding protein 2;G3BP-2;GAP SH3 domain-binding protein 2		9	0.84921	-0.119932	9	1.6208	-0.728913	9	1.2985	-0.796132	7	1.3313	-0.0496113	7	0.55492	-0.775701	7	0.65297	-0.931988	10	1.81295	-0.0940664	10	0.23833	-0.479555	10	0.35764	-0.749408	5
743	22.4	75.472	684	3.6947e-179	4	4	5	8	4	7	4	4	2	6	6	3	;Q9Y450(IPI00009070)	ENST00000367822;ENST00000367837	KIAA1038;HBS1L;HBS1	HBS1-like protein;ERFS
744	57.7	51.156	463	0	18	18	19	22	15	16	19	18	18	16	22	15	;Q9Y230(IPI00009104)	ENST00000221413	INO80J;CGI-46;TIP49B;RUVBL2;TIP48	RuvB-like 2;48 kDa TATA box-binding protein-interacting protein;TIP49b;Repressing pontin 52;51 kDa erythrocyte cytosolic protein;TIP60-associated protein 54-beta;INO80 complex subunit J		14	0.96275	0.0544629	14	2.49495	0.0362541	14	2.2621	0.0423448	15	1.3622	-0.0356714	15	1.135	0.30015	15	1.4285	0.231989	17	2.0074	0.014165	17	0.4263	0.442981	17	0.82583	0.544249	22
745	33.1	50.195	420	2.0639e-53	6	5	6	8	4	6	6	6	5	6	8	4	;P80303(IPI00009123;IPI00922708)	ENST00000323688	NEFA;NUCB2	Nucleobindin-2;DNA-binding protein NEFA;Gastric cancer antigen Zg4
746	20.4	30.255	269	2.8222e-27	2	3	3	3	2	3	3	2	3	3	3	2	;O95639(IPI00029707;IPI00009137;IPI00375469)	ENST00000292476	NEB1;CPSF30;NAR;CPSF4	Cleavage and polyadenylation specificity factor subunit 4;Cleavage and polyadenylation specificity factor 30 kDa subunit;NS1 effector domain-binding protein 1;No arches homolog
749	23.8	37.687	340	2.4867e-117	4	3	3	5	3	1	3	4	3	1	5	3	;Q9UNI6(IPI00009210)	ENST00000367943	DUSP12	Dual specificity protein phosphatase 12;Dual specificity tyrosine phosphatase YVH1
750	21.4	95.518	894	3.4501e-199	4	6	4	8	4	7	4	4	6	7	8	4	;Q9C0K0(IPI00009213;IPI00009646)	ENST00000357195	RIT1;BCL11B;CTIP2	B-cell lymphoma/leukemia 11B;B-cell CLL/lymphoma 11B;Radiation-induced tumor suppressor gene 1 protein;COUP-TF-interacting protein 2		6	0.874715	-0.0845639	6	2.0103	-0.42959	6	1.72095	-0.44029	7	1.2749	-0.117048	7	0.58927	-0.63559	7	0.751	-0.744379	9	1.867	-0.0885526	9	0.1556	-1.13852	9	0.26201	-1.22979	6
753	71.5	33.232	295	0	13	11	11	13	9	14	8	11	9	11	11	6	;P54920(IPI00009253)	ENST00000263354	SNAPA;NAPA	Alpha-soluble NSF attachment protein;N-ethylmaleimide-sensitive factor attachment protein alpha		3	0.89395	-0.0659177	3	0.14145	-4.09112	3	0.092657	-4.54116	6	1.451	0.0527733	6	0.6788	-0.464631	6	0.937745	-0.368769
755	2.6	431.76	3969	1.6416e-83	2	3	4	3	3	3	4	2	3	3	3	3	;Q03164(IPI00009286;IPI00218500)	ENST00000354520;ENST00000359313	TRX1;HRX;KMT2A;CXXC7;MLL;HTRX;ALL1;MLL1	Histone-lysine N-methyltransferase HRX;Zinc finger protein HRX;ALL-1;Trithorax-like protein;Lysine N-methyltransferase 2A;CXXC-type zinc finger protein 7
757	35.6	29.622	264	3.227e-150	3	7	6	5	1	5	6	3	7	5	5	1	;Q9H9Q2(IPI00009301)	ENST00000350033;ENST00000410017;ENST00000410024	COPS7B;CSN7B	COP9 signalosome complex subunit 7b;JAB1-containing signalosome subunit 7b																													3
759	65.7	32.668	289	0	10	6	6	12	7	10	4	6	3	6	7	4	;P46926(IPI00009305)	ENST00000311337	KIAA0060;HLN;GNPI;GNPDA1	Glucosamine-6-phosphate isomerase 1;Glucosamine-6-phosphate deaminase 1;Oscillin		5	0.93214	0.0108622	5	3.8685	0.593042	5	3.2298	0.566475										6	2.0467	0.0304924	6	0.49454	0.520102	6	1.0646	0.746023	6
760	18.4	60.593	528	9.8657e-194	4	5	5	4	4	5	5	4	5	5	4	4	;Q9H3P7(IPI00009315)	ENST00000366812	GOLPH1;ACBD3;GOCAP1;GCP60	Golgi resident protein GCP60;Acyl-CoA-binding domain-containing protein 3;Golgi phosphoprotein 1;Golgi complex-associated protein 1;PBR- and PKA-associated protein 7;Peripheral benzodiazepine receptor-associated protein PAP7		6	0.896485	-0.0352532	6	1.918	-0.452304	6	1.70795	-0.399062	3	1.441	0.0325373	3	0.53526	-0.755328	3	0.69037	-0.702175	5	1.9745	-0.0121321	5	0.20569	-0.6115	5	0.39197	-0.634602	5
761	57.8	33.43	301	4.4941e-74	7	5	5	8	3	5	5	6	5	5	7	3	;Q9UNP9(IPI00009316;IPI00220188)	ENST00000324379;ENST00000356511;ENST00000372834	PPIE;CYP33	Peptidyl-prolyl cis-trans isomerase E;Cyclophilin E;Cyclophilin-33
763	60.8	46.871	411	0	20	18	18	22	15	20	13	16	14	16	18	12	;P38919(IPI00009328)	ENST00000269349	EIF4A3;KIAA0111;DDX48	Eukaryotic initiation factor 4A-III;Eukaryotic translation initiation factor 4A isoform 3;ATP-dependent RNA helicase eIF4A-3;ATP-dependent RNA helicase DDX48;DEAD box protein 48;Eukaryotic initiation factor 4A-like NUK-34;Nuclear matrix protein 265		11	0.87825	-0.0914617	11	2.0576	-0.228494	11	2.029	-0.144014	25	1.3698	-0.0113946	25	0.97597	0.0831106	25	1.3306	0.112163	22	2.03465	0.0492757	22	0.375665	0.131819	22	0.753555	0.30836	20
765	21.8	42.128	390	4.2608e-30	4	2	3	3	1	2	3	4	2	2	3	1	;P0CB43(IPI00741734);Q9BTY7(IPI00009335)	ENST00000347708	BRP16;C8orf30B;FAM203B;C8orf30A;FAM203A;BRP16L	Brain protein 16		4	0.895325	-0.0314119	4	3.39405	0.465316	4	2.8117	0.387769	5	1.1529	-0.216883	5	1.1649	0.399724	5	1.5572	0.397935										3
766	55.6	189.25	1657	0	50	36	29	54	24	34	26	49	34	33	53	23	;P46940(IPI00009342)	ENST00000268182	KIAA0051;IQGAP1	Ras GTPase-activating-like protein IQGAP1;p195		11	0.87654	-0.056761	11	2.9249	0.243278	11	2.4787	0.234324	17	1.3465	-0.0310253	17	1.0476	0.30819	17	1.4098	0.207275	11	2.0778	0.0571627	11	0.37015	0.155379	11	0.67707	0.176813	15
767	6.8	79.063	701	7.3697e-09	0	2	1	3	1	2	1	0	2	2	3	1	;Q9H0J9(IPI00009355)	ENST00000263549	ZC3HDC1;PARP12	Poly [ADP-ribose] polymerase 12;Zinc finger CCCH domain-containing protein 1																				3	0.8006	-1.27324	3	0.46083	0.471755	3	0.20076	-1.58244
769	69.9	35.619	322	1.1415e-217	12	9	11	10	12	11	11	12	9	11	10	12	;Q9H9B4(IPI00009368)	ENST00000321442	SFXN1	Sideroflexin-1;Tricarboxylate carrier protein		26	0.894665	-0.0332822	26	4.69575	0.80507	26	4.1585	0.849283	19	1.3394	-0.0672726	19	1.6238	0.818418	19	2.2551	0.886154	13	1.9741	0.0295784	13	0.6379	0.952335	13	1.1956	0.942276	18
772	28.3	12.497	113	6.5949e-52	3	3	3	3	0	3	3	3	3	3	3	0	;P61803(IPI00009407)	ENST00000250498	DAD1	Dolichyl-diphosphooligosaccharide--protein glycosyltransferase subunit DAD1;Defender against cell death 1		15	0.90552	-0.0273026	15	3.1926	0.335172	15	2.6565	0.253433	13	1.3594	-0.0337556	13	1.0329	0.10256	13	1.3729	0.130246	12	1.9689	-4.30704e-05	12	0.41594	0.281707	12	0.764245	0.26442	16
776	26.2	100.83	885	4.3917e-163	8	8	7	10	5	5	7	8	8	5	10	5	;Q01780(IPI00009464)	ENST00000304457;ENST00000376936	EXOSC10;PMSCL2;PMSCL;RRP6	Exosome component 10;Polymyositis/scleroderma autoantigen 2;Autoantigen PM/Scl 2;Polymyositis/scleroderma autoantigen 100 kDa;P100 polymyositis-scleroderma overlap syndrome-associated autoantigen											4	1.42665	0.0319789	4	0.53664	-0.776688	4	0.68515	-0.808269	5	2.0772	0.0516324	5	0.16259	-1.02554	5	0.21974	-1.41025
777	26.6	106.1	943	4.1448e-266	14	8	11	17	6	11	11	14	8	11	17	6	;Q9UNX4(IPI00009471)	ENST00000349139	WDR3	WD repeat-containing protein 3		10	0.94631	0.0288932	10	3.4814	0.444054	10	3.3286	0.573288	6	1.4349	0.0388742	6	1.04445	0.168803	6	1.32215	0.0978239	8	1.5793	-0.337142	8	0.39847	0.212402	8	0.6052	-0.0636841	9
778	17.5	30.654	275	6.248e-123	3	3	4	3	0	2	4	3	3	2	3	0	;P13598(IPI00009477)	ENST00000225760	ICAM2	Intercellular adhesion molecule 2		3	1.0783	0.20459	3	0.28142	-3.09865	3	0.41531	-2.37693										4	1.9663	-0.0496358	4	0.105057	-1.61875	4	0.182435	-1.61951
779	42.6	23.225	209	3.2948e-129	1	3	3	4	1	2	3	1	3	2	4	1	;Q99627(IPI00009480)	ENST00000354371	COPS8;CSN8	COP9 signalosome complex subunit 8;JAB1-containing signalosome subunit 8;COP9 homolog		3	1.0095	0.1095	3	2.4017	-0.117703	3	2.4688	0.174671
781	4.1	57.949	540	5.321e-05	0	2	2	0	2	2	2	0	2	2	0	2	;Q13425(IPI00216631;IPI00009505)	ENST00000336278;ENST00000360496	SNT2B2;D16S2531E;SNTB2;SNTL	Beta-2-syntrophin;59 kDa dystrophin-associated protein A1 basic component 2;Syntrophin-3;Syntrophin-like		7	0.9309	-0.0031856	7	2.9318	0.347028	7	2.4977	0.13496										3	1.8176	-0.106216	3	0.38352	0.129799	3	0.72838	0.191041	6
782	14.8	58.228	515	3.0085e-89	3	1	1	3	0	1	1	3	1	1	3	0	;P80404(IPI00009532)	ENST00000268251;ENST00000396600	GABAT;ABAT	4-aminobutyrate aminotransferase, mitochondrial;Gamma-amino-N-butyrate transaminase;GABA aminotransferase;L-AIBAT;(S)-3-amino-2-methylpropionate transaminase
784	14.7	64.953	606	1.1596e-96	7	6	4	7	5	2	4	7	6	2	7	5	;Q9UNF1(IPI00009542)	ENST00000218439;ENST00000343474;ENST00000375053;ENST00000375058;ENST00000375068;ENST00000396224	MAGED2;BCG1	Melanoma-associated antigen D2;MAGE-D2 antigen;Breast cancer-associated gene 1 protein;11B6;Hepatocellular carcinoma-associated protein JCL-1											7	1.3216	-0.106389	7	0.26007	-1.76205	7	0.26928	-2.10818	3	0.92372	-1.09476	3	0.2427	-0.331134	3	0.14683	-2.07572
787	23.3	49.96	450	1.0418e-130	6	3	5	5	0	4	5	6	3	4	5	0	;Q9Y6N5(IPI00009634)	ENST00000260324	CGI-44;SQRDL	Sulfide:quinone oxidoreductase, mitochondrial		3	0.8324	-0.149417	3	3.8301	0.511108	3	3.4491	0.596149	3	1.6011	0.210011	3	0.96419	0.0547854	3	1.402	0.215388
789	41.4	16.831	145	4.4645e-115	2	3	0	4	1	3	0	2	3	3	4	1	;Q9Y5R8(IPI00009654)	ENST00000303731	MUM2;BET5;TRAPPC1	Trafficking protein particle complex subunit 1;BET5 homolog;Multiple myeloma protein 2
790	29.8	36.899	326	2.6173e-141	6	5	5	7	5	3	4	4	4	2	5	4	;Q9NQG5(IPI00009659)	ENST00000373433	RPRD1B;C20orf77;CREPT	Regulation of nuclear pre-mRNA domain-containing protein 1B;Cell cycle-related and expression-elevated protein in tumor		3	0.86605	-0.130969	3	1.5499	-0.777866	3	1.3459	-0.729953
792	32.8	37.535	332	3.9287e-174	7	5	5	7	3	7	5	7	5	7	7	3	;Q9H9J2(IPI00009680)	ENST00000258383	MRPL44	39S ribosomal protein L44, mitochondrial;MRP-L44
793	20.9	46.224	406	7.9225e-206	4	2	3	4	4	3	3	4	2	3	4	4	;P48426(IPI00009688)	ENST00000376573	PIP5K2A;PIP4K2A;PIP5K2	Phosphatidylinositol-5-phosphate 4-kinase type-2 alpha;Phosphatidylinositol-5-phosphate 4-kinase type II alpha;1-phosphatidylinositol-5-phosphate 4-kinase 2-alpha;PtdIns(5)P-4-kinase isoform 2-alpha;Diphosphoinositide kinase 2-alpha;PtdIns(4)P-5-kinase B isoform;PIP5KIII;PtdIns(4)P-5-kinase C isoform		3	0.96747	0.074631	3	3.1043	0.207957	3	3.1647	0.472864
794	5.1	85.638	762	6.3552e-86	1	3	0	2	1	1	0	1	3	1	2	1	;Q6P2H3(IPI00009702;IPI00550977)	ENST00000252992	CEP85;CCDC21	Coiled-coil domain-containing protein 21																				3	1.7751	-0.165862	3	0.05318	-2.74891	3	0.088341	-2.80747
795	7.9	43.992	391	3.5714e-14	1	2	2	1	0	3	2	1	2	3	1	0	;Q9H871(IPI00009707)	ENST00000283632;ENST00000393767	RMND5A	Protein RMD5 homolog A																				3	1.5909	-0.333944	3	0.31492	-0.0410565	3	0.47276	-0.42646	4
797	40.2	83.308	732	0	19	14	10	21	8	14	10	19	14	14	21	8	;P48449(IPI00009747)	ENST00000356396;ENST00000397728	LSS;OSC	Lanosterol synthase;Oxidosqualene--lanosterol cyclase;2,3-epoxysqualene--lanosterol cyclase		9	0.9171	0.0119011	9	2.0963	-0.360466	9	1.7553	-0.351251	20	1.3975	0.0144182	20	1.1649	0.335071	20	1.5763	0.330738	11	1.9722	0.0291564	11	0.61015	0.797538	11	1.1245	0.883072	13
798	6	46.435	420	2.839e-13	0	2	0	0	0	1	0	0	2	1	0	0	;Q9HAT8(IPI00009753)	ENST00000267460	PELI2	Protein pellino homolog 2																				4	1.699	-0.223532	4	0.084806	-1.67093	4	0.13578	-1.95765
800	53.8	85.595	784	0	32	25	21	32	17	23	18	29	22	20	29	15	;Q01813(IPI00009790)	ENST00000381125	PFKF;PFKP	6-phosphofructokinase type C;Phosphofructokinase 1;Phosphohexokinase;Phosphofructo-1-kinase isozyme C;6-phosphofructokinase, platelet type		6	0.9335	0.0369231	6	3.9037	0.656349	6	3.0291	0.412129	26	1.37985	-0.000713992	26	1.8257	0.977186	26	2.403	0.968714	7	2.4791	0.342788	7	0.62617	0.808702	7	1.3988	1.11739	12
802	22.4	115.33	1038	1.3858e-149	11	11	11	13	8	12	11	11	11	12	13	8	;P13612(IPI00009803)	ENST00000233573;ENST00000397033	CD49D;ITGA4	Integrin alpha-4;Integrin alpha-IV;VLA-4;CD49 antigen-like family member D		4	0.89434	-0.0335992	4	1.6873	-0.690311	4	1.41435	-0.774432										6	1.81675	-0.120917	6	0.205565	-0.784694	6	0.317055	-0.961428	7
803	24.8	89.126	795	2.4973e-122	12	8	7	12	6	7	4	9	5	5	9	4	;Q01826(IPI00009804;IPI00555719)	ENST00000332610;ENST00000338745	SATB1	DNA-binding protein SATB1;Special AT-rich sequence-binding protein 1											5	1.5548	0.199482	5	0.95705	0.0988066	5	1.4429	0.227502
805	40.9	55.704	504	2.7868e-289	10	8	11	9	4	8	11	10	8	8	9	4	;P61011(IPI00009822)	ENST00000216774	SRP54	Signal recognition particle 54 kDa protein		3	1.0429	0.191734	3	1.7456	-0.536755	3	1.6669	-0.464981	3	1.5137	0.133468	3	0.51026	-0.842096	3	0.73977	-0.763074	3	1.8572	-0.0997859	3	0.19136	-0.738488	3	0.32436	-0.928246
806	47.1	37.874	348	3.6662e-244	6	7	6	7	5	7	6	6	7	7	7	5	;Q9P2T1(IPI00009844)	ENST00000355299;ENST00000399440	GMPR2	GMP reductase 2;Guanosine 5'-monophosphate oxidoreductase 2		6	0.891685	-0.0543698	6	4.2938	0.711123	6	3.70385	0.684452	3	0.94791	-0.476185	3	1.8058	0.93446	3	2.1026	0.742543
807	14.4	22.18	201	6.6633e-33	2	1	1	2	0	0	1	2	1	0	2	0	;Q9NYL4(IPI00009885)	ENST00000256680	FKBP11;FKBP19;UNQ336/PRO535	FK506-binding protein 11;Peptidyl-prolyl cis-trans isomerase;19 kDa FK506-binding protein;FKBP-19
809	18.2	52.948	455	7.1008e-15	4	0	1	7	1	1	1	4	0	1	7	1	;P07099(IPI00009896)	ENST00000272167;ENST00000366837	EPOX;EPHX1;EPHX	Epoxide hydrolase 1;Microsomal epoxide hydrolase;Epoxide hydratase
810	74.8	14.478	127	5.0421e-104	5	3	3	6	3	4	3	5	3	4	6	3	;P61970(IPI00009901)	ENST00000219169	NTF2;NUTF2	Nuclear transport factor 2;Placental protein 15
811	53.6	72.932	645	0	22	24	24	24	13	25	22	21	22	24	22	12	;P13667(IPI00009904)	ENST00000286091	PDIA4;ERP72;ERP70	Protein disulfide-isomerase A4;Protein ERp-72		16	0.937935	0.0263539	16	0.82041	-1.68293	16	0.72415	-1.64534	9	1.448	0.0413041	9	0.69336	-0.440829	9	0.94108	-0.44608	10	2.0534	0.055644	10	0.31686	-0.0438503	10	0.60903	-0.0871929	8
812	9	42.5	379	4.3204e-31	1	0	0	3	1	0	0	1	0	0	3	1	;Q9UH62(IPI00009906)	ENST00000341189;ENST00000395122;ENST00000407856	UNQ2517/PRO6007;ALEX3;BM-017;ARMCX3	Armadillo repeat-containing X-linked protein 3;ARM protein lost in epithelial cancers on chromosome X 3
813	12.8	44.338	392	1.1397e-14	2	3	4	2	3	4	4	2	3	4	2	3	;O95551(IPI00009913;IPI00954485;IPI00954580)	ENST00000378198	TDP2;TTRAP;EAP2;AD-022	TRAF and TNF receptor-associated protein;ETS1-associated protein 2;ETS1-associated protein II
814	8.9	83.064	734	2.4036e-36	2	1	1	1	1	3	1	2	1	3	1	1	;Q9Y4W2(IPI00645869;IPI00009917;IPI00641990)	ENST00000312391;ENST00000374807;ENST00000374811	MSTP060;LAS1L	LAS1-like protein
815	67.9	12.349	109	4.3266e-80	6	5	6	5	4	6	6	6	5	6	5	4	;Q9GZT3(IPI00009922)	ENST00000238688	DC23;DC50;SLIRP;C14orf156;PD04872	SRA stem-loop-interacting RNA-binding protein, mitochondrial		7	0.92166	0.0171138	7	2.5728	-0.000522379	7	2.407	0.0591431	3	1.3925	-0.016252	3	1.0469	0.122385	3	1.3897	0.22471	3	2.0142	0.0578524	3	0.32871	-0.00516624	3	0.67653	0.0785745	5
816	29.6	61.049	534	7.649e-147	6	8	9	6	5	8	9	6	8	8	6	5	;P13674(IPI00218682;IPI00009923)	ENST00000263556;ENST00000307116;ENST00000394890	P4HA1;P4HA	Prolyl 4-hydroxylase subunit alpha-1;4-PH alpha-1;Procollagen-proline,2-oxoglutarate-4-dioxygenase subunit alpha-1		3	0.97271	0.0737904	3	1.7949	-0.467697	3	1.7828	-0.224347										3	2.3087	0.198237	3	0.13738	-1.27126	3	0.27355	-1.09868	3
818	53.1	34.559	309	1.1104e-146	8	11	10	13	5	10	10	8	11	10	13	5	;Q15785(IPI00009946)	ENST00000372813	URCC3;TOMM34	Mitochondrial import receptor subunit TOM34;Translocase of outer membrane 34 kDa subunit		6	0.887615	-0.0761588	6	2.73625	0.182759	6	2.23995	0.0542644	3	1.6136	0.196494	3	0.70149	-0.303441	3	1.0728	-0.183435	5	2.0471	0.0347733	5	0.2604	-0.308184	5	0.48099	-0.253089	5
819	36.9	29.816	271	3.7465e-196	6	7	5	6	4	6	5	6	7	6	6	4	;Q92530(IPI00009949)	ENST00000333082;ENST00000335877	PSMF1	Proteasome inhibitor PI31 subunit		9	0.92077	0.00331838	9	1.886	-0.43871	9	1.5951	-0.525013	9	1.6303	0.186117	9	0.52991	-0.65143	9	0.82304	-0.46248	10	2.1246	0.13793	10	0.177685	-0.83878	10	0.37868	-0.652219	23
820	12.6	40.228	356	1.2505e-98	3	3	1	3	1	3	1	3	3	3	3	1	;Q12907(IPI00009950)	ENST00000303127	C5orf8;LMAN2	Vesicular integral-membrane protein VIP36;Lectin mannose-binding 2;Glycoprotein GP36b											3	1.6087	0.203207	3	0.098581	-3.12252	3	0.19754	-2.57507	5	3.6169	0.926467	5	0.034192	-2.73685	5	0.14104	-1.93098	4
821	42.5	37.578	334	1.4849e-274	12	8	9	8	6	10	9	12	8	10	8	6	;Q92905(IPI00009958)	ENST00000357849	COPS5;CSN5;JAB1	COP9 signalosome complex subunit 5;Jun activation domain-binding protein 1
822	48.4	83.677	758	0	19	21	22	22	19	21	22	19	21	21	22	19	;Q16891(IPI00009960;IPI00554469)	ENST00000254636;ENST00000377310	PIG4;PIG52;HMP;IMMT	Mitochondrial inner membrane protein;Mitofilin;p87/89;Cell proliferation-inducing gene 4 protein		13	0.95199	0.0247455	13	3.3564	0.569475	13	3.2291	0.579726	8	1.3998	0.0110715	8	1.33805	0.533362	8	1.80885	0.588568	9	2.1973	0.141969	9	0.53662	0.708535	9	1.1171	0.915929	10
823	14.6	52.967	494	4.3389e-49	0	4	3	1	0	2	2	0	3	2	1	0	;P17544(IPI00909393;IPI00218344;IPI00015147;IPI00009975)	ENST00000306727;ENST00000328463	ATFA;ATF7	Cyclic AMP-dependent transcription factor ATF-7;Activating transcription factor 7;Transcription factor ATF-A																				4	2.00315	0.0258674	4	0.17084	-1.00747	4	0.222445	-1.4417
824	17.2	25.206	227	1.4527e-12	1	2	3	1	0	2	3	1	2	2	1	0	;Q13445(IPI00009976)	ENST00000214869	TMED1;IL1RL1LG;IL1RL1L	Transmembrane emp24 domain-containing protein 1;Interleukin-1 receptor-like 1 ligand;Putative T1/ST2 receptor-binding protein																				3	2.058	0.0921975	3	0.3738	0.0978649	3	0.81344	0.363347	3
825	7.9	67.024	606	7.629e-85	1	1	3	1	0	1	3	1	1	1	1	0	;Q9Y2W6(IPI00009982)	ENST00000368822;ENST00000368824;ENST00000368827	TDRD2;TDRKH	Tudor and KH domain-containing protein
826	35.1	58.022	527	3.2977e-196	10	6	7	10	5	8	6	7	4	6	6	4	;O95747(IPI00010080)	ENST00000311806	KIAA1101;OXSR1;OSR1	Serine/threonine-protein kinase OSR1;Oxidative stress-responsive 1 protein		3	0.88814	-0.0399689	3	4.4292	0.841921	3	3.8773	0.746972	3	1.3031	-0.0779771	3	1.2864	0.51611	3	1.8876	0.596063										3
827	7.5	119.04	1084	1.5908e-45	1	0	2	3	1	1	2	1	0	1	3	1	;P56524(IPI00010088)	ENST00000345617	HDAC4;KIAA0288	Histone deacetylase 4
828	30.7	30.727	274	1.5589e-100	4	7	6	4	2	5	6	4	7	5	4	2	;P48507(IPI00010090)	ENST00000370238	GCLM;GLCLR	Glutamate--cysteine ligase regulatory subunit;Gamma-glutamylcysteine synthetase regulatory subunit;Gamma-ECS regulatory subunit;GCS light chain;Glutamate--cysteine ligase modifier subunit
829	49.8	26.599	245	1.2545e-238	6	4	4	6	6	5	4	6	4	5	6	6	;P56537(IPI00010105)	ENST00000374436;ENST00000374450	ITGB4BP;EIF6;EIF3A;OK/SW-cl.27	Eukaryotic translation initiation factor 6;B4 integrin interactor;CAB;p27(BBP);B(2)GCN homolog		6	0.958535	0.0687367	6	2.8362	0.0927911	6	2.3099	0.0181212	9	1.428	0.0410266	9	0.96333	-0.0343777	9	1.3548	0.101852	9	2.011	0.0386921	9	0.34251	-0.0802472	9	0.66884	0.107344	9
831	21.7	42.064	373	3.576e-34	3	6	3	5	4	4	3	3	6	4	5	4	;P15104(IPI00010130)	ENST00000311223;ENST00000331872;ENST00000339526	GLNS;GLUL	Glutamine synthetase;Glutamate--ammonia ligase											3	19.49	3.8034	3	0.014395	-5.90023	3	0.26332	-2.07679
832	61.4	51.026	461	0	20	24	22	22	18	22	20	20	23	22	22	18	;P31146(IPI00010133)	ENST00000219150	CORO1A;CORO1	Coronin-1A;Coronin-like protein p57;Coronin-like protein A;Tryptophan aspartate-containing coat protein		33	0.89489	-0.0503475	33	4.7737	0.949974	33	4.5054	0.968664	25	1.2389	-0.119745	25	2.5131	1.43503	25	3.1335	1.36548	24	1.7628	-0.165589	24	1.00355	1.59385	24	1.7928	1.51785	41
834	31.3	16.859	147	3.6752e-75	3	0	0	2	0	0	0	3	0	0	2	0	;Q9NRF9(IPI00010141)	ENST00000374169;ENST00000374171	POLE3;CHRAC17	DNA polymerase epsilon subunit 3;DNA polymerase epsilon subunit p17;Chromatin accessibility complex 17;HuCHRAC17;Arsenic-transactivated protein
836	52.9	14.865	140	0	6	6	6	7	4	6	6	6	6	6	7	4	;P62829(IPI00010153)	ENST00000245857;ENST00000394332	RPL23	60S ribosomal protein L23;Ribosomal protein L17
837	61.5	50.582	447	0	24	14	13	24	9	16	6	14	9	10	13	4	;P31150(IPI00010154)	ENST00000369741	OPHN2;XAP4;GDIL;RABGDIA;GDI1	Rab GDP dissociation inhibitor alpha;Guanosine diphosphate dissociation inhibitor 1;Oligophrenin-2;Protein XAP-4																				4	2.03715	0.035761	4	0.40701	0.444386	4	0.799055	0.453859	3
838	48.9	43.66	395	1.047e-267	10	9	8	12	10	9	8	10	9	9	12	10	;P31153(IPI00010157)	ENST00000306434	MAT2A;AMS2;MATA2	S-adenosylmethionine synthetase isoform type-2;Methionine adenosyltransferase 2;Methionine adenosyltransferase II		12	0.940675	0.0332165	12	2.01855	-0.33812	12	1.9764	-0.19385	12	1.40965	0.0226632	12	0.80573	-0.186577	12	1.05615	-0.1537	16	1.9391	-0.0386078	16	0.32736	-0.0566412	16	0.59662	-0.046101	13
840	83.9	10.044	87	5.6716e-104	7	8	8	8	7	9	8	7	8	9	8	7	;P07108(IPI00010182)	ENST00000311521;ENST00000355857;ENST00000401684;ENST00000409094	DBI	Acyl-CoA-binding protein;Diazepam-binding inhibitor;Endozepine
842	32.9	30.777	292	8.7005e-153	3	3	5	6	2	5	5	3	3	5	6	2	;Q9NUI1(IPI00010190)	ENST00000219481;ENST00000397710	DECR2;PDCR	Peroxisomal 2,4-dienoyl-CoA reductase;2,4-dienoyl-CoA reductase 2		3	0.85911	-0.0930497	3	0.42373	-2.38009	3	0.39343	-2.47445																			3
844	11.4	160.25	1430	8.2331e-263	5	6	6	6	3	10	6	5	6	10	6	3	;Q9H6S0(IPI00010200)	ENST00000161863	YTHDC2	Probable ATP-dependent RNA helicase YTHDC2																				3	2.2243	0.159685	3	0.33244	-0.104765	3	0.7163	0.17988	4
845	41.5	19.329	164	5.343e-103	5	5	5	6	3	3	5	4	4	2	5	3	;P84103(IPI00010204)	ENST00000373715	SFRS3;SRP20;SRSF3	Splicing factor, arginine/serine-rich 3;Pre-mRNA-splicing factor SRP20		5	0.92053	0.0117402	5	2.8138	0.145913	5	2.4889	0.113396	4	1.35255	-0.0439338	4	1.07435	0.406828	4	1.43925	0.287562	3	2.4027	0.301214	3	0.47362	0.43936	3	0.84215	0.413429
846	72.9	9.1175	85	9.0287e-78	4	5	5	4	3	5	5	4	5	5	4	3	;P61960(IPI00010207)	ENST00000239878;ENST00000379649	C13orf20;BM-002;UFM1	Ubiquitin-fold modifier 1											3	1.3274	-0.050853	3	0.86447	-0.075126	3	1.079	-0.224389	6	2.2272	0.170696	6	0.302855	-0.252456	6	0.61313	-0.0274315
849	21	26.152	224	7.6156e-36	2	1	2	4	0	1	2	2	1	1	4	0	;Q9HBM1(IPI00010219)	ENST00000282074	SPBC25;SPC25;AD024	Kinetochore protein Spc25
850	13.9	42.139	373	8.7732e-52	2	1	1	4	2	1	1	2	1	1	4	2	;P56589(IPI00010232)	ENST00000367591	PEX3	Peroxisomal biogenesis factor 3;Peroxin-3;Peroxisomal assembly protein PEX3
854	18.4	122.52	1127	1.8241e-208	6	5	8	5	1	9	8	6	5	9	5	1	;Q9UPN9(IPI00010252)	ENST00000358465;ENST00000369543	TIF1G;KIAA1113;RFG7;TRIM33	E3 ubiquitin-protein ligase TRIM33;Tripartite motif-containing protein 33;Transcription intermediary factor 1-gamma;Ectodermin homolog;RET-fused gene 7 protein		3	0.77186	-0.264167	3	2.1477	-0.323512	3	1.512	-0.623649										3	1.3747	-0.555447	3	0.2974	-0.124834	3	0.32352	-0.998289	5
855	4.4	39.202	364	2.1475e-50	1	0	0	1	0	0	0	1	0	0	1	0	;Q6NTF9(IPI00010255)	ENST00000006777	RHBDD2;RHBDL7	Rhomboid domain-containing protein 2
856	45.8	21.429	192	1.3442e-134	8	8	9	8	7	9	5	4	4	5	4	4	;P15153(IPI00010270)	ENST00000249071	RAC2	Ras-related C3 botulinum toxin substrate 2;p21-Rac2;Small G protein;GX		3	0.84734	-0.0917603	3	4.3433	0.646997	3	3.7514	0.580529	10	1.1105	-0.305674	10	1.4735	0.706033	10	1.6007	0.342482	6	1.88525	-0.0849239	6	0.49631	0.458301	6	0.919	0.510158	7
857	41.7	23.467	211	4.1036e-106	8	8	8	8	9	8	2	2	2	2	2	2	;P63000(IPI00010271;IPI00219675)	ENST00000348035;ENST00000356142	TC25;RAC1;MIG5	Ras-related C3 botulinum toxin substrate 1;p21-Rac1;Ras-like protein TC25;Cell migration-inducing gene 5 protein
858	19.6	50.364	439	1.7523e-10	3	0	2	7	2	2	2	3	0	2	7	2	;Q9NP92(IPI00010278)	ENST00000230914	PDCD9;BM-047;MRPS30	28S ribosomal protein S30, mitochondrial;MRP-S30;Programmed cell death protein 9											3	1.4317	0.0705559	3	0.8371	-0.145838	3	1.1764	-0.040726
859	8.1	38.11	360	3.1704e-30	1	1	1	1	0	1	1	1	1	1	1	0	;Q06547(IPI00010301;IPI00219016)	ENST00000220429;ENST00000359031;ENST00000380877;ENST00000396464	GABPB;GABPB2;GABPB1;E4TF1B	GA-binding protein subunit beta-1;GABP subunit beta-2;Transcription factor E4TF1-53;Transcription factor E4TF1-47;Nuclear respiratory factor 2		5	0.92939	0.0219737	5	1.4359	-0.743051	5	0.90852	-1.24066
863	21.9	80.651	704	1.8889e-62	8	4	4	7	1	8	4	8	4	8	7	1	;Q9BYT8(IPI00010346)	ENST00000340159	NLN;KIAA1226;AGTBP	Neurolysin, mitochondrial;Neurotensin endopeptidase;Mitochondrial oligopeptidase M;Microsomal endopeptidase;Angiotensin-binding protein											3	1.3245	-0.00851952	3	1.7021	0.823236	3	2.2371	0.834616
865	46.8	72.911	658	0	8	9	8	13	4	12	8	8	9	12	13	4	;O00116(IPI00010349)	ENST00000264167	AAG5;AGPS	Alkyldihydroxyacetonephosphate synthase, peroxisomal;Alkylglycerone-phosphate synthase;Aging-associated gene 5 protein		8	0.867	-0.0826025	8	2.8481	0.221014	8	2.6069	0.24839	3	1.7445	0.34438	3	1.1957	0.302595	3	1.9422	0.649827	6	2.00305	0.0198405	6	0.474885	0.45146	6	0.947885	0.617745	10
866	53.5	10.135	86	6.3096e-26	3	4	2	5	1	3	2	3	4	3	5	1	;Q9BWJ5(IPI00010404)	ENST00000367569	SF3B5;SF3B10	Splicing factor 3B subunit 5;Pre-mRNA-splicing factor SF3b 10 kDa subunit
867	66.6	36.071	329	1.2268e-237	10	8	9	12	5	10	9	10	8	10	12	5	;O00151(IPI00010414)	ENST00000329399	PDLIM1;CLP36;CLIM1	PDZ and LIM domain protein 1;Elfin;LIM domain protein CLP-36;C-terminal LIM domain protein 1		13	0.83723	-0.140416	13	3.0065	0.162504	13	2.5559	0.228936	3	1.2857	-0.0784745	3	1.2517	0.31305	3	1.5068	0.295352	6	1.93865	-0.00239958	6	0.46164	0.409611	6	0.78173	0.367081	11
868	20	12.017	110	1.1992e-08	1	2	2	2	1	2	2	1	2	2	2	1	;Q9BV81(IPI00010427)	ENST00000248378;ENST00000397133	TMEM93	Transmembrane protein 93		4	0.8603	-0.110292	4	1.756	-0.616025	4	1.28485	-0.790027										4	2.3315	0.222988	4	0.29829	-0.182748	4	0.67695	0.155331
870	37.4	23.354	211	1.5092e-108	1	5	4	1	1	3	4	1	5	3	1	1	;O00161(IPI00010438)	ENST00000249647;ENST00000349777	SNAP23	Synaptosomal-associated protein 23;Vesicle-membrane fusion protein SNAP-23																				10	2.3397	0.124625	10	0.1196	-1.16837	10	0.248965	-1.02927	6
871	39.4	32.418	287	1.9108e-36	6	4	3	5	2	6	3	6	4	6	5	2	;O00165(IPI00604587;IPI00010440;IPI00641973)	ENST00000328703	HAX1;HS1BP1	HCLS1-associated protein X-1;HS1-associating protein X-1;HS1-binding protein 1		4	0.796275	-0.199973	4	1.49015	-0.681409	4	1.2762	-0.8562	6	1.3716	-0.0154653	6	0.417175	-1.06115	6	0.56626	-1.10302	3	1.3962	-0.49039	3	0.14055	-1.04445	3	0.22848	-1.4966	4
873	16.9	77.011	673	1.141e-77	8	9	8	6	2	10	4	3	4	5	1	1	;P05771(IPI00219628;IPI00010466)	ENST00000303531;ENST00000321728	PRKCB;PRKCB1;PKCB	Protein kinase C beta type
874	86.8	70.289	627	0	40	28	35	41	30	32	30	33	23	26	34	26	;P13796(IPI00010471)	ENST00000323076;ENST00000398576	PLS2;LCP1	Plastin-2;L-plastin;Lymphocyte cytosolic protein 1;LC64P		44	0.895665	-0.0397111	44	3.1398	0.293757	44	2.75885	0.332751	86	1.30185	-0.0768926	86	1.1168	0.266803	86	1.44465	0.191113	36	1.87235	-0.070417	36	0.38573	0.200996	36	0.73366	0.244085	39
875	20	39.518	355	3.0276e-96	2	3	5	5	2	3	5	2	3	3	5	2	;O00182(IPI00010477;IPI00293267)	ENST00000302228;ENST00000395473	LGALS9	Galectin-9;HOM-HD-21;Ecalectin		7	0.74113	-0.306185	7	2.9478	0.21908	7	2.0724	-0.100118										3	1.0168	-1.0118	3	0.39724	0.254722	3	0.38356	-0.626485	4
876	6.2	54.493	480	1.0337e-11	2	1	0	3	0	0	0	2	1	0	3	0	;P58004(IPI00010539)	ENST00000253063	SEST2;SESN2	Sestrin-2;Hi95
879	23.2	97.073	838	3.4948e-99	6	8	5	10	6	11	5	6	8	11	10	6	;Q9NRZ9(IPI00807455;IPI00010590;IPI00807597)	ENST00000348459;ENST00000371332;ENST00000394036;ENST00000394044;ENST00000394045	PASG;Nbla10143;HELLS;SMARCA6	Lymphoid-specific helicase;SWI/SNF2-related matrix-associated actin-dependent regulator of chromatin subfamily A member 6;Proliferation-associated SNF2-like protein											3	1.5337	0.179703	3	0.39559	-1.17578	3	0.4883	-1.43096
880	15.4	46.671	422	7.5498e-08	2	0	1	0	0	3	1	2	0	3	0	0	;Q9GZR2(IPI00010653)	ENST00000371935;ENST00000371942	PMC2;XPMC2H;REXO4	RNA exonuclease 4;Exonuclease XPMC2;Prevents mitotic catastrophe 2 protein homolog
882	8.5	228.86	2157	2.2125e-50	5	3	0	6	2	5	0	5	3	5	6	2	;P48634(IPI00084746;IPI00642817;IPI00010700)	ENST00000376007;ENST00000376010;ENST00000383267;ENST00000383272;ENST00000383455;ENST00000383464	BAT2;PRRC2A;G2	Large proline-rich protein BAT2;HLA-B-associated transcript 2																													3
883	39.2	52.384	474	2.848e-257	9	9	10	13	4	9	10	9	9	9	13	4	;P48637(IPI00010706)	ENST00000216951	GSS	Glutathione synthetase;Glutathione synthase;GSH synthetase		10	0.93531	0.024731	10	3.34605	0.321977	10	2.84185	0.343803	5	1.1892	-0.214214	5	1.4388	0.694084	5	1.673	0.476677	10	1.9852	0.0230937	10	0.527995	0.661081	10	0.99236	0.706118	8
884	15.4	42.45	396	2.1401e-71	2	0	1	4	0	1	1	2	0	1	4	0	;Q03426(IPI00010717)	ENST00000228510;ENST00000392727	MVK	Mevalonate kinase
885	73	59.67	541	0	35	27	26	34	23	29	26	35	27	29	34	23	;P48643(IPI00010720)	ENST00000280326	KIAA0098;CCT5;CCTE	T-complex protein 1 subunit epsilon;CCT-epsilon		19	0.94437	0.0182211	19	3.2908	0.427278	19	3.1674	0.544076	24	1.3464	-0.0311566	24	1.1498	0.297411	24	1.59135	0.357511	30	1.99705	0.0430185	30	0.389305	0.244523	30	0.753545	0.334927	24
886	40.7	76.149	707	0	20	22	27	21	16	22	25	19	20	20	20	16	;P23246(IPI00010740)	ENST00000357214	SFPQ;PSF	Splicing factor, proline- and glutamine-rich;Polypyrimidine tract-binding protein-associated-splicing factor;DNA-binding p52/p100 complex, 100 kDa subunit;100 kDa DNA-pairing protein		31	0.92537	0.0257165	31	1.6398	-0.631545	31	1.5611	-0.577691	29	1.3627	0.0145595	29	0.78936	-0.272854	29	1.0566	-0.225937	23	1.8688	-0.0677737	23	0.38105	0.161415	23	0.70983	0.198128	29
887	10.4	55.527	473	1.4753e-62	2	2	2	3	1	1	2	2	2	1	3	1	;P48651(IPI00010746)	ENST00000337004	PTDSS1;PSSA;KIAA0024	Phosphatidylserine synthase 1;Serine-exchange enzyme I
889	72.6	57.116	508	0	23	22	24	23	19	27	24	23	22	27	23	19	;P07237(IPI00010796)	ENST00000331483	PDIA1;P4HB;PDI;ERBA2L;PO4DB	Protein disulfide-isomerase;Prolyl 4-hydroxylase subunit beta;Cellular thyroid hormone-binding protein;p55		4	0.90702	-0.0399613	4	2.7732	0.205482	4	2.32395	0.0307706	4	1.3956	0.00564949	4	0.93739	0.0671573	4	1.2895	0.0608701	5	1.8999	-0.0641669	5	0.38644	0.268512	5	0.77605	0.356322	4
890	52.6	35.079	333	0	9	11	10	11	9	12	10	9	11	12	11	9	;P13804(IPI00010810)	ENST00000267950	ETFA	Electron transfer flavoprotein subunit alpha, mitochondrial		7	0.91589	-0.00435382	7	4.1978	0.643344	7	3.8646	0.730226										4	2.0032	0.00410738	4	0.573035	0.855689	4	1.10995	0.856183	3
893	22.9	23.705	210	1.0474e-137	3	1	1	2	1	2	1	3	1	2	2	1	;O00217(IPI00010845)	ENST00000313468	NDUFS8	NADH dehydrogenase [ubiquinone] iron-sulfur protein 8, mitochondrial;NADH-ubiquinone oxidoreductase 23 kDa subunit;Complex I-23kD;TYKY subunit											5	1.3407	-0.0499955	5	0.81571	-0.0957601	5	1.0153	-0.24111
894	47.5	24.653	223	1.3445e-62	5	3	4	6	3	3	4	5	3	3	6	3	;O00233(IPI00010860)	ENST00000261817;ENST00000340175	PSMD9	26S proteasome non-ATPase regulatory subunit 9;26S proteasome regulatory subunit p27		7	0.98005	0.0947972	7	2.6557	-0.0577874	7	2.4819	0.103888	4	1.382	0.000806389	4	0.83776	-0.13194	4	1.1189	-0.112806	3	2.1812	0.131391	3	0.33959	-0.0749829	3	0.6117	-0.0158012
895	76.5	7.4016	68	1.8356e-150	5	5	4	5	2	6	4	5	5	6	5	2	;O00244(IPI00010863)	ENST00000313115	ATOX1;HAH1	Copper transport protein ATOX1;Metal transport protein ATX1
896	40.5	24.942	215	4.2926e-101	5	5	5	6	5	5	5	5	5	5	6	5	;P67870(IPI00010865)	ENST00000375865;ENST00000375866;ENST00000375882;ENST00000375885;ENST00000383241;ENST00000383244;ENST00000383427;ENST00000383433;ENST00000400070;ENST00000400076;ENST00000400110;ENST00000400116	CK2N;CSNK2B;G5A	Casein kinase II subunit beta;Phosvitin;G5a		9	0.91317	-0.0151639	9	2.5159	-0.0938484	9	2.2419	-0.0298302	3	1.268	-0.122074	3	1.0599	0.128415	3	1.1456	-0.0957159	9	2.0967	0.059231	9	0.35664	0.146935	9	0.7408	0.261379	11
899	29.6	36.521	331	1.0732e-77	3	6	6	5	4	5	6	3	6	5	5	4	;O00273(IPI00010882)	ENST00000377036;ENST00000377038	H13;DFFA;DFF45;DFF1	DNA fragmentation factor subunit alpha;DNA fragmentation factor 45 kDa subunit;Inhibitor of CAD		5	0.93541	0.00205233	5	2.9418	0.163175	5	2.8701	0.39626	5	1.5212	0.104282	5	0.84775	-0.185427	5	1.4038	0.246155	9	2.0203	-0.0113795	9	0.27586	-0.146334	9	0.54223	-0.109768	10
900	56.8	26.922	241	5.5106e-257	10	6	6	12	7	6	5	9	5	5	11	7	;O00299(IPI00010896)	ENST00000211475;ENST00000375779;ENST00000375780;ENST00000375784;ENST00000383218;ENST00000383404;ENST00000383405;ENST00000395892;ENST00000400021;ENST00000400022;ENST00000400052;ENST00000400058	NCC27;CLIC1;G6	Chloride intracellular channel protein 1;Nuclear chloride ion channel 27;Chloride channel ABP;Regulatory nuclear chloride ion channel protein											4	1.2563	-0.103595	4	0.869475	-0.143016	4	1.09095	-0.193716										3
901	15.8	62.165	539	1.459e-28	3	1	2	5	2	2	2	3	1	2	5	2	;Q12899(IPI00010948)	ENST00000327357;ENST00000354738;ENST00000383465;ENST00000383466;ENST00000383607;ENST00000383608;ENST00000396558;ENST00000400608;ENST00000400648	RNF95;TRIM26;ZNF173	Tripartite motif-containing protein 26;Zinc finger protein 173;Acid finger protein;RING finger protein 95
903	1.3	555.61	5090	2.1546e-11	1	1	3	2	1	1	2	1	0	1	1	1	;P58107(IPI00010951)		EPIPL;EPPK1	Epiplakin;450 kDa epidermal antigen											3	1.2766	-0.139345	3	18.073	4.35159	3	22.749	4.24589
904	6.7	34.645	313	1.7054e-13	2	1	1	2	0	1	1	2	1	1	2	0	;P13051(IPI00011069)	ENST00000242576;ENST00000336865	UNG1;UNG;UNG15;DGU	Uracil-DNA glycosylase		3	1.5491	0.757457	3	0.27567	-3.20562	3	0.35906	-2.6798
906	43.4	50.909	452	0	14	12	14	16	11	13	13	13	12	13	15	10	;P48735(IPI00011107)	ENST00000330062	IDH2	Isocitrate dehydrogenase [NADP], mitochondrial;Oxalosuccinate decarboxylase;NADP(+)-specific ICDH;IDP;ICD-M											4	1.32795	-0.0772841	4	1.2916	0.50965	4	1.7435	0.511834	6	1.8813	-0.084216	6	0.592505	0.857449	6	1.1271	0.884758
908	63.9	49.184	440	0	16	15	17	18	10	16	17	16	15	16	18	10	;P62191(IPI00011126)	ENST00000261303	PSMC1	26S protease regulatory subunit 4;P26s4;Proteasome 26S subunit ATPase 1		13	0.96062	0.0723884	13	2.3221	-0.112611	13	2.0979	-0.121125	15	1.3391	-0.0554299	15	0.82101	-0.107688	15	1.1157	-0.176494	15	1.9572	-0.0288641	15	0.31403	0.0016695	15	0.5971	-0.00132544	9
910	63	56.65	533	0	23	19	20	24	22	19	20	23	19	19	24	22	;O43175(IPI00011200)	ENST00000369409	PHGDH;PGDH3	D-3-phosphoglycerate dehydrogenase		42	0.90569	-0.0283176	42	3.61005	0.468505	42	3.26795	0.600395	60	1.34275	-0.0528878	60	1.44905	0.639992	60	1.92565	0.676142	45	1.9973	-0.00659766	45	0.65127	0.929288	45	1.2983	1.07066	61
911	53.1	65.443	584	0	22	16	15	22	15	18	15	22	16	18	22	15	;P23368(IPI00011201)	ENST00000321341	ME2	NAD-dependent malic enzyme, mitochondrial;Malic enzyme 2		23	0.91697	-0.00982299	23	3.8853	0.58087	23	3.3898	0.633978	15	1.3425	-0.0569439	15	1.4577	0.639253	15	1.8385	0.583982	15	1.923	-0.0428462	15	0.45908	0.394358	15	0.82452	0.431162	19
913	14.3	20.108	175	3.8228e-22	1	1	1	2	1	0	1	1	1	0	2	1	;O43181(IPI00011217)	ENST00000296684	NDUFS4	NADH dehydrogenase [ubiquinone] iron-sulfur protein 4, mitochondrial;NADH-ubiquinone oxidoreductase 18 kDa subunit;Complex I-18 kDa;Complex I-AQDQ
914	35	44.552	412	1.3753e-228	10	8	10	9	10	7	10	10	8	7	9	10	;P07339(IPI00011229)	ENST00000236671;ENST00000407742	CTSD;CPSD	Cathepsin D;Cathepsin D light chain;Cathepsin D heavy chain		6	0.951495	0.046766	6	1.19504	-1.10937	6	0.46001	-2.31037	11	1.2609	-0.125013	11	0.81488	-0.173082	11	1.0274	-0.280968	8	1.5648	-0.348229	8	0.287425	-0.221017	8	0.46026	-0.442517	3
917	72.6	26.182	230	0	11	10	8	12	5	10	8	11	10	10	12	5	;P15374(IPI00011250)	ENST00000377589;ENST00000377595	UCHL3	Ubiquitin carboxyl-terminal hydrolase isozyme L3;Ubiquitin thioesterase L3																													3
918	79.8	26.688	243	0	17	17	17	18	16	19	17	17	17	19	18	16	;P23396(IPI00011253)	ENST00000278572;ENST00000405680	OK/SW-cl.26;RPS3	40S ribosomal protein S3		18	0.953365	0.0538947	18	2.8332	0.187741	18	2.6491	0.216309	20	1.41935	0.0311408	20	1.1259	0.28902	20	1.548	0.333682	13	1.9688	-0.00587671	13	0.49502	0.473854	13	0.93956	0.592451	17
919	33.2	32.55	307	7.5142e-117	7	10	11	7	8	10	11	7	10	10	7	8	;Q9UKM9(IPI00011268;IPI00216044)	ENST00000246194;ENST00000375114	P542;RALY;HNRPCL2	RNA-binding protein Raly;hnRNP associated with lethal yellow homolog;Autoantigen p542;Heterogeneous nuclear ribonucleoprotein C-like 2		10	0.928385	0.0305692	10	2.47795	-0.101771	10	2.2043	-0.0900564	7	1.3493	-0.0442134	7	0.9813	0.0474277	7	1.2585	0.0193346	10	1.9602	0.00170745	10	0.387135	0.159314	10	0.649515	0.0601235	9
920	35.7	46.437	420	0	11	10	11	13	7	13	10	10	9	12	12	6	;O14979(IPI00011274)	ENST00000295470;ENST00000349655	JKTBP;HNRPDL	Heterogeneous nuclear ribonucleoprotein D-like;JKT41-binding protein;AU-rich element RNA-binding factor;Protein laAUF1											4	1.42855	0.0571023	4	0.80302	-0.222861	4	1.10845	-0.140581	3	2.1075	0.126533	3	0.31089	-0.152392	3	0.60806	-0.0845107	4
921	17.6	43.122	392	2.9389e-167	4	4	5	4	2	6	5	4	4	6	4	2	;P21953(IPI00011276)	ENST00000320393;ENST00000356489	BCKDHB	2-oxoisovalerate dehydrogenase subunit beta, mitochondrial;Branched-chain alpha-keto acid dehydrogenase E1 component beta chain
922	59.8	30.037	271	0	5	3	5	11	2	6	5	5	3	6	11	2	;P21964(IPI00375513;IPI00011284)	ENST00000207636;ENST00000402871;ENST00000403710;ENST00000406520;ENST00000407537	COMT	Catechol O-methyltransferase		4	0.8764	-0.0551204	4	3.991	0.585719	4	2.00969	-0.217175	4	1.36465	-0.0319008	4	1.6344	0.839723	4	2.046	0.754941	3	2.2109	0.149884	3	0.60003	0.888367	3	0.93337	0.572044	6
923	40.5	81.889	714	0	16	13	13	15	10	13	13	16	13	13	15	10	;P07384(IPI00011285)	ENST00000279247	CANPL1;CAPN1;PIG30	Calpain-1 catalytic subunit;Calpain-1 large subunit;Calcium-activated neutral proteinase 1;Calpain mu-type;muCANP;Micromolar-calpain;Cell proliferation-inducing gene 30 protein		16	0.88693	-0.0684209	16	4.39155	0.836446	16	3.99725	0.837964	10	1.3071	-0.0993292	10	1.82285	0.936175	10	2.32315	0.912702	11	1.9571	-0.00544431	11	0.56982	0.764051	11	1.0468	0.772155	17
924	25.8	14.177	128	1.2263e-56	2	3	3	2	2	2	3	2	3	2	2	2	;P13987(IPI00011302)	ENST00000351554;ENST00000395850	MIN1;MIN2;MIN3;MSK21;CD59;MIC11	CD59 glycoprotein;Membrane attack complex inhibition factor;MAC-inhibitory protein;Protectin;MEM43 antigen;Membrane inhibitor of reactive lysis;20 kDa homologous restriction factor;HRF-20;1F5 antigen
925	43.7	37.895	350	1.0835e-298	7	3	6	8	3	6	6	7	3	6	8	3	;P13995(IPI00011307)	ENST00000394053	MTHFD2;NMDMC	Bifunctional methylenetetrahydrofolate dehydrogenase/cyclohydrolase, mitochondrial;NAD-dependent methylenetetrahydrofolate dehydrogenase;Methenyltetrahydrofolate cyclohydrolase		3	1.4652	0.66048	3	1.6094	-0.667834	3	7.24	1.7311	4	1.2532	-0.149459	4	0.642165	-0.533282	4	0.784605	-0.623352										4
927	43.6	35.816	328	0	8	8	7	9	8	8	7	8	8	8	9	8	;Q13011(IPI00011416)	ENST00000221418	ECH1	Delta(3,5)-Delta(2,4)-dienoyl-CoA isomerase, mitochondrial		8	0.895575	-0.0388396	8	3.68585	0.471687	8	3.25305	0.546836	12	1.3595	-0.0247885	12	1.4257	0.60656	12	1.92805	0.636147	9	1.9625	-0.00616505	9	0.59571	0.775371	9	1.213	0.98911	9
930	17.4	87.208	797	4.1792e-118	4	5	6	4	1	4	6	4	4	3	4	1	;Q13033(IPI00011461;IPI00477001)	ENST00000355683;ENST00000357479	STRN3;GS2NA;SG2NA	Striatin-3;Cell-cycle autoantigen SG2NA;S/G2 antigen		3	0.84752	-0.124957	3	3.0898	0.307342	3	2.468	0.209543										4	2.08625	0.0666527	4	0.36059	0.0407083	4	0.752785	0.324671
931	52	55.63	487	0	7	4	7	10	4	7	5	4	2	4	6	3	;Q13043(IPI00011488)	ENST00000372806;ENST00000396731	KRS2;STK4;MST1	Serine/threonine-protein kinase 4;STE20-like kinase MST1;Mammalian STE20-like protein kinase 1;Serine/threonine-protein kinase Krs-2
932	43.5	46.321	423	0	8	4	4	9	2	6	4	8	4	6	9	2	;Q9BXW7(IPI00299177;IPI00011511)	ENST00000155674;ENST00000336737	CECR5	Cat eye syndrome critical region protein 5		3	0.95428	0.0419103	3	3.9537	0.628848	3	3.7213	0.770879	6	1.49225	0.0819307	6	1.51795	0.755754	6	2.35925	0.976227	3	2.0661	0.046915	3	0.58591	0.912845	3	1.2301	1.06913	6
933	35	48.357	431	3.6375e-190	5	6	5	7	5	6	5	5	6	6	7	5	;Q05048(IPI00011528)	ENST00000217109	CSTF1	Cleavage stimulation factor 50 kDa subunit;CF-1 50 kDa subunit;CstF-50		3	0.74938	-0.293837	3	1.9351	-0.36782	3	1.7723	-0.380834	3	1.2846	-0.122074	3	0.77659	-0.16211	3	0.83292	-0.492245	7	1.8983	-0.0598655	7	0.25276	-0.360542	7	0.4479	-0.433702	4
935	8.6	57.46	500	6.7183e-12	2	2	3	3	2	2	3	2	2	2	3	2	;Q9C037(IPI00030371;IPI00011551)	ENST00000349062;ENST00000354241;ENST00000355947	TRIM4;RNF87	Tripartite motif-containing protein 4;RING finger protein 87
936	19	270	2383	2.8331e-257	7	12	15	13	3	17	13	6	10	15	11	3	;Q13085(IPI00847501;IPI00396015;IPI00396018;IPI00011569)	ENST00000335166;ENST00000353139;ENST00000360679;ENST00000361253;ENST00000394406;ENST00000394407	ACC1;ACACA;ACAC;ACCA	Acetyl-CoA carboxylase 1;ACC-alpha;Biotin carboxylase		9	0.80167	-0.211455	9	3.2302	0.339177	9	2.459	0.279089	4	1.0823	-0.378551	4	1.3504	0.562668	4	1.5772	0.340043	5	1.267	-0.664681	5	0.48795	0.580095	5	0.52784	-0.134998	13
937	11.6	44.387	398	5.4021e-17	2	2	0	4	1	1	0	2	2	1	4	1	;Q9Y639(IPI00657724;IPI00018311;IPI00654584;IPI00011578)	ENST00000287226;ENST00000345330;ENST00000351217;ENST00000395177;ENST00000404878;ENST00000406430	SDFR1;SDR1;NPTN	Neuroplastin;Stromal cell-derived receptor 1																				4	1.8117	-0.107375	4	0.258715	-0.297908	4	0.475815	-0.358304
938	18.5	54.099	492	1.0214e-196	5	1	2	7	2	4	1	4	0	3	6	2	;O43237(IPI00011592)	ENST00000258198	DNCLI2;LIC2;DYNC1LI2	Cytoplasmic dynein 1 light intermediate chain 2;Dynein light intermediate chain 2, cytosolic;LIC53/55
939	55.4	60.977	534	0	22	14	16	20	11	17	16	22	14	17	20	11	;O43242(IPI00011603)	ENST00000264639	PSMD3	26S proteasome non-ATPase regulatory subunit 3;Proteasome subunit p58		19	0.93827	0.0235707	19	2.6171	0.0826527	19	2.4887	0.155114	20	1.35215	-0.0170535	20	0.93559	0.0107694	20	1.218	-0.0137747	22	1.9959	0.0237294	22	0.32145	-0.0387543	22	0.6383	0.0614163	21
941	24.9	100.69	875	1.3524e-245	9	4	6	10	3	5	6	9	4	5	10	3	;Q05086(IPI00219198;IPI00011609;IPI00219197)	ENST00000232165;ENST00000397954	HPVE6A;EPVE6AP;UBE3A;E6AP	Ubiquitin-protein ligase E3A;E6AP ubiquitin-protein ligase;Oncogenic protein-associated protein E6-AP;Human papillomavirus E6-associated protein;Renal carcinoma antigen NY-REN-54		4	1.05096	0.17772	4	2.2288	-0.098726	4	2.4609	0.262629	3	1.439	0.0878533	3	0.99592	0.0379789	3	1.4004	0.0898749
942	39.6	70.832	624	4.3504e-203	7	7	8	9	5	8	8	7	7	8	9	5	;O43252(IPI00011619)	ENST00000265174	PAPSS1;PAPSS;ATPSK1	Bifunctional 3'-phosphoadenosine 5'-phosphosulfate synthetase 1;Sulfurylase kinase 1;Sulfate adenylyltransferase;Sulfate adenylate transferase;ATP-sulfurylase;Adenylyl-sulfate kinase;Adenylylsulfate 3'-phosphotransferase;APS kinase;Adenosine-5'-phosphosulfate 3'-phosphotransferase;3'-phosphoadenosine-5'-phosphosulfate synthetase																													4
943	20	88.828	779	1.7489e-179	7	6	7	7	2	7	7	7	6	7	7	2	;O43264(IPI00011631)	ENST00000200135	ZW10	Centromere/kinetochore protein zw10 homolog											3	1.3601	-0.0549107	3	0.81148	-0.149746	3	1.0806	-0.201247
944	26.6	52.723	485	3.0761e-192	4	3	2	6	1	2	2	4	3	2	6	1	;Q9BXK5(IPI00011635)	ENST00000317582	CD003;MIL1;BCL2L13	Bcl-2-like protein 13;Protein Mil1;Bcl-rambo
945	16.3	28.228	252	1.2579e-35	2	3	1	3	1	3	1	2	3	3	3	1	;O43291(IPI00011662)	ENST00000301244	SPINT2;HAI2;KOP	Kunitz-type protease inhibitor 2;Hepatocyte growth factor activator inhibitor type 2;Placental bikunin
947	39.9	98.313	845	0	14	9	11	18	6	16	11	13	9	15	17	6	;P15498(IPI00011696)	ENST00000304076	VAV1;VAV	Proto-oncogene vav		10	0.86066	-0.0977532	10	3.1821	0.242706	10	2.55825	0.185708	7	1.2198	-0.184788	7	1.1296	0.298709	7	1.3582	0.177221	6	1.76215	-0.165355	6	0.42185	0.34777	6	0.713875	0.214523	15
948	10.8	122.07	1089	7.9587e-130	2	1	3	1	2	4	3	2	1	4	1	2	;O43156(IPI00011702)	ENST00000373447;ENST00000373448	KIAA0406;TTI1;SMG10	Uncharacterized protein KIAA0406																													3
949	24	40.709	379	1.7878e-154	6	3	3	4	3	3	3	6	3	3	4	3	;O00442(IPI00221327;IPI00011726)	ENST00000260563;ENST00000370128	RTCD1;RPC1;RPC;RTC1	RNA 3'-terminal phosphate cyclase;RNA terminal phosphate cyclase domain-containing protein 1		6	0.876515	-0.0734094	6	4.05585	0.69013	6	3.55355	0.722766	4	1.37515	0.0130041	4	1.36685	0.583793	4	1.5594	0.376845	7	2.0646	0.0655556	7	0.43959	0.445523	7	0.85405	0.502657	4
951	46.9	9.3697	81	2.1061e-31	2	1	3	2	1	1	3	2	1	1	2	1	;O00483(IPI00011770)	ENST00000339600	NDUFA4	NADH dehydrogenase [ubiquinone] 1 alpha subcomplex subunit 4;NADH-ubiquinone oxidoreductase MLRQ subunit;Complex I-MLRQ
953	17	61.492	559	1.3894e-110	3	2	0	2	2	4	0	3	2	4	2	2	;Q13112(IPI00011857)	ENST00000314103	CAF1P60;MPP7;CAF1A;MPHOSPH7;CHAF1B	Chromatin assembly factor 1 subunit B;Chromatin assembly factor I p60 subunit;M-phase phosphoprotein 7											3	1.4083	0.00135562	3	1.1173	0.231791	3	1.5693	0.334663										4
954	16.9	65.63	557	1.0292e-29	5	5	5	6	4	7	5	5	5	7	6	4	;Q13123(IPI00011875)	ENST00000261812	RER;IK;RED	Protein Red;Protein RER;IK factor;Cytokine IK		6	0.90101	-0.0255976	6	1.0533	-1.23263	6	0.91234	-1.38305																			3
955	18.6	80.379	721	5.3937e-103	5	5	5	6	6	5	5	5	5	5	6	6	;Q13144(IPI00011898)	ENST00000273783	EIF2BE;EIF2B5	Translation initiation factor eIF-2B subunit epsilon;eIF-2B GDP-GTP exchange factor subunit epsilon		7	1.0215	0.162514	7	2.6882	-0.0341097	7	2.789	0.216745										3	1.9329	-0.0352496	3	0.47924	0.406221	3	0.89328	0.546446	5
956	47.9	30.84	305	0	8	6	8	9	7	8	8	8	6	8	9	7	;Q13151(IPI00011913)	ENST00000314940	HNRNPA0;HNRPA0	Heterogeneous nuclear ribonucleoprotein A0											4	1.31505	-0.0687093	4	0.95978	0.0400063	4	1.28495	0.0465905	4	1.9991	0.0192881	4	0.354025	0.0462113	4	0.67992	0.133559	3
957	25.9	35.348	320	4.6398e-107	5	3	3	6	4	3	3	5	3	3	6	4	;Q13155(IPI00011916)	ENST00000223029	AIMP2;JTV1;PRO0992	Aminoacyl tRNA synthetase complex-interacting multifunctional protein 2;Multisynthetase complex auxiliary component p38;Protein JTV-1											4	1.49335	0.0962245	4	1.26525	0.401	4	1.8252	0.583747	3	2.0662	0.0381329	3	0.44244	0.416079	3	0.89898	0.522618
958	49	23.279	208	1.0811e-159	3	2	0	5	4	1	0	3	2	1	5	4	;Q13158(IPI00011919)	ENST00000301838	MORT1;GIG3;FADD	Protein FADD;FAS-associated death domain protein;FAS-associating death domain-containing protein;Mediator of receptor induced toxicity;Growth-inhibiting gene 3 protein											3	1.469	0.0577197	3	0.33684	-1.44283	3	0.40423	-1.60043	5	2.1354	0.0967693	5	0.13402	-1.28833	5	0.23527	-1.39678
960	65.7	30.54	271	1.2666e-203	10	12	11	10	9	11	8	8	9	9	7	7	;Q13162(IPI00011937)	ENST00000379341	PRDX4	Peroxiredoxin-4;Prx-IV;Thioredoxin peroxidase AO372;Thioredoxin-dependent peroxide reductase A0372;Antioxidant enzyme AOE372		9	0.98911	0.10306	9	3.1692	0.377757	9	3.0909	0.561837	5	1.401	0.0149835	5	1.1204	0.326119	5	1.5648	0.310522	6	2.03155	0.0230231	6	0.5205	0.738799	6	1.0107	0.760902	10
961	19.4	38.206	341	1.2904e-37	2	1	0	2	1	2	0	2	1	2	2	1	;P56937(IPI00011970;IPI00807691)	ENST00000254521;ENST00000367917	HSD17B7;UNQ2563/PRO6243	3-keto-steroid reductase;Estradiol 17-beta-dehydrogenase 7;17-beta-hydroxysteroid dehydrogenase 7
963	56.5	47.716	432	0	15	18	21	18	13	21	21	15	18	21	18	13	;P23526(IPI00012007)	ENST00000217426	AHCY;SAHH	Adenosylhomocysteinase;S-adenosyl-L-homocysteine hydrolase		17	0.91137	-0.00391008	17	3.472	0.367418	17	3.1555	0.44983	20	1.3467	-0.0275142	20	1.4626	0.636747	20	1.9698	0.66466	9	2.0053	0.0117462	9	0.53587	0.693303	9	1.0635	0.810835	12
964	86.1	18.502	166	0	17	16	18	18	16	18	17	17	15	17	18	16	;P23528(IPI00012011)	ENST00000308162	CFL;CFL1	Cofilin-1;Cofilin, non-muscle isoform;18 kDa phosphoprotein;p18
966	62.1	19.653	177	4.0733e-281	10	6	8	10	10	8	1	1	1	1	1	1	;P15531(IPI00375531;IPI00012048)	ENST00000013034;ENST00000311032;ENST00000336097;ENST00000393196;ENST00000393198	NME1;NM23;NDPKA	Nucleoside diphosphate kinase A;Tumor metastatic process-associated protein;Metastasis inhibition factor nm23;nm23-H1;Granzyme A-activated DNase
968	36.7	70.942	633	0	19	19	19	18	16	20	1	1	1	1	1	0	;O43390(IPI00012074)	ENST00000302271;ENST00000374612;ENST00000374616	HNRPR;HNRNPR	Heterogeneous nuclear ribonucleoprotein R
969	21.6	69.725	616	5.6723e-93	8	7	7	8	3	5	7	8	7	5	8	3	;P23588(IPI00012079)	ENST00000262056	EIF4B	Eukaryotic translation initiation factor 4B		4	1.0002	0.126623	4	3.37555	0.411777	4	3.2595	0.554677	4	1.3924	0.0530485	4	1.15475	0.296899	4	1.79675	0.514679										4
971	23.2	62.081	552	1.1316e-73	3	6	5	4	3	7	5	3	6	7	4	3	;P15586(IPI00012102)	ENST00000258145	GNS	N-acetylglucosamine-6-sulfatase		5	0.85072	-0.10206	5	2.0574	-0.419916	5	1.6588	-0.50303										4	1.87255	-0.0739261	4	0.21379	-0.723409	4	0.35444	-0.830631	6
972	19.7	78.863	681	1.4815e-128	4	4	6	6	1	8	6	4	4	8	6	1	;O00566(IPI00012149)	ENST00000244230	MPP10;MPHOSPH10	U3 small nucleolar ribonucleoprotein protein MPP10;M phase phosphoprotein 10
973	33.5	18.681	170	3.0474e-15	2	3	2	3	2	4	2	2	3	4	3	2	;Q9H773(IPI00012197)	ENST00000319285	CDA03;XTP3TPA;DCTPP1	dCTP pyrophosphatase 1;Deoxycytidine-triphosphatase 1;XTP3-transactivated gene A protein;RS21C6																				3	2.0426	0.00746772	3	0.40674	0.348764	3	0.76508	0.499725	5
975	31.4	40.235	360	3.0793e-54	3	5	4	5	3	5	4	3	5	5	5	3	;Q9H6F5(IPI00012199)	ENST00000227520	CCDC86;CYCLON	Coiled-coil domain-containing protein 86;Cytokine-induced protein with coiled-coil domain																				3	3.541	0.822819	3	0.15567	-0.840165	3	0.33567	-0.660393
976	25.4	36.724	342	2.9471e-187	5	4	5	6	4	5	5	5	4	5	6	4	;Q9BQA1(IPI00012202)	ENST00000235090	HKMT1069;WDR77;Nbla10071;MEP50	Methylosome protein 50;WD repeat-containing protein 77;Androgen receptor cofactor p44;p44/Mep50		10	1.00819	0.125407	10	3.21165	0.300532	10	3.62985	0.692536	9	1.483	0.104415	9	1.4539	0.628055	9	2.0173	0.723209	13	2.1918	0.126928	13	0.48928	0.564913	13	1.0936	0.848296	7
979	59.4	100.2	908	0	28	19	18	29	17	20	18	28	19	20	29	17	;Q13200(IPI00012268)	ENST00000310118	PSMD2;TRAP2	26S proteasome non-ATPase regulatory subunit 2;26S proteasome regulatory subunit RPN1;26S proteasome regulatory subunit S2;26S proteasome subunit p97;Tumor necrosis factor type 1 receptor-associated protein 2;55.11 protein		18	0.855905	-0.114733	18	2.30915	-0.104884	18	1.8627	-0.155988	32	1.32905	-0.0507051	32	0.90069	0.00698123	32	1.1748	-0.0574577	23	2.0747	0.0438543	23	0.28906	-0.052302	23	0.58815	0.00710688	18
980	67.4	25.542	221	1.0631e-115	9	7	10	9	7	9	9	8	6	8	8	6	;Q13242(IPI00012340)	ENST00000229390	SFRS9;SRSF9;SRP30C	Splicing factor, arginine/serine-rich 9;Pre-mRNA-splicing factor SRp30C		14	0.98258	0.0870422	14	1.68215	-0.585232	14	1.5353	-0.499827	18	1.52035	0.125769	18	0.535235	-0.809122	18	0.81411	-0.638883	13	2.4198	0.315821	13	0.16994	-0.805926	13	0.423	-0.575512	14
981	28.7	31.263	272	6.5999e-97	5	3	2	5	6	3	1	4	2	2	4	5	;Q13243(IPI00012341)	ENST00000394366	SRP40;HRS;SFRS5;SRSF5	Splicing factor, arginine/serine-rich 5;Pre-mRNA-splicing factor SRP40;Delayed-early protein HRS
982	29.1	39.586	344	1.9329e-49	8	10	10	9	9	10	7	6	8	8	7	7	;Q13247(IPI00012345;IPI00215879)	ENST00000244020;ENST00000328748	SFRS6;SRP55;SRSF6	Splicing factor, arginine/serine-rich 6;Pre-mRNA-splicing factor SRP55		10	0.949875	0.0480362	10	2.0892	-0.242312	10	1.95745	-0.2059	4	1.385	-0.0040745	4	0.888115	-0.0602623	4	1.1857	-0.109573	10	1.98025	-0.00709533	10	0.3979	0.207483	10	0.74016	0.307194	10
983	19.5	38.632	348	1.5895e-65	2	1	0	3	3	2	0	2	1	2	3	3	;P09001(IPI00012353)	ENST00000264995	MRL3;RPML3;MRPL3	39S ribosomal protein L3, mitochondrial
984	27.3	23.51	205	1.0023e-142	2	4	4	3	0	1	4	2	4	1	3	0	;Q13257(IPI00012369)	ENST00000296509	MAD2;MAD2L1	Mitotic spindle assembly checkpoint protein MAD2A;MAD2-like 1		4	1.02855	0.14628	4	1.17325	-1.15848	4	1.1909	-0.906421										6	2.13955	0.134239	6	0.12348	-1.50545	6	0.264815	-1.18245
985	43.3	31.279	282	3.1554e-127	7	6	5	7	7	8	4	5	5	6	5	6	;P09012(IPI00012382)	ENST00000243563	SNRPA	U1 small nuclear ribonucleoprotein A											4	1.4519	0.0693318	4	1.17685	0.342955	4	1.3789	0.2001										5
987	18.6	50.83	452	1.0218e-66	3	5	4	3	1	4	4	3	5	4	3	1	;Q9HB40(IPI00012426)	ENST00000262288;ENST00000393142	UNQ265/PRO302;MSTP034;RISC;SCPEP1;SCP1	Retinoid-inducible serine carboxypeptidase;Serine carboxypeptidase 1
992	46.6	52.164	466	0	14	11	9	15	9	13	9	13	11	13	14	9	;Q13283(IPI00012442)	ENST00000356245;ENST00000394123	G3BP;G3BP1	Ras GTPase-activating protein-binding protein 1;G3BP-1;ATP-dependent DNA helicase VIII;HDH-VIII;GAP SH3 domain-binding protein 1		8	0.94061	0.0384677	8	2.13435	-0.297629	8	2.024	-0.134725	12	1.34925	0.0516029	12	0.79005	-0.209208	12	1.00925	-0.287332	5	1.8043	-0.150021	5	0.28067	0.0336642	5	0.48645	-0.115804	9
993	16.8	41.878	364	3.0042e-13	1	0	0	3	0	0	0	1	0	0	3	0	;O43427(IPI00219570;IPI00012443)	ENST00000338369;ENST00000357519	FIBP	Acidic fibroblast growth factor intracellular-binding protein;FGF-1 intracellular-binding protein
995	30	33.601	297	5.8972e-60	3	5	7	3	3	4	7	3	5	4	3	3	;Q6P1N9(IPI00012463)	ENST00000276692	CDA11;TATDN1	Putative deoxyribonuclease TATDN1;Hepatocarcinoma high expression protein
996	25.5	137.92	1241	0	13	10	11	18	2	9	11	13	10	9	18	2	;P23634(IPI00012490;IPI00217171)	ENST00000357681;ENST00000367218;ENST00000367219;ENST00000391954	ATP2B2;MXRA1;ATP2B4	Plasma membrane calcium-transporting ATPase 4;Plasma membrane calcium ATPase isoform 4;Plasma membrane calcium pump isoform 4;Matrix-remodeling-associated protein 1		5	0.9562	0.0371747	5	2.8691	0.171504	5	2.1029	-0.147694	6	1.4154	0.0195962	6	0.93832	-0.00220439	6	1.2597	0.0237265	8	2.097	0.0728767	8	0.32225	-0.015389	8	0.55383	-0.12242	7
997	38.7	13.373	119	3.412e-51	5	5	6	5	5	6	6	5	5	6	5	5	;P60866(IPI00012493)	ENST00000009589	RPS20	40S ribosomal protein S20		18	0.938625	0.0255137	18	3.2653	0.321324	18	2.97435	0.400098	13	1.3475	-0.0394812	13	1.2478	0.38663	13	1.5775	0.341228	21	1.9275	-0.0344113	21	0.50684	0.607001	21	0.97999	0.636792	14
998	11.8	79.573	689	1.007e-44	5	6	5	6	0	2	3	2	4	1	3	0	;P25098(IPI00012497)	ENST00000308595	BARK;GRK2;BARK1;ADRBK1	Beta-adrenergic receptor kinase 1;G-protein coupled receptor kinase 2
999	32.3	58.483	527	2.4142e-115	10	10	10	14	4	10	10	10	10	10	14	4	;P07602(IPI00012503;IPI00744835)	ENST00000357471;ENST00000373120;ENST00000394934;ENST00000394936;ENST00000402059;ENST00000404083	GLBA;PSAP;SAP1	Proactivator polypeptide;Saposin-A;Protein A;Saposin-B-Val;Saposin-B;Sphingolipid activator protein 1;Cerebroside sulfate activator;Dispersin;Sulfatide/GM1 activator;Saposin-C;Co-beta-glucosidase;A1 activator;Glucosylceramidase activator;Sphingolipid activator protein 2;Saposin-D;Protein C;Component C
1002	56.2	44.868	397	0	14	11	9	14	11	9	8	13	10	8	13	10	;P31689(IPI00012535)	ENST00000330899	DNAJA1;HSPF4;HSJ2;HDJ2;DNAJ2	DnaJ homolog subfamily A member 1;Heat shock 40 kDa protein 4;DnaJ protein homolog 2;HDJ-2;HSJ-2;HSDJ		6	0.86392	-0.0814316	6	0.783375	-1.7955	6	0.63516	-1.86878	10	1.37695	-0.0184121	10	0.20399	-2.13636	10	0.259995	-2.17989	6	1.39275	-0.490017	6	0.109662	-1.6365	6	0.119015	-2.40635	4
1003	20.3	57.886	521	8.0203e-158	7	4	4	8	1	4	2	4	2	2	4	0	;O00629(IPI00012578)	ENST00000334256	QIP1;KPNA4	Importin subunit alpha-4;Karyopherin subunit alpha-4;Importin alpha Q1																													4
1004	20.5	63.111	556	2.9132e-109	8	3	3	8	6	4	3	8	3	4	8	6	;P07686(IPI00012585)	ENST00000261416	HEXB;HCC7	Beta-hexosaminidase subunit beta;N-acetyl-beta-glucosaminidase subunit beta;Beta-N-acetylhexosaminidase subunit beta;Cervical cancer proto-oncogene 7 protein;Beta-hexosaminidase subunit beta chain B;Beta-hexosaminidase subunit beta chain A
1008	39.3	70.782	644	0	19	18	16	17	13	15	8	10	7	7	8	8	;Q13310(IPI00012726;IPI00555747)	ENST00000372856;ENST00000372857;ENST00000372858	PABPC4;APP1;PABP4	Polyadenylate-binding protein 4;Inducible poly(A)-binding protein;Activated-platelet protein 1		11	0.92402	0.00826886	11	2.8638	0.171345	11	2.6503	0.242505	4	1.3892	0.040402	4	1.18985	0.358421	4	1.6141	0.378238	3	2.107	0.126138	3	0.46737	0.393942	3	0.87311	0.422323	4
1009	25.1	77.942	698	8.6775e-56	7	4	8	6	3	8	6	6	3	7	6	3	;P33121(IPI00012728)	ENST00000281455	FACL2;FACL1;ACSL1;LACS2;LACS1;LACS	Long-chain-fatty-acid--CoA ligase 1;Long-chain acyl-CoA synthetase 1;Long-chain acyl-CoA synthetase 2;Palmitoyl-CoA ligase 1;Palmitoyl-CoA ligase 2;Acyl-CoA synthetase 1;Long-chain fatty acid-CoA ligase 2		4	0.883185	-0.0490193	4	1.842	-0.291862	4	1.5833	-0.356487	3	1.3029	-0.0981291	3	0.56078	-0.803712	3	0.64923	-0.785236										4
1010	25.6	13.742	125	9.3528e-27	5	2	2	5	3	2	2	5	2	2	5	3	;P62851(IPI00012750)	ENST00000236900	RPS25	40S ribosomal protein S25		5	0.94378	0.0440576	5	2.5613	-0.091255	5	2.3395	-0.0643668	6	1.38825	0.0203917	6	1.01463	0.0933166	6	1.443	0.229988	6	2.3477	0.241747	6	0.424945	0.297377	6	0.92316	0.577805	6
1012	51	28.024	257	9.2319e-236	9	6	9	8	9	7	9	9	6	7	8	9	;P62917(IPI00012772)	ENST00000262584;ENST00000394920	RPL8	60S ribosomal protein L8		5	0.90814	-0.00783449	5	3.1212	0.357513	5	2.9163	0.301935	11	1.3398	-0.0135546	11	1.3324	0.458574	11	1.7524	0.478706	5	2.2218	0.116768	5	0.45675	0.486254	5	0.88625	0.516039	5
1013	34.7	80.785	715	5.0039e-296	13	12	13	16	6	13	4	5	3	4	6	3	;Q13330(IPI00012773)	ENST00000331320	MTA1	Metastasis-associated protein MTA1
1014	9.8	55.171	512	1.046e-21	1	1	2	1	1	2	2	1	1	2	1	1	;O15446(IPI00012788;IPI00645816)	ENST00000309424	CD3EAP;ASE1;PAF49;CAST	DNA-directed RNA polymerase I subunit RPA34;RNA polymerase I-associated factor PAF49;Anti-sense to ERCC-1 protein;CD3-epsilon-associated protein;A34.5																													3
1015	73.2	36.501	325	2.1253e-225	10	6	10	12	8	9	10	10	6	9	12	8	;Q13347(IPI00012795)	ENST00000373586	TRIP1;EIF3I;EIF3S2	Eukaryotic translation initiation factor 3 subunit I;Eukaryotic translation initiation factor 3 subunit 2;eIF-3-beta;eIF3 p36;TGF-beta receptor-interacting protein 1		7	1.0154	0.141809	7	1.641	-0.625287	7	1.7152	-0.339512	6	1.38795	0.012438	6	0.67275	-0.460624	6	0.89079	-0.478958	8	1.88895	-0.0755364	8	0.20897	-0.623553	8	0.37012	-0.690635	8
1016	33	44.292	424	1.1387e-85	6	7	5	5	3	5	5	6	7	5	5	3	;P09110(IPI00012828)	ENST00000333167	PTHIO;ACAA1;ACAA	3-ketoacyl-CoA thiolase, peroxisomal;Beta-ketothiolase;Acetyl-CoA acyltransferase;Peroxisomal 3-oxoacyl-CoA thiolase																													3
1018	37.5	35.08	307	3.9017e-147	7	7	6	7	2	7	5	5	6	5	5	2	;P60510(IPI00012833)	ENST00000279387	PPP4;PPX;PPP4C	Serine/threonine-protein phosphatase 4 catalytic subunit;Protein phosphatase X		5	0.85803	-0.151415	5	2.0045	-0.209362	5	1.7662	-0.019194										4	1.9772	0.017736	4	0.252525	-0.26356	4	0.47664	-0.212401	4
1019	34.5	61.06	524	3.7844e-192	9	2	3	10	3	3	1	4	1	1	4	2	;Q13362(IPI00012834;IPI00220145)	ENST00000328724;ENST00000334743;ENST00000350249	KIAA0044;PPP2R5C	Serine/threonine-protein phosphatase 2A 56 kDa regulatory subunit gamma isoform;PP2A, B subunit, B' gamma isoform;PP2A, B subunit, B56 gamma isoform;PP2A, B subunit, PR61 gamma isoform;PP2A, B subunit, R5 gamma isoform;Renal carcinoma antigen NY-REN-29											4	1.31715	-0.061071	4	0.45213	-1.0139	4	0.59505	-1.02792	3	1.4219	-0.474384	3	0.17486	-1.05334	3	0.29487	-1.0883
1020	43.2	47.535	440	2.4711e-112	9	4	6	8	7	6	4	7	3	5	6	5	;Q13363(IPI00012835)	ENST00000290921	CTBP;CTBP1	C-terminal-binding protein 1		5	0.95912	0.0764505	5	3.3693	0.405875	5	2.975	0.437478	5	1.4222	0.0426908	5	1.1108	0.271459	5	1.4405	0.2272										6
1021	37.2	109.68	963	0	18	14	17	16	9	18	12	14	11	14	12	7	;P33176(IPI00012837)	ENST00000302418;ENST00000403329	KIF5B;KNS1;KNS	Kinesin-1 heavy chain;Ubiquitous kinesin heavy chain;Conventional kinesin heavy chain		8	0.90401	-0.0270321	8	3.0279	0.284673	8	2.96165	0.47718	6	1.50615	0.126488	6	0.867545	-0.0348408	6	1.4561	0.164092	8	2.2136	0.153503	8	0.390845	0.359163	8	0.79044	0.425359	14
1028	31.9	73.776	658	4.6282e-119	8	9	9	15	5	9	9	8	9	9	15	5	;P23786(IPI00012912)	ENST00000371486	CPT1;CPT2	Carnitine O-palmitoyltransferase 2, mitochondrial;Carnitine palmitoyltransferase II																				3	1.8757	-0.101772	3	0.30839	-0.0564046	3	0.2477	-1.25716
1029	33.8	23.147	207	2.3987e-82	3	5	4	5	5	4	4	3	5	4	5	5	;P07766(IPI00012923)	ENST00000361763	T3E;CD3E	T-cell surface glycoprotein CD3 epsilon chain;T-cell surface antigen T3/Leu-4 epsilon chain		5	0.96203	0.0643706	5	1.2005	-1.07858	5	1.1371	-0.938292	11	1.5231	0.131905	11	0.31373	-1.56004	11	0.43785	-1.47838	10	2.3911	0.243325	10	0.100055	-1.71069	10	0.21206	-1.47759	5
1030	16.6	72.964	682	4.7524e-28	4	7	2	6	2	6	2	4	7	6	6	2	;Q99081(IPI00012966)	ENST00000267811;ENST00000333725	HTF4;HEB;TCF12;BHLHB20	Transcription factor 12;Transcription factor HTF-4;E-box-binding protein;DNA-binding protein HTF4		4	1.4013	0.596176	4	0.678495	-1.9139	4	0.930425	-1.22896	6	1.54805	0.154977	6	0.215455	-2.05746	6	0.20136	-2.64049	5	1.6323	-0.29684	5	0.042976	-2.6738	5	0.068658	-2.99332	5
1031	48.9	35.144	305	2.4981e-176	7	10	10	8	7	10	10	7	10	10	8	7	;O00743(IPI00012970)	ENST00000373547	PPP6C;PPP6	Serine/threonine-protein phosphatase 6 catalytic subunit		5	0.86473	-0.0784774	5	2.4342	-0.0631496	5	2.2452	-0.0353184										3	2.3488	0.282804	3	0.30852	-0.179043	3	0.64217	0.022266
1034	24	63.47	588	0	9	5	7	9	4	5	7	9	5	5	9	4	;Q16630(IPI00012998;IPI00030654)	ENST00000266679;ENST00000351671	CFIM68;CPSF6	Cleavage and polyadenylation specificity factor subunit 6;Cleavage and polyadenylation specificity factor 68 kDa subunit;Pre-mRNA cleavage factor Im 68 kDa subunit;Protein HPBRII-4/7											3	1.3967	0.011022	3	1.0547	0.198561	3	1.3478	0.155621
1038	56.2	52.22	445	0	14	10	10	18	7	7	10	14	10	7	18	7	;P60228(IPI00013068)	ENST00000220849	EIF3S6;EIF3E;INT6	Eukaryotic translation initiation factor 3 subunit E;Eukaryotic translation initiation factor 3 subunit 6;eIF-3 p48;Viral integration site protein INT-6 homolog		3	0.95493	0.0429128	3	2.1028	-0.281993	3	1.8853	-0.210118	15	1.3234	-0.0354373	15	0.884	-0.122568	15	1.135	-0.133079	7	1.7575	-0.186806	7	0.31341	-0.0125854	7	0.59051	-0.039292
1039	35	95.737	856	0	18	17	18	21	11	19	17	17	16	18	20	10	;Q9BUJ2(IPI00013070;IPI00167147)	ENST00000263367;ENST00000352456;ENST00000378215;ENST00000392006	HNRNPUL1;HNRPUL1;E1BAP5	Heterogeneous nuclear ribonucleoprotein U-like protein 1;Adenovirus early region 1B-associated protein 5;E1B-55 kDa-associated protein 5		9	0.96673	0.0736503	9	2.7055	0.0801378	9	2.7186	0.229434	9	1.3557	-0.0122582	9	1.3837	0.549319	9	1.7074	0.438104	9	1.83	-0.0976643	9	0.48635	0.470047	9	0.78623	0.39088	9
1040	10	55.964	491	8.3933e-29	2	0	0	4	0	0	0	2	0	0	4	0	;O75449(IPI00013075)	ENST00000335643;ENST00000335647;ENST00000367411	KATNA1	Katanin p60 ATPase-containing subunit A1;p60 katanin
1043	42.3	44.468	378	2.3464e-274	10	7	9	13	3	9	9	10	7	9	13	3	;Q16543(IPI00013122)	ENST00000222005	CDC37;CDC37A	Hsp90 co-chaperone Cdc37;Hsp90 chaperone protein kinase-targeting subunit;p50Cdc37		5	0.99995	0.127434	5	2.8443	0.055546	5	2.7662	0.274278										5	2.26	0.184785	5	0.27509	-0.303525	5	0.61657	-0.00347905	3
1044	35.8	41.28	360	1.6049e-223	7	5	4	10	2	5	4	7	5	5	10	2	;P82650(IPI00013146)	ENST00000310776	RPMS22;GK002;MRPS22;C3orf5	28S ribosomal protein S22, mitochondrial;MRP-S22																													3
1045	34.2	64.706	584	2.4057e-235	6	5	4	6	2	6	4	6	5	6	6	2	;P41214(IPI00013160)	ENST00000271764;ENST00000367114	HCA56;EIF2D;LGTN	Ligatin;Hepatocellular carcinoma-associated antigen 56											3	1.6259	0.234608	3	0.73265	-0.318108	3	1.3253	0.186373	4	2.2377	0.126599	4	0.286705	-0.167904	4	0.603165	0.0482073	4
1047	25.4	20.116	173	1.8834e-19	2	1	0	3	3	1	0	2	1	1	3	3	;P82663(IPI00013167)	ENST00000253686	MRPS25;RPMS25	28S ribosomal protein S25, mitochondrial;MRP-S25
1048	34.4	69.491	669	3.2784e-299	17	15	15	18	9	14	15	17	15	14	18	9	;Q96PK6(IPI00013174)	ENST00000310137	RBM14;SIP	RNA-binding protein 14;RNA-binding motif protein 14;RRM-containing coactivator activator/modulator;Synaptotagmin-interacting protein;Paraspeckle protein 2		22	0.95108	0.0562372	22	2.7475	0.111188	22	2.4078	0.152926	25	1.346	-0.025711	25	1.1367	0.281645	25	1.5268	0.288271	25	2.0252	0.0402288	25	0.49557	0.647314	25	0.98765	0.719295	29
1049	34	17	144	1.0163e-20	5	3	3	6	5	4	3	5	3	4	6	5	;P41223(IPI00013180)	ENST00000222969;ENST00000403633	EDG2;BUD31	Protein BUD31 homolog;Protein G10 homolog;EDG-2											5	1.6159	0.188624	5	0.35035	-1.45517	5	0.47947	-1.29457
1050	61.3	26.458	235	2.4826e-80	7	7	9	8	6	11	9	7	7	11	8	6	;P41227(IPI00013184)	ENST00000370015	NAA10;ARD1;TE2;ARD1A	N-terminal acetyltransferase complex ARD1 subunit homolog A
1051	28.3	19.198	166	2.113e-70	1	5	4	3	3	4	4	1	5	4	3	3	;Q13405(IPI00013195)	ENST00000279242	OK/SW-cl.67;MRPL49;NOF1;C11orf4	39S ribosomal protein L49, mitochondrial;L49mt;MRP-L49;Protein NOF1;Neighbor of FAU
1053	66.7	50.704	450	0	16	11	9	15	10	12	9	16	11	12	15	10	;P41240(IPI00013212)	ENST00000220003	CSK	Tyrosine-protein kinase CSK;C-SRC kinase;Protein-tyrosine kinase CYL		10	0.881255	-0.0643439	10	3.96255	0.5581	10	3.40985	0.502752	12	1.19485	-0.217721	12	1.2989	0.518711	12	1.58905	0.339485	10	1.65295	-0.259574	10	0.43286	0.369629	10	0.71979	0.205924	11
1055	36.9	51.419	452	1.4588e-167	5	6	4	6	3	5	4	5	6	5	6	3	;Q13418(IPI00013219)	ENST00000299421;ENST00000396751	ILK1;ILK2;ILK	Integrin-linked protein kinase;ILK-1;ILK-2;59 kDa serine/threonine-protein kinase;p59ILK																				4	1.8896	-0.0640993	4	0.475455	0.506261	4	0.94999	0.545929	3
1058	53.4	8.5468	73	1.3231e-22	3	3	4	3	2	2	4	3	3	2	3	2	;Q9BZL1(IPI00013241)	ENST00000358666;ENST00000393848	UBL5	Ubiquitin-like protein 5		3	0.84249	-0.151447	3	0.24331	-3.35939	3	0.15239	-3.8826
1059	23.4	60.959	577	4.2226e-125	6	8	7	10	3	8	5	2	5	4	5	2	;P33240(IPI00607841;IPI00013256)	ENST00000372972	CSTF2	Cleavage stimulation factor 64 kDa subunit;CF-1 64 kDa subunit		5	0.90301	-0.0255451	5	2.5086	0.0952841	5	2.8679	0.306378										10	1.891	-0.0568084	10	0.388665	0.286812	10	0.69045	0.204312	3
1061	14.6	24.324	212	3.6681e-11	0	1	0	0	0	2	0	0	1	2	0	0	;Q9BW66(IPI00013263)	ENST00000216756	CINP	Cyclin-dependent kinase 2-interacting protein																													3
1062	13.1	28.8	251	1.1695e-15	1	1	1	2	0	2	1	1	1	2	2	0	;Q9BUN8(IPI00013271)	ENST00000259512	DERL1;UNQ243/PRO276;DER1	Derlin-1;Der1-like protein 1;Degradation in endoplasmic reticulum protein 1											4	1.2973	-0.0705746	4	0.72978	-0.348834	4	0.996805	-0.325483										6
1063	4.5	262.33	2243	8.4824e-46	3	2	2	3	2	5	2	3	2	5	3	2	;Q13439(IPI00013272;IPI00220522)	ENST00000273176;ENST00000356847;ENST00000361924	GOLGA4	Golgin subfamily A member 4;Trans-Golgi p230;256 kDa golgin;Golgin-245;Protein 72.1
1065	65.1	17.718	152	6.002e-184	9	11	9	10	7	11	9	9	11	11	10	7	;P62269(IPI00013296)	ENST00000211372;ENST00000374631;ENST00000383076	RPS18;D6S218E	40S ribosomal protein S18;Ke-3		23	0.93972	0.0357366	23	3.0003	0.238581	23	2.7798	0.282053	34	1.3136	-0.0784142	34	1.197	0.318818	34	1.54065	0.294662	24	1.9045	-0.0568905	24	0.48089	0.5892	24	0.92804	0.612573	20
1066	32.6	20.63	181	7.9715e-56	5	4	4	5	3	5	4	5	4	5	5	3	;Q13442(IPI00013297)	ENST00000350498	HASPP28;PDAP1	28 kDa heat- and acid-stable phosphoprotein;PDGF-associated protein;PDGFA-associated protein 1
1073	64.9	22.127	194	4.1456e-221	5	9	11	8	6	10	11	5	9	10	8	6	;P62081(IPI00013415)	ENST00000304921;ENST00000403564;ENST00000406376	RPS7	40S ribosomal protein S7		3	1.2274	0.4268	3	2.1014	-0.28247	3	2.0096	-0.195243										3	2.0951	0.119678	3	0.38595	0.0933495	3	0.78793	0.310217
1075	66.9	170.6	1512	0	59	56	51	66	40	58	51	59	56	58	66	40	;P07814(IPI00013452)	ENST00000366923	EPRS;GLNS;QPRS;PARS;PIG32;QARS	Bifunctional aminoacyl-tRNA synthetase;Proliferation-inducing gene 32 protein;Glutamyl-tRNA synthetase;Glutamate--tRNA ligase;Prolyl-tRNA synthetase;Proline--tRNA ligase		34	0.952125	0.0425548	34	3.2975	0.333164	34	3.1653	0.465309	27	1.3876	0.00306615	27	1.2338	0.390151	27	1.7917	0.541431	35	2.045	0.0202652	35	0.54237	0.718307	35	1.0726	0.829952	34
1076	29.8	21.21	181	1.5166e-31	3	3	4	4	3	4	4	3	3	4	4	3	;O43665(IPI00643554;IPI00013454;IPI00216532)	ENST00000369101;ENST00000369103;ENST00000392865	RGS10	Regulator of G-protein signaling 10
1077	9.7	162.24	1438	1.0005e-110	2	2	6	3	0	7	6	2	2	7	3	0	;P30622(IPI00217113;IPI00013455;IPI00027172)	ENST00000302528;ENST00000358808;ENST00000361654	CYLN1;RSN;CLIP1	CAP-Gly domain-containing linker protein 1;Restin;Cytoplasmic linker protein 170 alpha-2;Reed-Sternberg intermediate filament-associated protein;Cytoplasmic linker protein 1
1078	9.8	50.75	478	1.3998e-31	1	1	3	3	1	2	3	1	1	2	3	1	;O43670(IPI00013457;IPI00219759)	ENST00000321233;ENST00000341711;ENST00000342555;ENST00000394679	ZNF207	Zinc finger protein 207		4	1.0214	0.132017	4	1.8595	-0.441833	4	1.6909	-0.47611										3	2.1514	0.0737637	3	0.19695	-0.643679	3	0.36747	-0.600945	5
1080	45.7	38.792	348	2.5893e-272	12	8	8	10	5	9	8	12	8	9	10	5	;O43681(IPI00013466)	ENST00000357332	ARSA;ASNA1;TRC40	Arsenical pump-driving ATPase;Arsenite-translocating ATPase;Arsenical resistance ATPase;Arsenite-transporting ATPase		10	0.8893	-0.0566536	10	3.69645	0.506921	10	3.3095	0.559338	4	1.3955	0.00868239	4	1.2797	0.424834	4	1.73475	0.453722	7	1.9517	-0.0715707	7	0.47261	0.453789	7	0.89561	0.597819	5
1081	50	37.154	328	4.5788e-297	9	10	9	10	8	8	9	9	10	8	10	8	;O43684(IPI00013468)	ENST00000368865	BUB3	Mitotic checkpoint protein BUB3		15	0.98289	0.0975567	15	1.3628	-0.926254	15	1.3094	-0.801858	17	1.5193	0.123018	17	0.38239	-1.26866	17	0.54877	-1.19558	28	2.12935	0.092938	28	0.14138	-1.20851	28	0.28275	-1.14106	11
1082	63.6	49.906	445	0	19	14	15	21	14	14	2	2	3	2	3	2	;Q13885(IPI00013475)	ENST00000333628;ENST00000259818	TUBB2A;TUBB2	Tubulin beta-2A chain;Tubulin beta-2B chain
1083	56	31.324	293	0	10	10	11	11	7	8	11	10	10	8	11	7	;P15880(IPI00013485)	ENST00000343262	RPS2;RPS4	40S ribosomal protein S2;S4;LLRep3 protein		4	0.885995	-0.038673	4	3.4794	0.496198	4	2.78105	0.32108
1084	61.3	103.06	892	0	32	20	23	36	15	21	13	19	10	12	23	6	;P12814(IPI00013508)	ENST00000193403;ENST00000394419	ACTN1	Alpha-actinin-1;Alpha-actinin cytoskeletal isoform;Non-muscle alpha-actinin-1;F-actin cross-linking protein		8	0.91605	-0.0397793	8	3.48065	0.433214	8	3.1868	0.502147	3	1.4659	0.0625125	3	1.393	0.606909	3	1.7675	0.541067	6	1.83845	-0.152444	6	0.498195	0.921667	6	0.855895	0.637277	9
1086	15.5	51.476	466	3.2776e-126	4	3	1	3	3	1	1	4	3	1	3	3	;Q13505(IPI00013678;IPI00914855)	ENST00000368376	MTX1;MTXN;MTX	Metaxin-1;Mitochondrial outer membrane import complex protein 1											4	1.3369	-0.0374798	4	0.820075	-0.205299	4	0.98453	-0.353654
1089	22.9	46.503	411	1.4303e-133	2	3	2	4	0	5	2	2	3	5	4	0	;Q13510(IPI00418446;IPI00013698)	ENST00000262097;ENST00000381733	ASAH;ASAH1;HSD-33;HSD33	Acid ceramidase;Acylsphingosine deacylase;N-acylsphingosine amidohydrolase;Putative 32 kDa heart protein;Acid ceramidase subunit alpha;Acid ceramidase subunit beta
1091	15	116.97	1007	1.9721e-193	8	3	6	9	2	3	6	8	3	3	9	2	;Q13523(IPI00013721)	ENST00000337659	PRP4;KIAA0536;PRPF4B;PRP4H;PRP4K	Serine/threonine-protein kinase PRP4 homolog;PRP4 pre-mRNA-processing factor 4 homolog;PRP4 kinase											3	1.4721	0.0970923	3	1.4583	0.835805	3	2.4112	1.06683
1092	54	18.243	163	5.144e-217	4	5	4	6	2	4	4	4	5	4	6	2	;Q13526(IPI00013723)	ENST00000247970	PIN1	Peptidyl-prolyl cis-trans isomerase NIMA-interacting 1;Rotamase Pin1;PPIase Pin1		3	0.99852	0.0979702	3	2.1953	-0.0553427	3	2.1729	0.0579744										4	2.01105	0.0437081	4	0.273675	-0.226311	4	0.494765	-0.32558	3
1093	17.5	81.462	710	7.9645e-47	6	4	4	7	4	9	4	6	4	9	7	4	;Q9NYY8(IPI00013735)	ENST00000236980;ENST00000402774;ENST00000403094	FASTKD2;KIAA0971	FAST kinase domain-containing protein 2		4	0.832805	-0.154891	4	1.9517	-0.350212	4	1.55545	-0.454713										4	1.58015	-0.348111	4	0.29495	-0.170617	4	0.367075	-0.726088
1094	16	70.52	619	2.3604e-11	1	2	3	2	1	3	3	1	2	3	2	1	;Q9BRD0(IPI00013743)	ENST00000260210	BUD13	BUD13 homolog
1096	47.7	55.102	482	0	11	9	9	11	8	9	5	7	5	4	7	3	;Q13547(IPI00013774)	ENST00000373548	HDAC1;RPD3L1	Histone deacetylase 1											5	1.3794	-0.00995633	5	0.69773	-0.386541	5	0.86159	-0.602092										3
1097	16.8	85.852	755	3.8497e-126	6	6	5	10	5	7	5	6	6	7	10	5	;O43719(IPI00013788)	ENST00000218364	HTATSF1	HIV Tat-specific factor 1		4	0.886115	-0.0504467	4	3.55	0.68628	4	3.17275	0.583277	3	1.4893	0.0933503	3	1.0175	0.243234	3	1.5742	0.492576										3
1098	16.7	47.34	418	9.2405e-15	3	1	1	5	1	1	1	3	1	1	5	1	;Q6GMV2(IPI00013789)	ENST00000389501	RAI15;SMYD5	SET and MYND domain-containing protein 5;Retinoic acid-induced protein 15;Protein NN8-4AG
1099	59.3	104.85	911	0	32	26	27	35	22	28	16	19	16	19	22	13	;O43707(IPI00013808)	ENST00000252699	ACTN4	Alpha-actinin-4;Non-muscle alpha-actinin 4;F-actin cross-linking protein		9	0.82264	-0.175215	9	3.723	0.576279	9	2.8417	0.35007	5	1.3466	-0.0406114	5	0.98574	0.160936	5	1.3417	0.121931	12	2.08405	0.0530862	12	0.31909	0.11545	12	0.68658	0.299399	9
1100	23.1	24.212	216	5.3468e-115	1	1	0	2	2	1	0	1	1	1	2	2	;O43708(IPI00013809)	ENST00000216465;ENST00000393741	GSTZ1;MAAI	Maleylacetoacetate isomerase;Glutathione S-transferase zeta 1;GSTZ1-1
1101	16	31.88	281	0.00024864	1	2	2	3	2	3	2	1	2	3	3	2	;O43709(IPI00013810)	ENST00000265758	PP3381;WBSCR22;HUSSY-03	Uncharacterized methyltransferase WBSCR22;Williams-Beuren syndrome chromosomal region 22 protein																													3
1104	23.7	61.494	536	2.7539e-120	6	3	12	4	3	8	12	6	3	8	4	3	;Q13573(IPI00013830)	ENST00000261531	SKIIP;SNW1;SKIP	SNW domain-containing protein 1;Nuclear protein SkiP;Ski-interacting protein;Nuclear receptor coactivator NCoA-62		5	0.93792	0.0387549	5	1.8569	-0.465148	5	1.3333	-0.733454																			3
1105	9.9	27.683	243	2.9225e-66	1	2	2	1	1	1	2	1	2	1	1	1	;P09326(IPI00013831)	ENST00000368046	BCM1;CD48;BLAST1	CD48 antigen;B-lymphocyte activation marker BLAST-1;BCM1 surface antigen;Leukocyte antigen MEM-102;TCT.1
1108	50.8	52.645	480	0	12	12	11	14	15	14	10	12	12	14	14	15	;P31930(IPI00013847)	ENST00000203407	UQCRC1	Cytochrome b-c1 complex subunit 1, mitochondrial;Ubiquinol-cytochrome-c reductase complex core protein 1;Complex III subunit 1		12	0.85939	-0.100407	12	1.9752	-0.345983	12	1.6005	-0.405406	14	1.2793	-0.109151	14	0.805025	-0.225294	14	0.963645	-0.345028	15	1.7342	-0.201556	15	0.32799	-0.0573704	15	0.55041	-0.169305	14
1109	23.2	35.329	336	0	2	4	3	4	1	4	3	2	4	4	4	1	;P31937(IPI00013860)	ENST00000265395	HIBADH	3-hydroxyisobutyrate dehydrogenase, mitochondrial
1110	66	23.819	212	1.7776e-76	9	5	5	11	2	7	5	9	5	7	11	2	;P23919(IPI00013862)	ENST00000305784;ENST00000400770	CDC8;TYMK;DTYMK;TMPK	Thymidylate kinase;dTMP kinase		8	0.924355	-0.000224939	8	3.0371	0.308134	8	2.77885	0.429417	6	1.59205	0.177117	6	1.2464	0.490092	6	1.8316	0.584689	5	2.2878	0.20286	5	0.53065	0.801408	5	1.089	0.921616	9
1111	39.5	90.069	792	0	11	8	9	11	7	9	9	11	8	9	11	7	;P23921(IPI00013871)	ENST00000300738	RR1;RRM1	Ribonucleoside-diphosphate reductase large subunit;Ribonucleoside-diphosphate reductase subunit M1;Ribonucleotide reductase large subunit		10	0.922775	0.0179589	10	1.13865	-1.17239	10	1.08415	-1.11226	8	1.473	0.100225	8	0.361805	-1.3725	8	0.42744	-1.51907	9	1.9241	-0.0495466	9	0.11027	-1.68722	9	0.22744	-1.47028	7
1112	41	36.926	346	1.3798e-262	5	5	8	7	5	6	8	5	5	6	7	5	;P31942(IPI00216492;IPI00216493;IPI00013877)	ENST00000265866	HNRNPH3;HNRPH3	Heterogeneous nuclear ribonucleoprotein H3		6	0.92301	-0.00400621	6	4.14305	0.777385	6	3.5928	0.728158	14	1.35485	-0.0439191	14	1.5123	0.718369	14	1.9765	0.670773	15	1.8922	-0.0482842	15	0.56705	0.805997	15	1.0201	0.806205	8
1113	55	49.229	449	0	13	16	16	14	17	16	9	6	8	8	7	9	;P31943(IPI00013881)	ENST00000329433;ENST00000356731;ENST00000393432	HNRPH;HNRPH1;HNRNPH1	Heterogeneous nuclear ribonucleoprotein H;Heterogeneous nuclear ribonucleoprotein H, N-terminally processed		10	0.96402	0.0662243	10	2.57735	0.025709	10	2.28775	0.0281336	5	1.4482	0.0631959	5	0.76006	-0.259105	5	1.0607	-0.227176	15	1.8604	-0.0743493	15	0.3495	0.107783	15	0.61373	0.149732	14
1115	26.2	32.688	282	2.2938e-75	3	3	4	4	2	4	3	3	3	4	4	2	;Q13595(IPI00013891)	ENST00000297071	TRA2A	Transformer-2 protein homolog alpha;Transformer-2 protein homolog A		7	0.88917	-0.0458033	7	2.1109	-0.350503	7	1.8078	-0.371888	5	1.4219	0.0523603	5	0.84442	-0.0840995	5	1.1155	-0.140494	5	2.6367	0.39918	5	0.36016	0.103468	5	0.77838	0.335473	5
1116	71.8	62.639	543	0	29	30	36	35	26	30	36	29	30	30	35	26	;P31948(IPI00013894)	ENST00000305218;ENST00000358794;ENST00000394563	STIP1	Stress-induced-phosphoprotein 1;Hsc70/Hsp90-organizing protein;Transformation-sensitive protein IEF SSP 3521;NY-REN-11 antigen		28	0.942575	0.0275626	28	3.0437	0.241829	28	2.75345	0.322506	22	1.3431	-0.0256383	22	0.918995	-0.0346047	22	1.21115	-0.0371346	57	1.9364	-0.0323249	57	0.29414	-0.199721	57	0.5466	-0.158824	19
1118	15.8	84.141	748	2.0886e-97	2	7	5	6	4	6	5	2	7	6	6	4	;O14672(IPI00013897)	ENST00000260408	MADM;KUZ;ADAM10	Disintegrin and metalloproteinase domain-containing protein 10;Mammalian disintegrin-metalloprotease;Kuzbanian protein homolog;CDw156																				3	1.6345	-0.279885	3	0.098799	-1.6738	3	0.046528	-3.61397	3
1120	67.4	14.515	132	8.0407e-227	9	11	8	9	8	12	8	9	11	12	9	8	;P25398(IPI00013917)	ENST00000230050;ENST00000367905	RPS12	40S ribosomal protein S12		8	0.95658	0.0522599	8	3.57845	0.393004	8	3.23045	0.530195	7	1.3394	-0.0423598	7	1.4383	0.580241	7	1.73	0.488303	8	2.10255	0.102129	8	0.55296	0.751832	8	1.12315	0.901564	5
1123	25.4	38.809	358	1.0138e-38	3	2	4	4	3	3	4	3	2	3	4	3	;P15927(IPI00013939;IPI00647667;IPI00646500)	ENST00000313433;ENST00000373912	RPA2;RPA34;REPA2;RPA32	Replication protein A 32 kDa subunit;RP-A p34;Replication factor A protein 2
1125	33.5	34.063	313	2.8767e-159	5	6	7	7	4	8	7	5	6	8	7	4	;O43765(IPI00013949)	ENST00000221566	SGT;SGT1;SGTA	Small glutamine-rich tetratricopeptide repeat-containing protein alpha;Alpha-SGT;Vpu-binding protein		13	0.96395	0.0629594	13	3.1617	0.196464	13	2.9466	0.350205	7	1.414	0.0120134	7	1.0569	0.155105	7	1.491	0.266802	9	2.0552	0.0480264	9	0.35542	0.10991	9	0.70736	0.154721	8
1126	8.7	121.72	1121	4.908e-47	2	2	4	5	2	3	4	2	2	3	5	2	No_Reviewed_Info	ENST00000315574;ENST00000395474		WD repeat-containing protein 6
1128	23.8	7.2454	63	4.8834e-20	2	0	0	2	3	1	0	2	0	1	2	3	;P15954(IPI00013968)	ENST00000247655	COX7C	Cytochrome c oxidase subunit 7C, mitochondrial;Cytochrome c oxidase polypeptide VIIc
1129	38.8	37.893	361	6.944e-275	6	5	3	8	2	5	3	6	5	5	8	2	;O96008(IPI00014053)	ENST00000252487;ENST00000405636	TOMM40;PEREC1;TOM40;C19orf1	Mitochondrial import receptor subunit TOM40 homolog;Translocase of outer membrane 40 kDa subunit homolog;Protein Haymaker;p38.5																				4	1.8972	-0.0662247	4	0.52125	0.760671	4	0.977025	0.695268
1133	34.2	11.986	111	5.387e-59	2	2	2	2	2	1	2	2	2	1	2	2	;Q15004(IPI00014147)	ENST00000300035	L5;KIAA0101;PAF;NS5ATP9	PCNA-associated factor;p15PAF;Overexpressed in anaplastic thyroid carcinoma 1;Hepatitis C virus NS5A-transactivated protein 9		3	0.90565	-0.00621901	3	0.10094	-4.73402	3	0.10977	-4.52374
1134	12.5	34.833	297	2.6512e-48	1	1	1	2	1	3	1	1	1	3	2	1	;Q15006(IPI00014149)	ENST00000220853	TTC35;KIAA0103	Tetratricopeptide repeat protein 35
1135	52.7	45.531	389	6.3694e-257	10	11	10	11	6	10	10	10	11	10	11	6	;Q15008(IPI00014151)	ENST00000295901	KIAA0107;PFAAP4;PSMD6	26S proteasome non-ATPase regulatory subunit 6;26S proteasome regulatory subunit S10;p42A;Proteasome regulatory particle subunit p44S10;Phosphonoformate immuno-associated protein 4;Breast cancer-associated protein SGA-113M		14	0.950925	0.0440648	14	2.5813	0.00318798	14	2.67725	0.236588	9	1.3727	-0.00837592	9	0.99437	0.135888	9	1.2934	0.137455	11	1.8973	-0.0575179	11	0.38304	0.225604	11	0.70911	0.268802	10
1138	61.4	45.46	396	0	11	11	14	13	11	15	14	11	11	15	13	11	;Q15019(IPI00871851;IPI00014177)	ENST00000360051;ENST00000391971;ENST00000391973;ENST00000401990;ENST00000402092;ENST00000402251	KIAA0158;DIFF6;NEDD5;SEPT2	Septin-2;Neural precursor cell expressed developmentally down-regulated protein 5		9	0.93354	0.0145025	9	2.905	0.184447	9	2.6364	0.27371	11	1.444	0.023155	11	0.99217	0.0919367	11	1.3293	0.12339	8	2.25225	0.156533	8	0.32128	-0.0609555	8	0.64442	0.113128	11
1139	46.9	27.335	258	2.7114e-193	5	6	7	7	6	7	7	5	6	7	7	6	;Q9UKY7(IPI00014197)	ENST00000264993;ENST00000393122	H41;CDV3	Protein CDV3 homolog
1140	24.7	31.835	291	5.5507e-73	1	2	2	3	2	3	2	1	2	3	3	2	;Q15024(IPI00014198)	ENST00000265564	KIAA0116;EXOSC7;RRP42	Exosome complex exonuclease RRP42;Ribosomal RNA-processing protein 42;Exosome component 7;p8
1141	23.6	81.535	740	3.4164e-112	8	3	2	8	4	4	2	8	3	4	8	4	;Q15027(IPI00014199)	ENST00000158762	KIAA0050;ACAP1;CENTB1	ARFGAP with coiled-coil, ANK repeat and PH domain-containing protein 1;Centaurin-beta-1											5	1.2895	-0.0550146	5	0.8751	0.015723	5	1.167	0.0258004
1142	17.4	101.97	903	1.1803e-235	6	5	4	9	0	6	4	6	5	6	9	0	;Q15031(IPI00014213)	ENST00000265537	KIAA0028;LARS2	Probable leucyl-tRNA synthetase, mitochondrial;Leucine--tRNA ligase
1143	18.3	52.901	470	1.3131e-119	1	5	3	3	2	2	3	1	5	2	3	2	;Q15036(IPI00014219)	ENST00000233575	SNX17;KIAA0064	Sorting nexin-17
1145	44.7	31.362	282	5.0689e-290	7	3	4	8	2	3	4	7	3	3	8	2	;Q07021(IPI00014230)	ENST00000225698	C1QBP;GC1QBP;HABP1;SF2P32	Complement component 1 Q subcomponent-binding protein, mitochondrial;Glycoprotein gC1qBP;GC1q-R protein;Hyaluro-binding protein 1;Mitochondrial matrix protein p32;p33
1146	21.7	23.362	203	6.1192e-54	3	1	1	2	1	1	1	3	1	1	2	1	;Q15041(IPI00014232)	ENST00000304414	ARL6IP1;KIAA0069;ARL6IP	ADP-ribosylation factor-like protein 6-interacting protein 1
1147	11.8	110.52	981	8.3264e-80	2	2	1	6	1	4	1	2	2	4	6	1	;Q15042(IPI00014235)	ENST00000264158;ENST00000375836	RAB3GAP;RAB3GAP1;KIAA0066	Rab3 GTPase-activating protein catalytic subunit;RAB3 GTPase-activating protein 130 kDa subunit;Rab3-GAP p130
1148	47.1	68.047	597	0	22	17	20	21	13	19	20	21	17	19	20	13	;Q15046(IPI00014238)	ENST00000302445;ENST00000319410	KIAA0070;KARS	Lysyl-tRNA synthetase;Lysine--tRNA ligase		16	0.907515	-0.070611	16	3.8961	0.567328	16	3.0786	0.465185	21	1.3797	-0.0251153	21	1.433	0.619195	21	1.9142	0.612323	15	2.0081	-0.0177751	15	0.51591	0.702395	15	0.99874	0.834402	15
1150	19.5	41.193	365	1.3686e-67	2	2	3	2	1	3	3	2	2	3	2	1	;Q15050(IPI00014253)	ENST00000320270	KIAA0112;RRS1;RRR	Ribosome biogenesis regulatory protein homolog																													4
1151	24.7	87.498	776	1.5549e-149	9	8	11	11	4	6	9	7	7	4	9	3	;Q15052(IPI00014256)	ENST00000250617	ARHGEF6;COOL2;PIXA;KIAA0006	Rho guanine nucleotide exchange factor 6;Rac/Cdc42 guanine nucleotide exchange factor 6;PAK-interacting exchange factor alpha;Alpha-Pix;COOL-2		3	0.91847	-0.0089768	3	0.85769	-1.52623	3	0.63744	-1.80653	3	1.3986	0.00960449	3	0.2627	-1.85576	3	0.3159	-1.99182	6	2.0075	0.0202652	6	0.113615	-1.58887	6	0.159845	-1.86567
1152	37.5	27.385	248	1.846e-162	6	5	5	5	2	3	5	6	5	3	5	2	;Q15056(IPI00014263)	ENST00000265753;ENST00000353999	EIF4H;WSCR1;WBSCR1;KIAA0038	Eukaryotic translation initiation factor 4H;Williams-Beuren syndrome chromosomal region 1 protein		4	1.02935	0.118902	4	2.07555	-0.371669	4	2.08105	-0.128227	10	1.49445	0.0828071	10	0.68638	-0.354852	10	0.986355	-0.196424	5	1.951	-0.0450367	5	0.2195	-0.346237	5	0.42658	-0.374606	4
1153	13.8	88.028	778	5.6014e-88	1	3	3	4	0	4	3	1	3	4	4	0	;Q15057(IPI00014264)	ENST00000326793	CENTB2;KIAA0041;ACAP2	ARFGAP with coiled-coil, ANK repeat and PH domain-containing protein 2;Centaurin-beta-2
1154	27.3	55.827	501	3.5344e-65	6	7	8	6	5	6	8	6	7	6	6	5	;Q13610(IPI00014298)	ENST00000258531	PWP1	Periodic tryptophan protein 1 homolog;Keratinocyte protein IEF SSP 9502		9	1.0097	0.150605	9	1.8737	-0.394437	9	1.8667	-0.185677	6	1.63345	0.251676	6	0.611515	-0.627858	6	0.90256	-0.534544	7	2.4764	0.317089	7	0.20668	-0.609193	7	0.42896	-0.566602	5
1155	9.7	55.384	496	2.1076e-47	4	3	4	3	3	5	4	4	3	5	3	3	;Q15070(IPI00014301;IPI00395015)	ENST00000285848;ENST00000358043	OXA1L	Mitochondrial inner membrane protein OXA1L;Oxidase assembly 1-like protein;OXA1Hs;Hsa		3	1.1492	0.331912	3	1.1816	-1.1213	3	1.281	-0.742231	3	1.5663	0.182725	3	0.24475	-1.9466	3	0.23746	-2.39036	4	2.7839	0.526284	4	0.1109	-1.63885	4	0.28998	-1.12546	3
1157	23.2	89.677	776	8.2019e-90	5	4	11	8	2	5	11	5	4	5	8	2	;Q13616(IPI00014310)	ENST00000325222;ENST00000409469	CUL1	Cullin-1		7	0.94004	0.026962	7	3.2493	0.290757	7	2.3465	0.0283605																			3
1158	26.4	89.503	764	4.3074e-172	8	10	9	14	4	8	9	8	10	8	14	4	;Q13617(IPI00014311)	ENST00000374748;ENST00000374749;ENST00000374751	CUL2	Cullin-2											7	1.4921	0.106803	7	1.3321	0.459735	7	1.929	0.591266	4	2.14615	0.119216	4	0.51133	0.519467	4	0.91114	0.530082	4
1159	30.5	88.929	768	4.0422e-228	14	6	6	15	4	9	6	14	6	9	15	4	;Q13618(IPI00382458;IPI00014312)	ENST00000264414;ENST00000344951	KIAA0617;CUL3	Cullin-3		5	0.98234	0.0867645	5	2.6028	0.105926	5	2.63	0.22822	8	1.4672	0.0783519	8	0.884845	-0.0465386	8	1.18215	-0.0267467	5	2.0366	0.0228111	5	0.27606	-0.19784	5	0.54645	-0.221454	5
1160	14.8	71.729	642	4.7118e-50	0	5	4	1	1	3	4	0	5	3	1	1	;Q9Y6Y0(IPI00014319)	ENST00000367498	ARA3;IVNS1ABP;HSPC068;KIAA0850;FLARA3;NS1BP;NS1	Influenza virus NS1A-binding protein;Aryl hydrocarbon receptor-associated protein 3		4	0.887935	-0.0620556	4	1.85675	-0.416001	4	1.58785	-0.446023										4	1.8892	-0.0901946	4	0.0994085	-1.54845	4	0.231685	-1.2655
1161	10	85.583	763	7.0406e-40	1	1	2	4	1	3	2	1	0	3	4	1	;Q13627(IPI00219251;IPI00219252;IPI00014344;IPI00219250)	ENST00000321219;ENST00000339659;ENST00000398956;ENST00000398960	DYRK1A;DYRK;MNBH;MNB	Dual specificity tyrosine-phosphorylation-regulated kinase 1A;Protein kinase minibrain homolog;HP86;Dual specificity YAK1-related kinase
1162	32.1	35.892	321	6.4358e-104	2	3	2	5	2	3	2	2	3	3	5	2	;Q13630(IPI00014361)	ENST00000360125	TSTA3;SDR4E1	GDP-L-fucose synthetase;Protein FX;Red cell NADP(H)-binding protein;GDP-4-keto-6-deoxy-D-mannose-3,5-epimerase-4-reductase
1164	15.1	92.032	836	6.535e-31	3	4	6	2	3	7	4	2	2	6	2	2	;P25440(IPI00440502;IPI00014414)	ENST00000308627;ENST00000374825;ENST00000374831;ENST00000383108;ENST00000395289;ENST00000399315;ENST00000399527;ENST00000399528;ENST00000399529	BRD2;KIAA9001;RING3	Bromodomain-containing protein 2;Protein RING3;O27.1.1
1165	26.9	13.596	119	5.6393e-57	2	2	3	2	1	2	3	2	2	2	2	1	;O43805(IPI00014437)	ENST00000322310	SSNA1;NA14	Sjoegren syndrome nuclear autoantigen 1;Nuclear autoantigen of 14 kDa
1166	57.8	25.789	244	1.6388e-130	5	7	8	8	6	8	8	5	7	8	8	6	;P09417(IPI00014439)	ENST00000281243	DHPR;QDPR	Dihydropteridine reductase;HDHPR;Quinoid dihydropteridine reductase		8	0.911205	-0.00128742	8	2.5147	0.0270234	8	2.1406	0.0792491	5	1.4268	0.0254011	5	0.77116	-0.0976938	5	1.4886	0.235022	15	1.9287	-0.0311361	15	0.43135	0.61475	15	0.86337	0.659178	16
1168	12.2	86.131	780	1.0184e-134	1	2	2	4	0	2	2	1	2	2	4	0	;O43815(IPI00654594;IPI00014456)	ENST00000263918;ENST00000379213	STRN	Striatin
1170	22.4	46.75	434	1.0855e-192	6	7	3	7	4	7	3	6	7	7	7	4	;Q13685(IPI00014481)	ENST00000248450	AAMP	Angio-associated migratory cell protein											3	1.3142	-0.0511044	3	0.27779	-1.73329	3	0.36387	-1.56657	4	1.53065	-0.383491	4	0.089864	-1.83042	4	0.159	-1.92205	5
1171	9.9	44.712	414	1.0067e-151	2	1	1	4	1	1	1	2	1	1	4	1	;P25490(IPI00014513)	ENST00000262238;ENST00000361929	YY1;INO80S	Transcriptional repressor protein YY1;Yin and yang 1;Delta transcription factor;NF-E1;INO80 complex subunit S;Transcription factor YY2;Yin and yang 2;Zinc finger protein 631
1172	55.3	22.977	206	9.4772e-202	9	7	6	10	5	7	6	9	7	7	10	5	;Q9NP72(IPI00014577)	ENST00000356940;ENST00000375800	RAB18	Ras-related protein Rab-18		3	0.91357	0.00624372	3	2.5849	0.0296485	3	2.1523	-0.00331661	3	1.565	0.154143	3	0.75233	-0.232409	3	1.1265	-0.142207	3	2.3719	0.213423	3	0.24549	-0.385512	3	0.60021	0.0204635	3
1173	16.5	27.076	248	1.0581e-09	1	2	5	2	1	2	5	1	2	2	2	1	;P09496(IPI00014587;IPI00216393;IPI00790571)	ENST00000242285;ENST00000345519;ENST00000396603	CLTA	Clathrin light chain A		3	0.97216	0.0622533	3	2.2677	-0.0581782	3	2.0546	0.282053
1174	18.1	32.144	293	5.6394e-18	2	2	3	3	1	3	3	2	2	3	3	1	;Q92572(IPI00014624)	ENST00000316788	AP3S1;CLAPS3	AP-3 complex subunit sigma-1;Adapter-related protein complex 3 sigma-1 subunit;AP-3 complex sigma-3A subunit;Sigma-adaptin 3a;Sigma-3A-adaptin;Sigma3A-adaptin;Clathrin-associated/assembly/adapter protein, small 3
1175	65.8	25.734	231	8.7231e-61	7	5	5	9	5	6	5	7	5	6	9	5	;Q15102(IPI00014808)	ENST00000262890	PAFAH1B3;PAFAHG	Platelet-activating factor acetylhydrolase IB subunit gamma;PAF acetylhydrolase 29 kDa subunit;PAF-AH subunit gamma;PAFAH subunit gamma		15	0.9151	-0.0052417	15	3.9946	0.642926	15	3.0827	0.422079	11	1.367	0.0200609	11	1.5309	0.739069	11	1.9619	0.653648	5	1.7842	-0.115067	5	0.60034	0.805685	5	1.1334	0.902371	14
1178	7.1	49.244	436	2.177e-115	1	1	2	2	1	1	2	1	1	1	2	1	;Q15118(IPI00014831)	ENST00000282077;ENST00000392571;ENST00000410055	PDK1	[Pyruvate dehydrogenase [lipoamide]] kinase isozyme 1, mitochondrial;Pyruvate dehydrogenase kinase isoform 1
1180	14.5	46.938	406	1.5368e-78	2	2	2	2	1	2	2	2	2	2	2	1	;Q15120(IPI00014849)	ENST00000379162	PDK3	[Pyruvate dehydrogenase [lipoamide]] kinase isozyme 3, mitochondrial;Pyruvate dehydrogenase kinase isoform 3																													3
1181	56.9	15.04	130	1.002e-78	3	3	3	4	2	4	3	3	3	4	4	2	;Q15121(IPI00014850)	ENST00000360472;ENST00000368075;ENST00000368076	PEA15	Astrocytic phosphoprotein PEA-15;Phosphoprotein enriched in diabetes																				4	1.84965	-0.104517	4	0.28844	-0.0879186	4	0.521655	-0.140497	4
1184	16.7	531.78	4684	0	23	30	29	32	10	27	27	23	29	27	30	10	;Q15149(IPI00398778;IPI00398777;IPI00014898;IPI00398779;IPI00398776;IPI00398775;IPI00420096;IPI00398002;IPI00186711)	ENST00000322810;ENST00000345136;ENST00000357316	PLEC1;PLEC	Plectin-1;Hemidesmosomal protein 1		10	0.86231	-0.10214	10	1.86085	-0.494699	10	1.56605	-0.399446	14	1.4398	0.0450451	14	0.617575	-0.592944	14	0.83135	-0.54731	22	1.97705	-0.0194476	22	0.279115	-0.15536	22	0.52038	-0.192157	17
1186	11.3	42.344	372	3.6706e-67	3	1	1	2	0	1	1	3	1	1	2	0	;O94768(IPI00014934)	ENST00000263955;ENST00000409228	STK17B;DRAK2	Serine/threonine-protein kinase 17B;DAP kinase-related apoptosis-inducing protein kinase 2
1187	51	23.671	210	2.2755e-158	10	8	12	8	8	9	12	10	8	9	8	8	;P82979(IPI00014938)	ENST00000336133	HCC1;HSPC316;SARNP	SAP domain-containing ribonucleoprotein;Nuclear protein Hcc-1;Proliferation-associated cytokine-inducible protein CIP29;Cytokine-induced protein of 29 kDa		7	0.89288	-0.0420477	7	2.2214	-0.230293	7	2.101	-0.114707	5	1.3959	0.0785547	5	1.0114	0.143853	5	1.4648	0.234002	3	1.943	-0.0345142	3	0.32372	-0.0643782	3	0.61093	0.0282705	5
1188	16.3	56.193	486	7.0491e-47	3	1	1	4	0	1	1	3	1	1	4	0	;Q15172(IPI00014978)	ENST00000261461	PPP2R5A	Serine/threonine-protein phosphatase 2A 56 kDa regulatory subunit alpha isoform;PP2A, B subunit, B' alpha isoform;PP2A, B subunit, B56 alpha isoform;PP2A, B subunit, PR61 alpha isoform;PP2A, B subunit, R5 alpha isoform
1189	76.8	32.66	289	0	19	12	14	19	10	15	14	19	12	15	19	10	;Q15181(IPI00015018)	ENST00000373232	IOPPP;PPA1;PP	Inorganic pyrophosphatase;Pyrophosphate phospho-hydrolase		13	0.94838	0.0335768	13	3.3404	0.340209	13	3.3789	0.57743	14	1.34315	-0.0500029	14	1.64675	0.768038	14	2.10445	0.723369	13	2.093	0.0718526	13	0.60474	0.882256	13	1.17	0.932922	14
1190	38.8	18.697	160	4.051e-241	6	5	6	6	6	6	6	6	5	6	6	6	;Q15185(IPI00015029)	ENST00000262033	PTGES3;TEBP;P23	Prostaglandin E synthase 3;Cytosolic prostaglandin E2 synthase;Telomerase-binding protein p23;Progesterone receptor complex p23		7	0.81173	-0.16973	7	3.0393	0.309715	7	2.6121	0.219898										3	1.2098	-0.675898	3	0.34159	-0.0550988	3	0.43319	-0.558191	5
1191	79.6	12.732	113	1.5029e-297	7	4	2	6	3	3	2	4	2	3	3	2	;P41567(IPI00015077)	ENST00000310837	EIF1;SUI1	Eukaryotic translation initiation factor 1;Protein translation factor SUI1 homolog;Sui1iso1;A121
1193	25.3	9.8602	79	8.3752e-23	3	3	3	3	3	3	3	3	3	3	3	3	;P33552(IPI00015105)	ENST00000314355	CKS2	Cyclin-dependent kinases regulatory subunit 2		6	0.44489	-1.07437	6	0.28584	-3.20043	6	0.148665	-3.97205	3	1.1596	-0.260852	3	0.080574	-3.53798	3	0.06021	-4.30863	5	1.1023	-0.839827	5	0.042267	-2.84062	5	0.031899	-4.2591	4
1195	9	50.282	435	4.2625e-10	2	2	2	2	1	1	2	2	2	1	2	1	;O43913(IPI00015143)	ENST00000297431	ORC5;ORC5L	Origin recognition complex subunit 5
1196	48.9	20.825	184	6.1123e-183	8	7	6	9	6	7	1	2	2	2	2	2	;P61224(IPI00015148)	ENST00000250559;ENST00000393436;ENST00000338626	OK/SW-cl.11;RAP1B	Ras-related protein Rap-1b;GTP-binding protein smg p21B;Ras-related protein Rap-1b-like protein
1197	21.3	17.42	150	1.1421e-06	2	3	1	2	2	3	1	2	3	3	2	2	;O43924(IPI00015161)	ENST00000287600	PDED;PDE6D	Retinal rod rhodopsin-sensitive cGMP 3',5'-cyclic phosphodiesterase subunit delta;Protein p17		4	0.861765	-0.0834383	4	1.8175	-0.461053	4	1.33335	-0.689469	20	1.36405	0.00633902	20	1.09915	0.212612	20	1.50275	0.260552	6	1.5584	-0.34633	6	0.58723	0.732676	6	0.862955	0.440858	5
1199	13.9	22.614	201	1.2196e-33	1	1	1	1	1	2	1	1	1	2	1	1	;Q13795(IPI00015178)	ENST00000324228;ENST00000359715	ARFRP1;ARP1	ADP-ribosylation factor-related protein 1
1200	26.2	82.921	717	2.3264e-264	7	8	7	11	3	11	7	7	8	11	11	3	;Q12996(IPI00015195)	ENST00000323959	CSTF3	Cleavage stimulation factor 77 kDa subunit;CF-1 77 kDa subunit																				4	1.8828	-0.0851904	4	0.508105	0.601792	4	0.872595	0.482617	4
1201	20.4	25.409	240	5.968e-35	2	3	3	2	2	3	3	2	3	3	2	2	;P09564(IPI00015199)	ENST00000312648	CD7	T-cell antigen CD7;GP40;T-cell leukemia antigen;TP41;Leu-9																				3	1.2286	-0.711801	3	0.10661	-1.3882	3	0.11717	-2.17886
1202	53.4	33.697	309	0	9	10	10	10	9	9	9	8	9	8	9	8	;Q99439(IPI00015262)	ENST00000263097	CNN2	Calponin-2;Calponin H2, smooth muscle;Neutral calponin																				4	1.90655	-0.0198842	4	0.12218	-1.49839	4	0.21511	-1.55791	3
1203	22.9	43.835	389	1.1496e-74	4	3	2	5	0	3	2	4	3	3	5	0	;Q99447(IPI00015285)	ENST00000331285	PCYT2	Ethanolamine-phosphate cytidylyltransferase;Phosphorylethanolamine transferase;CTP:phosphoethanolamine cytidylyltransferase		3	0.93085	0.0180463	3	4.6655	0.952591	3	3.1275	0.535823	3	1.3471	-0.0536211	3	1.8693	1.10396	3	2.2837	0.864402	4	1.27957	-0.670439	4	2.18125	2.84124	4	1.24435	1.1157	4
1206	29.9	24.178	211	3.3609e-163	5	3	3	6	1	4	3	5	3	4	6	1	;Q9GZP4(IPI00015351)	ENST00000246151	AD039;PP603;PITHD1;C1orf128;HT014	UPF0424 protein C1orf128		4	0.798895	-0.203731	4	2.4408	-0.101534	4	1.45	-0.679167	3	1.2223	-0.161416	3	0.99614	0.0800111	3	1.2043	-0.0719341	3	2.146	0.0965008	3	0.31047	0.0923081	3	0.66056	0.0287882	4
1207	81.2	17.328	154	0	10	8	9	10	5	10	9	10	8	10	10	5	;Q99471(IPI00015361)	ENST00000334478	PFD5;PFDN5;MM1	Prefoldin subunit 5;C-myc-binding protein Mm-1;Myc modulator 1
1210	15	55.722	532	1.7089e-45	4	1	1	5	1	2	1	4	1	2	5	1	;P43007(IPI00015476)	ENST00000234256	SLC1A4;SATT;ASCT1	Neutral amino acid transporter A;Alanine/serine/cysteine/threonine transporter;ASCT1;SATT;Solute carrier family 1 member 4											4	1.42715	0.0531174	4	0.459655	-1.00988	4	0.599215	-1.05068
1211	18.5	92.499	826	1.298e-122	8	5	5	9	4	8	5	8	5	8	9	4	;Q6IA86(IPI00015560;IPI00304246;IPI00289763)	ENST00000350494;ENST00000351393;ENST00000358232	ELP2;STATIP1	Elongator complex protein 2;STAT3-interacting protein;StIP1;SHINC-2
1213	44.1	67.454	608	7.6499e-232	15	18	16	19	10	19	16	15	18	19	19	10	;O94826(IPI00015602)	ENST00000284320	TOM70;TOMM70A;KIAA0719	Mitochondrial import receptor subunit TOM70;Mitochondrial precursor proteins import receptor;Translocase of outer membrane 70 kDa subunit		4	0.888115	-0.0619016	4	2.98855	0.256594	4	2.5833	0.196445	6	1.35355	-0.0154365	6	1.0142	0.153831	6	1.3702	0.131681	6	2.3357	0.251609	6	0.35582	0.0714161	6	0.7629	0.27807	6
1215	13.5	49.908	446	2.9242e-92	4	4	5	4	3	3	0	1	0	1	1	0	;A6NHL2(IPI00879904;IPI00015671)	ENST00000380419	TUBAL3	Tubulin alpha chain-like 3
1216	12.3	65.111	579	2.6771e-57	2	1	0	4	1	2	0	2	1	2	4	1	;Q5VV42(IPI00443485;IPI00015713)	ENST00000274695;ENST00000378610;ENST00000378624;ENST00000397216	CDKAL1	CDK5 regulatory subunit-associated protein 1-like 1
1217	29.2	44.863	404	1.5326e-107	5	3	3	7	4	4	3	5	3	4	7	4	;Q9GZZ9(IPI00015736)	ENST00000356232	UBA5;UBE1DC1	Ubiquitin-like modifier-activating enzyme 5;Ubiquitin-activating enzyme E1 domain-containing protein 1;UFM1-activating enzyme;ThiFP1		3	0.85463	-0.129855	3	3.1291	0.315498	3	2.7309	0.215593										3	2.0009	-0.0351025	3	0.4482	0.48261	3	0.77577	0.460789	3
1218	58.5	22.151	195	1.5216e-135	7	7	5	6	5	7	5	7	7	7	6	5	;Q9UBI1(IPI00015773)	ENST00000376836	C10orf8;COMMD3;BUP	COMM domain-containing protein 3;Protein Bup;Protein PIL		7	0.90629	-0.0325428	7	1.8408	-0.545949	7	1.641	-0.47667	6	1.37265	-0.0367547	6	0.66313	-0.468146	6	0.79301	-0.668364	12	2.08645	0.0503159	12	0.238685	-0.482745	12	0.508755	-0.315053	9
1220	17.8	55.05	493	1.6895e-43	3	2	2	4	3	3	2	3	2	3	4	3	;Q9NX74(IPI00015804)	ENST00000358896	DUS2;DUS2L	tRNA-dihydrouridine synthase 2-like;Up-regulated in lung cancer;URLC8
1221	8.4	101.27	886	9.1396e-76	5	5	3	5	1	4	3	5	5	4	5	1	;Q9Y5Q9(IPI00015806)	ENST00000263956	GTF3C3	General transcription factor 3C polypeptide 3;Transcription factor IIIC subunit gamma;TFIIIC 102 kDa subunit											3	1.1279	-0.309119	3	0.3365	-1.46355	3	0.33984	-1.87324	4	1.06214	-0.896306	4	0.167075	-1.02152	4	0.11452	-2.43528
1222	11.4	83.654	731	4.5584e-34	4	2	3	5	2	5	3	4	2	5	5	2	;Q13823(IPI00015808)	ENST00000373062	GNL2;NGP1	Nucleolar GTP-binding protein 2;Autoantigen NGP-1											3	1.3823	0.0535989	3	0.26689	-1.8065	3	0.58361	-1.05011
1223	45.4	36.426	335	7.399e-201	5	6	2	8	4	2	2	5	6	2	8	4	;Q9NPF4(IPI00015809)	ENST00000206542	GCPL1;OSGEP	Probable O-sialoglycoprotein endopeptidase																				6	2.0516	0.0220196	6	0.30843	-0.067208	6	0.75487	0.300058
1225	17.2	79.147	738	4.8208e-118	5	6	8	7	3	6	8	5	6	6	7	3	;Q9NRK6(IPI00015826)	ENST00000344517	ABCB10	ATP-binding cassette sub-family B member 10, mitochondrial;ATP-binding cassette transporter 10;Mitochondrial ATP-binding cassette 2		3	1.0065	0.143412	3	4.2383	0.622712	3	4.274	0.937138	7	1.4633	0.0984264	7	1.6925	0.865688	7	2.7079	1.14922	3	2.1901	0.161098	3	0.70931	0.982779	3	1.7366	1.46694
1226	38.3	26.152	227	1.9856e-145	5	6	8	7	3	6	8	5	6	6	7	3	;Q9NX63(IPI00015833)	ENST00000262570	CHCHD3	Coiled-coil-helix-coiled-coil-helix domain-containing protein 3, mitochondrial											3	1.4039	0.0238573	3	0.98431	0.10655	3	1.4136	0.238199
1227	22.7	79.663	709	1.1702e-87	5	4	7	6	3	8	6	5	3	7	5	2	;Q9UKG1(IPI00015836)	ENST00000288266	APPL1;DIP13A;APPL;KIAA1428	DCC-interacting protein 13-alpha;Adapter protein containing PH domain, PTB domain and leucine zipper motif 1																													3
1228	38.5	43.614	379	1.0445e-243	10	7	4	9	6	9	4	10	7	9	9	6	;Q9NX58(IPI00015838)	ENST00000343470	PNAS-5;LYAR	Cell growth-regulating nucleolar protein											4	1.43765	0.0317694	4	1.56925	0.769859	4	2.24475	0.902396										3
1229	20.2	38.89	331	2.1591e-62	4	4	4	5	1	4	4	4	4	4	5	1	;Q15293(IPI00015842)	ENST00000054950	RCN;RCN1	Reticulocalbin-1		4	1.01171	0.118698	4	3.3985	0.420097	4	2.95665	0.392935	4	1.51715	0.140524	4	1.26505	0.439504	4	1.71055	0.444475
1230	33.5	54.493	493	9.3713e-225	8	4	4	9	3	5	4	8	4	5	9	3	;Q9ULA0(IPI00015856)	ENST00000273075	ASPEP;DNPEP;DAP	Aspartyl aminopeptidase											5	1.3505	-0.0347205	5	1.4753	0.698242	5	1.8512	0.594661
1235	22.4	15.314	134	1.3033e-36	1	1	2	3	2	3	2	1	1	3	3	2	;Q9NQP4(IPI00015891)	ENST00000371419	PFDN4;PFD4	Prefoldin subunit 4;Protein C-1
1236	78.9	37.489	332	0	13	15	15	16	8	12	15	13	15	12	16	8	;Q9UHD1(IPI00015897)	ENST00000320585	CHORDC1;CHP1	Cysteine and histidine-rich domain-containing protein 1;CHORD domain-containing protein 1		18	0.902815	-0.0265438	18	3.73615	0.483761	18	3.24035	0.535705	10	1.27475	-0.110668	10	0.76333	-0.308943	10	0.94714	-0.416183	24	1.81355	-0.11003	24	0.19435	-0.776188	24	0.348935	-0.851612	11
1238	34.1	32.789	293	1.6676e-132	3	4	5	3	2	3	5	3	4	3	3	2	;Q13868(IPI00015905)	ENST00000372358	RRP4;EXOSC2	Exosome complex exonuclease RRP4;Ribosomal RNA-processing protein 4;Exosome component 2		5	0.8978	-0.0403025	5	3.1177	0.258642	5	2.8022	0.286698	4	1.4109	0.0395689	4	1.35785	0.594752	4	1.7588	0.487862	4	2.1463	0.122384	4	0.415145	0.308674	4	0.844215	0.517225
1239	41.3	54.177	509	0	10	9	14	12	5	10	14	10	9	10	12	5	;P09622(IPI00015911)	ENST00000205402	PHE3;DLD;GCSL;LAD	Dihydrolipoyl dehydrogenase, mitochondrial;Dihydrolipoamide dehydrogenase;Glycine cleavage system L protein		10	0.91812	-0.000453602	10	3.20405	0.375871	10	2.88635	0.416117	4	1.44855	0.0485624	4	1.08765	0.204819	4	1.5067	0.320962	5	1.9982	0.00417895	5	0.41477	0.363415	5	0.79304	0.390016	7
1243	16.6	96.819	837	4.2979e-124	5	4	7	5	0	6	7	5	4	6	5	0	;Q9UBB9(IPI00015924)	ENST00000263115;ENST00000405938;ENST00000407148;ENST00000407431;ENST00000407690	STIP;TFIP11;HSPC006	Tuftelin-interacting protein 11;Septin and tuftelin-interacting protein 1
1245	43.8	38.044	340	6.8985e-210	12	10	7	14	9	8	6	11	9	7	13	8	;P25685(IPI00015947)	ENST00000254322	HSPF1;DNAJ1;DNAJB1;HDJ1	DnaJ homolog subfamily B member 1;Heat shock 40 kDa protein 1;HSP40;DnaJ protein homolog 1;HDJ-1		9	0.86933	-0.0796303	9	0.75735	-1.75532	9	0.61807	-1.80323	10	1.34225	-0.0313317	10	0.191595	-2.28793	10	0.21426	-2.55791	12	1.8043	-0.12294	12	0.073498	-2.13511	12	0.121	-2.35484	6
1246	58	87.343	783	0	32	23	32	31	23	34	31	30	22	32	29	21	;Q9NR30(IPI00015953)	ENST00000354185	DDX21	Nucleolar RNA helicase 2;Nucleolar RNA helicase II;Nucleolar RNA helicase Gu;RH II/Gu;Gu-alpha;DEAD box protein 21		10	0.984475	0.0926549	10	2.76385	0.0764424	10	2.60055	0.208927	18	1.3997	0.00988809	18	0.968525	0.0545379	18	1.31325	0.0639304	14	1.681	-0.237783	14	0.309365	-0.176881	14	0.519005	-0.250069	15
1247	76.3	22.367	198	0	10	7	5	11	5	9	3	7	5	7	8	4	;Q9NR31(IPI00015954)	ENST00000373238;ENST00000373239;ENST00000373241;ENST00000373242	SARA1;SAR1A;SAR1;SARA	GTP-binding protein SAR1a;COPII-associated small GTPase
1248	16.6	25.249	235	1.3493e-45	2	2	2	2	3	3	2	2	2	3	2	3	No_Reviewed_Info	ENST00000221233		Exosome complex exonuclease RRP46;Ribosomal RNA-processing protein 46;Exosome component 5;p12B;Chronic myelogenous leukemia tumor antigen 28
1249	18.2	29.572	275	2.7333e-96	2	0	1	2	0	1	1	2	0	1	2	0	;Q9NQT5(IPI00015956)	ENST00000327304	EXOSC3;RRP40;CGI-102	Exosome complex exonuclease RRP40;Ribosomal RNA-processing protein 40;Exosome component 3;p10
1250	50.7	8.7813	75	7.4878e-15	3	2	4	4	2	4	4	3	2	4	4	2	;P09669(IPI00015972)	ENST00000297564	COX6C	Cytochrome c oxidase subunit 6C;Cytochrome c oxidase polypeptide VIc		8	0.90744	-0.0200535	8	2.53415	-0.0603894	8	2.2442	-0.0480936	6	1.3627	-0.0247158	6	1.05105	0.156123	6	1.39325	0.156255	8	1.8664	-0.0767548	8	0.45481	0.424718	8	0.918815	0.569377	5
1251	25.9	112.59	1005	3.9506e-281	15	13	15	16	10	15	14	15	13	15	16	10	;O43491(IPI00015973)	ENST00000337057;ENST00000368128	EPB41L2	Band 4.1-like protein 2;Generally expressed protein 4.1;4.1G		6	0.913905	-0.0385897	6	2.6158	0.235187	6	2.33485	0.143529	4	1.2836	-0.0997498	4	0.95133	0.0514192	4	1.1668	-0.100667	4	1.77215	-0.184268	4	0.39343	0.366596	4	0.65193	0.189074	4
1255	12.9	83.447	769	8.3398e-72	3	3	4	8	2	5	4	3	3	5	8	2	;Q9NQX3(IPI00184477;IPI00016006)	ENST00000305960;ENST00000315266	GPH;KIAA1385;GPHN	Gephyrin
1257	21.5	8.1828	79	1.4296e-99	1	1	0	1	0	0	0	1	1	0	1	0	;P60602(IPI00515096;IPI00016046)	ENST00000336695;ENST00000374077;ENST00000374078;ENST00000397416	ROMO1;C20orf52	Reactive oxygen species modulator 1;Protein MGR2 homolog																				3	1.5717	-0.300106	3	0.13747	-1.27346	3	0.20397	-1.60029
1259	28.3	33.742	286	2.5431e-117	5	6	5	5	6	6	4	4	5	5	4	6	;O75323(IPI00016077)	ENST00000322090	GBAS;NIPSNAP2	Protein NipSnap homolog 2;Glioblastoma-amplified sequence											3	1.4984	0.105609	3	1.3775	0.570485	3	2.0565	0.755568
1260	41.5	69.72	621	1.3033e-137	10	12	12	14	7	10	10	8	11	8	12	5	;P51114(IPI00016249)	ENST00000305586;ENST00000357559;ENST00000392637;ENST00000392639	FXR1	Fragile X mental retardation syndrome-related protein 1											3	1.5926	0.253653	3	0.45801	-1.00517	3	0.60878	-1.04642	4	1.94155	-0.0150887	4	0.12978	-1.27683	4	0.22063	-1.38051
1261	17.5	77.071	698	1.4842e-58	4	4	5	5	2	5	3	2	3	3	2	0	;P51116(IPI00016250)	ENST00000250113	FXR2;FMR1L2	Fragile X mental retardation syndrome-related protein 2
1264	20.9	83.069	743	3.634e-79	5	7	6	5	3	8	6	5	7	8	5	3	;Q8IYQ7(IPI00016287)	ENST00000376356	THNSL1	Threonine synthase-like 1		5	0.88237	-0.0437951	5	3.2726	0.284874	5	3.1559	0.499543										3	2.0001	0.00632465	3	0.76977	1.14297	3	1.4573	1.23664	4
1265	36.1	23.482	216	4.6794e-140	5	4	4	6	5	5	2	2	2	2	3	3	;P51148(IPI00016339)	ENST00000346213;ENST00000393860	RAB5C;RABL	Ras-related protein Rab-5C;RAB5L;L1880
1266	75.4	23.489	207	4.4998e-230	11	8	8	13	7	8	7	11	8	8	13	7	;P51149(IPI00016342)	ENST00000265062	RAB7A;RAB7	Ras-related protein Rab-7a		6	0.92556	0.0102912	6	2.51905	0.00454741	6	2.3256	0.082685	7	1.4094	0.0269433	7	0.78979	-0.233055	7	1.0793	-0.206473	6	2.381	0.255222	6	0.27291	-0.342943	6	0.50777	-0.246015
1267	46.2	30.344	275	0	7	8	8	6	7	6	8	7	8	6	6	7	;O94903(IPI00016346)	ENST00000328195	PROSC	Proline synthetase co-transcribed bacterial homolog protein
1270	19.9	24.868	221	1.4341e-13	1	2	3	2	3	2	3	1	2	2	2	3	;P51159(IPI00016381)	ENST00000336787;ENST00000396304;ENST00000396307	RAB27A;RAB27	Ras-related protein Rab-27A;GTP-binding protein Ram
1271	7.2	173.05	1555	1.2493e-128	4	2	2	7	0	4	2	4	2	4	7	0	;O94913(IPI00016387)	ENST00000298281	KIAA0824;PCF11	Pre-mRNA cleavage complex 2 protein Pcf11;Pre-mRNA cleavage complex II protein Pcf11
1272	32.7	27.626	245	7.5551e-85	4	2	2	6	1	4	2	4	2	4	6	1	;Q9NX40(IPI00016405)	ENST00000264312;ENST00000381473;ENST00000396448	OCIAD1;OCIA	OCIA domain-containing protein 1;Ovarian carcinoma immunoreactive antigen
1278	63.5	22.541	200	1.4955e-99	6	9	8	8	4	8	4	2	5	4	6	2	;P61026(IPI00016513)	ENST00000264710	RAB10	Ras-related protein Rab-10																													3
1279	37.6	39.408	346	1.6097e-284	9	5	6	10	3	7	6	9	5	7	10	3	;Q9NWY4(IPI00016532)	ENST00000261511	C4orf27	UPF0609 protein C4orf27		3	0.90487	-0.0774344	3	2.4232	-0.0712735	3	2.5095	0.0694721	7	1.3261	-0.114944	7	0.86682	0.0727138	7	1.1758	-0.0657676										5
1284	17.1	8.544	76	5.3461e-53	2	1	1	2	1	2	1	2	1	2	2	1	;A8MWD9(IPI00745343);P62308(IPI00016572)	ENST00000272348	PBSCG;SNRPG	Small nuclear ribonucleoprotein G-like protein;Small nuclear ribonucleoprotein G		4	0.91252	-0.0116581	4	2.7694	0.0736141	4	2.57935	0.200598	4	1.36135	-0.035569	4	1.04595	0.155208	4	1.4201	0.221904	4	1.8159	-0.133634	4	0.420985	0.419351	4	0.77964	0.335495	4
1286	6.7	145.65	1318	7.6592e-42	5	4	4	6	1	4	4	4	4	4	5	0	;O94966(IPI00853489;IPI00797161;IPI00016589)	ENST00000306026;ENST00000398888;ENST00000398892;ENST00000398909	KIAA0891;USP19;ZMYND9	Ubiquitin carboxyl-terminal hydrolase 19;Ubiquitin thioesterase 19;Ubiquitin-specific-processing protease 19;Deubiquitinating enzyme 19;Zinc finger MYND domain-containing protein 9		4	0.9587	0.0676605	4	2.09855	-0.274392	4	1.9297	-0.206978										4	2.1385	0.133225	4	0.19208	-0.86618	4	0.35519	-0.815981	3
1287	42.5	18.048	160	1.5297e-96	4	4	5	3	3	5	5	4	4	5	3	3	;Q9NWV4(IPI00016605)	ENST00000294360	C1orf123	UPF0587 protein C1orf123
1288	36.3	22.761	201	9.542e-58	2	4	3	3	1	5	3	2	4	5	3	1	;Q15363(IPI00016608)	ENST00000262225	TMED2;RNP24	Transmembrane emp24 domain-containing protein 2		4	0.90731	-0.0140316	4	2.82075	0.173952	4	2.35455	0.0926143
1289	73.6	37.497	356	0	12	11	13	13	9	13	9	9	8	9	9	7	;Q15365(IPI00016610)	ENST00000303577	PCBP1	Poly(rC)-binding protein 1;Alpha-CP1;Nucleic acid-binding protein SUB2.3		16	0.966655	0.0699315	16	2.51765	-0.0643781	16	2.312	0.0570684	9	1.4827	0.0885248	9	0.83222	-0.200871	9	1.0543	-0.232248	16	1.98795	-0.00977413	16	0.282385	-0.301673	16	0.54021	-0.175809	13
1290	33.4	104.09	940	0	15	6	7	17	10	8	4	9	4	5	11	6	;O94973(IPI00914938;IPI00016621)	ENST00000332231	CLAPA2;KIAA0899;HYPJ;HIP9;AP2A2;ADTAB	AP-2 complex subunit alpha-2;Adapter-related protein complex 2 alpha-2 subunit;Adaptor protein complex AP-2 subunit alpha-2;Alpha2-adaptin;Plasma membrane adaptor HA2/AP2 adaptin alpha C subunit;Alpha-adaptin C;Clathrin assembly protein complex 2 alpha-C large chain;100 kDa coated vesicle protein C;Huntingtin-interacting protein J;Huntingtin yeast partner J
1292	21.1	26.748	228	1.7631e-64	2	2	2	3	1	2	2	2	2	2	3	1	;Q9NWU2(IPI00016634)	ENST00000266069	C20orf11	Protein C20orf11;Two hybrid-associated protein 1 with RanBPM
1294	4	68.262	596	1.8488e-13	0	1	1	0	0	1	1	0	1	1	0	0	;P41743(IPI00016639)	ENST00000295797;ENST00000392722	DXS1179E;PRKCI	Protein kinase C iota type;nPKC-iota;Atypical protein kinase C-lambda/iota		3	0.97412	0.0774293	3	1.0815	-1.31528	3	0.0324	-6.28414
1296	41	17.745	161	4.9864e-122	3	3	4	3	2	3	4	3	3	3	3	2	;Q6IAA8(IPI00016670)	ENST00000278671	PDRO;C11orf59;LAMTOR1;PP7157	UPF0404 protein C11orf59		5	0.87137	-0.0674315	5	2.4786	-0.0370545	5	1.7608	-0.348345										3	1.8995	-0.023484	3	0.26878	-0.377992	3	0.57656	-0.133239
1298	18.7	121.74	1069	4.2547e-207	7	7	8	8	4	5	7	6	6	4	7	3	;Q9Y3P9(IPI00016702)	ENST00000373643	HSPC094;RABGAP1	Rab GTPase-activating protein 1;Rab6 GTPase-activating protein GAPCenA;GAP and centrosome-associated protein
1299	20.9	60.101	516	1.8142e-78	7	1	3	7	3	2	3	7	1	2	7	3	;Q15392(IPI00016703)	ENST00000371269	DHCR24;KIAA0018	24-dehydrocholesterol reductase;3-beta-hydroxysterol delta-24-reductase;Seladin-1;Diminuto/dwarf1 homolog											3	1.4216	0.0336535	3	0.51495	-0.802691	3	0.66625	-0.912882
1300	23.6	91.981	822	1.1362e-106	6	6	10	12	1	10	10	6	6	10	12	1	;Q9UKN8(IPI00016725)	ENST00000372146	GTF3C4	General transcription factor 3C polypeptide 4;Transcription factor IIIC subunit delta;TF3C-delta;TFIIIC 90 kDa subunit		4	0.75781	-0.277692	4	3.3878	0.342593	4	2.2436	-0.0542658																			4
1301	29.7	148.53	1290	0	14	14	15	21	9	18	15	14	14	18	21	9	;P19174(IPI00016736)	ENST00000244007;ENST00000373271	PLCG1;PLC1	1-phosphatidylinositol-4,5-bisphosphate phosphodiesterase gamma-1;Phosphoinositide phospholipase C;Phospholipase C-gamma-1;PLC-II;PLC-148		14	0.972375	0.0643706	14	2.5435	-0.0185571	14	2.2839	0.0898465	8	1.5641	0.149967	8	0.92371	0.0478993	8	1.2862	0.0536076	11	1.8263	-0.119536	11	0.30266	-0.131041	11	0.54099	-0.121271	13
1305	37.2	21.258	191	2.6212e-88	5	5	5	5	2	5	4	4	4	4	4	2	;P60953(IPI00016786)	ENST00000315554;ENST00000337517;ENST00000400259	CDC42	Cell division control protein 42 homolog;G25K GTP-binding protein
1306	51.3	61.397	558	0	15	16	19	21	11	17	7	7	7	6	8	4	;P00367(IPI00016801)	ENST00000277865	GLUD;GLUD1	Glutamate dehydrogenase 1, mitochondrial		4	0.89243	-0.0417972	4	4.15145	0.661828	4	3.9047	0.748912	8	1.36255	-0.0399801	8	1.4182	0.596981	8	1.95405	0.62823	10	2.0051	0.00682486	10	0.621515	0.962227	10	1.18205	0.9483	10
1308	48	30.239	269	5.7735e-272	10	8	7	11	9	10	7	10	8	10	11	9	;P25786(IPI00472442;IPI00016832)	ENST00000249924;ENST00000322215;ENST00000396393	PSMA1;PROS30;HC2;PSC2;NU	Proteasome subunit alpha type-1;Proteasome component C2;Macropain subunit C2;Multicatalytic endopeptidase complex subunit C2;Proteasome nu chain;30 kDa prosomal protein;PROS-30		3	0.92338	0.0182648	3	3.3049	0.419487	3	3.0187	0.385802	6	1.38075	0.0316995	6	1.2996	0.483007	6	1.7128	0.470511										9
1309	53.6	56.256	522	2.9282e-281	13	10	8	17	8	10	8	13	10	10	17	8	;P00390(IPI00016862;IPI00759575)	ENST00000221130	GSR;GLUR;GRD1	Glutathione reductase, mitochondrial											3	1.4379	0.068379	3	0.98797	0.0420999	3	1.6565	0.434842
1310	12.5	91.746	837	3.8717e-138	4	3	3	8	3	3	3	4	3	3	8	3	;Q9Y4R8(IPI00016868)	ENST00000262319	KIAA0683;TELO2	Telomere length regulation protein TEL2 homolog;Protein clk-2 homolog											3	1.2664	-0.142714	3	0.6702	-0.446374	3	0.79139	-0.600271
1312	4.9	47.258	448	1.4044e-45	1	0	1	1	0	1	1	1	0	1	1	0	;Q99611(IPI00016906)	ENST00000318700	SPS2;SEPHS2	Selenide, water dikinase 2;Selenophosphate synthetase 2;Selenium donor protein 2
1313	30	105.34	913	0	17	16	15	20	15	18	15	17	16	18	20	15	;Q99613(IPI00016910)	ENST00000331666;ENST00000395587	EIF3S8;;EIF3CL;EIF3C	Eukaryotic translation initiation factor 3 subunit C;Eukaryotic translation initiation factor 3 subunit 8;eIF3 p110		17	0.93569	0.0286836	17	1.8509	-0.539979	17	1.7043	-0.384678	19	1.3867	-0.00464728	19	0.76049	-0.349658	19	0.99196	-0.347048	18	1.88915	-0.0726045	18	0.337395	-0.00711351	18	0.610295	0.00250156	10
1314	30.1	33.526	292	4.4033e-78	5	5	5	6	2	4	5	5	5	4	6	2	;Q99614(IPI00016912)	ENST00000231238	TTC1;TPR1	Tetratricopeptide repeat protein 1		5	0.86993	-0.069829	5	2.3163	-0.0933433	5	1.7689	-0.34266										4	2.1045	0.124421	4	0.263275	-0.40785	4	0.4844	-0.384506
1315	38.9	13.178	126	7.8568e-235	3	3	3	2	3	3	3	3	3	3	2	3	;Q99622(IPI00016925)	ENST00000229281	C12orf57;C10	Protein C10											3	1.8618	0.398562	3	0.071429	-3.61817	3	0.13805	-3.1186	4	2.20945	0.154025	4	0.0307405	-3.35924	4	0.0506175	-3.56688	3
1316	12.4	18.61	169	1.8036e-05	1	0	0	2	0	0	0	1	0	0	2	0	;Q99643(IPI00016968)	ENST00000367975	CYB560;SDH3;SDHC	Succinate dehydrogenase cytochrome b560 subunit, mitochondrial;Succinate dehydrogenase complex subunit C;Integral membrane protein CII-3;QPs-1;Succinate-ubiquinone oxidoreductase cytochrome B large subunit
1318	39.7	33.879	307	2.2681e-223	8	9	9	10	9	9	9	8	9	9	10	9	;Q9NP79(IPI00017160)	ENST00000367630	My012;VTA1;HSPC228;C6orf55	Vacuolar protein sorting-associated protein VTA1 homolog;Dopamine-responsive protein DRG-1;SKD1 binding protein 1;LYST-interacting protein 5		4	0.94434	0.00350967	4	2.8077	0.223728	4	2.70115	0.305129
1319	34.8	60.626	534	4.1424e-117	9	5	5	10	3	3	5	6	5	3	7	3	;Q9H4M9(IPI00017184)	ENST00000320631;ENST00000359393	PAST1;EHD1;PAST;CDABP0131	EH domain-containing protein 1;Testilin;hPAST1																				3	1.9813	-0.0216757	3	0.25415	-0.335423	3	0.48486	-0.429149	3
1320	46.9	31.54	277	4.1987e-52	7	5	7	6	3	4	7	7	5	4	6	3	;Q15404(IPI00017256)	ENST00000345264;ENST00000377912;ENST00000377921	RSU1;RSP1	Ras suppressor protein 1											5	1.3584	0.0413041	5	1.0926	0.217042	5	1.4269	0.267022
1321	37.3	113.79	1012	0	15	17	9	21	12	11	9	15	17	11	21	12	;Q9NSE4(IPI00017283)	ENST00000302637	IARS2	Isoleucyl-tRNA synthetase, mitochondrial;Isoleucine--tRNA ligase											5	1.4314	0.0446299	5	1.4353	0.7181	5	2.1622	0.848704	7	2.1965	0.164561	7	0.49216	0.622221	7	1.0246	0.791679	4
1322	24.5	18.86	155	1.1635e-50	2	2	3	2	1	3	3	2	2	3	2	1	;Q8WVK2(IPI00017289)	ENST00000244227;ENST00000409116	SNRNP27	U4/U6.U5 small nuclear ribonucleoprotein 27 kDa protein;U4/U6.U5 tri-snRNP-associated protein 3;U4/U6.U5 tri-snRNP-associated 27 kDa protein;Nucleic acid-binding protein RY-1																				3	1.5297	-0.400493	3	0.20839	-0.757846	3	0.24017	-1.33681
1324	38.3	94.622	847	0	19	23	23	22	13	21	23	19	23	21	22	13	;P43243(IPI00017297)	ENST00000361059;ENST00000394800;ENST00000394805	KIAA0723;MATR3	Matrin-3		28	0.90126	-0.0142029	28	2.67525	0.0399109	28	2.30705	0.0468739	23	1.3751	0.00206859	23	1.0416	0.218368	23	1.4279	0.214429	21	1.9194	-0.0288055	21	0.39204	0.331794	21	0.72086	0.270147	22
1325	32.9	82.722	735	1.0211e-190	4	6	7	6	1	5	4	1	1	2	3	0	;Q15418(IPI00017305)	ENST00000374162;ENST00000374168	RPS6KA1;MAPKAPK1A;RSK1	Ribosomal protein S6 kinase alpha-1;90 kDa ribosomal protein S6 kinase 1;p90-RSK 1;pp90RSK1;p90S6K;Ribosomal S6 kinase 1;MAP kinase-activated protein kinase 1a
1326	73.2	29.804	272	0	9	6	8	10	7	6	8	9	6	6	10	7	;P35232(IPI00017334)	ENST00000300408	PHB	Prohibitin		5	0.97557	0.0669074	5	2.587	-0.0104855	5	2.4383	0.0790949	5	1.4346	0.0614184	5	1.2069	0.380106	5	1.6813	0.468535	6	2.0342	0.0222811	6	0.448515	0.445991	6	0.992155	0.709582	5
1327	17.5	44.385	424	3.6808e-92	3	1	0	4	2	3	0	3	1	3	4	2	;Q15427(IPI00017339)	ENST00000271628	SF3B4;SAP49	Splicing factor 3B subunit 4;Spliceosome-associated protein 49;SF3b50;Pre-mRNA-splicing factor SF3b 49 kDa subunit
1328	16.8	51.475	481	2.5937e-186	4	8	7	6	7	6	7	4	8	6	6	7	;Q15428(IPI00017341)	ENST00000221494	SF3A2;SAP62	Splicing factor 3A subunit 2;Spliceosome-associated protein 62;SF3a66
1329	69.1	21.308	191	1.2958e-261	9	8	7	11	6	8	6	8	7	7	10	6	;P84095(IPI00017342)	ENST00000351018;ENST00000396978;ENST00000396979	RHOG;ARHG	Rho-related GTP-binding protein RhoG											3	1.3932	-0.00335884	3	1.4098	0.589342	3	1.8499	0.640004	3	1.95	-0.0453034	3	0.4742	0.697351	3	0.93807	0.734904	3
1330	45.1	23.707	215	2.6851e-133	5	4	5	6	5	4	3	2	2	1	3	3	;P61020(IPI00017344)	ENST00000360299	RAB5B	Ras-related protein Rab-5B
1331	82.6	13.569	121	1.091e-188	5	4	4	8	4	5	4	5	4	5	8	4	;P35244(IPI00017373)	ENST00000223129;ENST00000396682;ENST00000402771	REPA3;RPA14;RPA3	Replication protein A 14 kDa subunit;Replication factor A protein 3
1332	26.5	86.16	765	0	7	9	9	10	7	9	7	5	7	7	8	5	;Q15436(IPI00017375)	ENST00000307712	SEC23A	Protein transport protein Sec23A;SEC23-related protein A		4	0.87911	-0.0628333	4	3.2739	0.31681	4	2.96225	0.372622	4	1.212	-0.180252	4	1.38835	0.5803	4	1.6495	0.376675
1333	33.8	86.478	767	0	10	10	11	13	7	9	9	8	8	7	11	5	;Q15437(IPI00017376)	ENST00000262544;ENST00000336714;ENST00000377465;ENST00000377475	SEC23B	Protein transport protein Sec23B;SEC23-related protein B		3	0.82881	-0.134138	3	3.2477	0.273844	3	2.512	0.143071										3	2.5354	0.361905	3	0.41429	0.438017	3	0.84676	0.453371
1334	50.7	39.681	363	7.7904e-89	9	5	4	10	6	4	4	9	5	4	10	6	;P35249(IPI00017381)	ENST00000296273;ENST00000392481	RFC4	Replication factor C subunit 4;Activator 1 subunit 4;Replication factor C 37 kDa subunit;Activator 1 37 kDa subunit		3	0.8879	-0.0685447	3	2.2051	-0.187038	3	1.9065	-0.243133	5	1.3821	0.00263871	5	0.88281	-0.0176808	5	1.1809	-0.0757993	3	1.8345	-0.125977	3	0.42132	0.510485	3	0.7732	0.574832	5
1335	50	39.157	354	1.9895e-139	11	5	6	9	7	7	6	11	5	6	8	7	;P35250(IPI00017412)	ENST00000055077;ENST00000352131	RFC2	Replication factor C subunit 2;Activator 1 subunit 2;Replication factor C 40 kDa subunit;Activator 1 40 kDa subunit											10	1.36045	-0.0498994	10	1.33075	0.503535	10	1.516	0.261296										3
1336	68.7	9.1113	83	7.0607e-92	5	3	3	4	4	4	3	5	3	4	4	4	;P63220(IPI00017448)	ENST00000317311;ENST00000337102;ENST00000343986	RPS21	40S ribosomal protein S21		11	0.94604	0.0456304	11	2.7695	0.0511096	11	2.6951	0.188968	5	1.3802	-0.0169885	5	1.2817	0.446917	5	1.6155	0.380952	7	1.7754	-0.120925	7	0.4724	0.664531	7	1.0065	0.670598	15
1337	28.4	58.24	517	5.5454e-215	6	7	9	8	5	10	9	6	7	10	8	5	;P35269(IPI00017450)	ENST00000394456	GTF2F1;RAP74	General transcription factor IIF subunit 1;Transcription initiation factor IIF subunit alpha;Transcription initiation factor RAP74;General transcription factor IIF polypeptide 1 74 kDa subunit protein		3	0.95951	0.0476296	3	1.9762	-0.322389	3	1.8433	-0.359079
1338	44.3	88.885	793	0	19	19	20	24	13	21	20	19	19	21	24	13	;Q15459(IPI00017451)	ENST00000215793	SF3A1;SAP114	Splicing factor 3 subunit 1;Spliceosome-associated protein 114;SF3a120		22	0.92069	0.00955145	22	2.95875	0.18301	22	2.875	0.348523	12	1.39665	0.00805786	12	0.92911	0.111736	12	1.30635	0.153456	11	2.0635	0.0363141	11	0.35003	-0.0203199	11	0.67955	0.167825	20
1339	41	28.048	261	0	7	4	3	5	3	5	3	7	4	5	5	3	;P35270(IPI00017469)	ENST00000234454	SPR	Sepiapterin reductase											6	1.44895	0.0661307	6	1.01462	0.201601	6	1.46295	0.265679
1340	32.2	25.565	227	2.8848e-214	6	2	2	6	3	2	2	6	2	2	6	3	;P00403(IPI00017510)	ENST00000361739	COII;COXII;MT-CO2;MTCO2	Cytochrome c oxidase subunit 2;Cytochrome c oxidase polypeptide II		9	0.88097	-0.0670452	9	6.3172	1.28132	9	5.7806	1.33846	9	1.2513	-0.136517	9	2.1774	1.16824	9	2.7001	1.14028	10	1.8811	-0.0772167	10	0.729875	1.09898	10	1.31025	1.13024	9
1343	30.4	83.353	739	2.1714e-259	10	9	9	13	9	10	9	10	9	10	13	9	;O95202(IPI00017592)	ENST00000302787	LETM1	LETM1 and EF-hand domain-containing protein 1, mitochondrial;Leucine zipper-EF-hand-containing transmembrane protein 1																													4
1344	49.6	29.999	268	0	13	7	7	14	6	8	5	10	5	6	11	5	;Q15691(IPI00017596)	ENST00000375571	MAPRE1	Microtubule-associated protein RP/EB family member 1;APC-binding protein EB1;End-binding protein 1
1345	60.6	69.147	614	0	28	29	29	30	25	30	20	22	21	22	22	19	;P17844(IPI00017617)	ENST00000225792	DDX5;HELR;HLR1;G17P1	Probable ATP-dependent RNA helicase DDX5;DEAD box protein 5;RNA helicase p68		22	0.977905	0.0860699	22	1.36425	-0.78991	22	1.3111	-0.676493	21	1.3597	-0.0211403	21	0.51709	-0.770883	21	0.67432	-0.854255	21	1.7412	-0.197122	21	0.16888	-0.957099	21	0.2659	-1.16518	20
1346	21.2	44.503	416	4.512e-71	4	1	2	2	2	3	2	4	1	3	2	2	;Q6JBY9(IPI00017659;IPI00940120)	ENST00000361496;ENST00000367854;ENST00000367856	RCSD1;CAPZIP	Capz-interacting protein;Protein kinase substrate CapZIP;RCSD domain-containing protein 1		6	1.24855	0.453864	6	2.39095	-0.0498825	6	3.6709	0.6919																			4
1347	26.3	46.649	411	4.3135e-227	5	3	6	6	1	4	6	5	3	4	6	1	;Q969G3(IPI00017669)	ENST00000348513;ENST00000377808	SMARCE1;BAF57	SWI/SNF-related matrix-associated actin-dependent regulator of chromatin subfamily E member 1;BRG1-associated factor 57		5	1.0768	0.21403	5	2.1933	-0.307221	5	2.0616	-0.0654427
1348	71	32.551	293	0	17	11	9	17	10	12	9	16	11	12	16	10	;P00491(IPI00017672)	ENST00000361505;ENST00000398059	NP;PNP	Purine nucleoside phosphorylase;Inosine phosphorylase		11	0.89618	-0.0508515	11	4.4464	0.712319	11	3.5405	0.714746	18	1.28385	-0.111123	18	1.69565	0.856416	18	2.1009	0.751379	13	1.9803	-0.0492198	13	0.61596	0.973815	13	1.2351	1.06102	10
1349	66.9	15.945	142	1.7594e-138	7	7	7	8	3	4	7	7	7	4	8	3	;Q14019(IPI00017704)	ENST00000262428	COTL1;CLP	Coactosin-like protein		4	0.964715	0.0834275	4	3.3991	0.40205	4	3.3455	0.556194	8	1.3738	0.0113053	8	1.3427	0.506908	8	1.82415	0.569006	3	1.8605	-0.0533852	3	0.49403	0.452592	3	0.97596	0.534255	5
1350	83.9	26.923	261	0	13	11	9	12	9	12	9	13	11	12	12	9	;Q99714(IPI00017726)	ENST00000168216;ENST00000375304	ERAB;SCHAD;HSD17B10;XH98G2;MRPP2;HADH2	3-hydroxyacyl-CoA dehydrogenase type-2;3-hydroxyacyl-CoA dehydrogenase type II;Type II HADH;3-hydroxy-2-methylbutyryl-CoA dehydrogenase;17-beta-hydroxysteroid dehydrogenase 10;Mitochondrial ribonuclease P protein 2;Endoplasmic reticulum-associated amyloid beta-peptide-binding protein;Short-chain type dehydrogenase/reductase XH98G2		9	0.88461	-0.058772	9	4.2897	0.782613	9	3.8458	0.735177	21	1.3827	0.0134284	21	1.4951	0.655663	21	2.0157	0.706103	16	2.0252	0.0407871	16	0.557745	0.674433	16	1.0692	0.766401	21
1354	53.6	85.424	780	0	20	25	19	23	14	26	19	20	25	26	23	14	;Q99798(IPI00017855)	ENST00000216254;ENST00000396512	ACO2	Aconitate hydratase, mitochondrial;Citrate hydro-lyase		13	0.82228	-0.162811	13	3.322	0.387024	13	2.741	0.355306	13	1.2465	-0.138229	13	1.2834	0.493748	13	1.5146	0.264511	14	1.7535	-0.161472	14	0.488875	0.534063	14	0.818895	0.424011	14
1355	65.3	13.527	118	1.9143e-213	7	5	7	8	4	7	7	7	5	7	8	4	;P62316(IPI00017963)	ENST00000342669;ENST00000391932	SNRPD1;SNRPD2	Small nuclear ribonucleoprotein Sm D2;snRNP core protein D2		3	0.90931	0.0024941	3	3.0036	0.206685	3	2.7513	0.258027	15	1.4443	0.0723221	15	0.89875	-0.0968593	15	1.2057	-0.030754	5	1.852	-0.0619621	5	0.42464	0.251116	5	0.84875	0.390448	5
1356	61.1	13.916	126	1.9547e-159	5	6	9	4	9	9	9	5	6	9	4	9	;P62318(IPI00017964)	ENST00000215829;ENST00000404603	SNRPD3	Small nuclear ribonucleoprotein Sm D3;snRNP core protein D3		14	0.93719	0.0211309	14	2.74805	0.062902	14	2.5425	0.167103	12	1.41345	0.0251907	12	1.05785	0.136283	12	1.4719	0.20357	10	1.9433	-0.00467353	10	0.42649	0.316407	10	0.809985	0.377215	12
1357	30.5	56.077	508	1.0175e-135	4	2	4	6	3	3	4	4	2	3	6	3	;Q96F86(IPI00018009)	ENST00000315127	PP844;LSM16;EDC3;YJEFN2;YJDC	Enhancer of mRNA-decapping protein 3;LSM16 homolog;YjeF domain-containing protein 1;YjeF N-terminal domain-containing protein 2											4	1.32295	-0.0855239	4	0.7098	-0.364463	4	0.859395	-0.462784
1362	12.1	64.467	546	8.2686e-35	2	4	4	3	0	5	4	2	4	5	3	0	;Q5VTL8(IPI00018098)	ENST00000370025	PRPF38B	Pre-mRNA-splicing factor 38B;Sarcoma antigen NY-SAR-27
1363	48.2	45.566	398	1.4421e-214	8	4	4	9	4	6	4	8	4	6	9	4	;P51398(IPI00018120)	ENST00000343043;ENST00000368336	DAP3;MRPS29	28S ribosomal protein S29, mitochondrial;MRP-S29;Death-associated protein 3;Ionizing radiation resistance conferring protein											3	1.403	-0.00909407	3	0.6714	-0.509327	3	0.88857	-0.492295
1364	65.3	27.764	245	0	13	11	12	13	11	12	8	11	8	9	11	9	;P27348(IPI00018146)	ENST00000238081;ENST00000381844	YWHAQ	14-3-3 protein theta;14-3-3 protein tau;14-3-3 protein T-cell;Protein HS1											3	1.3629	-0.0215315	3	1.1465	0.252327	3	1.5452	0.326802
1367	45.1	43.135	379	6.1767e-156	10	8	7	11	8	10	4	8	5	6	8	4	;P27361(IPI00018195)	ENST00000263025	PRKM3;ERK1;MAPK3	Mitogen-activated protein kinase 3;Extracellular signal-regulated kinase 1;Insulin-stimulated MAP2 kinase;MAP kinase 1;p44-ERK1;ERT2;p44-MAPK;Microtubule-associated protein 2 kinase											4	1.21775	-0.215017	4	0.94921	0.0712634	4	1.50715	0.353855										3
1368	24.5	53.266	485	4.7086e-89	6	6	7	6	5	8	7	6	6	8	6	5	;Q9NVX2(IPI00018196)	ENST00000262335;ENST00000360831	HUSSY-07;NLE1	Notchless protein homolog 1		10	0.9195	-0.0136965	10	3.6192	0.410488	10	3.13445	0.43792	6	1.34005	-0.0595303	6	1.37355	0.520875	6	1.6433	0.392753	10	1.98675	-0.00546593	10	0.61604	0.852063	10	1.21495	0.977232	12
1369	31.1	26.933	235	6.5511e-126	2	2	3	4	0	5	3	2	2	5	4	0	;Q9NVX0(IPI00018198;IPI00515011)	ENST00000260372	C15orf25;HAUS2;CEP27	HAUS augmin-like complex subunit 2;Centrosomal protein of 27 kDa
1370	57.7	47.475	430	0	18	9	10	19	11	10	10	18	9	10	19	11	;P00505(IPI00018206)	ENST00000245206	GOT2	Aspartate aminotransferase, mitochondrial;mAspAT;Transaminase A;Glutamate oxaloacetate transaminase 2;Fatty acid-binding protein;FABP-1;FABPpm		15	0.87658	-0.0815331	15	4.6265	0.799219	15	3.7632	0.787064	19	1.3528	-0.00221453	19	1.6721	0.791324	19	2.2164	0.833923	9	1.9436	-0.0269612	9	0.61393	0.862965	9	1.1814	0.924202	8
1371	17.6	29.411	262	1.2952e-36	2	2	2	1	1	2	2	2	2	2	1	1	;Q6PID6(IPI00018208)	ENST00000337702	TTC33	Tetratricopeptide repeat protein 33;Osmosis-responsive factor
1374	12	30.381	284	5.2513e-73	2	2	2	3	0	2	2	2	2	2	3	0	;Q9UBV8(IPI00018235)	ENST00000373703	PEF1;ABP32;UNQ1845/PRO3573	Peflin;PEF protein with a long N-terminal hydrophobic domain;Penta-EF hand domain-containing protein 1		3	0.99623	0.116999	3	2.3653	-0.182048	3	2.2697	0.0733062										5	2.0015	-0.028454	5	0.30549	-0.100835	5	0.62181	0.0146317	3
1377	15.7	79.863	687	8.3205e-232	7	3	5	6	4	5	5	7	3	5	6	4	;Q9NVU7(IPI00018240)	ENST00000356260;ENST00000395711	NUC130;SDAD1	Protein SDA1 homolog;SDA1 domain-containing protein 1;Nucleolar protein 130
1378	36.1	102.48	917	0	16	12	10	23	6	15	9	14	10	13	20	4	;P19367(IPI00018246)	ENST00000298649;ENST00000356342;ENST00000359426;ENST00000360289;ENST00000404387;ENST00000405407	HK1	Hexokinase-1;Hexokinase type I;Brain form hexokinase		7	0.8821	-0.0715638	7	2.7659	0.328817	7	2.9309	0.401331	9	1.3602	-0.0148522	9	1.4591	0.638456	9	1.8971	0.608159	7	1.9152	-0.0394338	7	0.50775	0.621038	7	0.88914	0.543472	11
1379	19.9	31.28	282	1.6132e-31	2	1	3	3	1	2	3	2	1	2	3	1	;Q9NVT9(IPI00018260)	ENST00000276569	ARCP;ARMC1	Armadillo repeat-containing protein 1
1380	47.5	29.988	261	4.3862e-151	6	4	5	8	3	5	5	6	4	5	8	3	;Q9NVS9(IPI00018272)	ENST00000225573	PNPO	Pyridoxine-5'-phosphate oxidase;Pyridoxamine-phosphate oxidase											5	1.2581	-0.121887	5	1.5141	0.8155	5	1.8401	0.602356										3
1381	53.9	13.553	128	5.3833e-140	6	4	4	5	4	5	2	4	2	3	3	3	;P0C0S5(IPI00218448);Q71UI9(IPI00018278)	ENST00000296417;ENST00000308153	H2AFZ;H2AZ;H2AFV;H2AV	Histone H2A.Z;Histone H2A.V;H2A.F/Z
1384	23.3	31.441	275	2.584e-49	3	5	4	4	0	2	4	3	5	2	4	0	;P19387(IPI00018288)	ENST00000219252	A-152E5.7;POLR2C	DNA-directed RNA polymerase II subunit RPB3;DNA-directed RNA polymerase II subunit C;DNA-directed RNA polymerase II 33 kDa polypeptide;RPB33;RPB31		3	0.97211	0.0903709	3	1.5522	-0.670845	3	1.3619	-0.762416										4	2.77605	0.471061	4	0.21644	-0.705574	4	0.47695	-0.303579
1389	55.4	96.557	863	0	33	25	26	32	20	24	26	33	25	24	32	20	;P33991(IPI00018349)	ENST00000262105;ENST00000396826	CDC21;MCM4	DNA replication licensing factor MCM4;CDC21 homolog;P1-CDC21		18	0.963895	0.0648642	18	2.6765	-0.000865354	18	2.5817	0.176606	30	1.3761	-0.0170463	30	1.1668	0.314334	30	1.5734	0.344986	23	2.0513	0.07717	23	0.43601	0.365677	23	0.8715	0.467488	14
1390	54.9	82.285	734	0	28	23	24	30	19	25	24	28	23	25	30	19	;P33992(IPI00018350)	ENST00000216122	MCM5;CDC46	DNA replication licensing factor MCM5;CDC46 homolog;P1-CDC46		28	0.97233	0.0725988	28	2.4012	-0.0270233	28	2.20125	-0.0256448	24	1.36545	0.0321185	24	0.97093	0.138846	24	1.35515	0.174838	19	2.1539	0.118092	19	0.40168	0.277973	19	0.83565	0.404337	29
1392	49.4	49.203	439	0	15	13	12	17	13	15	12	15	13	15	17	13	;P17980(IPI00018398)	ENST00000298852	TBP1;PSMC3	26S protease regulatory subunit 6A;Proteasome 26S subunit ATPase 3;TAT-binding protein 1;Proteasome subunit P50		8	0.908415	-0.0291451	8	2.1239	-0.237511	8	1.88505	-0.250956	5	1.3534	-0.044714	5	0.76761	-0.348913	5	0.97949	-0.281033	11	1.9953	-0.00841606	11	0.33831	0.149712	11	0.59382	0.151363	11
1393	54.3	59.345	527	6.3668e-257	8	11	11	14	8	13	10	8	10	12	13	8	;Q15813(IPI00018402)	ENST00000366601;ENST00000406207	TBCE	Tubulin-specific chaperone E;Tubulin-folding cofactor E		7	0.85251	-0.139246	7	3.4499	0.58316	7	3.6887	0.775393	4	1.4226	0.00411286	4	1.78625	1.03841	4	2.42625	1.05192	5	2.0841	0.0934091	5	0.6613	1.115	5	1.4335	1.35454	7
1395	11.2	75.775	663	4.5529e-164	4	4	3	6	2	5	3	4	4	5	6	2	;Q99805(IPI00018415)	ENST00000376387	TM9SF2	Transmembrane 9 superfamily member 2;p76											3	1.9416	0.476045	3	0.30187	-1.52636	3	0.4248	-1.49252	6	1.81485	-0.110131	6	0.11358	-1.45013	6	0.193155	-1.5382	3
1396	22.8	43.944	390	4.627e-42	5	6	5	8	4	4	5	5	6	4	8	4	;Q99816(IPI00018434)	ENST00000251968;ENST00000357193	TSG101	Tumor susceptibility gene 101 protein;ESCRT-I complex subunit TSG101
1398	14.7	59.058	537	7.6125e-70	4	3	3	3	1	2	3	4	3	2	3	1	;Q99829(IPI00018452)	ENST00000317619;ENST00000317677;ENST00000352393;ENST00000374114;ENST00000397443;ENST00000397445;ENST00000397446;ENST00000401607;ENST00000402424	CPN1;CPNE1	Copine-1;Copine I											5	1.2671	-0.141942	5	0.8854	0.0234182	5	0.9893	-0.288776
1399	77.5	59.366	543	0	31	27	25	34	25	29	25	31	27	29	34	25	;Q99832(IPI00018465)	ENST00000409924	NIP7-1;CCT7;CCTH	T-complex protein 1 subunit eta;CCT-eta;HIV-1 Nef-interacting protein		26	0.951305	0.0647232	26	3.00245	0.18668	26	2.85885	0.32374	24	1.37385	-0.00679725	24	1.09245	0.191654	24	1.5128	0.299518	29	2.0616	0.0874759	29	0.3502	0.0590872	29	0.71976	0.23958	23
1401	55.5	42.461	371	0	17	10	12	16	11	13	12	17	10	13	16	11	No_Reviewed_Info	ENST00000351853;ENST00000391849;ENST00000391851;ENST00000408976		Protein arginine N-methyltransferase 1;Interferon receptor 1-bound protein 4											4	1.3823	-0.00916591	4	1.10245	0.284639	4	1.4942	0.27786
1402	18	72.065	635	5.1422e-78	2	4	3	4	3	5	2	1	3	4	3	2	;P43405(IPI00018597;IPI00218278)	ENST00000375746;ENST00000375751;ENST00000375754	SYK	Tyrosine-protein kinase SYK;Spleen tyrosine kinase
1403	59.2	19.398	169	2.9242e-247	11	6	6	10	4	6	6	11	6	6	10	4	;Q9GZZ1(IPI00018627)	ENST00000240922;ENST00000313396	NAT13;MAK3;NAT5;NAA50	N-acetyltransferase 13;N-acetyltransferase 5;N-acetyltransferase san homolog		5	1.1434	0.301718	5	1.0311	-1.18646	5	1.0604	-0.927558	4	1.596	0.196993	4	0.42928	-1.17817	4	0.579915	-1.06654	5	2.3853	0.265112	5	0.17141	-0.94478	5	0.32081	-0.941877
1407	52.6	26.183	228	2.7357e-127	7	3	4	9	3	4	4	7	3	4	9	3	;Q15631(IPI00018768)	ENST00000389682	TSN	Translin											4	1.35505	-0.0456642	4	1.03066	0.139546	4	1.3407	0.161498
1409	41.2	21.445	194	2.059e-94	5	5	4	6	1	3	4	5	5	3	6	1	;Q9BY32(IPI00018783)	ENST00000380113	My049;OK/SW-cl.9;ITPA;C20orf37	Inosine triphosphate pyrophosphatase;Putative oncogene protein hlc14-06-p
1411	14.8	34.687	304	1.0929e-07	1	2	2	0	0	1	2	1	2	1	0	0	;Q9NVM6(IPI00018798)	ENST00000220496	DNAJC17	DnaJ homolog subfamily C member 17																				3	2.6279	0.370149	3	0.24997	-0.362764	3	0.70932	0.322455
1417	64.6	55.52	491	0	16	14	12	17	11	13	12	16	14	13	17	11	;P43490(IPI00018873)	ENST00000222553	PBEF;PBEF1;NAMPT	Nicotinamide phosphoribosyltransferase;Pre-B-cell colony-enhancing factor 1;Visfatin		7	0.95065	0.040907	7	3.4887	0.374361	7	3.1953	0.480993										4	1.9618	0.00331978	4	0.54302	0.657046	4	1.09005	0.827138	4
1420	14.7	40.143	347	3.8524e-43	3	1	2	3	1	1	2	3	1	1	3	1	;Q9NP66(IPI00018924)	ENST00000336216;ENST00000381714	HMGX1;HMG20A;HMGXB1	High mobility group protein 20A;HMG box-containing protein 20A;HMG domain-containing protein HMGX1;HMG domain-containing protein 1
1421	37.6	91.706	796	0	18	6	7	20	11	9	7	18	6	9	20	11	;Q96QK1(IPI00018931)	ENST00000299138	MEM3;VPS35;TCCCTA00141	Vacuolar protein sorting-associated protein 35;Vesicle protein sorting 35;Maternal-embryonic 3		4	0.936435	0.0315291	4	3.0132	0.195752	4	2.674	0.245335	27	1.2876	-0.0937958	27	1.3515	0.525501	27	1.727	0.464958	3	2.0352	0.047054	3	0.41556	0.325618	3	0.80313	0.375828	4
1422	35	60.246	534	3.4735e-238	12	7	5	10	4	8	5	12	7	8	10	4	;Q13564(IPI00018968)	ENST00000290810;ENST00000359087	APPBP1;HPP1;NAE1	NEDD8-activating enzyme E1 regulatory subunit;Amyloid protein-binding protein 1;Amyloid beta precursor protein-binding protein 1, 59 kDa;Proto-oncogene protein 1		5	0.88786	-0.0349585	5	2.1074	-0.233226	5	2.1463	-0.106213	7	1.2989	-0.0828829	7	1.235	0.495761	7	1.5231	0.332842	4	1.91605	-0.0125303	4	0.46756	0.413553	4	0.901685	0.499658	6
1423	12.8	54.169	475	1.4355e-10	1	2	3	1	0	2	3	1	2	2	1	0	;P19474(IPI00018971)	ENST00000254436	RNF81;TRIM21;RO52;SSA1	52 kDa Ro protein;Sjoegren syndrome type A antigen;Ro(SS-A);52 kDa ribonucleoprotein autoantigen Ro/SS-A;Tripartite motif-containing protein 21;RING finger protein 81		4	0.76514	-0.271109	4	2.2314	-0.185775	4	1.60365	-0.526729										3	2.3636	0.245022	3	0.34238	-0.0614114	3	0.70734	0.331237
1424	4.5	45.861	399	4.5492e-08	2	2	2	1	0	2	2	2	2	2	1	0	;Q99442(IPI00019004)	ENST00000337002	SEC62;TLOC1	Translocation protein SEC62;Translocation protein 1
1426	39.2	16.537	148	9.0356e-47	2	2	0	1	0	1	0	2	2	1	1	0	;P61626(IPI00019038)	ENST00000261267	LZM;LYZ	Lysozyme C;1,4-beta-N-acetylmuramidase C
1427	25.2	46.895	420	1.5263e-98	5	8	8	4	3	5	8	5	8	5	4	3	;Q9NW64(IPI00019046)	ENST00000199814	ZC3H16;199G4;RBM22	Pre-mRNA-splicing factor RBM22;RNA-binding motif protein 22;Zinc finger CCCH domain-containing protein 16		6	0.79736	-0.192799	6	1.3118	-0.934795	6	1.0581	-1.07168	5	1.8427	0.439456	5	0.47273	-1.00489	5	0.72238	-0.781711	10	1.87535	-0.112232	10	0.18481	-0.895414	10	0.31231	-0.971877	6
1428	14.7	39.221	339	7.1958e-40	3	3	3	3	2	4	3	3	3	4	3	2	;P78318(IPI00019148)	ENST00000342206;ENST00000356413	IBP1;IGBP1	Immunoglobulin-binding protein 1;CD79a-binding protein 1;B-cell signal transduction molecule alpha 4;Renal carcinoma antigen NY-REN-16
1429	17.3	39.962	352	6.3428e-62	0	2	5	1	0	4	5	0	2	4	1	0	;Q99962(IPI00019171)	ENST00000380607	SH3D2A;CNSA2;SH3GL2	Endophilin-A1;Endophilin-1;SH3 domain-containing GRB2-like protein 2;SH3 domain protein 2A;EEN-B1
1430	32.9	25.007	225	8.4664e-43	4	2	4	4	2	4	4	4	2	4	4	2	;P78330(IPI00019178)	ENST00000275605;ENST00000395471	PSPH	Phosphoserine phosphatase;O-phosphoserine phosphohydrolase;L-3-phosphoserine phosphatase		5	1.0335	0.125812	5	2.0813	-0.256009	5	1.8929	-0.242788	6	1.38065	0.00988809	6	0.851915	-0.151468	6	1.50945	0.28085										3
1432	42.5	29.321	268	7.5039e-97	3	2	5	4	2	2	5	3	2	2	4	2	;P78346(IPI00019196)	ENST00000277882;ENST00000371703	RNASEP2;RPP30	Ribonuclease P protein subunit p30;RNase P subunit 2
1433	15.3	82.658	796	6.7041e-190	5	3	3	5	2	7	1	2	0	3	3	1	;Q9H1B7(IPI00019205)	ENST00000238647	KIAA1865;My039;EAP1;IRF2BPL;C14orf4	Enhanced at puberty protein 1											3	1.5036	0.121182	3	0.57935	-0.659388	3	0.74486	-0.701256
1434	7	455.42	3929	5.5081e-62	2	5	10	8	1	12	10	2	5	12	8	1	;Q99996(IPI00220627;IPI00220624;IPI00220625;IPI00220628;IPI00019223)	ENST00000356239;ENST00000358100;ENST00000359028	AKAP9;KIAA0803;AKAP450;AKAP350	A-kinase anchor protein 9;Protein kinase A-anchoring protein 9;A-kinase anchor protein 450 kDa;A-kinase anchor protein 350 kDa;AKAP 120-like protein;Protein hyperion;Protein yotiao;Centrosome- and Golgi-localized PKN-associated protein
1435	48.9	33.58	305	0	7	6	7	8	4	9	7	7	6	9	8	4	;Q9GZS3(IPI00019269)	ENST00000267973	WDR61	WD repeat-containing protein 61;Meiotic recombination REC14 protein homolog
1440	48.9	20.987	184	5.6891e-123	7	7	7	9	5	7	2	1	2	2	2	1	;P62834(IPI00019345)	ENST00000356415;ENST00000369709	RAP1A;KREV1	Ras-related protein Rap-1A;GTP-binding protein smg-p21A;Ras-related protein Krev-1;C21KG;G-22K
1441	25.8	47.137	422	3.5645e-128	6	4	4	7	3	6	4	6	4	6	7	3	;Q53H12(IPI00019353)	ENST00000355413	MULK;AGK	Acylglycerol kinase, mitochondrial;Multiple substrate lipid kinase
1443	32.3	91.838	790	0	14	6	5	16	5	5	5	14	6	5	16	5	;Q09161(IPI00019380)	ENST00000375147	NCBP;CBP80;NCBP1	Nuclear cap-binding protein subunit 1;80 kDa nuclear cap-binding protein;NCBP 80 kDa subunit											7	1.2497	-0.147845	7	1.5011	0.732149	7	2.0612	0.710749
1444	8.9	40.683	361	6.5557e-09	1	3	1	3	1	0	1	1	3	0	3	1	;Q9NV96(IPI00760748;IPI00019381;IPI00062679)	ENST00000230461;ENST00000370050	C6orf67;CDC50A;TMEM30A	Cell cycle control protein 50A;Transmembrane protein 30A																				3	1.7607	-0.153785	3	0.1681	-0.815155	3	0.23619	-1.32576
1445	30.4	20.213	184	2.0765e-158	5	5	4	5	3	5	4	5	5	5	5	3	;P51571(IPI00019385)	ENST00000320857;ENST00000370086;ENST00000370087	SSR4;TRAPD	Translocon-associated protein subunit delta;Signal sequence receptor subunit delta											3	1.402	-0.00221453	3	0.48546	-0.926646	3	0.57277	-1.05953
1446	28.2	28.18	245	3.6975e-42	4	4	1	6	3	4	1	4	4	4	6	3	;P51580(IPI00019400)	ENST00000309983	TPMT	Thiopurine S-methyltransferase;Thiopurine methyltransferase
1447	45.8	41.9	373	1.4871e-167	8	5	7	7	2	6	7	8	5	6	7	2	;Q15738(IPI00019407)	ENST00000370274	H105E3;NSDHL	Sterol-4-alpha-carboxylate 3-dehydrogenase, decarboxylating;Protein H105e3		3	0.89088	-0.0442969	3	2.5634	-0.0682067	3	1.9878	-0.22886	5	1.3526	-0.0664651	5	1.1038	0.2489	5	1.4038	0.315212	5	1.9514	-0.0355586	5	0.50863	0.535446	5	0.97526	0.680282	3
1448	19	101.98	894	1.0106e-41	3	5	6	7	1	9	6	3	5	9	7	1	;Q9NV70(IPI00019427;IPI00215762)	ENST00000346134;ENST00000381295;ENST00000401442	BM-012;SEC3L1;SEC3;EXOC1	Exocyst complex component 1;Exocyst complex component Sec3
1449	28.6	60.67	538	4.7124e-129	7	6	6	7	3	8	6	7	6	8	7	3	;P10155(IPI00019450)	ENST00000367441;ENST00000367445;ENST00000367446;ENST00000400969	SSA2;RO60;TROVE2	60 kDa SS-A/Ro ribonucleoprotein;Ro 60 kDa autoantigen;TROVE domain family member 2;Sjoegren syndrome type A antigen;Sjoegren syndrome antigen A2		3	0.87573	-0.0991981	3	3.6367	0.707628	3	3.4212	0.692324	7	1.2748	-0.142934	7	1.4736	0.593695	7	1.7841	0.51869	5	1.8511	-0.108396	5	0.48323	0.469916	5	0.83493	0.527598	5
1451	9.1	54.643	504	1.6532e-20	2	2	4	2	1	3	4	2	2	3	2	1	;Q15750(IPI00019459)	ENST00000216160	MAP3K7IP1;TAB1	Mitogen-activated protein kinase kinase kinase 7-interacting protein 1;TGF-beta-activated kinase 1-binding protein 1											3	1.3975	0.026663	3	0.80493	-0.193412	3	0.99327	-0.270964										3
1452	27.2	62.094	551	6.9567e-257	5	7	6	9	4	5	6	5	7	5	9	4	;P19525(IPI00019463)	ENST00000233057;ENST00000379156;ENST00000395127	PRKR;PKR;EIF2AK2	Interferon-induced, double-stranded RNA-activated protein kinase;Interferon-inducible RNA-dependent protein kinase;Eukaryotic translation initiation factor 2-alpha kinase 2;Protein kinase RNA-activated;p68 kinase;P1/eIF-2A protein kinase
1453	14.6	56.598	541	9.3459e-94	5	2	2	5	2	2	2	5	2	2	5	2	;Q15758(IPI00019472)	ENST00000306894	M7V1;RDR;SLC1A5;ASCT2;RDRC	Neutral amino acid transporter B(0);Sodium-dependent neutral amino acid transporter type 2;RD114/simian type D retrovirus receptor;Baboon M7 virus receptor;Solute carrier family 1 member 5											8	1.55235	0.183102	8	0.52425	-0.836371	8	0.80875	-0.649243
1455	15.2	18.609	164	2.1378e-27	1	1	1	1	1	2	1	1	1	2	1	1	;Q9NV35(IPI00019487)	ENST00000258662	NUDT15;MTH2	Probable 7,8-dihydro-8-oxoguanine triphosphatase NUDT15;8-oxo-dGTPase NUDT15;Nucleoside diphosphate-linked moiety X motif 15
1456	27.7	21.85	184	2.649e-21	1	1	0	3	0	0	0	1	1	0	3	0	;Q9NV31(IPI00019488)	ENST00000314852;ENST00000403490	MRPS4;C15orf12;IMP3	U3 small nucleolar ribonucleoprotein protein IMP3;BRMS2
1457	60.2	12.452	113	1.8455e-155	3	1	1	4	1	1	1	3	1	1	4	1	;P63172(IPI00019495)	ENST00000367089	TCTEX-1;DYNLT1;TCTEL1;TCTEX1	Dynein light chain Tctex-type 1;T-complex testis-specific protein 1 homolog;Protein CW-1
1458	64.5	226.53	1960	0	90	80	87	95	64	79	72	74	68	66	78	54	;P35579(IPI00019502)	ENST00000216181	MYH9	Myosin-9;Myosin heavy chain 9;Myosin heavy chain, non-muscle IIa;Non-muscle myosin heavy chain IIa;Cellular myosin heavy chain, type A;Non-muscle myosin heavy chain A		49	0.91816	-0.0134211	49	4.2604	0.703224	49	3.8218	0.751969	36	1.3215	-0.0616073	36	1.82745	0.960794	36	2.3781	0.972813	30	1.87125	-0.0991245	30	0.63288	0.996532	30	1.17115	1.00977	35
1459	17.6	52.306	467	8.3601e-120	4	4	5	5	4	4	3	3	2	3	3	3	;Q15796(IPI00019548;IPI00220364)	ENST00000262160;ENST00000356825;ENST00000402690;ENST00000327367	SMAD2;MADH2;MADR2	Mothers against decapentaplegic homolog 2;Mad-related protein 2;SMAD 2;hSMAD2;JV18-1;Mothers against decapentaplegic homolog 3;SMAD 3;hSMAD3;JV15-2		4	0.909215	-0.0118217	4	1.73205	-0.654321	4	1.49925	-0.614723										3	1.8322	-0.0952238	3	0.16612	-1.0627	3	0.3127	-1.00388
1461	28.4	43.603	387	1.9068e-113	2	5	4	5	3	6	4	2	5	6	5	3	;Q53HC9(IPI00019550)	ENST00000382125;ENST00000398659	TSSC1	Protein TSSC1;Tumor-suppressing subchromosomal transferable fragment candidate gene 1 protein;Tumor-suppressing STF cDNA 1 protein											3	1.3257	-0.0622555	3	1.0528	0.1508	3	1.3045	0.0861708	4	1.98505	0.0167501	4	0.324625	-0.0587731	4	0.59559	-0.0102536	6
1462	33	25.796	221	1.5746e-78	4	3	4	4	4	5	3	2	2	3	1	2	;Q13404(IPI00030962;IPI00019599;IPI00472498)	ENST00000340309;ENST00000341698;ENST00000371658;ENST00000371674;ENST00000371677;ENST00000396059	CROC1;UBE2V;UEV1;P/OKcl.19;UBE2V1	Ubiquitin-conjugating enzyme E2 variant 1;CROC-1;TRAF6-regulated IKK activator 1 beta Uev1A		8	0.92332	0.00771149	8	2.7137	-0.00240975	8	2.434	0.106844										5	2.0895	0.0759446	5	0.40319	0.262711	5	0.72464	0.249957	5
1463	49.7	16.363	145	1.4967e-119	3	4	4	5	5	6	3	1	3	4	2	3	;Q15819(IPI00019600)	ENST00000324746	MMS2;UEV2;UBE2V2	Ubiquitin-conjugating enzyme E2 variant 2;MMS2;Enterocyte differentiation-associated factor EDAF-1;Enterocyte differentiation-promoting factor;EDPF-1;Vitamin D3-inducible protein;DDVit 1																				5	1.9864	0.00718204	5	0.4432	0.321457	5	0.73749	0.281969	3
1464	43.9	45.476	396	0	14	7	6	11	6	7	6	14	7	7	11	6	;Q99986(IPI00019640)	ENST00000216639	VRK1	Serine/threonine-protein kinase VRK1;Vaccinia-related kinase 1		4	0.83998	-0.122868	4	2.5648	0.0367237	4	2.0606	-0.110658	5	1.2663	-0.0818551	5	0.92153	0.00747513	5	1.1446	-0.0881515	5	1.756	-0.150244	5	0.3716	0.0931959	5	0.66648	0.0689335
1465	73.4	40.968	368	0	14	15	13	15	7	15	13	14	15	15	15	7	;P78406(IPI00019733)	ENST00000371242;ENST00000395840;ENST00000395841	RAE1;MRNP41	mRNA export factor;mRNA-associated protein mrnp 41;Rae1 protein homolog		15	0.88308	-0.0614629	15	2.3223	-0.0225228	15	2.0902	-0.0707802	13	1.2802	-0.114666	13	0.88988	-0.082672	13	1.0956	-0.154928	14	2.08135	0.090513	14	0.291005	-0.124248	14	0.5613	-0.0110896	9
1466	62.7	27.566	241	2.8209e-143	14	10	7	16	10	9	7	14	10	9	16	10	;P78417(IPI00019755)	ENST00000369713	GSTO1;GSTTLP28	Glutathione S-transferase omega-1;GSTO 1-1		10	0.879095	-0.0641897	10	3.54985	0.457075	10	3.15175	0.460895	8	1.3051	-0.0762151	8	1.08685	0.198793	8	1.42825	0.219389	7	2.0001	0.0017433	7	0.35713	0.0726545	7	0.73536	0.259253	8
1467	7.5	14.39	133	1.1385e-05	1	1	1	1	1	1	1	1	1	1	1	1	No_Reviewed_Info	ENST00000279259		40S ribosomal protein S30
1468	44.9	56.878	499	0	9	11	10	12	5	8	9	9	10	8	12	5	;P53041(IPI00019812)	ENST00000012443	PPP5;PPP5C	Serine/threonine-protein phosphatase 5;Protein phosphatase T		6	0.94654	0.034909	6	3.60395	0.544062	6	3.3962	0.682905										5	2.2275	0.15737	5	0.41242	0.362707	5	0.87044	0.52786	3
1469	25.7	208.73	2035	0	16	22	26	19	18	22	25	16	21	22	19	18	;P51610(IPI00019848)	ENST00000310441;ENST00000354233;ENST00000369984	HFC1;HCFC1;HCF1	Host cell factor;HCF-1;C1 factor;VP16 accessory protein;VCAF;CFF;HCF N-terminal chain 1;HCF N-terminal chain 2;HCF N-terminal chain 3;HCF N-terminal chain 4;HCF N-terminal chain 5;HCF N-terminal chain 6;HCF C-terminal chain 1;HCF C-terminal chain 2;HCF C-terminal chain 3;HCF C-terminal chain 4;HCF C-terminal chain 5;HCF C-terminal chain 6		31	0.91161	-0.00749346	31	2.9786	0.230673	31	2.758	0.26375	28	1.27275	-0.118427	28	1.3868	0.527224	28	1.67955	0.442333	22	1.84495	-0.123832	22	0.48866	0.491509	22	0.84025	0.392964	33
1470	15.3	36.939	333	1.1335e-30	3	1	2	5	1	1	2	3	1	1	5	1	;P29016(IPI00513798;IPI00019849)	ENST00000368168	CD1B	T-cell surface glycoprotein CD1b
1471	5.4	37.654	333	2.9043e-20	1	0	0	2	1	0	0	1	0	0	2	1	;P29017(IPI00019850)	ENST00000368169;ENST00000368170	CD1C	T-cell surface glycoprotein CD1c
1472	38.9	57.214	535	8.6844e-205	8	2	2	8	1	3	2	8	2	3	8	1	;P51649(IPI00019888)	ENST00000348925;ENST00000357578	ALDH5A1;SSADH	Succinate-semialdehyde dehydrogenase, mitochondrial;NAD(+)-dependent succinic semialdehyde dehydrogenase;Aldehyde dehydrogenase family 5 member A1											4	1.35005	0.000784987	4	1.3031	0.461088	4	1.64565	0.378564
1474	29.4	84.302	768	5.2039e-265	9	8	6	12	6	8	6	8	7	8	11	5	;P35611(IPI00220158;IPI00019901)	ENST00000264758;ENST00000398129	ADDA;ADD1	Alpha-adducin;Erythrocyte adducin subunit alpha											3	1.4736	0.0644252	3	0.35232	-0.985382	3	0.53866	-0.869657	4	2.2383	0.165176	4	0.16158	-1.00429	4	0.314855	-0.908234	3
1476	16.8	80.853	726	4.6677e-231	8	5	4	5	4	6	4	7	4	6	4	3	;P35612(IPI00220240;IPI00654787;IPI00220241;IPI00019904)	ENST00000264436;ENST00000264439;ENST00000355733;ENST00000356565;ENST00000403045;ENST00000407644	ADDB;ADD2	Beta-adducin;Erythrocyte adducin subunit beta											3	1.3327	-0.0759442	3	0.92373	0.0739944	3	1.0659	-0.169846
1477	25.7	42.2	385	1.4608e-161	5	5	5	5	2	6	5	5	5	6	5	2	;P35613(IPI00019906;IPI00218019)	ENST00000333511;ENST00000353555	BSG;UNQ6505/PRO21383	Basigin;Leukocyte activation antigen M6;Collagenase stimulatory factor;Extracellular matrix metalloproteinase inducer;5F7;Tumor cell-derived collagenase stimulatory factor;OK blood group antigen		8	1.02807	0.173999	8	1.895	-0.426142	8	1.99545	-0.141327	5	1.6171	0.242835	5	0.75202	-0.278456	5	1.1878	-0.0755202	4	2.0152	0.0247318	4	0.328935	0.00924206	4	0.68579	0.176579	6
1478	52.4	79.685	736	0	25	18	15	27	12	15	15	25	18	15	27	12	;P51659(IPI00019912)	ENST00000256216	EDH17B4;HSD17B4	Peroxisomal multifunctional enzyme type 2;D-bifunctional protein;17-beta-hydroxysteroid dehydrogenase 4;3-hydroxyacyl-CoA dehydrogenase;3-alpha,7-alpha,12-alpha-trihydroxy-5-beta-cholest-24-enoyl-CoA hydratase		16	0.907	-0.014687	16	3.9483	0.568925	16	3.75125	0.706943	19	1.3937	0.00832758	19	1.63	0.745745	19	2.1934	0.822987	15	2.0184	0.0297191	15	0.57916	0.778346	15	1.1332	0.86889	15
1479	58.2	53.974	478	1.4864e-289	14	14	11	15	6	13	11	13	14	13	14	5	;Q9NUU7(IPI00019918)	ENST00000302243;ENST00000288071;ENST00000355992	DDX19L;DDX19A	ATP-dependent RNA helicase DDX19A;DEAD box protein 19A;DDX19-like protein;ATP-dependent RNA helicase DDX19B;DEAD box protein 19B;DEAD box RNA helicase DEAD5		5	1.013	0.132959	5	2.8169	0.224678	5	2.7729	0.279936	5	1.3156	-0.00335884	5	1.0197	0.202726	5	1.3963	0.204505	6	2.08225	0.0325993	6	0.314875	-0.0323257	6	0.641285	0.109269	7
1481	37	37.025	324	2.6837e-271	8	4	6	7	3	6	6	8	4	6	7	3	;P51665(IPI00019927)	ENST00000219313	PSMD7;MOV34L	26S proteasome non-ATPase regulatory subunit 7;26S proteasome regulatory subunit rpn8;26S proteasome regulatory subunit S12;Proteasome subunit p40;Mov34 protein homolog		4	0.83135	-0.161334	4	3.53625	0.508816	4	2.59075	0.283412	3	1.4575	0.0367186	3	1.209	0.42133	3	1.7875	0.553511										4
1485	20.6	33.043	291	1.0816e-24	3	1	3	3	0	1	3	3	1	1	3	0	;P29084(IPI00019981)	ENST00000355904	GTF2E2;TF2E2	Transcription initiation factor IIE subunit beta;General transcription factor IIE subunit 2
1486	20.1	60.585	528	9.2515e-79	2	3	4	4	2	5	4	2	3	5	4	2	;Q9NUQ3(IPI00019994)	ENST00000380122	LSR5;ELRG;TXLNG;CXorf15	Gamma-taxilin;Lipopolysaccharide-specific response protein 5
1487	33.5	21.834	197	1.7741e-30	3	4	5	4	1	4	5	3	4	4	4	1	;Q9NUP9(IPI00019997)	ENST00000278193	LIN7C;MALS3;VELI3	Lin-7 homolog C;Mammalian lin-seven protein 3;Vertebrate lin-7 homolog 3																													3
1490	24.5	42.674	375	6.5816e-236	10	7	8	8	6	10	8	10	7	10	8	6	;P35659(IPI00020021)	ENST00000244776;ENST00000397239	DEK	Protein DEK											5	1.3142	-0.00479052	5	0.9884	0.0923192	5	1.2382	0.0492462
1492	63.4	47.366	418	0	11	12	12	13	7	10	12	11	12	10	13	7	;P43686(IPI00020042)	ENST00000157812	MIP224;TBP7;PSMC4	26S protease regulatory subunit 6B;Proteasome 26S subunit ATPase 4;MB67-interacting protein;MIP224;TAT-binding protein 7		4	1.0208	0.132286	4	2.43765	0.209165	4	2.37185	0.301232	6	1.39175	7.13817e-05	6	0.89469	0.0277897	6	1.2042	0.0404578	6	2.1178	0.0195289	6	0.337115	0.322098	6	0.6648	0.262236	5
1493	38.2	33.932	306	2.7376e-199	8	6	6	7	5	6	6	8	6	6	7	5	;Q9NUJ1(IPI00020075)	ENST00000273359	ABHD10	Abhydrolase domain-containing protein 10, mitochondrial																													3
1494	21.9	72.397	639	0	7	9	8	12	8	7	5	3	6	5	7	5	;Q07866(IPI00020096;IPI00412642;IPI00397666;IPI00479424;IPI00472303;IPI00921532;IPI00398708;IPI00337465)	ENST00000246489;ENST00000334553;ENST00000347839;ENST00000348520;ENST00000380038;ENST00000389744	KNS2;KLC;KLC1	Kinesin light chain 1
1495	16.5	54.022	479	6.5057e-19	3	3	2	3	3	3	2	3	3	3	3	3	;Q9BTU6(IPI00020124)	ENST00000370631	PI4K2A	Phosphatidylinositol 4-kinase type 2-alpha;Phosphatidylinositol 4-kinase type II-alpha																				5	2.0999	0.0615716	5	0.11634	-1.49762	5	0.22251	-1.44773
1496	53.6	68.137	616	0	16	14	17	19	8	11	17	16	14	11	19	8	;P27694(IPI00020127)	ENST00000254719	RPA70;REPA1;RPA1	Replication protein A 70 kDa DNA-binding subunit;Replication factor A protein 1;Single-stranded DNA-binding protein		9	0.9075	-0.0181928	9	2.5139	-0.0963768	9	1.9863	-0.1348										6	1.68295	-0.233751	6	0.3889	0.176831	6	0.662155	0.0107993	8
1497	10.1	70.193	597	3.3806e-22	1	2	5	2	2	2	5	1	2	2	2	2	;Q9NYH9(IPI00020128)	ENST00000261708	C17orf40;MHAT;UTP6;HCA66	U3 small nucleolar RNA-associated protein 6 homolog;Hepatocellular carcinoma-associated antigen 66;Multiple hat domains protein
1498	17.6	59.179	540	4.5381e-124	2	3	3	5	3	5	2	0	2	4	3	2	;Q92783(IPI00607769;IPI00020178)	ENST00000377524	STAM1;STAM	Signal transducing adapter molecule 1
1499	34.7	19.127	167	4.1424e-154	4	2	2	3	3	3	2	4	2	3	3	3	;Q12974(IPI00020191)	ENST00000344035;ENST00000356536	BM-008;PRL2;PTPCAAX2;PTP4A2	Protein tyrosine phosphatase type IVA 2;Protein-tyrosine phosphatase 4a2;Protein-tyrosine phosphatase of regenerating liver 2;PTP(CAAXII);HU-PP-1;OV-1
1500	15.7	61.829	592	4.962e-156	5	7	6	7	5	6	5	4	6	5	5	4	;Q92804(IPI00294426;IPI00020194)	ENST00000311979;ENST00000394533	TAF15;TAF2N;RBP56	TATA-binding protein-associated factor 2N;RNA-binding protein 56;TAFII68;TAF(II)68											4	1.359	-0.0519329	4	1.14515	0.326155	4	1.42305	0.245902										3
1501	5.4	54.141	501	7.4317e-188	2	2	2	2	1	2	2	2	2	2	2	1	;Q6NXE6(IPI00020196)	ENST00000392336	ARMC6	Armadillo repeat-containing protein 6
1502	13.1	91.295	833	1.4775e-30	1	1	4	4	0	4	4	1	1	4	4	0	;Q92918(IPI00020258)	ENST00000221409	MAP4K1;HPK1	Mitogen-activated protein kinase kinase kinase kinase 1;MAPK/ERK kinase kinase kinase 1;Hematopoietic progenitor kinase
1503	25.5	17.262	153	7.0407e-47	3	3	3	3	0	3	3	3	3	3	3	0	;P78537(IPI00020319)	ENST00000257899	BLOS1;GCN5L1;RT14;BLOC1S1	Biogenesis of lysosome-related organelles complex 1 subunit 1;GCN5-like protein 1;Protein RT14
1507	44.2	138.35	1249	0	29	29	29	30	14	33	29	29	29	33	30	14	;P29144(IPI00020416)	ENST00000376052;ENST00000376065	TPP2	Tripeptidyl-peptidase 2;Tripeptidyl-peptidase II;Tripeptidyl aminopeptidase		7	0.85873	-0.0936948	7	4.0549	0.558876	7	2.4451	-0.0464285	4	1.35655	-0.0366375	4	1.51135	0.666929	4	2.17735	0.781888	9	2.118	0.100925	9	0.4781	0.539334	9	0.98335	0.696782	7
1508	61.9	24.488	218	1.1744e-173	7	7	6	10	8	6	6	7	7	6	10	8	;Q15907(IPI00020436)	ENST00000328024;ENST00000261890	YPT3;RAB11B	Ras-related protein Rab-11B;GTP-binding protein YPT3;Ras-related protein Rab-11A;YL8		6	0.908685	-0.0147615	6	2.87505	0.097315	6	2.6259	0.233952	5	1.394	0.00135562	5	1.0426	0.197788	5	1.2884	0.0610731	6	2.0626	0.0523249	6	0.36449	0.12615	6	0.725065	0.1507	5
1510	17.3	30.518	260	1.5105e-57	2	3	2	4	1	3	2	2	3	3	4	1	;P27707(IPI00020454)	ENST00000286648	DCK	Deoxycytidine kinase
1512	13	29.952	261	9.0347e-52	0	1	0	0	0	1	0	0	1	1	0	0	;Q9P0I2(IPI00607849;IPI00020472)	ENST00000245046	TMEM111	Transmembrane protein 111
1513	27.2	11.466	103	0.00045092	0	1	1	0	1	1	1	0	1	1	0	1	;P82909(IPI00020495)	ENST00000256441;ENST00000396510	MRPS36;DC47	28S ribosomal protein S36, mitochondrial;MRP-S36
1515	19	72.233	659	2.8085e-91	1	2	3	4	2	2	3	1	2	2	4	2	;Q9NXH9(IPI00020508;IPI00178861)	ENST00000221504;ENST00000357720	TRMT1	N(2),N(2)-dimethylguanosine tRNA methyltransferase;tRNA(guanine-26,N(2)-N(2)) methyltransferase;tRNA 2,2-dimethylguanosine-26 methyltransferase;tRNA(m(2,2)G26)dimethyltransferase		5	0.9704	0.0660623	5	2.5037	0.034996	5	2.0836	-0.0347212										3	1.9482	-0.0433787	3	0.36177	0.167702	3	0.69709	0.274847	3
1516	43.5	12.199	108	4.677e-105	4	4	4	3	4	4	4	4	4	4	3	4	;Q9NZ45(IPI00020510)	ENST00000333926	CISD1;ZCD1;C10orf70;MDS029	CDGSH iron sulfur domain-containing protein 1;MitoNEET
1519	58.6	14.96	140	1.3904e-86	3	2	2	5	5	2	2	3	2	2	5	5	;Q9NPJ3(IPI00020530)	ENST00000230048	HT012;THEM2;ACOT13;PNAS-27	Acyl-coenzyme A thioesterase 13;Thioesterase superfamily member 2
1521	33	50.435	439	2.2023e-149	7	7	8	9	4	7	8	7	7	7	9	4	;Q07960(IPI00020567)	ENST00000311956	RHOGAP1;CDC42GAP;ARHGAP1	Rho GTPase-activating protein 1;Rho-type GTPase-activating protein 1;Rho-related small GTPase protein activator;GTPase-activating protein rhoOGAP;p50-RhoGAP;CDC42 GTPase-activating protein		4	0.8604	-0.0843059	4	3.38405	0.450758	4	2.88615	0.344343	6	1.29945	-0.10371	6	1.20075	0.359181	6	1.4774	0.267829	4	1.93685	-0.027927	4	0.47295	0.459295	4	0.795745	0.404423
1522	72.4	48.141	417	0	13	11	11	14	7	8	11	13	11	8	14	7	;P27797(IPI00020599)	ENST00000316448	CRTC;CALR	Calreticulin;CRP55;Calregulin;HACBP;ERp60;grp60
1523	52	41.213	350	8.4818e-217	11	4	6	13	7	6	5	10	4	6	12	6	;P19784(IPI00020602)	ENST00000262506	CK2A2;CSNK2A2	Casein kinase II subunit alpha'		4	0.94917	0.0433064	4	2.0262	-0.313547	4	2.3642	-0.0262033	5	1.4604	0.0476718	5	0.92644	0.0756271	5	1.4186	0.181275	6	2.0985	0.0656928	6	0.35611	0.136622	6	0.69857	0.181851	7
1524	52	50.817	450	0	16	11	11	19	12	15	11	16	11	15	19	12	;P00966(IPI00020632)	ENST00000334909;ENST00000352480;ENST00000372393;ENST00000372394	ASS1;ASS	Argininosuccinate synthase;Citrulline--aspartate ligase		5	0.82881	-0.139343	5	4.0984	0.765622	5	2.979	0.434563	6	1.24185	-0.160507	6	1.70365	0.859595	6	1.97525	0.670828	3	1.76	-0.129003	3	0.89783	1.31096	3	1.606	1.32932	4
1525	49	82.588	737	0	13	8	9	14	6	14	9	13	8	14	14	6	;Q9NY33(IPI00020672)	ENST00000347422;ENST00000360510	DPP3	Dipeptidyl-peptidase 3;Dipeptidyl-peptidase III;Dipeptidyl aminopeptidase III;Dipeptidyl arylamidase III		5	0.92577	0.00395099	5	2.3995	-0.164615	5	2.2656	-0.0101886	7	1.3091	-0.0858799	7	1.3894	0.594517	7	1.7861	0.481364	3	2.2097	0.163536	3	0.37798	0.281467	3	0.83194	0.445775	8
1526	14.5	37.238	337	5.7301e-68	3	2	2	4	2	3	2	3	2	3	4	2	;O43414(IPI00644349;IPI00020701;IPI00888358)	ENST00000372253;ENST00000372257;ENST00000372259	PINT1;PRNPIP1;ERI3;PRNPIP	Prion protein-interacting protein;Prion interactor 1
1527	10	56.527	540	2.5001e-57	3	1	1	3	1	3	1	3	1	3	3	1	;Q7Z434(IPI00020719)	ENST00000356687;ENST00000358134	MAVS;VISA;KIAA1271;IPS1	Mitochondrial antiviral-signaling protein;Interferon-beta promoter stimulator protein 1;Virus-induced-signaling adapter;CARD adapter inducing interferon-beta;Putative NF-kappa-B-activating protein 031N
1528	35.5	24.935	220	1.6851e-47	2	2	2	6	1	2	2	2	2	2	6	1	;P51809(IPI00020887)	ENST00000262640;ENST00000286448;ENST00000369427	VAMP7;SYBL1	Vesicle-associated membrane protein 7;Synaptobrevin-like protein 1;Tetanus-insensitive VAMP																				3	2.2145	0.114648	3	0.19571	-0.480749	3	0.39192	-0.440417
1529	28.6	83.735	740	3.334e-170	9	7	4	7	1	6	2	5	3	4	3	0	;P51812(IPI00020898)	ENST00000379565	MAPKAPK1B;ISPK1;RPS6KA3;RSK2	Ribosomal protein S6 kinase alpha-3;90 kDa ribosomal protein S6 kinase 3;p90-RSK 3;Ribosomal S6 kinase 2;pp90RSK2;Insulin-stimulated protein kinase 1;MAP kinase-activated protein kinase 1b											4	1.308	-0.103978	4	1.20365	0.340262	4	1.44465	0.228489
1530	51.3	30.188	277	5.2015e-224	7	8	8	11	8	9	8	7	8	9	11	8	;P29218(IPI00020906)	ENST00000256108	IMPA;IMPA1	Inositol monophosphatase;Inositol-1(or 4)-monophosphatase;Lithium-sensitive myo-inositol monophosphatase A1		4	0.88062	-0.0593252	4	3.03505	0.321063	4	2.5493	0.189434	4	1.3997	0.0526563	4	1.0795	0.200344	4	1.50525	0.29587	3	1.7754	-0.175656	3	0.40965	0.236324	3	0.78297	0.344458	5
1532	30.1	29.096	246	1.8104e-49	5	4	3	6	2	4	3	5	4	4	6	2	;Q00059(IPI00020928)	ENST00000373899	TCF6;TCF6L2;TFAM	Transcription factor A, mitochondrial;mtTFA;Mitochondrial transcription factor 1;Transcription factor 6-like 2
1533	42	48.115	417	2.1448e-249	12	8	8	13	6	10	8	12	8	10	13	6	;P37268(IPI00020944)	ENST00000220584	FDFT1	Squalene synthetase;Farnesyl-diphosphate farnesyltransferase;FPP:FPP farnesyltransferase		4	1.00893	0.125677	4	1.04722	-1.24825	4	0.89651	-1.3373	13	1.3763	0.0128626	13	0.5075	-0.827897	13	0.64415	-0.890126	7	1.8289	-0.0885831	7	0.17785	-0.856159	7	0.29858	-1.08257	10
1534	40.3	42.447	382	4.7997e-168	7	6	6	8	3	7	4	5	5	5	6	2	;P35813(IPI00020950)	ENST00000325642;ENST00000325658;ENST00000395075;ENST00000395076	PPM1A;PPPM1A	Protein phosphatase 1A;Protein phosphatase 2C isoform alpha
1535	57.9	26.788	240	5.94e-76	8	7	5	10	4	6	5	8	6	5	10	4	;P51858(IPI00020956)	ENST00000357325;ENST00000368206	HDGF;HMG1L2	Hepatoma-derived growth factor;High-mobility group protein 1-like 2
1536	16.4	20.655	183	5.7012e-66	1	1	2	2	0	2	2	1	1	2	2	0	;P62256(IPI00020965)	ENST00000355621	UBE2H	Ubiquitin-conjugating enzyme E2 H;Ubiquitin-protein ligase H;Ubiquitin carrier protein H;UbcH2;E2-20K
1538	35	61.124	580	3.0417e-217	8	2	7	6	3	6	7	8	2	6	6	3	No_Reviewed_Info	ENST00000302350		CDKN2A-interacting protein;Collaborator of ARF
1539	33.2	37.656	346	8.3036e-171	5	7	6	5	5	6	6	5	7	6	5	5	;P43897(IPI00021016;IPI00216260)	ENST00000323833;ENST00000350762	TSFM	Elongation factor Ts, mitochondrial
1540	6.2	136.04	1214	4.2025e-59	3	2	1	4	1	2	1	3	2	2	4	1	;Q9Y6M7(IPI00387156;IPI00021058;IPI00328342)	ENST00000295736;ENST00000349751;ENST00000388777	SLC4A7;SLC4A6;NBC2B;SBC2;NBC3;BT;NBC2	Sodium bicarbonate cotransporter 3;Sodium bicarbonate cotransporter 2;Sodium bicarbonate cotransporter 2b;Solute carrier family 4 member 7
1542	6.8	41.084	368	2.3806e-09	0	0	0	1	1	2	0	0	0	2	1	1	;Q9Y2C4(IPI00021106)	ENST00000287675;ENST00000358249	ENGL;EXOG;ENDOGL2;ENDOGL1	Nuclease EXOG, mitochondrial;Endonuclease G-like 1																													3
1543	14	58.382	536	3.352e-27	1	1	1	3	2	2	1	1	1	2	3	2	;O75191(IPI00021107)	ENST00000207870	XYLB	Xylulose kinase
1544	23.6	21.508	191	5.5389e-29	2	3	2	3	3	4	2	2	3	4	3	3	;Q9NYR9(IPI00021124;IPI00738016)	ENST00000307641;ENST00000316082;ENST00000393880;ENST00000393881;ENST00000393884;ENST00000393885	NKIRAS2;KBRAS2	NF-kappa-B inhibitor-interacting Ras-like protein 2;I-kappa-B-interacting Ras-like protein 2																													3
1545	9.3	121.32	1094	2.0102e-25	5	3	4	6	1	2	3	3	2	1	4	1	;O00203(IPI00021129)	ENST00000255194	AP3B1;ADTB3A	AP-3 complex subunit beta-1;Adapter-related protein complex 3 subunit beta-1;Adaptor protein complex AP-3 beta-1 subunit;Beta3A-adaptin;Clathrin assembly protein complex 3 beta-1 large chain
1546	47.9	34.404	313	1.1846e-172	6	8	10	8	6	9	10	6	8	9	8	6	;O75569(IPI00021167)	ENST00000325748	HSD14;RAX;HSD-14;PRKRA;PACT	Interferon-inducible double stranded RNA-dependent protein kinase activator A;Protein kinase, interferon-inducible double stranded RNA-dependent activator;Protein activator of the interferon-induced protein kinase;PKR-associated protein X;PKR-associating protein X																				3	1.832	-0.078952	3	0.45421	0.573136	3	0.78755	0.347574	3
1548	6	164.15	1490	3.5975e-95	3	2	3	5	2	5	2	1	1	4	3	1	;Q9NYV4(IPI00868781;IPI00021175)	ENST00000300647	CDK12;KIAA0904;CRK7;CRKRS	Cell division cycle 2-related protein kinase 7;Cdc2-related kinase, arginine/serine-rich
1549	59.6	50.227	456	0	16	14	16	18	13	16	16	16	14	16	18	13	;Q9Y265(IPI00021187)	ENST00000322623	NMP238;TIP49;RUVBL1;INO80H;TIP49A	RuvB-like 1;49 kDa TATA box-binding protein-interacting protein;TIP49a;Pontin 52;Nuclear matrix protein 238;54 kDa erythrocyte cytosolic protein;TIP60-associated protein 54-alpha;INO80 complex subunit H		7	0.94848	0.0388985	7	4.3505	0.692859	7	4.1491	0.862732	20	1.37145	-0.0185423	20	1.6768	0.822033	20	2.4153	0.934482	17	2.1451	0.0904456	17	0.58317	0.798061	17	1.1699	0.925593	10
1550	34.5	68.254	603	4.4792e-180	6	2	1	8	3	1	1	6	2	1	8	3	;P53350(IPI00021248)	ENST00000300093	PLK;PLK1	Serine/threonine-protein kinase PLK1;Polo-like kinase 1;Serine/threonine-protein kinase 13											3	31.045	4.52215	3	0.14964	-2.66076	3	0.15298	-3.04374
1552	73.1	27.745	245	0	15	11	12	14	12	11	9	13	8	9	12	10	;P63104(IPI00021263)	ENST00000353245;ENST00000395948;ENST00000395951;ENST00000395953;ENST00000395956;ENST00000395957;ENST00000395958	YWHAZ	14-3-3 protein zeta/delta;Protein kinase C inhibitor protein 1
1553	43.6	17.695	156	2.5272e-151	8	8	7	8	5	8	7	8	8	8	8	5	;P62750(IPI00021266)	ENST00000355731;ENST00000394938	RPL23A	60S ribosomal protein L23a
1555	58.3	120.84	1101	0	37	30	34	41	31	35	34	37	30	35	41	31	;P53396(IPI00021290)	ENST00000352035;ENST00000406400	ACLY	ATP-citrate synthase;ATP-citrate (pro-S-)-lyase;Citrate cleavage enzyme		60	0.96014	0.0660623	60	2.83485	0.167571	60	2.7785	0.30506	28	1.5121	0.12151	28	1.16835	0.339841	28	1.79335	0.52931	31	2.2936	0.232856	31	0.4904	0.563559	31	1.1104	0.825064	40
1556	14.6	37.643	323	3.1906e-53	1	0	1	2	1	0	1	1	0	0	2	1	;P51946(IPI00021305)	ENST00000256897	CCNH	Cyclin-H;MO15-associated protein;p37;p34
1557	9	74.354	689	2.4534e-97	4	3	1	3	0	3	1	4	3	3	3	0	;Q7L2J0(IPI00021320)	ENST00000310512	MEPCE;BCDIN3	7SK snRNA methylphosphate capping enzyme;Bicoid-interacting protein 3 homolog											4	1.5923	0.20395	4	0.76554	-0.253409	4	1.2056	-0.023845
1558	66.4	25.206	217	3.255e-84	8	6	5	9	6	7	5	8	6	7	9	6	;P62993(IPI00021327)	ENST00000316615;ENST00000316804;ENST00000392562;ENST00000392564	ASH;GRB2	Growth factor receptor-bound protein 2;Adapter protein GRB2;SH2/SH3 adapter GRB2;Protein Ash		8	0.85292	-0.0981478	8	1.4842	-0.776887	8	1.27065	-0.792861	6	1.25255	-0.120653	6	0.441215	-1.1287	6	0.53247	-1.22348	9	1.986	0.0388319	9	0.12236	-1.51859	9	0.23966	-1.4061	7
1560	32	68.996	647	1.1938e-300	10	12	11	12	5	13	11	10	12	13	12	5	;P10515(IPI00021338)	ENST00000280346	DLAT;DLTA	Dihydrolipoyllysine-residue acetyltransferase component of pyruvate dehydrogenase complex, mitochondrial;Pyruvate dehydrogenase complex E2 subunit;Dihydrolipoamide S-acetyltransferase component of pyruvate dehydrogenase complex;70 kDa mitochondrial autoantigen of primary biliary cirrhosis;M2 antigen complex 70 kDa subunit		12	0.900175	-0.0283852	12	4.23935	0.806331	12	3.95475	0.813592	8	1.47275	0.121838	8	1.3895	0.552587	8	2.09195	0.762974	5	1.9621	0.00818168	5	0.62417	0.845137	5	1.2011	0.87836	8
1561	9.2	22.912	207	5.0912e-06	1	1	0	1	0	1	0	1	1	1	1	0	;P51965(IPI00021346);Q96LR5(IPI00102173);Q969T4(IPI00056504)	ENST00000305934;ENST00000392415;ENST00000409247;ENST00000410062;ENST00000410114;ENST00000335798;ENST00000396703;ENST00000306627	UBCH8;UBCH6;UBE2E3;UBCH9;UBE2E2;UBE2E1;UBCE4	Ubiquitin-conjugating enzyme E2 E3;Ubiquitin-protein ligase E3;Ubiquitin carrier protein E3;Ubiquitin-conjugating enzyme E2-23 kDa;UbcH9;UbcM2;Ubiquitin-conjugating enzyme E2 E2;Ubiquitin-protein ligase E2;Ubiquitin carrier protein E2;UbcH8;Ubiquitin-conjugating enzyme E2 E1;Ubiquitin-protein ligase E1;Ubiquitin carrier protein E1;UbcH6
1562	48.7	17.861	154	3.2635e-215	4	5	4	6	2	5	4	4	5	5	6	2	;P68036(IPI00021347)	ENST00000342192	UBCE7;UBCH7;UBE2L3	Ubiquitin-conjugating enzyme E2 L3;Ubiquitin-protein ligase L3;Ubiquitin carrier protein L3;UbcH7;E2-F1;L-UBC
1565	37	22.406	200	2.1286e-21	3	3	4	4	3	4	4	3	3	4	4	3	;P61086(IPI00021370)	ENST00000261427;ENST00000295963	LIG;UBE2K;HIP2	Ubiquitin-conjugating enzyme E2 K;Ubiquitin-conjugating enzyme E2-25 kDa;Ubiquitin-protein ligase;Ubiquitin carrier protein;Huntingtin-interacting protein 2																				3	1.2006	-0.697249	3	0.23144	-0.627218	3	0.32065	-0.947613
1567	15.7	29.04	274	5.0547e-06	1	3	1	1	2	4	1	1	3	4	1	2	;O14618(IPI00021389)	ENST00000310190	CCS	Copper chaperone for superoxide dismutase;Superoxide dismutase copper chaperone																				3	1.5862	-0.337042	3	0.30431	-0.082713	3	0.4241	-0.513245	3
1570	27.6	90.254	800	3.9878e-287	10	8	10	12	6	12	10	10	8	12	12	6	;O43290(IPI00021417)	ENST00000312397	SART1	U4/U6.U5 tri-snRNP-associated protein 1;U4/U6.U5 tri-snRNP-associated 110 kDa protein;Squamous cell carcinoma antigen recognized by T cells 1		3	0.84952	-0.10157	3	1.4475	-0.735883	3	1.5644	-0.514029	5	1.4861	0.123805	5	0.50646	-0.780992	5	0.71427	-0.775472	3	1.7244	-0.257951	3	0.13767	-1.22257	3	0.27231	-1.28148	5
1571	72.3	48.633	433	0	21	17	16	21	12	14	16	21	17	14	21	12	;P35998(IPI00021435)	ENST00000292644	MSS1;PSMC2	26S protease regulatory subunit 7;Proteasome 26S subunit ATPase 2;Protein MSS1		12	0.933055	0.00364208	12	2.03125	-0.407293	12	1.8807	-0.293152	11	1.3565	-0.0131223	11	0.77138	-0.259529	11	0.99333	-0.27996	25	1.9806	0.0024601	25	0.27905	-0.11579	25	0.539	-0.0659132	16
1572	83.7	41.792	375	0	22	23	28	27	29	28	0	1	0	0	0	0	;P63261(IPI00021440)	ENST00000331925	ACTB;ACTG1;ACTG	Actin, cytoplasmic 2;Gamma-actin;Actin, cytoplasmic 2, N-terminally processed
1573	20.4	84.473	732	5.0532e-149	3	6	6	7	5	5	5	3	6	5	7	5	;P27986(IPI00021448;IPI00807573)	ENST00000274335;ENST00000320694;ENST00000336483;ENST00000396611	PIK3R1;GRB1	Phosphatidylinositol 3-kinase regulatory subunit alpha;PI3-kinase p85 subunit alpha;PtdIns-3-kinase p85-alpha											3	1.4232	0.0330955	3	0.65323	-0.534425	3	0.82844	-0.566229	3	1.9147	-0.0182985	3	0.30106	-0.219151	3	0.5126	-0.249094	3
1579	10.5	67.622	621	7.4938e-68	2	4	3	3	1	5	3	2	4	5	3	1	;O43292(IPI00021594)	ENST00000355091;ENST00000361036	GPAA1;GAA1	Glycosylphosphatidylinositol anchor attachment 1 protein;GAA1 protein homolog		4	0.87621	-0.0777145	4	2.3022	-0.0718653	4	1.9279	-0.103392																			5
1581	21.2	50.413	480	1.4125e-40	5	3	2	6	1	3	2	5	3	3	6	1	;Q9BTD8(IPI00929470;IPI00074329;IPI00021626;IPI00550442)	ENST00000262633;ENST00000360475	RBM42	RNA-binding protein 42;RNA-binding motif protein 42											3	1.2857	-0.0458336	3	0.21032	-1.82547	3	0.28801	-1.78926
1583	2.2	179.41	1610	0.00035466	0	1	1	0	2	1	1	0	1	1	0	2	;A2VDJ0(IPI00384634;IPI00889612;IPI00936363;IPI00021671)	ENST00000240487;ENST00000361316;ENST00000409663;ENST00000409959	KIAA0922;TMEM131L	Transmembrane protein 131-like
1585	23.5	41.817	388	2.9482e-38	4	5	6	4	5	4	3	2	2	1	2	4	;Q9NR56(IPI00021692)	ENST00000282486;ENST00000282488;ENST00000355460	EXP;KIAA0428;MBNL1;MBNL	Muscleblind-like protein 1;Triplet-expansion RNA-binding protein
1586	78.5	28.768	261	0	9	13	12	12	9	12	12	9	13	12	12	9	;P12004(IPI00021700)	ENST00000379143;ENST00000379160	PCNA	Proliferating cell nuclear antigen;Cyclin		11	0.93502	0.0291173	11	3.3127	0.416922	11	2.9778	0.465061										13	1.8523	-0.135392	13	0.59884	0.899243	13	1.0851	0.912527	8
1587	38.4	38.388	333	2.253e-246	12	6	7	10	4	7	7	12	6	7	10	4	;P20042(IPI00021728)	ENST00000374980;ENST00000249480	EIF2S2;EIF2B	Eukaryotic translation initiation factor 2 subunit 2;Eukaryotic translation initiation factor 2 subunit beta;Eukaryotic translation initiation factor 2 subunit 2-like protein		7	0.92275	0.000888351	7	2.026	-0.351482	7	1.8346	-0.302128										3	1.7826	-0.135991	3	0.36809	0.0567785	3	0.6287	0.0483623	6
1589	11.7	129.93	1192	6.3809e-160	5	7	2	4	3	5	2	5	7	5	4	3	;Q9NQC3(IPI00021766)	ENST00000317610;ENST00000337526;ENST00000354474;ENST00000394609	KIAA0886;My043;RTN4;SP1507;NOGO	Reticulon-4;Neurite outgrowth inhibitor;Foocen;Neuroendocrine-specific protein;Neuroendocrine-specific protein C homolog;RTN-x;Reticulon-5		3	0.77865	-0.245722	3	3.4516	0.361712	3	2.4881	0.137331	6	1.366	-0.0114377	6	1.06055	0.125241	6	1.48025	0.272375	4	1.5826	-0.30092	4	0.49222	0.51546	4	0.751445	0.285269	3
1590	38.8	13.696	129	2.2783e-45	4	3	3	3	3	3	3	4	3	3	3	3	;P10606(IPI00021785)	ENST00000258424	COX5B	Cytochrome c oxidase subunit 5B, mitochondrial;Cytochrome c oxidase polypeptide Vb
1591	12.3	54.465	480	2.089e-47	2	2	2	2	1	2	2	2	2	2	2	1	;P10619(IPI00021794)	ENST00000191018;ENST00000354880;ENST00000372471;ENST00000372484	CTSA;PPGB	Lysosomal protective protein;Cathepsin A;Carboxypeptidase C;Protective protein for beta-galactosidase;Lysosomal protective protein 32 kDa chain;Lysosomal protective protein 20 kDa chain
1592	61.3	57.41	509	0	20	13	14	24	14	20	12	14	10	16	19	10	;P12081(IPI00021808)	ENST00000307633	HRS;HARS	Histidyl-tRNA synthetase, cytoplasmic;Histidine--tRNA ligase											4	1.287	-0.0940243	4	0.96118	0.00317426	4	1.06662	-0.247101										4
1593	5.8	629.09	5890	4.1221e-08	1	3	4	2	1	4	4	1	3	4	2	1	;Q09666(IPI00021812)	ENST00000378024	PM227;AHNAK	Neuroblast differentiation-associated protein AHNAK;Desmoyokin																													3
1595	57.2	42.981	381	4.9327e-298	12	12	8	14	9	9	6	9	9	7	11	7	;P10644(IPI00021831)	ENST00000358598;ENST00000392710;ENST00000392711	PRKAR1A;PKR1;PRKAR1;TSE1	cAMP-dependent protein kinase type I-alpha regulatory subunit;Tissue-specific extinguisher 1		3	0.9816	0.0805013	3	0.94636	-1.5199	3	0.29169	-3.01888	14	1.85455	0.425812	14	0.25331	-1.9144	14	0.43396	-1.48845	7	3.198	0.645663	7	0.07123	-2.11092	7	0.19287	-1.35793	5
1596	39.4	28.68	249	0	9	6	7	9	4	6	7	9	6	6	9	4	;P62753(IPI00021840)	ENST00000380394	RPS6;OK/SW-cl.2	40S ribosomal protein S6;Phosphoprotein NP33
1597	15.3	26.973	261	6.0284e-79	2	1	1	3	1	2	1	2	1	2	3	1	;Q92506(IPI00021890)	ENST00000230236;ENST00000374662;ENST00000383080	RING2;FABGL;HSD17B8;HKE6	Estradiol 17-beta-dehydrogenase 8;Testosterone 17-beta-dehydrogenase 8;17-beta-hydroxysteroid dehydrogenase 8;Protein Ke6
1598	22.5	22.487	213	4.2283e-59	3	1	1	4	0	0	1	3	1	0	4	0	;Q92522(IPI00021924)	ENST00000333762	H1FX	Histone H1x
1599	52.2	44.172	389	2.1444e-270	14	12	12	14	9	11	12	14	12	11	14	9	No_Reviewed_Info	ENST00000216407		26S protease regulatory subunit S10B;Proteasome 26S subunit ATPase 6;Proteasome subunit p42		9	0.94047	0.0338649	9	3.5084	0.384525	9	3.1595	0.563346	15	1.4491	0.0368578	15	1.1568	0.296618	15	1.5548	0.363218	15	2.0793	0.0634963	15	0.38452	0.228715	15	0.74401	0.391024	6
1600	13.3	206.44	1859	1.122e-138	9	6	4	17	3	6	3	8	5	5	16	2	;Q92538(IPI00021954)	ENST00000369983	KIAA0248;GBF1	Golgi-specific brefeldin A-resistance guanine nucleotide exchange factor 1											3	1.6321	0.224868	3	0.48504	-0.950018	3	0.91488	-0.473322	3	2.2321	0.187939	3	0.17766	-0.884886	3	0.32967	-0.922837
1601	18.1	28.431	259	2.2474e-73	3	5	2	4	3	4	2	3	5	4	4	3	;O96011(IPI00021978)	ENST00000369306	PEX11B	Peroxisomal membrane protein 11B;Peroxin-11B;Peroxisomal biogenesis factor 11B;PEX11beta;Pex11pbeta																				5	2.4264	0.308883	5	0.32458	-0.0193047	5	0.76663	0.343254
1602	5.4	78.41	709	7.2436e-25	2	0	2	3	0	0	2	2	0	0	3	0	;Q92542(IPI00021983;IPI00375688)	ENST00000294785;ENST00000392212	KIAA0253;UNQ1874/PRO4317;NCSTN	Nicastrin
1603	9.2	74.518	642	2.6149e-66	3	3	3	4	0	2	3	3	3	2	4	0	;Q92544(IPI00021985)	ENST00000217315;ENST00000398022	TM9SF4;KIAA0255	Transmembrane 9 superfamily member 4
1604	49.6	29.634	260	5.2129e-65	5	2	1	5	2	1	1	5	2	1	5	2	;O60762(IPI00022018)	ENST00000371584;ENST00000371588	DPM1	Dolichol-phosphate mannosyltransferase;Dolichol-phosphate mannose synthase;Dolichyl-phosphate beta-D-mannosyltransferase;Mannose-P-dolichol synthase
1609	18	42.835	394	4.5073e-164	1	0	0	4	2	1	0	1	0	1	4	2	;Q92597(IPI00022078)	ENST00000323851	CAP43;RTP;DRG1;NDRG1	Protein NDRG1;N-myc downstream-regulated gene 1 protein;Differentiation-related gene 1 protein;Reducing agents and tunicamycin-responsive protein;Nickel-specific induction protein Cap43;Rit42
1612	37.3	124	1114	0	19	12	10	25	5	13	10	19	12	13	25	5	;Q9BSJ8(IPI00746655;IPI00022143)	ENST00000267113;ENST00000394048;ENST00000402331	FAM62A;MBC2;ESYT1;KIAA0747	Extended synaptotagmin-1;Membrane-bound C2 domain-containing protein;Protein FAM62A		12	0.89471	-0.0439547	12	3.1771	0.315958	12	2.58105	0.215401	13	1.2481	-0.144906	13	1.2472	0.454828	13	1.6085	0.400612	11	1.8481	-0.141048	11	0.47714	0.486384	11	0.86703	0.406046	7
1615	41.7	40.094	362	2.835e-230	8	7	8	9	7	7	8	8	7	7	9	7	;Q00325(IPI00022202;IPI00215777)	ENST00000188376;ENST00000228318;ENST00000401722	OK/SW-cl.48;SLC25A3;PHC	Phosphate carrier protein, mitochondrial;Phosphate transport protein;Solute carrier family 25 member 3		8	0.896285	-0.023325	8	3.8468	0.602911	8	3.449	0.595922	5	1.3109	-0.0693982	5	1.4157	0.581781	5	1.8326	0.563102	3	2.0575	0.0865298	3	0.54568	0.616295	3	1.0076	0.615777	7
1616	36.7	44.564	390	7.5721e-80	0	1	0	0	1	2	0	0	0	2	0	1	;P29508(IPI00022204)	ENST00000341074;ENST00000356424	SCCA;SCCA1;SERPINB3	Serpin B3;Squamous cell carcinoma antigen 1;Protein T4-A
1617	16.5	123.56	1102	5.403e-112	4	6	11	6	1	10	11	4	6	10	6	1	;Q9H2P0(IPI00022215)	ENST00000349014;ENST00000371602;ENST00000396029;ENST00000396032	ADNP;ADNP1;KIAA0784	Activity-dependent neuroprotector homeobox protein;Activity-dependent neuroprotective protein
1619	24.9	141.45	1268	1.4995e-246	18	17	17	18	15	16	17	18	17	16	18	15	;Q00341(IPI00022228)	ENST00000310931;ENST00000391975;ENST00000391976	VGL;HDLBP;HBP	Vigilin;High density lipoprotein-binding protein		6	1.068	0.214285	6	1.5177	-0.74928	6	1.48845	-0.558692	15	1.6728	0.255926	15	0.40042	-1.19218	15	0.62937	-0.936948	11	2.0695	0.0113189	11	0.1316	-1.26569	11	0.27757	-1.12295	8
1620	45.9	43.215	386	7.7621e-59	6	4	4	7	4	5	4	6	4	5	7	4	;P53582(IPI00022239)	ENST00000296411	METAP1;KIAA0094	Methionine aminopeptidase 1;Peptidase M 1
1621	28.7	17.937	167	1.1568e-54	0	2	4	2	0	4	4	0	2	4	2	0	;Q9H1K1(IPI00022240;IPI00164885)	ENST00000311893;ENST00000338291;ENST00000392807	NIFUN;ISCU	Iron-sulfur cluster assembly enzyme ISCU, mitochondrial;NifU-like N-terminal domain-containing protein
1622	32.5	35.864	314	1.9084e-204	4	4	4	6	4	5	4	4	4	5	6	4	;Q9NT62(IPI00022254)	ENST00000283290;ENST00000402314	APG3L;APG3;ATG3	Autophagy-related protein 3;APG3-like;Protein PC3-96
1623	19.8	49.654	435	4.7727e-77	6	7	7	6	5	6	7	6	7	6	6	5	;Q96CW1(IPI00619900;IPI00022256)	ENST00000292807;ENST00000382456	KIAA0109;CLAPM1;AP2M1	AP-2 complex subunit mu-1;Adaptin-mu2;AP-2 mu-2 chain;Plasma membrane adaptor AP-2 50 kDa protein;HA2 50 kDa subunit;Clathrin assembly protein complex 2 medium chain;Clathrin coat assembly protein AP50;Clathrin coat-associated protein AP50											3	1.4612	0.0804462	3	1.1058	0.299862	3	1.386	0.157411
1625	24.7	70.755	627	7.2029e-105	2	4	2	6	3	3	2	2	4	3	6	3	;O60826(IPI00022265)	ENST00000376227	JM1;CXorf37;CCDC22	Coiled-coil domain-containing protein 22																				4	2.2949	0.190961	4	0.26342	-0.27883	4	0.4803	-0.248119
1626	40	66.966	587	4.3175e-177	10	9	7	13	4	10	7	10	9	10	13	4	;Q9NTJ5(IPI00022275)	ENST00000389061	SACM1L;KIAA0851	Phosphatidylinositide phosphatase SAC1;Suppressor of actin mutations 1-like protein		8	0.93355	0.0358661	8	4.0427	0.684605	8	4.13195	0.837532	7	1.4201	0.0358833	7	1.3118	0.513256	7	1.679	0.427116	6	2.1527	0.117165	6	0.384375	0.278183	6	0.81807	0.510026	4
1627	22.5	20.843	187	2.5947e-25	3	3	2	2	4	2	2	3	3	2	2	4	;Q9Y2Q9(IPI00022276)	ENST00000276585	HSPC007;MRPS28;MRPS35	28S ribosomal protein S28, mitochondrial;MRP-S28;MRP-S35											3	1.4855	0.0875846	3	1.0779	0.307188	3	1.3936	0.218214
1629	34.8	48.162	419	6.4497e-141	10	5	5	12	8	7	4	8	5	6	10	6	;Q9Y6E2(IPI00022305)	ENST00000258761	MSTP017;BZW2;HSPC028	Basic leucine zipper and W2 domain-containing protein 2		6	0.97587	0.0909941	6	1.8402	-0.559249	6	1.88175	-0.286498										3	2.1868	0.130998	3	0.27828	-0.357227	3	0.63146	0.0592639	5
1630	42.8	24.722	222	6.1791e-154	4	3	5	4	2	5	5	4	3	5	4	2	;P04179(IPI00022314)	ENST00000337404;ENST00000367055	SOD2	Superoxide dismutase [Mn], mitochondrial											3	1.4157	0.0270834	3	1.3536	0.50965	3	2.0165	0.782812
1631	17.1	29.395	258	3.5714e-50	3	1	2	3	1	2	2	3	1	2	3	1	;Q9Y676(IPI00022316)	ENST00000259873;ENST00000327800;ENST00000383428	PTD017;MRPS18B;HSPC183;C6orf14	28S ribosomal protein S18b, mitochondrial;MRP-S18-b;MRP-S18-2											3	1.3401	-0.0681704	3	0.9382	-0.0150451	3	1.3154	0.084257
1632	53.5	48.534	439	0	11	7	4	13	8	8	4	11	7	8	13	8	;P04181(IPI00022334)	ENST00000368845;ENST00000405216	OAT	Ornithine aminotransferase, mitochondrial;Ornithine--oxo-acid aminotransferase;Ornithine aminotransferase, hepatic form;Ornithine aminotransferase, renal form		4	1.02748	0.152265	4	1.3512	-0.925975	4	1.21895	-0.91046	7	1.4335	0.033514	7	0.49953	-0.95933	7	0.70079	-0.857802	8	1.87775	-0.0646998	8	0.18522	-0.8654	8	0.360445	-0.772226	6
1635	8.3	47.724	422	1.381e-07	1	2	3	2	2	2	3	1	2	2	2	2	;Q9ULX3(IPI00022373)	ENST00000268802	NOB1;PSMD8BP1;MSTP158;ART4;NOB1P	RNA-binding protein NOB1;Protein ART-4;Phosphorylation regulatory protein HP-10		7	0.9379	0.023382	7	1.0578	-1.13752	7	1.0274	-1.13373										3	2.3358	0.235176	3	0.084785	-2.00015	3	0.16254	-1.81495	4
1636	11.9	26.534	226	2.7315e-19	0	3	3	2	2	3	3	0	3	3	2	2	;O14530(IPI00022386)	ENST00000264255	TXNDC9;APACD	Thioredoxin domain-containing protein 9;Protein 1-4;ATP-binding protein associated with cell differentiation
1639	27.6	17.417	156	1.5547e-70	6	4	4	7	5	5	4	6	4	5	7	5	;O14561(IPI00022442)	ENST00000007516	NDUFAB1	Acyl carrier protein, mitochondrial;NADH-ubiquinone oxidoreductase 9.6 kDa subunit;CI-SDAP
1641	40.7	211.95	1830	0	44	26	27	50	25	30	26	43	25	29	49	24	;Q92608(IPI00022449)	ENST00000256935;ENST00000343291	DOCK2;KIAA0209	Dedicator of cytokinesis protein 2		9	0.88804	-0.0400902	9	3.6838	0.540587	9	2.6989	0.332888	17	1.3538	-0.0170752	17	1.668	0.821732	17	2.0286	0.734501	7	1.852	-0.100324	7	0.53954	0.694316	7	0.96808	0.703515	9
1642	9.1	89.003	795	8.9698e-57	2	2	4	4	2	3	4	2	2	3	4	2	;Q92609(IPI00022450)	ENST00000253692	KIAA0210;TBC1D5	TBC1 domain family member 5
1643	45.1	84.87	760	0	22	11	14	20	14	11	14	22	11	11	20	14	;P02786(IPI00022462)	ENST00000360110;ENST00000392396	TFRC	Transferrin receptor protein 1;T9;p90;Transferrin receptor protein 1, serum form		11	0.94559	0.0491984	11	2.0209	-0.37187	11	1.9277	-0.243235	15	1.3994	0.0300227	15	0.57239	-0.674192	15	0.79176	-0.638018	18	2.05075	0.0505932	18	0.16651	-1.02402	18	0.32079	-1.00371	9
1645	4.3	231.43	2027	5.3105e-07	3	1	5	3	2	0	5	3	1	0	3	2	;O14578(IPI00022465)	ENST00000261833;ENST00000392521	CRIK;STK21;CIT;KIAA0949	Citron Rho-interacting kinase;Rho-interacting, serine/threonine-protein kinase 21
1646	23.2	26.251	233	1.296e-07	3	0	0	2	0	0	0	3	0	0	2	0	;O95999(IPI00022477)	ENST00000271015;ENST00000370580;ENST00000394761	BCL10;CLAP;CIPER	B-cell lymphoma/leukemia 10;B-cell CLL/lymphoma 10;CED-3/ICH-1 prodomain homologous E10-like regulator;CARD-containing molecule enhancing NF-kappa-B;Cellular homolog of vCARMEN;Mammalian CARD-containing adapter molecule E10;Cellular-E10;CARD-like apoptotic protein											3	1.2291	-0.165574	3	0.16247	-2.59095	3	0.21862	-2.49605
1647	13.4	158.17	1354	5.3765e-110	5	10	9	6	2	7	7	4	7	5	5	1	;Q13464(IPI00022542)	ENST00000399799	ROCK1	Rho-associated protein kinase 1;Rho-associated, coiled-coil-containing protein kinase 1;p160 ROCK-1;Renal carcinoma antigen NY-REN-35
1649	37.7	20.9	183	1.0212e-15	3	5	5	5	4	4	5	3	5	4	5	4	;P61081(IPI00022597)	ENST00000253023	UBE2M;UBC12	NEDD8-conjugating enzyme Ubc12;Ubiquitin-conjugating enzyme E2 M;NEDD8 protein ligase;NEDD8 carrier protein		8	0.93017	0.0255861	8	2.8857	0.0956126	8	2.58005	0.031081	3	1.4087	0.0138527	3	1.0869	0.17344	3	1.6123	0.378102	4	1.78805	-0.128933	4	0.42963	0.260737	4	0.78911	0.36768	5
1650	33.3	45.378	412	3.3767e-117	5	4	3	7	2	2	3	5	4	2	7	2	;O60496(IPI00022602)	ENST00000276420	DOK2	Docking protein 2;Downstream of tyrosine kinase 2;p56(dok-2)											3	1.9089	0.440509	3	0.11685	-3.01948	3	0.23435	-2.40787
1651	12.6	97.667	857	4.597e-93	4	5	5	4	2	4	5	4	5	4	4	2	;P78316(IPI00022613)	ENST00000314262;ENST00000398071	RES4-25;NOP14;NOL14;C4orf9	Nucleolar protein 14;Nucleolar complex protein 14																				4	1.92105	-0.0518069	4	0.19121	-0.780325	4	0.33696	-0.876049
1653	14.5	71.606	620	2.7218e-15	2	5	2	4	3	1	2	2	5	1	4	3	;O43663(IPI00915034;IPI00022629)	ENST00000361919;ENST00000394249	PRC1	Protein regulator of cytokinesis 1
1654	37.1	49.222	431	0	11	10	10	12	6	11	10	11	10	11	12	6	;P55010(IPI00022648)	ENST00000216554;ENST00000392715	EIF5	Eukaryotic translation initiation factor 5		4	0.95005	0.0445154	4	3.3445	0.415454	4	3.3085	0.60113	4	1.2932	-0.103296	4	1.0299	0.125988	4	1.37555	0.178836										3
1655	8.7	131.45	1212	3.9081e-45	1	4	4	3	3	5	4	1	4	5	3	3	;P55011(IPI00022649;IPI00220844)	ENST00000262461;ENST00000343225	NKCC1;SLC12A2	Solute carrier family 12 member 2;Bumetanide-sensitive sodium-(potassium)-chloride cotransporter 1;Basolateral Na-K-Cl symporter
1656	32.1	65.071	567	3.812e-144	12	13	10	11	4	12	10	12	13	12	11	4	;Q92696(IPI00022664)	ENST00000216840;ENST00000399409	RABGGTA	Geranylgeranyl transferase type-2 subunit alpha;Geranylgeranyl transferase type II subunit alpha;Rab geranylgeranyltransferase subunit alpha;Rab geranyl-geranyltransferase subunit alpha											4	1.46495	0.109981	4	1.36509	0.536897	4	2.5912	1.0427	3	2.0049	0.0399495	3	0.79084	1.25087	3	1.8014	1.62809	6
1657	33.9	41.079	380	7.075e-234	7	7	6	9	8	5	5	5	6	4	7	7	;P55036(IPI00216247;IPI00022694)	ENST00000368881;ENST00000368884	MCB1;PSMD4	26S proteasome non-ATPase regulatory subunit 4;26S proteasome regulatory subunit S5A;Rpn10;Multiubiquitin chain-binding protein;Antisecretory factor 1											4	1.2868	-0.0711519	4	0.424875	-1.13445	4	0.593495	-1.07885	7	2.0968	0.0759446	7	0.14316	-1.23314	7	0.29796	-1.05378	3
1658	39.3	40.746	364	6.09e-166	7	7	7	7	4	7	7	7	7	7	7	4	;P55039(IPI00022697)	ENST00000225729	DRG2	Developmentally-regulated GTP-binding protein 2
1659	44.5	110.42	971	0	26	16	15	28	8	13	15	26	16	13	28	8	;P55060(IPI00022744;IPI00219994)	ENST00000262982;ENST00000396192	CAS;XPO2;CSE1L	Exportin-2;Importin-alpha re-exporter;Chromosome segregation 1-like protein;Cellular apoptosis susceptibility protein		9	0.92044	0.0152324	9	3.9088	0.531694	9	3.1629	0.479887	13	1.431	0.054149	13	1.2889	0.496767	13	1.8946	0.598397	7	1.9536	-0.000840118	7	0.53922	0.643706	7	1.0087	0.730818	8
1660	28	43.404	400	4.2186e-179	3	2	3	6	2	3	3	3	2	3	6	2	;P53602(IPI00022745)	ENST00000301012	MVD;MPD	Diphosphomevalonate decarboxylase;Mevalonate pyrophosphate decarboxylase;Mevalonate (diphospho)decarboxylase		4	0.967135	0.0781979	4	1.3531	-1.02736	4	1.32055	-0.836199
1661	3.8	26.537	237	0.00073284	1	1	1	2	2	1	1	1	1	1	2	2	;P55061(IPI00022748)	ENST00000267115;ENST00000395006	BI1;TEGT;TMBIM6	Bax inhibitor 1;Testis-enhanced gene transcript protein;Transmembrane BAX inhibitor motif-containing protein 6
1664	57.2	89.321	806	0	29	24	29	29	9	26	29	29	24	26	29	9	;P55072(IPI00022774)	ENST00000358901	VCP	Transitional endoplasmic reticulum ATPase;15S Mg(2+)-ATPase p97 subunit;Valosin-containing protein		14	0.95425	0.0516908	14	3.00095	0.295088	14	2.9266	0.41939	15	1.3888	0.0329559	15	0.9759	0.128496	15	1.3387	0.146463	15	2.0983	0.0311248	15	0.33453	0.1264	15	0.67247	0.306836	15
1665	6.2	51.958	439	1.0726e-21	2	2	2	2	1	2	2	2	2	2	2	1	;P55081(IPI00022790)	ENST00000267812	MFAP1	Microfibrillar-associated protein 1
1666	58	51.294	474	0	14	13	16	19	6	18	16	14	13	18	19	6	;P55084(IPI00022793)	ENST00000317799	HADHB;MSTP029	Trifunctional enzyme subunit beta, mitochondrial;TP-beta;3-ketoacyl-CoA thiolase;Acetyl-CoA acyltransferase;Beta-ketothiolase		7	0.9748	0.0732297	7	3.3079	0.371587	7	3.5794	0.634972	9	1.3439	-0.0131223	9	1.4548	0.630347	9	1.9398	0.62623	8	2.0408	0.0356209	8	0.498535	0.621689	8	1.03705	0.880103	9
1667	24.4	51.841	463	8.28e-164	7	3	6	9	4	6	6	7	3	6	9	4	;P53634(IPI00022810)	ENST00000227266	CPPI;CTSC	Dipeptidyl-peptidase 1;Dipeptidyl-peptidase I;Cathepsin C;Cathepsin J;Dipeptidyl transferase;Dipeptidyl-peptidase 1 exclusion domain chain;Dipeptidyl-peptidase I exclusion domain chain;Dipeptidyl-peptidase 1 heavy chain;Dipeptidyl-peptidase I heavy chain;Dipeptidyl-peptidase 1 light chain;Dipeptidyl-peptidase I light chain		7	0.87634	-0.0583419	7	3.7127	0.551989	7	3.5584	0.683171	3	1.346	-0.0705371	3	1.1696	0.326685	3	1.3142	0.0074225										4
1668	38.6	34.833	316	3.7378e-141	3	3	1	7	1	0	1	3	3	0	7	1	;Q00403(IPI00022820)	ENST00000370500	TF2B;GTF2B;TFIIB	Transcription initiation factor IIB;General transcription factor TFIIB;S300-II
1670	22.6	142.69	1235	9.7645e-202	5	10	10	9	3	11	8	4	9	10	8	2	;Q9H2G2(IPI00022827;IPI00247439)	ENST00000335753;ENST00000369755	KIAA0204;STK2;SLK	STE20-like serine/threonine-protein kinase;STE20-related serine/threonine-protein kinase;Serine/threonine-protein kinase 2;CTCL tumor antigen se20-9
1671	7.4	37.698	339	1.1853e-07	0	0	1	1	0	0	1	0	0	0	1	0	;P20226(IPI00022831)	ENST00000230354;ENST00000392092;ENST00000247219	TBP;TFIID;GTF2D1;TF2D	TATA-box-binding protein;TATA-box factor;TATA-binding factor;TATA sequence-binding protein;Transcription initiation factor TFIID TBP subunit;TATA box-binding protein-like protein 2;TATA box-binding protein-related factor 3
1672	30.7	14.279	127	6.7343e-113	4	0	0	5	1	2	0	4	0	2	5	1	;O95563(IPI00022832)	ENST00000271373;ENST00000367846	BRP44	Brain protein 44
1675	17.2	32.592	290	3.0268e-28	4	5	4	5	2	4	4	4	5	4	5	2	;Q969X5(IPI00022887)	ENST00000265089;ENST00000326654;ENST00000393784	ERGIC32;ERGIC1;HT034;KIAA1181	Endoplasmic reticulum-Golgi intermediate compartment protein 1;ER-Golgi intermediate compartment 32 kDa protein
1676	53	33.064	298	2.792e-263	13	5	7	14	5	6	2	5	2	2	5	2	;P12235(IPI00022891)	ENST00000281456	SLC25A4;ANT1	ADP/ATP translocase 1;Adenine nucleotide translocator 1;ADP,ATP carrier protein 1;Solute carrier family 25 member 4;ADP,ATP carrier protein, heart/skeletal muscle isoform T1											6	1.3624	-0.0153715	6	1.35865	0.5819	6	1.70265	0.434712
1677	24.2	17.935	161	1.3169e-81	3	2	2	2	1	3	2	3	2	3	2	1	;P04216(IPI00022892)	ENST00000284240	THY1	Thy-1 membrane glycoprotein;Thy-1 antigen;CDw90		5	0.84004	-0.138856	5	2.4511	-0.0430464	5	1.9699	-0.0694125										4	1.65325	-0.252348	4	0.409465	0.315588	4	0.70634	0.238733
1679	26.9	18.929	171	4.6246e-65	5	4	4	5	2	4	4	5	4	4	5	2	;P04234(IPI00022934)	ENST00000300692	T3D;CD3D	T-cell surface glycoprotein CD3 delta chain;T-cell receptor T3 delta chain		8	1.0466	0.189278	8	0.46514	-2.53019	8	0.40682	-2.47951	12	1.35665	-0.0230466	12	0.1125	-3.08592	12	0.14495	-3.11422	10	2.09225	0.0756722	10	0.043984	-2.93412	10	0.0783205	-3.01048	9
1682	27.9	17.342	154	5.9132e-125	3	4	4	3	4	4	4	3	4	4	3	4	;Q96A26(IPI00023001)	ENST00000232125	E2IG5;C3orf28;FWP001;FAM162A;DC16	UPF0389 protein FAM162A;E2-induced gene 5 protein
1686	31.5	71.407	647	0	12	15	16	13	12	16	15	10	14	14	11	11	;P29692(IPI00642971;IPI00023048)	ENST00000337369;ENST00000356793;ENST00000395119	EF1D;EEF1D	Elongation factor 1-delta;Antigen NY-CO-4		27	0.91533	-0.0052417	27	2.7765	0.0469914	27	2.8281	0.25774	17	1.3746	0.0101716	17	1.0502	0.169127	17	1.5321	0.301669	22	1.92735	-0.0224994	22	0.432465	0.293825	22	0.84154	0.431651	21
1687	20.6	20.266	175	1.134e-10	2	3	3	3	1	4	3	2	3	4	3	1	;Q9P032(IPI00023064)	ENST00000316149	NDUFAF4;HSPC125;HRPAP20;My013;C6orf66	Protein HRPAP20;Hormone-regulated proliferation-associated protein of 20 kDa
1689	44.9	33.419	296	7.6639e-205	8	5	6	7	7	9	6	7	5	9	6	7	;Q9P015(IPI00023086)	ENST00000260102	HSPC145;MRPL15	39S ribosomal protein L15, mitochondrial		4	0.883965	-0.0655859	4	2.66785	0.0577199	4	2.572	0.218933	7	1.4454	0.054149	7	1.1244	0.256666	7	1.5764	0.311803	4	2.2071	0.172735	4	0.387485	0.201241	4	0.720395	0.197832	4
1692	19	192.95	1689	2.6189e-253	11	11	11	16	7	15	11	11	11	15	16	7	;Q86U86(IPI00384176;IPI00909142;IPI00640304;IPI00910435;IPI00334894;IPI00301041;IPI00873041;IPI00023097)	ENST00000296302;ENST00000337303;ENST00000356770;ENST00000394830	PB1;PBRM1;BAF180	Protein polybromo-1;Polybromo-1D;BRG1-associated factor 180		4	1.03625	0.16771	4	2.4477	-0.00228712	4	2.82035	0.34441	4	1.3755	-0.0181085	4	0.578035	-0.584958	4	0.69447	-0.755171	4	1.8528	-0.116459	4	0.26824	-0.250061	4	0.375785	-0.716434	6
1694	30.1	33.631	299	2.1503e-117	5	3	3	6	2	3	3	5	3	3	6	2	;Q92600(IPI00023101)	ENST00000273064	CNOT9;RCD1;RQCD1	Cell differentiation protein RCD1 homolog
1697	13.8	68.04	610	3.5567e-20	2	3	1	5	2	2	1	2	3	2	5	2	;O15213(IPI00023126)	ENST00000383074	BING4;FP221;C6orf11;WDR46	WD repeat-containing protein 46;WD repeat-containing protein BING4
1698	36.2	24.583	213	4.0248e-16	3	2	1	4	1	1	1	3	2	1	4	1	;O14653(IPI00216965;IPI00023135)	ENST00000225567;ENST00000393456	GOSR2;GS27	Golgi SNAP receptor complex member 2;27 kDa Golgi SNARE protein;Membrin
1699	14.3	37.978	336	1.8597e-22	3	2	1	1	1	1	1	3	2	1	1	1	;O14657(IPI00023137)	ENST00000259339	TOR1B;DQ1;FKSG18	Torsin-1B;Torsin family 1 member B
1701	7.1	37.031	325	4.0818e-40	1	1	0	2	1	0	0	1	1	0	2	1	;O14662(IPI00220261;IPI00220263;IPI00023149)	ENST00000355957;ENST00000361830;ENST00000371138	STX16	Syntaxin-16																				3	1.5061	-0.430576	3	0.38673	0.138343	3	0.55372	-0.133673
1702	28	31.705	279	5.0841e-102	4	4	3	5	2	5	3	4	4	5	5	2	;Q9H2W6(IPI00023161)	ENST00000312475	LIECG2;C15orf4;MRPL46	39S ribosomal protein L46, mitochondrial;P2ECSL		6	0.99111	0.118359	6	2.83685	0.151788	6	2.6188	0.276098										3	2.0273	0.0704861	3	0.35253	0.061933	3	0.70959	0.196055	4
1703	19.3	79.274	722	1.6019e-151	6	7	6	7	0	10	6	6	7	10	7	0	;Q9Y223(IPI00023162)	ENST00000339267;ENST00000377902;ENST00000396594	GNE;GLCNE	Bifunctional UDP-N-acetylglucosamine 2-epimerase/N-acetylmannosamine kinase;UDP-GlcNAc-2-epimerase/ManAc kinase;UDP-N-acetylglucosamine 2-epimerase;Uridine diphosphate-N-acetylglucosamine-2-epimerase;UDP-GlcNAc-2-epimerase;N-acetylmannosamine kinase;ManAc kinase											5	1.429	0.0372752	5	1.1837	0.284326	5	1.8198	0.471593	4	2.00635	0.0173602	4	0.53427	0.63576	4	1.10383	0.856704	4
1704	14.5	106.92	956	2.1123e-44	3	3	5	7	2	6	5	3	3	6	7	2	;Q13111(IPI00023177)	ENST00000301280;ENST00000344143;ENST00000394774	CHAF1A;CAF;CAF1P150	Chromatin assembly factor 1 subunit A;Chromatin assembly factor I p150 subunit
1706	28.9	71.223	640	1.1413e-201	8	10	9	11	9	11	9	8	10	11	11	9	;Q9UBT2(IPI00023234)	ENST00000246548	UBA2;UBLE1B;HRIHFB2115;SAE2	SUMO-activating enzyme subunit 2;Ubiquitin-like 1-activating enzyme E1B;Anthracycline-associated resistance ARX		3	0.99408	0.113868	3	3.3111	0.300996	3	3.169	0.494684										4	1.9545	-0.0600451	4	0.560115	0.816942	4	1.00595	0.765957	3
1707	0.5	3829.8	34474	1.6531e-13	5	3	4	7	3	3	3	4	2	2	6	3	;Q8WZ42(IPI00759542;IPI00023283;IPI00179357;IPI00759637;IPI00759754)	ENST00000360870;ENST00000375038	TTN	Titin;Connectin;Rhabdomyosarcoma antigen MU-RMS-40.14
1708	10.7	44.155	391	6.8358e-143	2	2	3	2	3	2	2	2	1	2	2	3	No_Reviewed_Info	ENST00000252268		Zinc finger protein ubi-d4;Requiem;Apoptosis response zinc finger protein;D4, zinc and double PHD fingers family 2
1710	16.7	34.919	311	2.3013e-52	3	3	1	3	1	2	1	3	3	2	3	1	;Q9BYD3(IPI00023334)	ENST00000253099;ENST00000307422;ENST00000393733	CDABP0091;MRPL4;CGI-28	39S ribosomal protein L4, mitochondrial;L4mt;MRP-L4
1711	27.5	141.15	1274	0	17	10	11	15	5	8	11	17	10	8	15	5	;Q92797(IPI00023344)	ENST00000245934	SPK;SYMPK	Symplekin		6	0.897585	-0.044449	6	2.0051	-0.286894	6	1.9658	-0.180053	10	1.3151	-0.0851831	10	1.01161	0.213178	10	1.33765	0.147157	7	1.6598	-0.311642	7	0.33284	0.165285	7	0.59193	-0.0893382	7
1712	16.4	42.961	390	6.9029e-43	4	4	2	5	1	3	2	4	4	3	5	1	;Q8IVS2(IPI00023359)	ENST00000290429;ENST00000327555	MT;MCAT	Malonyl CoA-acyl carrier protein transacylase, mitochondrial;Mitochondrial malonyltransferase																				3	1.549	-0.338548	3	0.4418	0.346618	3	0.70779	0.172569
1713	19.4	30.601	268	1.9391e-49	3	3	3	4	1	4	3	3	3	4	4	1	;P53701(IPI00023406)	ENST00000321143;ENST00000380762;ENST00000380763	CCHL;HCCS	Cytochrome c-type heme lyase;Holocytochrome c-type synthase																													3
1714	13.4	128.15	1127	5.3757e-50	6	5	9	10	7	6	9	6	5	6	10	7	;P55160(IPI00023407)	ENST00000293373	HEM1;NCKAP1L	Nck-associated protein 1-like;Membrane-associated protein HEM-1;Hematopoietic protein 1
1721	35	24.984	220	1.0747e-43	2	6	5	6	2	5	1	0	1	1	3	0	;P20336(IPI00023504)	ENST00000222256;ENST00000282878	RAB3A	Ras-related protein Rab-3A;Ras-related protein Rab-3C
1722	38.1	23.658	215	1.9837e-131	6	5	5	5	5	6	3	3	3	3	2	3	;P20339(IPI00023510)	ENST00000273047	RAB5;RAB5A	Ras-related protein Rab-5A
1725	56.1	36.938	326	5.1387e-266	15	9	10	14	7	8	9	14	8	7	13	6	;Q00534(IPI00023529)	ENST00000265734	CDK6;CDKN6	Cell division protein kinase 6;Serine/threonine-protein kinase PLSTIRE		9	0.31352	-1.55356	9	1.8113	-0.479438	9	0.48277	-2.20008	12	0.513685	-1.42302	12	0.57342	-0.684597	12	0.25122	-2.25826	11	0.9365	-1.05246	11	0.18517	-0.843787	11	0.1373	-2.1507	9
1726	56.2	33.304	292	1.3842e-63	7	6	6	8	7	7	5	6	5	6	7	6	;Q00535(IPI00023530)	ENST00000297518	CDKN5;CDK5	Cell division protein kinase 5;Cyclin-dependent kinase 5;Tau protein kinase II catalytic subunit;Serine/threonine-protein kinase PSSALRE		3	0.79082	-0.207396	3	4.8698	0.97867	3	3.1986	0.469401
1727	30.6	27.277	235	3.7273e-96	3	3	4	5	2	2	3	3	3	2	4	2	;Q9BVK6(IPI00023542)	ENST00000332598	TMED9;GP25L2	Transmembrane emp24 domain-containing protein 9;Glycoprotein 25L2
1729	10.6	101.22	887	4.5917e-41	2	2	1	5	1	5	1	2	2	5	5	1	;Q9H4L5(IPI00023555)	ENST00000313367;ENST00000352860;ENST00000353930	ORP3;OSBPL3;OSBP3;KIAA0704	Oxysterol-binding protein-related protein 3																				3	2.9073	0.530812	3	0.27224	-0.267379	3	0.59629	-0.0258466
1731	19.3	34.91	322	6.0678e-42	4	4	3	6	2	4	2	3	2	3	4	2	;Q00577(IPI00023591)	ENST00000331327	PUR1;PURA	Transcriptional activator protein Pur-alpha;Purine-rich single-stranded DNA-binding protein alpha
1732	76.4	49.585	444	0	23	17	18	26	16	16	3	4	3	2	6	1	;P04350(IPI00023598)	ENST00000264071	TUBB4;TUBB4A;TUBB5	Tubulin beta-4 chain;Tubulin 5 beta		5	0.83669	-0.180721	5	2.4121	-0.135166	5	2.1264	-0.101662										5	1.9248	-0.0454515	5	0.60985	0.750804	5	0.97958	0.805126
1734	14.5	49.07	435	7.4725e-06	1	1	1	0	0	0	1	1	1	0	0	0	;O14733(IPI00023636;IPI00794495;IPI00745806)	ENST00000397979;ENST00000397981;ENST00000397983	MKK7;SKK4;PRKMK7;MEK7;MAP2K7;JNKK2	Dual specificity mitogen-activated protein kinase kinase 7;MAPK/ERK kinase 7;JNK-activating kinase 2;c-Jun N-terminal kinase kinase 2
1735	52.8	14.285	125	3.3589e-105	6	5	6	6	6	5	6	6	5	5	6	6	;O14737(IPI00023640)	ENST00000221784	TFAR19;PDCD5	Programmed cell death protein 5;TF-1 cell apoptosis-related protein 19		13	0.98727	0.0979702	13	2.4344	-0.0905769	13	2.3615	0.0900881	10	1.52235	0.141903	10	0.890125	-0.0779301	10	1.29935	0.0873512	16	2.2966	0.211255	16	0.296535	-0.251513	16	0.66514	0.113764	14
1736	23.2	117.97	1052	1.7433e-267	10	6	9	14	5	9	9	10	6	9	14	5	;A0AVT1(IPI00023647)	ENST00000322244	UBE1L2;UBA6;MOP4	Ubiquitin-like modifier-activating enzyme 6;Ubiquitin-activating enzyme E1-like protein 2;Monocyte protein 4
1738	12.2	54.419	476	1.0262e-41	2	3	3	1	2	3	3	2	3	3	1	2	;O14757(IPI00023664)	ENST00000278916	CHK1;CHEK1	Serine/threonine-protein kinase Chk1
1739	14.4	65.746	612	2.8328e-24	1	1	1	2	0	4	1	1	1	4	2	0	;Q93052(IPI00023704)	ENST00000312675	LPP	Lipoma-preferred partner;LIM domain-containing preferred translocation partner in lipoma																				3	1.9039	-0.0234257	3	0.27556	-0.270142	3	0.53272	-0.174532	3
1740	35.2	35.964	318	4.8457e-208	3	6	5	8	4	6	5	3	6	6	8	4	;Q92820(IPI00023728)	ENST00000260118	GGH	Gamma-glutamyl hydrolase;Gamma-Glu-X carboxypeptidase;Conjugase;GH																				6	1.9581	-0.036243	6	0.41775	0.38206	6	0.748265	0.265401
1741	25.6	23.384	215	1.6627e-189	4	2	2	4	1	2	2	4	2	2	4	1	;Q13765(IPI00023748)	ENST00000356769;ENST00000393891	HSD48;NACA	Nascent polypeptide-associated complex subunit alpha;Alpha-NAC
1744	36	40.2	367	3.4859e-154	7	3	2	9	0	0	2	7	3	0	9	0	;Q86X76(IPI00456663;IPI00456664;IPI00456665;IPI00023779)	ENST00000368007;ENST00000368009	NIT1	Nitrilase homolog 1											5	1.2577	-0.136925	5	1.3463	0.537643	5	1.9858	0.730569	3	1.9932	-0.0087049	3	0.63207	0.953181	3	1.2536	0.980342
1745	15.7	22.149	198	2.8208e-12	1	2	2	1	1	1	2	1	2	1	1	1	;Q9H3Z4(IPI00023780;IPI00402231)	ENST00000360864;ENST00000369911	CSP;DNAJC5	DnaJ homolog subfamily C member 5;Cysteine string protein
1746	14.1	21.196	206	3.7557e-07	2	1	2	2	2	2	2	2	1	2	2	2	;Q14761(IPI00023786)	ENST00000326294	PTPRCAP;LPAP	Protein tyrosine phosphatase receptor type C-associated protein;CD45-associated protein;Lymphocyte phosphatase-associated phosphoprotein											4	1.6534	0.301063	4	0.138225	-2.78319	4	0.17156	-2.86859
1747	6.5	96.149	862	2.2667e-25	3	2	1	3	0	0	1	3	2	0	3	0	;Q92854(IPI00023807)	ENST00000343780;ENST00000356444	SEMAJ;C9orf164;SEMA4D;CD100	Semaphorin-4D;BB18;A8;GR3
1750	31.5	45.374	391	0	8	5	4	9	5	3	3	6	3	2	7	4	;P55209(IPI00023860)	ENST00000261182;ENST00000393263	NRP;NAP1L1	Nucleosome assembly protein 1-like 1;NAP-1-related protein											7	1.3572	-0.0281692	7	0.94908	-0.0104128	7	1.2876	0.0358067
1751	34.5	33.31	293	4.9092e-129	8	7	8	10	6	9	8	8	7	9	10	6	;P55212(IPI00023876)	ENST00000265164;ENST00000352981	MCH2;CASP6	Caspase-6;Apoptotic protease Mch-2;Caspase-6 subunit p18;Caspase-6 subunit p11											3	1.2291	-0.132819	3	1.2304	0.355099	3	1.4358	0.206587										4
1752	59.4	45.626	406	0	17	18	16	19	10	16	16	17	18	16	19	10	;P62195(IPI00023919)	ENST00000310144	PSMC5;SUG1	26S protease regulatory subunit 8;Proteasome 26S subunit ATPase 5;Proteasome subunit p45;p45/SUG;Thyroid hormone receptor-interacting protein 1		5	0.96652	0.0581509	5	2.3442	-0.107009	5	2.3118	0.00514647	15	1.394	-0.00078541	15	0.93027	0.0194533	15	1.2909	0.120892	5	2.2566	0.142229	5	0.31638	-0.0195815	5	0.64687	0.173004	6
1753	39	13.839	123	1.0766e-10	1	3	3	1	2	4	3	1	3	4	1	2	;P47224(IPI00023939)	ENST00000367262	RASGRF3;MSS4;RABIF	Guanine nucleotide exchange factor MSS4;Rab-interacting factor		5	0.97695	0.0975567	5	1.7952	-0.582149	5	1.6407	-0.505705	3	1.4708	0.129167	3	0.63186	-0.570143	3	0.83002	-0.584168	3	2.1934	0.136102	3	0.25936	-0.387987	3	0.498	-0.322452	5
1755	30.3	50.646	455	2.5678e-155	6	5	2	9	4	4	2	6	5	4	9	4	;Q9H0S4(IPI00023972)	ENST00000358007	DDX47	Probable ATP-dependent RNA helicase DDX47;DEAD box protein 47											8	1.2608	-0.121173	8	0.6767	-0.494341	8	0.84376	-0.561662	5	1.7877	-0.158617	5	0.18609	-0.802969	5	0.32983	-0.886192	4
1757	53.4	7.0041	58	0.00031475	2	2	1	2	0	3	1	2	2	3	2	0	;P53803(IPI00023975)	ENST00000353107	POLR2K	DNA-directed RNA polymerases I, II, and III subunit RPABC4;DNA-directed RNA polymerase II subunit K;RPB10alpha;DNA-directed RNA polymerases I, II, and III 7.0 kDa polypeptide;RPB7.0;ABC10-alpha																				4	2.58965	0.389458	4	0.15425	-1.13667	4	0.35142	-0.819022
1758	28.9	34.005	311	7.6329e-37	2	1	4	5	0	1	4	2	1	1	5	0	;Q9HAB8(IPI00023987)	ENST00000372561	PPCS;COAB	Phosphopantothenate--cysteine ligase;Phosphopantothenoylcysteine synthetase		3	0.84225	-0.132294	3	3.2145	0.259051	3	2.0434	-0.14853
1759	11.6	153.1	1358	2.3465e-62	2	4	4	6	2	3	4	2	4	3	6	2	;Q99570(IPI00024006)	ENST00000356763	PIK3R4	Phosphoinositide 3-kinase regulatory subunit 4;PI3-kinase p150 subunit;Phosphoinositide 3-kinase adaptor protein																				5	2.1687	0.148201	5	0.26156	-0.426008	5	0.58952	-0.109157	3
1761	19.3	17.7	166	4.9432e-24	2	2	2	2	0	2	2	2	2	2	2	0	;P55273(IPI00024008)	ENST00000335766;ENST00000393599	CDKN2D	Cyclin-dependent kinase 4 inhibitor D;p19-INK4d		6	1.22735	0.411135	6	0.121935	-4.49969	6	0.1428	-4.0064
1763	59.8	191.61	1675	0	66	46	40	68	37	46	30	50	36	38	52	30	;Q00610(IPI00455383;IPI00024067)	ENST00000269122	CLTC;CLTCL2;CLH17;KIAA0034	Clathrin heavy chain 1;CLH-17		45	0.90421	-0.0279792	45	3.7831	0.53879	45	3.2888	0.493589	64	1.33815	-0.0337922	64	1.24865	0.413499	64	1.65525	0.415713	46	1.97935	-0.0089288	46	0.432255	0.383093	46	0.84312	0.457291	40
1765	19.2	36.375	323	3.8718e-10	0	1	2	1	1	2	2	0	1	2	1	1	;P12429(IPI00024095)	ENST00000264908	ANXA3;ANX3	Annexin A3;Annexin-3;Annexin III;Lipocortin III;Placental anticoagulant protein III;35-alpha calcimedin;Inositol 1,2-cyclic phosphate 2-phosphohydrolase
1766	29.9	59.573	546	8.7071e-159	9	4	2	8	3	4	2	9	4	4	8	3	;Q9NRG9(IPI00024143)	ENST00000209873	ADRACALA;GL003;AAAS	Aladin;Adracalin											6	1.4041	0.0312875	6	0.915425	-0.0273776	6	1.3534	0.103619										5
1767	62.9	25.177	224	2.6587e-291	9	14	11	13	9	14	11	9	14	14	13	9	;Q00688(IPI00024157)	ENST00000216330;ENST00000396062	FKBP3;FKBP25	FK506-binding protein 3;Peptidyl-prolyl cis-trans isomerase;25 kDa FKBP;FKBP-25;Rapamycin-selective 25 kDa immunophilin		3	1.0091	0.128378	3	2.9537	0.136929	3	2.9105	0.351146	6	1.3987	0.018018	6	1.32805	0.480023	6	1.79855	0.555194	7	2.0294	0.0273262	7	0.50525	0.527889	7	0.93952	0.580771	3
1768	8.2	155.75	1391	1.0409e-91	4	3	3	3	1	3	3	4	3	3	3	1	;O14802(IPI00024163)	ENST00000372371	POLR3A	DNA-directed RNA polymerase III subunit RPC1;DNA-directed RNA polymerase III subunit A;DNA-directed RNA polymerase III largest subunit;RPC155;RNA polymerase III subunit C160
1769	13.7	98.795	851	2.6619e-70	5	2	3	6	2	7	3	5	2	7	6	2	;Q9H501(IPI00024167)	ENST00000202816;ENST00000401775	ESF1;C20orf6;ABTAP;HDCMC28P	ESF1 homolog;ABT1-associated protein
1770	58.1	27.887	248	0	11	10	14	12	7	14	10	7	7	10	7	4	;O14818(IPI00024175)	ENST00000370873	HSPC;PSMA7	Proteasome subunit alpha type-7;Proteasome subunit RC6-1;Proteasome subunit XAPC7		6	0.89104	-0.0443121	6	3.68555	0.500705	6	3.47365	0.51546	3	1.202	-0.212493	3	1.2742	0.482499	3	1.6387	0.37851	7	1.5763	-0.332335	7	0.53374	0.72977	7	0.90286	0.574959	3
1771	28.2	55.55	500	4.0878e-60	5	2	1	7	1	2	1	5	2	2	7	1	;Q15554(IPI00024214)	ENST00000254942	TRBF2;TERF2;TRF2	Telomeric repeat-binding factor 2;TTAGGG repeat-binding factor 2;Telomeric DNA-binding protein
1772	19.3	52.228	476	2.6215e-174	5	2	2	3	2	5	2	5	2	5	3	2	;Q92917(IPI00024255)	ENST00000156109	T54;GPATCH5;GPATC5;GPKOW	G patch domain and KOW motifs-containing protein;G patch domain-containing protein 5;Protein MOS2 homolog;Protein T54		8	0.898155	-0.0424426	8	2.32895	-0.141508	8	2.0718	0.00223967	6	1.479	0.078825	6	0.73772	-0.37592	6	1.02449	-0.309292	16	1.93595	-0.0615126	16	0.245015	-0.448279	16	0.423515	-0.545927	15
1774	8.9	96.098	873	4.395e-71	2	2	0	3	0	4	0	2	2	4	3	0	;P98155(IPI00024273;IPI00219353)	ENST00000382099;ENST00000382100	VLDLR	Very low-density lipoprotein receptor
1775	17.2	242.37	2144	0	20	5	4	26	5	8	4	20	5	8	26	5	;Q9H583(IPI00024279)	ENST00000366582	BAP28;HEATR1	HEAT repeat-containing protein 1;Protein BAP28		5	0.90402	-0.030342	5	3.4807	0.371083	5	3.155	0.467543	10	1.2444	-0.153463	10	1.41425	0.573764	10	1.68115	0.429412	4	1.42405	-0.477719	4	0.481615	0.51546	4	0.655425	0.0747563	5
1776	52.7	23.584	207	2.3764e-120	6	10	9	7	5	8	3	2	4	2	2	1	;Q92930(IPI00024282)	ENST00000321437	RAB8B	Ras-related protein Rab-8B											3	1.3094	-0.109282	3	0.99682	0.171427	3	1.238	0.0691231	3	2.0275	-0.0450071	3	0.32069	-0.00595215	3	0.58528	0.0425875	4
1780	20.5	48.127	438	1.9683e-61	1	3	2	4	3	3	2	1	3	3	4	3	;Q92947(IPI00024317)	ENST00000222214	GCDH	Glutaryl-CoA dehydrogenase, mitochondrial
1781	63.1	17.17	157	2.7124e-122	2	3	4	3	5	3	4	2	3	3	3	5	;P98179(IPI00024320)	ENST00000376755;ENST00000376759	RNPL;RBM3	Putative RNA-binding protein 3;RNA-binding motif protein 3;RNPL		8	0.985495	0.0983147	8	1.01665	-1.38037	8	0.98784	-1.31896										6	2.0329	0.0402637	6	0.105514	-1.67238	6	0.173715	-1.79384
1783	9.6	97.326	863	5.0305e-49	4	5	2	2	3	2	2	3	5	2	1	2	;Q92995(IPI00024401)	ENST00000263966	USP13;ISOT3	Ubiquitin carboxyl-terminal hydrolase 13;Ubiquitin thioesterase 13;Ubiquitin-specific-processing protease 13;Deubiquitinating enzyme 13;Isopeptidase T-3																				5	2.2072	0.133356	5	0.37319	0.110636	5	0.69085	0.1602	5
1784	29.2	60.13	537	1.5465e-147	11	9	8	10	6	8	8	10	9	8	9	6	;O75131(IPI00024403)	ENST00000198765	KIAA0636;CPNE3;CPN3	Copine-3;Copine III											5	1.3097	-0.0785046	5	1.2594	0.396899	5	1.6288	0.418291
1786	8.9	119.39	1068	8.8897e-113	3	3	4	5	2	2	2	3	3	2	5	2	;O75146(IPI00024417)	ENST00000253083	HIP12;KIAA0655;HIP1R	Huntingtin-interacting protein 1-related protein;Hip 12											4	1.0603	-0.398924	4	1.03978	0.270687	4	1.1768	-0.0079845
1789	37.2	177.19	1555	0	29	18	15	33	17	19	15	29	18	19	33	17	;Q9NYU2(IPI00024466;IPI00619903)	ENST00000259253	UGGT1;UGT1;UGCGL1;UGGT;UGTR;GT	UDP-glucose:glycoprotein glucosyltransferase 1;UDP-glucose ceramide glucosyltransferase-like 1;UDP--Glc:glycoprotein glucosyltransferase;HUGT1											9	1.3661	-0.040817	9	1.0718	0.249735	9	1.4951	0.329755	6	2.0929	0.058473	6	0.3906	0.2158	6	0.785915	0.486668	3
1791	19.3	36.087	326	1.5328e-62	3	2	1	2	0	2	1	3	2	2	2	0	;O75190(IPI00024523)	ENST00000262177	MSJ1;DNAJB6;HSJ2;MRJ	DnaJ homolog subfamily B member 6;Heat shock protein J2;MSJ-1;HHDJ1;MRJ
1792	25.4	27.924	252	3.9974e-152	3	2	2	5	1	3	2	3	2	3	5	1	;Q9NRX1(IPI00024524)	ENST00000263657	PNO1	RNA-binding protein PNO1											3	1.8178	0.369793	3	0.6631	-0.464998	3	0.9748	-0.296973	4	1.8351	-0.14652	4	0.276715	-0.214284	4	0.43289	-0.415489
1793	32.2	43.973	395	1.2863e-61	3	5	6	6	2	5	5	3	5	5	6	2	;Q9NR46(IPI00024540)	ENST00000372554;ENST00000372559;ENST00000372564	PP578;SH3GLB2;KIAA1848	Endophilin-B2;SH3 domain-containing GRB2-like protein B2		4	0.64051	-0.527977	4	2.51685	0.0896267	4	1.69025	-0.424559										4	1.7299	-0.201746	4	0.485935	0.570441	4	0.781705	0.413358	3
1796	10.7	54.389	478	2.6116e-124	3	2	3	3	2	2	3	3	2	2	3	2	;Q9NZM5(IPI00024567)	ENST00000246802	GLTSCR2	Glioma tumor suppressor candidate region gene 2 protein;p60
1798	28.4	80.472	725	4.6902e-182	1	1	2	2	1	2	2	1	1	2	2	1	;Q96RQ3(IPI00024580)	ENST00000265594	MCCC1;MCCA	Methylcrotonoyl-CoA carboxylase subunit alpha, mitochondrial;3-methylcrotonyl-CoA carboxylase 1;3-methylcrotonyl-CoA:carbon dioxide ligase subunit alpha;3-methylcrotonyl-CoA carboxylase biotin-containing subunit
1799	54.4	9.4598	79	4.6904e-17	2	2	2	3	1	2	2	2	2	2	3	1	;Q9NRP2(IPI00024619)	ENST00000219400	DC13;C16orf61	Uncharacterized protein C16orf61
1801	15	47.485	432	1.9206e-102	1	3	4	1	0	3	4	1	3	3	1	0	;P45954(IPI00024623)	ENST00000358776	ACADSB	Short/branched chain specific acyl-CoA dehydrogenase, mitochondrial;2-methyl branched chain acyl-CoA dehydrogenase;2-methylbutyryl-coenzyme A dehydrogenase
1802	9.2	49.688	433	1.2997e-08	1	1	1	2	0	1	1	1	1	1	2	0	;Q9NRG4(IPI00024641)	ENST00000366957	SMYD2;KMT3C	SET and MYND domain-containing protein 2;HSKM-B;Lysine N-methyltransferase 3C
1803	23.6	55.873	483	1.8094e-65	6	2	5	6	3	5	5	6	2	5	6	3	;Q96A33(IPI00024642)	ENST00000225726;ENST00000403162	MSTP041;GK001;PSEC0077;CCDC47	Coiled-coil domain-containing protein 47
1805	16.4	39.978	366	4.507e-18	5	5	4	4	4	4	4	5	5	4	4	4	;P53990(IPI00939709;IPI00024660;IPI00420088)	ENST00000329908;ENST00000378798;ENST00000378799	IST1;KIAA0174	IST1 homolog;Putative MAPK-activating protein PM28
1806	29.3	118.32	1094	0	13	15	14	18	11	13	14	13	15	13	18	10	;P53992(IPI00024661)	ENST00000339365;ENST00000345254	KIAA0079;SEC24C	Protein transport protein Sec24C;SEC24-related protein C		5	0.86984	-0.105341	5	2.4672	-0.060798	5	2.2026	0.0300068	8	1.4196	0.0097463	8	0.87283	-0.121864	8	1.09805	-0.12524	9	2.2193	0.140276	9	0.25346	-0.268497	9	0.49705	-0.266525	9
1807	58.1	22.225	191	8.3874e-271	9	9	8	11	5	9	7	9	8	8	10	4	;P45973(IPI00024662)	ENST00000209875	HP1A;CBX5	Chromobox protein homolog 5;Heterochromatin protein 1 homolog alpha;Antigen p25
1808	31.9	95.785	858	1.8079e-291	14	12	10	18	6	11	10	13	12	11	17	5	;P45974(IPI00375145;IPI00024664)	ENST00000229268;ENST00000389231	ISOT;USP5	Ubiquitin carboxyl-terminal hydrolase 5;Ubiquitin thioesterase 5;Ubiquitin-specific-processing protease 5;Deubiquitinating enzyme 5;Isopeptidase T		8	0.958315	0.0544629	8	3.02125	0.263138	8	2.9456	0.50033	9	1.3963	0.0237169	9	0.97156	0.0982767	9	1.3883	0.218016	14	2.13555	0.0933418	14	0.345035	0.0844736	14	0.688245	0.214458	10
1809	23.8	21.493	189	1.7617e-19	3	2	2	4	1	2	2	3	2	2	4	1	;Q00765(IPI00024670)	ENST00000379638	REEP5;TB2;DP1;C5orf18	Receptor expression-enhancing protein 5;Polyposis locus protein 1;TB2 protein
1811	20	30.472	265	1.0457e-25	2	2	2	3	1	3	2	2	2	3	3	1	;O60828(IPI00024698;IPI00654698;IPI00607824;IPI00386483)	ENST00000218224;ENST00000376548;ENST00000376563;ENST00000376564;ENST00000376566;ENST00000396763;ENST00000396764	NPW38;PQBP1;JM26	Polyglutamine-binding protein 1;Polyglutamine tract-binding protein 1;PQBP-1;38 kDa nuclear protein containing a WW domain;Npw38																				3	1.8672	-0.134147	3	0.27799	-0.255572	3	0.50469	-0.379897	4
1812	13.3	70.834	624	2.317e-135	5	4	4	5	2	5	4	5	4	5	5	2	;Q9Y5P4(IPI00024701;IPI00182914)	ENST00000261415;ENST00000357457;ENST00000380493;ENST00000380494;ENST00000405807	COL4A3BP;STARD11;CERT	Collagen type IV alpha-3-binding protein;Ceramide transfer protein;Goodpasture antigen-binding protein;StAR-related lipid transfer protein 11;START domain-containing protein 11		6	0.90506	-0.0365838	6	2.2301	-0.0947198	6	1.88705	-0.172605										6	1.597	-0.319817	6	0.35094	0.120442	6	0.478845	-0.383399	4
1814	16.7	86.563	756	4.0958e-53	1	2	1	5	2	3	1	1	1	3	4	2	;O14920(IPI00024709)	ENST00000342222	IKBKB;IKKB	Inhibitor of nuclear factor kappa-B kinase subunit beta;I-kappa-B kinase 2;Nuclear factor NF-kappa-B inhibitor kinase beta
1815	43.9	49.512	419	1.9548e-275	12	3	4	13	4	3	4	12	3	3	13	4	;O14929(IPI00024719)	ENST00000264108	KAT1;HAT1	Histone acetyltransferase type B catalytic subunit											6	1.37035	-0.0300411	6	1.2381	0.392179	6	1.7085	0.47382
1816	26.8	9.9062	82	1.1822e-35	0	1	2	1	0	1	2	0	1	1	1	0	;O14949(IPI00024742)	ENST00000378665;ENST00000378667;ENST00000378670	UQCRQ	Cytochrome b-c1 complex subunit 8;Ubiquinol-cytochrome c reductase complex ubiquinone-binding protein QP-C;Ubiquinol-cytochrome c reductase complex 9.5 kDa protein;Complex III subunit VIII;Complex III subunit 8		5	0.89763	-0.02831	5	2.8004	0.0849939	5	2.3396	0.046849
1817	24.1	23.155	203	5.4459e-41	1	2	3	2	0	2	3	1	2	2	2	0	;O14966(IPI00024775)	ENST00000235932;ENST00000367139;ENST00000367140	RAB7L1	Ras-related protein Rab-7L1;Rab-7-like protein 1
1819	9.2	70.311	620	3.4448e-30	3	2	3	1	1	4	3	3	2	4	1	1	;O14975(IPI00024787)	ENST00000267842	VLACS;FATP2;FACVL1;SLC27A2;ACSVL1	Very long-chain acyl-CoA synthetase;Very long-chain-fatty-acid-CoA ligase;THCA-CoA ligase;Fatty-acid-coenzyme A ligase, very long-chain 1;Long-chain-fatty-acid--CoA ligase;Fatty acid transport protein 2;Solute carrier family 27 member 2											3	1.3126	-0.0498477	3	1.2554	0.412567	3	1.6695	0.351504	4	2.03875	0.0768297	4	0.47349	0.446539	4	0.987825	0.626017
1820	10.3	206.89	1849	1.021e-230	5	3	3	9	4	6	3	5	3	6	9	4	;O14981(IPI00024802)	ENST00000265990	BTAF1;TAF172	TATA-binding protein-associated factor 172;ATP-dependent helicase BTAF1;TBP-associated factor 172;TAF(II)170;B-TFIID transcription factor-associated 170 kDa subunit											4	1.40645	0.0453218	4	0.978925	0.0400753	4	1.33175	0.0929488										4
1821	52.6	34.577	310	6.3526e-257	7	6	7	8	5	9	7	7	6	9	8	5	;O00487(IPI00024821)	ENST00000409682	PSMD14;POH1	26S proteasome non-ATPase regulatory subunit 14;26S proteasome regulatory subunit rpn11;26S proteasome-associated PAD1 homolog 1		3	0.88756	-0.056761	3	2.4404	-0.00830017	3	1.8431	-0.190775	4	1.36595	-0.0315287	4	1.16205	0.348549	4	1.54705	0.35489	4	2.0739	0.0692208	4	0.416875	0.247233	4	0.88439	0.479374
1823	44.8	28.993	261	1.0625e-195	9	9	9	8	6	8	9	9	9	8	8	6	;P30040(IPI00024911)	ENST00000261735	C12orf8;ERP28;ERP29	Endoplasmic reticulum protein ERp29;ERp31;ERp28		8	0.862405	-0.095695	8	3.2322	0.292358	8	2.8613	0.302699	9	1.3576	-0.027456	9	1.135	0.234235	9	1.4996	0.271475	8	1.86135	-0.092244	8	0.515665	0.59945	8	0.962635	0.630349	7
1824	42.9	28.17	268	1.6782e-73	3	6	8	3	2	5	8	3	6	5	3	2	;P30042(IPI00024913)	ENST00000291577;ENST00000348499	C21orf33;KNPI;HES1	ES1 protein homolog, mitochondrial;Protein KNP-I;Protein GT335
1826	46.5	27.692	256	0	6	9	9	6	6	9	9	6	9	9	6	6	;P30048(IPI00024919)	ENST00000298510	PRDX3;AOP1	Thioredoxin-dependent peroxide reductase, mitochondrial;Peroxiredoxin-3;PRX III;Antioxidant protein 1;Protein MER5 homolog;HBC189		10	0.92828	0.00974191	10	4.1389	0.598012	10	3.57595	0.627779										6	1.9667	-0.00903715	6	0.50992	0.629771	6	0.977995	0.730193	11
1828	69.1	17.818	165	0	6	5	7	6	5	6	7	6	5	6	6	5	;P30050(IPI00024933)	ENST00000361436	RPL12	60S ribosomal protein L12		4	0.914955	-0.0193807	4	3.08225	0.265245	4	2.8131	0.278312	6	1.285	-0.0923187	6	1.4545	0.581011	6	1.89875	0.579322	3	1.8916	-0.0881557	3	0.56973	0.704631	3	1.1087	0.751467	7
1829	21.3	83.119	750	4.949e-107	6	5	6	7	2	8	6	6	5	8	7	2	;P22033(IPI00024934)	ENST00000274813	MUT	Methylmalonyl-CoA mutase, mitochondrial;Methylmalonyl-CoA isomerase
1830	29.7	89.42	807	1.8548e-259	11	8	9	13	5	7	9	11	8	7	13	5	;P22059(IPI00024971)	ENST00000263847	OSBP;OSBP1	Oxysterol-binding protein 1											10	1.5726	0.170218	10	0.779245	-0.269645	10	1.11725	-0.147458	5	2.1729	0.152082	5	0.20483	-0.64838	5	0.53784	-0.0837709	5
1831	16.2	160.16	1388	1.5042e-223	6	11	13	6	3	13	13	6	11	13	6	3	;Q9NS87(IPI00024975)	ENST00000326047;ENST00000396031	KLP2;KNSL7;KIF15	Kinesin-like protein KIF15;Kinesin-like protein 2;Kinesin-like protein 7;Serologically defined breast cancer antigen NY-BR-62		3	1.0158	0.136317	3	1.5147	-0.755233	3	1.0002	-0.886731										7	1.9233	-0.057742	7	0.25487	-0.429681	7	0.34733	-0.639559
1832	35.2	15.521	142	2.3648e-78	3	2	2	4	3	4	2	3	2	4	4	3	;Q9NS69(IPI00024976)	ENST00000216034	TOM22;TOMM22	Mitochondrial import receptor subunit TOM22 homolog;Translocase of outer membrane 22 kDa subunit homolog;1C9-2		3	0.90097	-0.0374842	3	2.8246	0.224678	3	2.4895	0.159771	3	1.2844	-0.122198	3	1.0588	0.107422	3	1.3289	0.137005	4	2.12005	0.088759	4	0.393025	0.214577	4	0.772455	0.341685	5
1833	20	57.839	535	2.18e-88	4	5	6	6	3	4	6	4	5	4	6	3	;Q02252(IPI00024990)	ENST00000350259	ALDH6A1;MMSDH	Methylmalonate-semialdehyde dehydrogenase [acylating], mitochondrial;Aldehyde dehydrogenase family 6 member A1																				3	1.8349	-0.123503	3	0.42724	0.369769	3	0.82357	0.488343
1834	52.4	31.387	290	0	7	9	8	7	5	8	8	7	9	8	7	5	;P30084(IPI00024993)	ENST00000368547	ECHS1	Enoyl-CoA hydratase, mitochondrial;Short chain enoyl-CoA hydratase;Enoyl-CoA hydratase 1		7	0.96229	0.0597083	7	3.4658	0.332452	7	3.1348	0.430371	5	1.4128	0.0337929	5	1.2259	0.295448	5	1.6406	0.446808	9	2.1535	0.141969	9	0.41843	0.277267	9	0.86975	0.494915	6
1835	60.2	26.489	241	0	10	8	10	11	5	10	10	10	8	10	11	5	;P20618(IPI00025019)	ENST00000262193	PSMB1;PSC5	Proteasome subunit beta type-1;Proteasome component C5;Macropain subunit C5;Multicatalytic endopeptidase complex subunit C5;Proteasome gamma chain		19	0.96863	0.0907864	19	3.2445	0.271817	19	2.9299	0.391302	13	1.5481	0.15581	13	1.1395	0.285388	13	1.795	0.533524	17	1.9931	0.00131305	17	0.43566	0.342459	17	0.82582	0.433678	16
1836	60.7	33.784	321	6.8438e-259	12	9	9	15	11	14	9	12	9	14	15	11	;P22087(IPI00025039)	ENST00000221801	FLRN;FBL;FIB1	rRNA 2'-O-methyltransferase fibrillarin;34 kDa nucleolar scleroderma antigen		6	0.99396	0.103335	6	2.5068	0.083223	6	2.22895	0.0590526	6	1.3234	-0.0359055	6	1.0904	0.191297	6	1.3026	0.0730809	4	1.92985	-0.00544431	4	0.36678	0.616354	4	0.696055	0.380609	7
1837	11.9	30.993	277	1.8554e-71	2	3	4	2	3	3	4	2	3	3	2	3	;P20645(IPI00025049)	ENST00000000412	M6PR;MPRD;MPR46	Cation-dependent mannose-6-phosphate receptor;46 kDa mannose 6-phosphate receptor;MPR 46		4	0.914295	-0.000188062	4	1.59367	-0.704633	4	1.46643	-0.63657	3	1.2998	-0.0213432	3	0.90992	-0.0511416	3	1.0883	-0.20336	3	1.9385	-0.0253239	3	0.23156	-0.606418	3	0.44364	-0.558024	3
1841	35.1	28.315	268	4.0946e-174	7	2	3	8	3	2	3	7	2	2	8	3	;P04632(IPI00025084)	ENST00000246533	CAPNS1;CAPNS;CAPN4	Calpain small subunit 1;Calcium-dependent protease small subunit 1;Calcium-dependent protease small subunit;Calpain regulatory subunit;Calcium-activated neutral proteinase small subunit											5	1.1814	-0.264277	5	1.2379	0.401738	5	1.7078	0.522259
1842	46	16.762	150	4.0918e-136	6	7	6	7	5	5	6	6	7	5	7	5	;P20674(IPI00025086)	ENST00000322347	COX5A	Cytochrome c oxidase subunit 5A, mitochondrial;Cytochrome c oxidase polypeptide Va		17	0.88094	-0.0604321	17	2.4169	-0.153115	17	2.2195	-0.0952203	13	1.3538	-0.0472048	13	0.99036	0.0881392	13	1.254	0.0243429	15	1.9098	-0.0425061	15	0.36867	0.0659042	15	0.68693	0.0950896	12
1843	64.6	18.431	158	2.3559e-119	7	8	8	6	8	8	8	7	8	8	6	8	;P62280(IPI00025091)	ENST00000270625	RPS11	40S ribosomal protein S11		16	0.89553	-0.030342	16	3.11175	0.277014	16	2.6608	0.249292	8	1.4183	0.0656534	8	1.22645	0.422786	8	1.59965	0.327576	12	1.86885	-0.0644146	12	0.50475	0.541525	12	0.958915	0.626995	16
1844	26.1	50.47	445	4.633e-123	4	4	6	5	0	4	6	4	4	4	5	0	;P12694(IPI00025100)	ENST00000269980	BCKDHA	2-oxoisovalerate dehydrogenase subunit alpha, mitochondrial;Branched-chain alpha-keto acid dehydrogenase E1 component alpha chain		5	0.79703	-0.204895	5	2.0603	-0.277376	5	1.2672	-0.86643	3	1.2762	-0.131629	3	0.76063	-0.192156	3	0.99376	-0.265287
1845	32.7	34.856	303	1.9611e-102	5	5	4	7	4	7	4	5	5	7	7	4	;Q9UNE7(IPI00025156)	ENST00000219548	PP1131;CHIP;STUB1	STIP1 homology and U box-containing protein 1;Carboxy terminus of Hsp70-interacting protein;E3 ubiquitin-protein ligase CHIP;CLL-associated antigen KW-8;Antigen NY-CO-7											4	1.74535	0.337222	4	0.565105	-0.687507	4	0.860815	-0.53107	5	2.2032	0.145867	5	0.16569	-1.03565	5	0.36633	-0.777971	4
1847	11.3	87.972	782	6.3103e-94	3	1	0	5	0	0	0	3	1	0	5	0	;Q08AM6(IPI00025160)	ENST00000261776	TAX1BP2;VAC14;TRX	Protein VAC14 homolog;Tax1-binding protein 2
1848	12.3	53.846	472	4.3067e-58	2	1	3	3	2	1	3	2	1	1	3	2	;Q6UX04(IPI00025174)	ENST00000381070	UNQ438/PRO871;CWC27;SDCCAG10	Peptidyl-prolyl cis-trans isomerase SDCCAG10;Serologically defined colon cancer antigen 10;Antigen NY-CO-10		4	0.87778	-0.098432	4	2.39465	-0.0264662	4	2.21155	0.0378765
1849	29.8	26.711	238	1.0963e-26	1	0	1	3	1	3	1	1	0	3	3	1	;O75940(IPI00025176)	ENST00000369592;ENST00000369603	SMNDC1;SPF30;SMNR	Survival of motor neuron-related-splicing factor 30;SMN-related protein;30 kDa splicing factor SMNrp;Survival motor neuron domain-containing protein 1
1850	56.9	26.131	225	1.2257e-118	7	5	7	8	4	8	7	7	5	8	8	4	;O75934(IPI00025178)	ENST00000369541	BCAS2;DAM1	Pre-mRNA-splicing factor SPF27;Spliceosome-associated protein SPF 27;Breast carcinoma-amplified sequence 2;DNA amplified in mammary carcinoma 1 protein		3	0.94523	0.0330003	3	1.3113	-0.922598	3	1.2201	-0.735708										5	1.9663	-0.0389913	5	0.23386	-0.382542	5	0.46026	-0.344122	4
1851	28.6	122.41	1104	2.2745e-170	11	11	11	17	4	12	10	10	10	11	15	4	;O95466(IPI00163516;IPI00025202)	ENST00000328118;ENST00000331495	C17orf1B;C17orf1;FMNL1;FMNL	Formin-like protein 1;Leukocyte formin;CLL-associated antigen KW-13		4	0.85398	-0.119291	4	3.74295	0.554881	4	3.022	0.446248	5	1.2929	-0.112797	5	1.1625	0.301733	5	1.4649	0.297221	5	2.0677	0.0221044	5	0.3907	0.284086	5	0.80156	0.36427	5
1852	31.1	52.545	463	2.4664e-68	3	4	5	6	4	6	5	3	4	6	6	4	;O75306(IPI00025239)	ENST00000367993;ENST00000392179	NDUFS2	NADH dehydrogenase [ubiquinone] iron-sulfur protein 2, mitochondrial;NADH-ubiquinone oxidoreductase 49 kDa subunit;Complex I-49kD											5	1.2895	-0.0963881	5	0.93427	-0.0673035	5	1.2065	0.0578711										3
1853	32	50.925	459	9.8809e-220	5	9	6	10	4	7	6	5	9	7	10	4	;O75312(IPI00025244)	ENST00000227322	ZNF259;ZPR1	Zinc finger protein ZPR1;Zinc finger protein 259		11	0.94023	0.0263249	11	2.463	-0.120824	11	2.2281	-0.052247	3	1.493	0.0873159	3	0.80866	-0.145367	3	1.1733	-0.0224635	10	2.01935	0.0318974	10	0.27088	-0.308601	10	0.519195	-0.250092	7
1854	66.9	56.782	505	0	25	19	17	26	20	17	16	24	18	17	25	20	;P30101(IPI00025252)	ENST00000300289	ERP57;GRP58;ERP60;PDIA3	Protein disulfide-isomerase A3;Disulfide isomerase ER-60;ERp60;58 kDa microsomal protein;p58;ERp57;58 kDa glucose-regulated protein		11	0.96317	0.0785471	11	2.4932	0.0987182	11	2.4903	0.199128	21	1.3502	-0.0372527	21	0.83996	-0.0833481	21	1.1582	-0.0233245	11	1.9475	-0.0471564	11	0.34648	0.312264	11	0.68485	0.252018	7
1855	56.6	107.77	1010	0	28	24	28	32	21	31	28	28	24	31	32	21	;P22102(IPI00025273)	ENST00000361093;ENST00000381815;ENST00000381831;ENST00000381839	PRGS;GART;PGFT	Trifunctional purine biosynthetic protein adenosine-3;Phosphoribosylamine--glycine ligase;Glycinamide ribonucleotide synthetase;Phosphoribosylglycinamide synthetase;Phosphoribosylformylglycinamidine cyclo-ligase;Phosphoribosyl-aminoimidazole synthetase;AIR synthase;Phosphoribosylglycinamide formyltransferase;5'-phosphoribosylglycinamide transformylase;GAR transformylase		20	0.941265	0.0430488	20	3.84885	0.542605	20	3.65095	0.644106	14	1.3162	-0.0333246	14	1.49035	0.692385	14	2.06125	0.746442	14	1.92345	-0.0427057	14	0.558865	0.688679	14	0.975045	0.655172	12
1856	55	21.868	191	5.5557e-89	7	3	1	8	3	4	1	7	3	4	8	3	;O75340(IPI00025277)	ENST00000264933;ENST00000316418	PDCD6;ALG2	Programmed cell death protein 6;Apoptosis-linked gene 2 protein;Probable calcium-binding protein ALG-2											7	1.4104	0.0424135	7	1.0498	0.179511	7	1.3381	0.12034
1857	56.8	13.757	118	2.3216e-53	3	5	2	3	3	3	2	3	5	3	3	3	;O75348(IPI00025285)	ENST00000374050	ATP6J;ATP6G;ATP6G1;ATP6V1G1	V-type proton ATPase subunit G 1;Vacuolar proton pump subunit G 1;V-ATPase 13 kDa subunit 1;Vacuolar proton pump subunit M16		3	1.0117	0.142878	3	1.0211	-1.31654	3	1.0648	-1.00891										6	1.98725	0.0401171	6	0.067314	-2.16151	6	0.116464	-2.30287
1858	13.8	26.638	247	1.4213e-68	4	1	1	4	1	2	1	4	1	2	4	1	;O75352(IPI00025292)	ENST00000250124;ENST00000359822	MPDU1	Mannose-P-dolichol utilization defect 1 protein;Suppressor of Lec15 and Lec35 glycosylation mutation homolog
1859	3.1	115.27	1048	1.5313e-17	1	1	0	1	0	2	0	1	1	2	1	0	No_Reviewed_Info	ENST00000302342;ENST00000371471		Zinc finger protein 217
1860	75.4	12.774	114	0	4	5	7	5	4	5	7	4	5	5	5	4	;O75368(IPI00025318)	ENST00000373212	SH3BGRL	SH3 domain-binding glutamic acid-rich-like protein
1861	28.1	23.466	196	9.4783e-171	3	5	5	3	1	3	5	3	5	3	3	1	;P84098(IPI00025329)	ENST00000225430	RPL19	60S ribosomal protein L19		12	0.918855	0.0163557	12	1.80005	-0.311571	12	1.74505	-0.30328
1862	40.4	33.582	312	4.9579e-150	6	6	6	8	1	7	6	6	6	7	8	1	;Q6FI81(IPI00025333;IPI00387130)	ENST00000356811;ENST00000394391	PRO0915;CIAPIN1;CUA001	Anamorsin;Cytokine-induced apoptosis inhibitor 1																													7
1863	57.4	31.698	296	3.5369e-205	6	3	3	9	3	5	3	6	3	5	9	3	;Q96GD0(IPI00025340)	ENST00000215904	PLPP;PDXP;PLP;CIN	Pyridoxal phosphate phosphatase											6	1.32955	-0.0502763	6	1.59505	0.84738	6	2.03235	0.71382										4
1867	58.6	26.72	244	0	9	7	6	8	6	6	6	9	7	6	8	6	;Q92979(IPI00025347)	ENST00000261406	EMG1;C2F	Probable ribosome biogenesis protein NEP1;Nucleolar protein EMG1 homolog;Protein C2f		5	0.9281	0.00856212	5	3.2253	0.396604	5	2.8004	0.233216										3	1.8517	-0.112861	3	0.33515	-0.000441564	3	0.59786	-0.0526292	4
1868	26.6	51.712	466	1.8204e-100	8	8	10	10	10	8	10	8	8	8	10	10	;O75390(IPI00025366)	ENST00000351328	CS	Citrate synthase, mitochondrial		4	0.874695	-0.0705103	4	3.1106	0.326052	4	2.687	0.315388	6	1.40445	0.0220306	6	1.30085	0.43523	6	1.8193	0.573639	4	2.08225	0.0801608	4	0.437485	0.478957	4	0.804955	0.494514	7
1869	5.4	134.43	1223	4.5491e-180	4	1	0	3	3	1	0	4	1	1	3	3	;P20701(IPI00025380;IPI00219896)	ENST00000315171;ENST00000356798	CD11A;ITGAL	Integrin alpha-L;Leukocyte adhesion glycoprotein LFA-1 alpha chain;Leukocyte function-associated molecule 1 alpha chain;CD11 antigen-like family member A											8	1.14155	-0.307669	8	0.33738	-1.46348	8	0.331965	-1.8664	4	1.54355	-0.380255	4	0.088446	-1.99662	4	0.10543	-2.56136
1870	23.8	54.624	495	9.3634e-168	3	8	4	8	8	8	4	3	8	8	8	8	;P06127(IPI00025383)	ENST00000347785	LEU1;CD5	T-cell surface glycoprotein CD5;Lymphocyte antigen T1/Leu-1																				7	2.4519	0.317665	7	0.087422	-1.90926	7	0.21261	-1.5661	4
1872	74.9	46.153	406	0	24	22	22	26	25	23	13	13	14	13	14	16	;P60842(IPI00025491)	ENST00000293831;ENST00000380512	EIF4A1;EIF4A;DDX2A	Eukaryotic initiation factor 4A-I;ATP-dependent RNA helicase eIF4A-1		4	0.936175	0.0215596	4	2.2337	-0.204661	4	2.14125	0.00524896	6	1.35645	-0.0235907	6	0.858435	-0.144093	6	1.1361	-0.124354
1874	38.2	51.289	469	6.7951e-158	4	7	8	8	3	6	8	4	7	6	8	3	;P49005(IPI00025616)	ENST00000223361;ENST00000395803;ENST00000406581	POLD2	DNA polymerase delta subunit 2;DNA polymerase delta subunit p50		7	0.8878	-0.0362284	7	2.5804	0.0262541	7	2.1308	-0.0718789										7	2.1018	0.067886	7	0.30753	-0.0668552	7	0.65778	0.0479245	11
1877	13.2	89.217	817	4.3009e-19	2	3	5	3	3	6	5	2	3	6	3	3	;O75410(IPI00025683;IPI00550627)	ENST00000276520;ENST00000317827;ENST00000330691;ENST00000348567;ENST00000379931	TACC1;KIAA1103	Transforming acidic coiled-coil-containing protein 1;Taxin 1;Gastric cancer antigen Ga55
1879	18.9	74.122	661	1.4859e-38	3	4	4	5	6	5	4	3	4	5	5	6	;P57075(IPI00215661;IPI00025707)	ENST00000291535;ENST00000319294	STS2;UBASH3A	Ubiquitin-associated and SH3 domain-containing protein A;Suppressor of T-cell receptor signaling 2;Cbl-interacting protein 4;T-cell ubiquitin ligand		5	0.89004	-0.0368637	5	2.0922	-0.240112	5	1.7111	-0.371312										3	1.3737	-0.50303	3	0.37398	0.0968438	3	0.4459	-0.524785	4
1881	29.3	29.763	263	9.7419e-125	3	4	5	2	3	5	5	3	4	5	2	3	;O75431(IPI00025717)	ENST00000249442	MTX2	Metaxin-2;Mitochondrial outer membrane import complex protein 2		3	0.89873	-0.0174014	3	2.5664	-0.0330905	3	1.9609	-0.127946										4	2.004	0.00363487	4	0.292995	-0.0362503	4	0.574685	0.00690981	4
1882	11.2	45.489	412	2.6858e-37	1	0	2	3	0	1	2	1	0	1	3	0	;P57081(IPI00929723;IPI00025718)	ENST00000330317;ENST00000398208	WDR4	tRNA (guanine-N(7)-)-methyltransferase subunit WDR4;WD repeat-containing protein 4
1883	35.2	47.873	423	0	6	6	6	9	6	6	6	6	6	6	9	6	;Q9UNS2(IPI00025721)	ENST00000268717	CSN3;COPS3	COP9 signalosome complex subunit 3;JAB1-containing signalosome subunit 3
1886	39.8	30.241	264	0	6	4	4	6	0	5	4	6	4	5	6	0	;O75489(IPI00025796)	ENST00000263774	NDUFS3	NADH dehydrogenase [ubiquinone] iron-sulfur protein 3, mitochondrial;NADH-ubiquinone oxidoreductase 30 kDa subunit;Complex I-30kD											5	1.4884	0.0693318	5	0.68382	-0.404239	5	0.99436	-0.284706	3	2.462	0.292214	3	0.2411	-0.187043	3	0.4901	0.226195
1890	35.3	44.991	416	2.9413e-255	5	4	6	8	7	6	6	5	4	6	8	7	;Q13148(IPI00025815)	ENST00000240185	TDP43;TARDBP	TAR DNA-binding protein 43		4	0.90837	-0.0074564	4	3.4804	0.473098	4	3.34065	0.532034																			3
1894	56.2	28.585	249	1.2666e-216	7	6	7	10	5	7	6	4	5	6	7	4	;P39687(IPI00025849)	ENST00000409628	LANP;MAPM;ANP32A;C15orf1;PHAP1	Acidic leucine-rich nuclear phosphoprotein 32 family member A;Potent heat-stable protein phosphatase 2A inhibitor I1PP2A;Acidic nuclear phosphoprotein pp32;Leucine-rich acidic nuclear protein;Putative HLA-DR-associated protein I;Mapmodulin
1896	14	48.766	429	5.9044e-88	2	3	1	4	2	2	1	2	3	2	4	2	;P06280(IPI00025869)	ENST00000218516	GLA	Alpha-galactosidase A;Alpha-D-galactoside galactohydrolase;Alpha-D-galactosidase A;Melibiase
1897	61.3	72.777	646	0	19	18	19	18	15	19	19	19	18	19	18	15	;P04843(IPI00025874)	ENST00000296255	RPN1	Dolichyl-diphosphooligosaccharide--protein glycosyltransferase subunit 1;Dolichyl-diphosphooligosaccharide--protein glycosyltransferase 67 kDa subunit;Ribophorin-1;Ribophorin I		28	0.90117	-0.0406665	28	3.0323	0.217045	28	2.698	0.272292	16	1.30165	-0.0888148	16	1.0596	0.169836	16	1.3943	0.180597	25	2.0152	0.0410662	25	0.42136	0.344755	25	0.80097	0.430742	28
1899	19.9	112.29	972	1.702e-183	5	6	6	9	7	5	6	5	6	5	9	7	;Q14CX7(IPI00025890)	ENST00000261745	NAA25;NAP1;MDM20;C12orf30	TPR repeat-containing protein C12orf30;p120
1900	42.9	24.95	224	1.5597e-103	3	3	5	5	2	3	5	3	3	3	5	2	;Q9H444(IPI00025974)	ENST00000217402	CHMP4B;C20orf178;SHAX1	Charged multivesicular body protein 4b;Chromatin-modifying protein 4b;Vacuolar protein-sorting-associated protein 32-2;SNF7-2;hSnf7-2;SNF7 homolog associated with Alix 1		5	0.90199	-0.012067	5	1.6825	-0.674983	5	1.3287	-0.748438										3	1.9614	0.00932328	3	0.15447	-1.15598	3	0.30754	-0.998591	3
1903	28.8	45.567	400	3.6557e-42	2	5	5	3	3	7	4	2	5	6	3	3	;P49137(IPI00026054)	ENST00000294981;ENST00000367103	MAPKAPK2	MAP kinase-activated protein kinase 2
1904	62.9	10.058	89	9.4838e-243	6	4	5	7	4	5	5	6	4	5	7	4	;O75531(IPI00026087)	ENST00000312175	BCRG1;BAF;BANF1	Barrier-to-autointegration factor;Breakpoint cluster region protein 1		7	0.89021	-0.0454684	7	3.1072	0.271412	7	2.7737	0.272008	8	1.297	-0.0802091	8	1.03795	0.153918	8	1.33225	0.0801544	10	1.87845	-0.0850305	10	0.32513	-0.0499818	10	0.59453	-0.0977497	8
1905	45.8	145.83	1304	0	35	26	26	35	15	26	26	35	26	26	35	15	;O75533(IPI00026089)	ENST00000335508	SAP155;SF3B1	Splicing factor 3B subunit 1;Pre-mRNA-splicing factor SF3b 155 kDa subunit;Spliceosome-associated protein 155		10	0.9915	0.109568	10	2.88985	0.141502	10	2.5598	0.145196	21	1.5145	0.100425	21	0.93494	-5.76162e-05	21	1.2572	0.0827574	20	2.0199	0.0412755	20	0.303035	-0.124715	20	0.594805	-0.0506647	15
1906	29.3	58.993	547	1.4824e-267	10	15	15	13	12	13	15	10	15	13	13	12	;P22307(IPI00026105)	ENST00000371514;ENST00000407246	SCP2	Non-specific lipid-transfer protein;Propanoyl-CoA C-acyltransferase;NSL-TP;Sterol carrier protein 2;Sterol carrier protein X;SCP-chi;SCPX
1907	26.1	21.175	188	3.5869e-131	3	2	4	3	1	2	4	3	2	2	3	1	;Q9UM00(IPI00026111)	ENST00000367881;ENST00000392129	TMCC4;TMCO1;UNQ151/PRO177;PNAS-136;PNAS-10	Transmembrane and coiled-coil domain-containing protein 1;Xenogeneic cross-immune protein PCIA3;Transmembrane and coiled-coil domains protein 4		3	1.0202	0.161591	3	1.5212	-0.656004	3	1.357	-0.684089	4	1.36345	-0.0189472	4	0.44002	-1.10066	4	0.575805	-1.08515
1908	42	53.983	486	0	14	10	13	14	9	15	13	14	10	15	14	9	;P14317(IPI00026156)	ENST00000314583	HS1;HCLS1	Hematopoietic lineage cell-specific protein;Hematopoietic cell-specific LYN substrate 1;LckBP1;p75		10	0.883695	-0.0518602	10	1.99855	-0.402075	10	1.83745	-0.318997	3	1.4836	0.0885248	3	0.35134	-1.38044	3	0.92227	-0.421611	6	2.00615	0.0240542	6	0.194335	-0.67261	6	0.31177	-0.943345	8
1909	66.4	14.173	128	4.6797e-89	4	4	5	5	4	4	5	4	4	4	5	4	;P55769(IPI00026167)	ENST00000215956;ENST00000355257;ENST00000401959;ENST00000402458	NHP2L1	NHP2-like protein 1;High mobility group-like nuclear protein 2 homolog 1;U4/U6.U5 tri-snRNP 15.5 kDa protein;OTK27;hSNU13		7	0.89027	-0.0310351	7	2.7441	0.0769532	7	2.41	0.161642	3	1.2584	-0.116213	3	1.006	0.0747352	3	1.3212	0.0141516	10	1.8062	-0.0965587	10	0.36572	0.0803036	10	0.664145	0.103338	8
1910	52.1	32.949	286	8.6392e-303	8	7	6	9	5	7	3	5	4	4	6	3	;P47755(IPI00026182)	ENST00000361183	CAPZA2	F-actin-capping protein subunit alpha-2;CapZ alpha-2
1911	60.2	20.762	176	1.4728e-281	9	10	11	8	10	9	11	9	10	9	8	10	;Q02543(IPI00026202)	ENST00000222247	RPL18A	60S ribosomal protein L18a		28	0.95094	0.0474155	28	2.78225	0.145064	28	2.65025	0.204828	24	1.42175	0.0408878	24	1.2164	0.378266	24	1.63955	0.371908	22	1.96595	-0.00694385	22	0.47719	0.568724	22	0.98503	0.661684	24
1912	50.8	42.592	380	2.034e-183	9	8	8	13	8	10	7	9	8	9	13	8	;P39748(IPI00026215)	ENST00000305885	RAD2;FEN1	Flap endonuclease 1;Flap structure-specific endonuclease 1;Maturation factor 1;DNase IV											9	1.4322	0.0203425	9	0.89209	-0.01621	9	1.2563	0.0597864	3	1.7971	-0.146838	3	0.42762	0.335695	3	0.76385	0.349248
1913	41.3	103.28	919	0	26	16	13	28	11	15	13	26	16	15	28	11	;P55786(IPI00026216)	ENST00000322157	NPEPPS;PSA	Puromycin-sensitive aminopeptidase		8	0.8894	-0.0596787	8	5.4145	1.0609	8	4.25765	0.965156	16	1.37785	-0.0312442	16	1.6419	0.800005	16	2.24095	0.86382	8	1.9293	-0.0246665	8	0.502325	0.547579	8	0.953075	0.626811	8
1914	17	160.88	1443	1.2426e-183	12	11	9	13	2	12	9	12	11	12	13	2	;Q10570(IPI00026219)	ENST00000349769	CPSF160;CPSF1	Cleavage and polyadenylation specificity factor subunit 1;Cleavage and polyadenylation specificity factor 160 kDa subunit		6	0.81216	-0.18185	6	2.5941	-0.0351548	6	2.3306	0.0877429	9	1.2624	-0.0992757	9	1.8283	1.04358	9	2.2904	0.887776	5	1.7608	-0.134824	5	0.75382	1.15004	5	1.322	1.05577	11
1915	34.5	49.263	449	0	9	11	11	10	9	10	4	3	4	3	4	2	;P55795(IPI00026230)	ENST00000316594;ENST00000395130	FTP3;HNRNPH2;HNRPH2	Heterogeneous nuclear ribonucleoprotein H2;Heterogeneous nuclear ribonucleoprotein H';FTP-3		5	0.89527	-0.0458795	5	2.14	-0.171879	5	2.2568	0.00971709	3	1.5763	0.165898	3	0.77484	-0.169847	3	1.0805	-0.144099	8	2.0482	0.0260578	8	0.288725	-0.171601	8	0.55845	-0.0543614	4
1916	18.3	19.769	180	7.8931e-89	1	2	2	2	1	1	2	1	2	1	2	1	;Q10589(IPI00026241)	ENST00000252593	BST2	Bone marrow stromal antigen 2;Tetherin;HM1.24 antigen
1917	3.2	116.4	1047	1.2615e-41	0	0	0	3	0	0	0	0	0	0	3	0	;P20936(IPI00026262;IPI00220356)	ENST00000274376;ENST00000389275	RASA1;RASA	Ras GTPase-activating protein 1;Ras p21 protein activator;p120GAP
1918	51.8	37.377	340	0	9	4	6	9	5	6	3	6	2	4	6	3	;P62873(IPI00026268)	ENST00000378609	GNB1	Guanine nucleotide-binding protein G(I)/G(S)/G(T) subunit beta-1;Transducin beta chain 1											3	1.5444	0.160671	3	0.58706	-0.634736	3	0.82726	-0.575802										3
1919	70.2	16.273	151	1.1714e-267	7	7	6	8	6	9	6	7	7	9	8	6	;P62263(IPI00026271)	ENST00000312037;ENST00000401695;ENST00000407193	PRO2640;RPS14	40S ribosomal protein S14		13	0.95705	0.0605571	13	2.3132	-0.036887	13	2.2359	0.136676	6	1.45695	0.0549738	6	1.1053	0.535443	6	1.66985	0.670995	13	2.0014	-0.0327214	13	0.41851	0.45166	13	0.7988	0.566196	9
1921	40.8	14.463	125	4.941e-79	3	4	3	5	4	5	3	3	4	5	5	4	;P62899(IPI00026302)	ENST00000264258;ENST00000409038;ENST00000409733	RPL31	60S ribosomal protein L31		7	0.96153	0.0585758	7	2.0411	-0.398972	7	1.8854	-0.27522	6	1.3498	-0.0231917	6	1.11365	0.208468	6	1.49255	0.240958	9	1.8735	-0.0315176	9	0.46267	0.405259	9	0.89286	0.495317	6
1922	21.9	65.521	579	1.8134e-98	3	4	5	8	2	6	5	3	4	6	8	2	;O60508(IPI00026307)	ENST00000307731;ENST00000368932	PRPF17;CDC40;EHB3;PRP17	Pre-mRNA-processing factor 17;PRP17 homolog;Cell division cycle 40 homolog;EH-binding protein 3		4	0.932105	0.024644	4	1.72505	-0.659159	4	1.5267	-0.550999
1924	10.3	309.35	2799	0	6	3	7	14	7	8	7	6	3	8	14	7	;O95071(IPI00026320)	ENST00000220959	EDD1;UBR5;KIAA0896;HYD;EDD	E3 ubiquitin-protein ligase UBR5;E3 ubiquitin-protein ligase, HECT domain-containing 1;Hyperplastic discs protein homolog;Progestin-induced protein		5	0.93066	0.0282787	5	3.0064	0.263002	5	2.6869	0.217895
1925	34.9	19.206	172	7.1081e-261	3	4	5	3	2	4	5	3	4	4	3	2	;O95881(IPI00026328)	ENST00000371626	TXNDC12;TLP19;UNQ713/PRO1376	Thioredoxin domain-containing protein 12;Thioredoxin-like protein p19;Endoplasmic reticulum protein ERp19;ERp18;hTLP19
1926	8.5	60.209	567	1.9584e-33	4	4	2	3	2	3	2	4	4	3	3	2	;Q9H6Z4(IPI00026337;IPI00456729;IPI00456728)	ENST00000034275;ENST00000324807;ENST00000340578	RANBP3	Ran-binding protein 3											3	1.3928	0.0193568	3	0.87471	-0.0673778	3	1.1898	-0.0225353
1927	48.7	13.667	117	1.1654e-43	2	5	4	3	5	5	3	1	4	4	1	4	;P60520(IPI00026358)	ENST00000037243	FLC3A;GEF2;GABARAPL2	Gamma-aminobutyric acid receptor-associated protein-like 2;GABA(A) receptor-associated protein-like 2;Golgi-associated ATPase enhancer of 16 kDa;General protein transport factor p16;Ganglioside expression factor 2;MAP1 light chain 3-related protein
1928	29.5	38.464	342	9.9613e-76	2	1	1	3	0	1	1	2	1	1	3	0	;Q9GZY8(IPI00026448)	ENST00000304593;ENST00000337110;ENST00000349901;ENST00000353339;ENST00000354503;ENST00000392058;ENST00000392059	MFF;AD033;GL004;C2orf33;AD030	Mitochondrial fission factor
1929	5.3	316.05	2804	3.0721e-151	5	3	4	5	2	7	4	5	3	7	5	2	;Q6KC79(IPI00436632;IPI00026466)	ENST00000282516	NIPBL;IDN3	Nipped-B-like protein;Delangin;SCC2 homolog
1931	41	19.343	178	0	4	4	3	3	2	4	3	4	4	4	3	2	;O75607(IPI00026496)	ENST00000370110	NPM3	Nucleoplasmin-3											5	1.372	-0.0183181	5	1.285	0.556208	5	1.6517	0.458034	3	1.8656	-0.0971268	3	0.50518	0.653578	3	0.92398	0.701892	3
1933	11.2	48.349	437	2.8205e-20	1	3	2	3	1	1	2	1	3	1	3	1	;O75616(IPI00026512)	ENST00000254928	HERA;ERAL1	GTP-binding protein era homolog;ERA-W;Conserved ERA-like GTPase
1934	45.3	33.269	311	1.8635e-287	6	5	6	8	6	6	6	6	5	6	8	6	;P49247(IPI00026513)	ENST00000283646	RPIA;RPI	Ribose-5-phosphate isomerase;Phosphoriboisomerase		15	0.94467	0.036312	15	3.2486	0.271547	15	3.1398	0.528116	8	1.4043	0.0273636	8	1.25605	0.389136	8	1.67845	0.391421	13	2.0468	0.0222458	13	0.45195	0.419351	13	0.89432	0.563136	18
1935	48.1	56.157	520	0	13	14	14	17	8	13	14	13	14	13	17	8	;P55809(IPI00026516)	ENST00000196371	OXCT;SCOT;OXCT1	Succinyl-CoA:3-ketoacid-coenzyme A transferase 1, mitochondrial;3-oxoacid-CoA transferase 1;Somatic-type succinyl CoA:3-oxoacid CoA-transferase		3	0.93187	-0.00955571	3	3.9578	0.896783	3	3.5304	0.710666	5	1.4739	0.0641521	5	1.3565	0.630576	5	2.0553	0.769928	4	2.0842	0.0442025	4	0.57782	0.881564	4	1.1781	1.03764	7
1936	58.9	22.04	207	2.065e-93	7	4	3	6	4	6	3	6	4	6	5	4	;P30405(IPI00026519)	ENST00000225174	CYP3;PPIF	Peptidyl-prolyl cis-trans isomerase, mitochondrial;Cyclophilin F
1937	37.3	57.548	510	3.9919e-166	9	10	7	9	6	7	7	9	10	7	9	6	;P49257(IPI00026530)	ENST00000251047	LMAN1;F5F8D;ERGIC53	Protein ERGIC-53;ER-Golgi intermediate compartment 53 kDa protein;Lectin mannose-binding 1;Gp58;Intracellular mannose-specific lectin MR60		7	0.93616	0.0121059	7	3.4677	0.456242	7	2.9278	0.488832	3	1.3806	-0.00995633	3	0.96781	0.0079865	3	1.3751	0.14949	9	1.9234	-0.0761947	9	0.38415	0.306033	9	0.6608	0.248815	3
1938	52.4	25.569	229	4.9733e-23	4	4	4	2	2	5	4	4	4	5	2	2	;P68402(IPI00026546)	ENST00000304808	PAFAHB;PAFAH1B2	Platelet-activating factor acetylhydrolase IB subunit beta;PAF acetylhydrolase 30 kDa subunit;PAF-AH subunit beta;PAFAH subunit beta											8	1.32435	-0.0522068	8	1.16765	0.354156	8	1.58345	0.394447										3
1941	21.7	12.844	115	2.7148e-50	3	2	1	3	1	1	1	3	2	1	3	1	No_Reviewed_Info	ENST00000230459;ENST00000370081;ENST00000370089		Cytochrome c oxidase polypeptide 7A2, mitochondrial;Cytochrome c oxidase polypeptide VIIa-liver/heart
1942	13.6	41.45	361	5.0909e-06	4	2	3	2	0	3	3	4	2	3	2	0	;O75683(IPI00026606)	ENST00000372022	SURF-6;SURF6	Surfeit locus protein 6
1944	27.2	155.2	1391	0	15	9	8	21	5	14	8	15	9	14	21	5	;O75694(IPI00026625)	ENST00000231498;ENST00000381843	KIAA0791;NUP155	Nuclear pore complex protein Nup155;Nucleoporin Nup155;155 kDa nucleoporin		5	0.95908	0.0591422	5	2.5986	0.0916426	5	2.6269	0.285292	13	1.3751	0.00846951	13	1.1799	0.364355	13	1.5947	0.382443	7	1.9529	-0.00602087	7	0.46095	0.475164	7	0.87087	0.494246	8
1945	18	39.641	350	7.5952e-20	4	3	5	4	3	6	5	4	3	6	4	3	;O75695(IPI00026627)	ENST00000218340	RP2	Protein XRP2
1947	44.9	13.133	118	5.7897e-93	4	3	3	5	3	4	3	4	3	4	5	3	;Q15370(IPI00026670)	ENST00000262306;ENST00000409906	TCEB2	Transcription elongation factor B polypeptide 2;RNA polymerase II transcription factor SIII subunit B;SIII p18;Elongin B;Elongin 18 kDa subunit											7	1.6189	0.230842	7	0.38801	-1.27891	7	0.62527	-0.954427										4
1948	72.3	34.778	303	0	16	9	13	16	10	11	10	14	7	9	13	8	;P06493(IPI00026689)	ENST00000307250;ENST00000316629;ENST00000373811;ENST00000395284	P34CDC2;CDK1;CDC2;CDKN1;CDC28A	Cell division control protein 2 homolog;p34 protein kinase;Cyclin-dependent kinase 1		4	0.725195	-0.362716	4	2.1926	-0.193286	4	1.61985	-0.489465	7	0.84253	-0.718642	7	0.85765	-0.140258	7	0.68363	-0.855628	5	1.4592	-0.441745	5	0.27546	-0.303907	5	0.29386	-1.15087
1949	43.4	273.42	2511	0	59	42	47	61	29	48	47	59	42	48	61	29	;P49327(IPI00026781)	ENST00000306749	FAS;FASN	Fatty acid synthase;[Acyl-carrier-protein] S-acetyltransferase;[Acyl-carrier-protein] S-malonyltransferase;3-oxoacyl-[acyl-carrier-protein] synthase;3-oxoacyl-[acyl-carrier-protein] reductase;3-hydroxypalmitoyl-[acyl-carrier-protein] dehydratase;Enoyl-[acyl-carrier-protein] reductase;Oleoyl-[acyl-carrier-protein] hydrolase		31	0.93578	0.0309229	31	2.9723	0.194326	31	2.6883	0.277817	39	1.398	0.0162545	39	1.515	0.745111	39	2.1705	0.80693	15	1.8801	-0.116311	15	0.65264	0.976871	15	1.2522	1.02096	31
1950	18.7	44.408	379	1.912e-126	6	4	2	4	1	3	2	6	4	3	4	1	;P49354(IPI00026813)	ENST00000302279	FNTA	Protein farnesyltransferase/geranylgeranyltransferase type-1 subunit alpha;CAAX farnesyltransferase subunit alpha;Ras proteins prenyltransferase subunit alpha;FTase-alpha;Type I protein geranyl-geranyltransferase subunit alpha		3	1.0042	0.0728091	3	2.1704	-0.315263	3	2.5349	0.0839714	3	1.607	0.213955	3	0.91529	-0.0499298	3	1.1704	-0.0877387	3	2.5137	0.305402	3	0.33551	0.122291	3	0.71471	0.386558	3
1951	6.2	48.773	437	2.0765e-10	3	1	1	3	1	1	1	3	1	1	3	1	;P49356(IPI00026817)	ENST00000246166	FNTB	Protein farnesyltransferase subunit beta;CAAX farnesyltransferase subunit beta;Ras proteins prenyltransferase subunit beta
1952	40	41.669	370	1.4621e-213	8	7	5	7	5	6	5	8	7	6	7	5	;P30519(IPI00026824)	ENST00000219700;ENST00000398595;ENST00000406590	HO2;HMOX2	Heme oxygenase 2											4	1.43635	0.0634008	4	1.3581	0.521431	4	1.84205	0.61728										3
1953	48.2	40.97	369	0	7	7	5	7	5	7	5	7	7	7	7	5	;P49366(IPI00026829)	ENST00000210060;ENST00000351660	DS;DHPS	Deoxyhypusine synthase
1954	51.3	50.097	456	0	11	5	7	13	5	5	6	10	4	4	12	4	;P30520(IPI00026833)	ENST00000366535	ADSS2;ADSS	Adenylosuccinate synthetase isozyme 2;Adenylosuccinate synthetase, acidic isozyme;IMP--aspartate ligase 2		9	0.89472	-0.0380898	9	4.3558	0.696692	9	2.3981	0.245574	6	1.2675	-0.139801	6	1.2175	0.437784	6	1.65375	0.395185	9	1.9606	-0.0265809	9	0.4963	0.601851	9	0.92212	0.603665	7
1956	37.9	37.909	330	2.6664e-103	8	8	6	9	8	8	6	8	8	8	9	8	;O75791(IPI00026928)	ENST00000344138;ENST00000407075	GRB2L;GADS;GRID;GRAP2	GRB2-related adapter protein 2;Protein GADS;Growth factor receptor-binding protein;GRBLG;Grf40 adapter protein;GRB-2-like protein;GRBX;P38;Hematopoietic cell-associated adapter protein GrpL;Adapter protein GRID;SH3-SH2-SH3 adapter Mona		10	0.913455	-0.0173864	10	3.26775	0.335754	10	3.34815	0.536591	3	1.2906	-0.0830795	3	1.2307	0.344666	3	1.6059	0.367193	12	2.0285	0.0492063	12	0.44438	0.363839	12	0.863665	0.485718	11
1957	53.4	50.144	468	0	11	10	13	11	11	13	13	11	10	13	11	11	;Q9UKX7(IPI00026940)	ENST00000347635	PRO1146;NUP50;NPAP60L	Nucleoporin 50 kDa;Nuclear pore-associated protein 60 kDa-like		7	0.97695	0.085514	7	2.6575	-0.026541	7	2.6983	0.229945	4	1.33415	-0.0349618	4	0.900885	-0.0243905	4	1.15835	-0.141117	8	1.7593	-0.145567	8	0.306845	-0.182924	8	0.49104	-0.305431	9
1958	24.5	37.839	339	7.736e-139	4	1	3	2	2	2	2	3	1	1	1	1	;O94905(IPI00026942)	ENST00000276461;ENST00000335171;ENST00000397228	C8orf2;UNQ2441/PRO5003/PRO9924;SPFH2;ERLIN2	Erlin-2;Endoplasmic reticulum lipid raft-associated protein 2;Stomatin-prohibitin-flotillin-HflC/K domain-containing protein 2
1960	11.3	54.478	497	5.2601e-38	0	3	3	2	1	2	3	0	3	2	2	1	;P22570(IPI00221118;IPI00026958)	ENST00000293195	ADXR;FDXR	NADPH:adrenodoxin oxidoreductase, mitochondrial;Ferredoxin--NADP(+) reductase
1961	22.3	30.815	283	9.6795e-82	3	3	5	4	5	4	5	3	3	4	4	5	;P47985(IPI00026964);P0C7P4(IPI00889196)	ENST00000304863	UQCRFS1;UQCRFSL1;UQCRFS1P1	Cytochrome b-c1 complex subunit Rieske-like protein 1;Cytochrome b-c1 complex subunit Rieske, mitochondrial;Ubiquinol-cytochrome c reductase iron-sulfur subunit;Rieske iron-sulfur protein;Complex III subunit 5;Cytochrome b-c1 complex subunit 11;Ubiquinol-cytochrome c reductase 8 kDa protein;Complex III subunit IX		9	0.89043	-0.0497214	9	2.1864	-0.180215	9	1.9468	-0.132261	3	1.3039	-0.0765914	3	0.96568	0.097697	3	1.2131	-0.0387116	3	2.0188	0.0538471	3	0.38399	0.172314	3	0.77178	0.242659	5
1962	23.5	16.893	149	1.9321e-16	1	1	1	2	1	1	1	1	1	1	2	1	;P61077(IPI00749013;IPI00375142;IPI00026965);P62837(IPI00332376)	ENST00000321805;ENST00000338145;ENST00000349311;ENST00000350435;ENST00000394801;ENST00000394803;ENST00000394804;ENST00000253815;ENST00000398734	UBCH5B;UBE2D3;UBE2D2;UBCH4;UBCH5C;UBC4;UBC5B;UBC5C	Ubiquitin-conjugating enzyme E2 D3;Ubiquitin-protein ligase D3;Ubiquitin carrier protein D3;Ubiquitin-conjugating enzyme E2-17 kDa 3;E2(17)KB 3;Ubiquitin-conjugating enzyme E2 D2;Ubiquitin-protein ligase D2;Ubiquitin carrier protein D2;Ubiquitin-conjugating enzyme E2-17 kDa 2;E2(17)KB 2
1963	9.9	111.08	1000	1.1292e-100	5	3	4	4	1	4	4	5	3	4	4	1	;Q9Y6Y8(IPI00026969)	ENST00000369075	MSTP053;SEC23IP	SEC23-interacting protein;p125
1964	49.5	119.91	1047	0	28	25	26	35	20	29	26	28	25	29	35	20	;Q9Y5B9(IPI00026970)	ENST00000216297	SUPT16H;FACTP140;FACT140	FACT complex subunit SPT16;Facilitates chromatin transcription complex subunit SPT16;FACT 140 kDa subunit;FACTp140;Chromatin-specific transcription elongation factor 140 kDa subunit		27	0.93495	0.031558	27	3.2698	0.370451	27	3.1564	0.463446	24	1.37285	-0.00292962	24	1.3162	0.516916	24	1.82145	0.558315	22	1.85155	-0.092374	22	0.468325	0.459692	22	0.82643	0.430392	18
1966	31.8	37.655	336	1.1008e-123	3	3	6	3	1	6	4	3	2	4	3	1	;Q99496(IPI00026993)	ENST00000367510	RNF2;HIPI3;DING;BAP1;RING1B	E3 ubiquitin-protein ligase RING2;RING finger protein 2;RING finger protein 1B;RING finger protein BAP-1;DinG protein;Huntingtin-interacting protein 2-interacting protein 3		4	0.8619	-0.122162	4	1.8054	-0.250328	4	1.5133	-0.38823
1967	35.4	19.258	178	1.189e-79	2	3	2	3	1	4	2	2	3	4	3	1	;O60831(IPI00026994)	ENST00000376390	JM4;PRAF2	PRA1 family protein 2		5	0.75848	-0.362015	5	3.0597	0.612285	5	2.9845	0.357181										4	1.92875	-0.0496432	4	0.410895	0.438621	4	0.75765	0.330502	4
1968	19.5	55.738	486	3.4316e-86	5	4	5	7	3	5	5	5	4	5	7	3	;Q9UNF0(IPI00027009;IPI00221111)	ENST00000263246;ENST00000337959;ENST00000402229;ENST00000403744	PACSIN2	Protein kinase C and casein kinase substrate in neurons protein 2		6	0.96206	0.0586537	6	2.26955	-0.227146	6	2.50635	0.0946868																			4
1970	29.4	24.737	231	1.4138e-82	2	4	5	3	2	2	5	2	4	2	3	2	;O95372(IPI00027032)	ENST00000374514	LYPLA2;APT2	Acyl-protein thioesterase 2;Lysophospholipase II		3	1.0347	0.147679	3	2.7991	0.138354	3	2.5992	0.175946										3	2.3479	0.2309	3	0.34566	0.0397521	3	0.80031	0.479442
1971	13.5	72.757	644	2.5314e-113	2	1	0	2	1	1	0	2	1	1	2	1	;O95905(IPI00027034)	ENST00000372979	ECD;SGT1	Protein SGT1;Protein ecdysoneless homolog;Suppressor of GCR2
1972	7.8	152.93	1380	3.6844e-16	1	2	0	5	1	2	0	1	2	2	5	1	;O75976(IPI00027078)	ENST00000225719	CPD	Carboxypeptidase D;Metallocarboxypeptidase D;gp180
1973	28.8	33.535	292	1.6003e-43	3	5	5	4	2	4	5	3	5	4	4	2	;P49406(IPI00027096)	ENST00000393909;ENST00000409374	MRPL19;MRPL15;KIAA0104	39S ribosomal protein L19, mitochondrial;MRP-L15											3	1.5064	0.133468	3	0.92103	0.00100572	3	1.265	0.0380954	4	1.94475	-0.0110539	4	0.334155	-0.0287924	4	0.63823	0.0589652
1974	59.3	49.874	455	0	16	18	20	19	14	20	20	16	18	20	19	14	;P49411(IPI00027107)	ENST00000313511	TUFM	Elongation factor Tu, mitochondrial;P43		28	0.96247	0.0607693	28	4.3787	0.738923	28	4.01745	0.825007	15	1.3557	-0.0257982	15	1.8133	0.914754	15	2.505	1.01527	27	2.0281	0.0243648	27	0.69198	1.003	27	1.411	1.16401	42
1975	17.4	26.736	236	5.2507e-12	1	2	1	1	0	2	1	1	2	2	1	0	;P49427(IPI00027120)	ENST00000215574	CDC34;UBE2R1;UBCH3	Ubiquitin-conjugating enzyme E2 R1;Ubiquitin-protein ligase R1;Ubiquitin-conjugating enzyme E2-32 kDa complementing;E2-CDC34
1978	68.2	21.676	198	3.2427e-70	10	5	3	9	8	6	3	10	5	6	9	8	;P30626(IPI00027175)	ENST00000265729;ENST00000394641	SRI	Sorcin;22 kDa protein;CP-22;V19											10	1.31155	-0.0942453	10	1.2836	0.486934	10	1.60135	0.365276										4
1979	2.5	87.116	785	0.00046783	1	2	1	1	1	2	1	1	2	2	1	1	;O75843(IPI00027178)	ENST00000308724;ENST00000397120	AP1G2	AP-1 complex subunit gamma-like 2;Gamma2-adaptin																													4
1980	22.1	54.812	475	2.1458e-169	4	3	4	3	1	4	4	4	3	4	3	1	;O75844(IPI00027180)	ENST00000372759	FACE1;STE24;ZMPSTE24	CAAX prenyl protease 1 homolog;Prenyl protein-specific endoprotease 1;Farnesylated proteins-converting enzyme 1;Zinc metalloproteinase Ste24 homolog
1982	44.9	46.659	414	2.9754e-292	12	10	10	11	7	12	9	11	10	12	10	6	;O75874(IPI00027223)	ENST00000345146	PICD;IDH1	Isocitrate dehydrogenase [NADP] cytoplasmic;Cytosolic NADP-isocitrate dehydrogenase;Oxalosuccinate decarboxylase;NADP(+)-specific ICDH;IDP											7	1.2508	-0.165542	7	1.6934	0.797865	7	2.232	0.855355	4	2.08215	0.0665156	4	0.610165	0.842297	4	1.1965	0.973491	3
1983	11.8	61.863	557	9.4397e-33	2	2	1	2	0	0	1	2	2	0	2	0	;O75879(IPI00027228)	ENST00000263985	PET112L;HSPC199;PET112	Probable glutamyl-tRNA(Gln) amidotransferase subunit B, mitochondrial;Cytochrome oxidase assembly factor PET112 homolog											3	1.5403	0.139831	3	0.70864	-0.444057	3	0.81832	-0.56895
1984	61.8	92.468	803	0	28	19	28	32	20	19	27	26	17	18	29	19	;P14625(IPI00027230)	ENST00000299767	GRP94;HSP90B1;TRA1	Endoplasmin;Heat shock protein 90 kDa beta member 1;94 kDa glucose-regulated protein;gp96 homolog;Tumor rejection antigen 1		18	0.927165	0.0176894	18	2.0447	-0.332991	18	1.96165	-0.210356	28	1.4007	0.00953358	28	0.569385	-0.706084	28	0.785445	-0.66233	17	1.9485	-0.000409227	17	0.28	-0.304852	17	0.52007	-0.261158	15
1985	8	33.814	301	3.7038e-24	1	1	2	2	1	2	2	1	1	2	2	1	;O75880(IPI00027233)	ENST00000255390	SCO1;SCOD1	Protein SCO1 homolog, mitochondrial																													4
1988	31.2	54.19	465	1.4783e-40	2	0	4	5	1	3	3	1	0	2	4	1	;Q15208(IPI00027251)	ENST00000229812;ENST00000407753	STK38;NDR1	Serine/threonine-protein kinase 38;NDR1 protein kinase;Nuclear Dbf2-related kinase 1
1989	69.2	33.296	299	0	9	8	7	14	10	10	7	9	8	10	14	10	;Q99623(IPI00027252)	ENST00000399433	BAP;REA;PHB2	Prohibitin-2;B-cell receptor-associated protein BAP37;Repressor of estrogen receptor activity;D-prohibitin		8	0.901645	-0.0339465	8	3.3461	0.471216	8	3.03355	0.458589	26	1.43325	0.0402632	26	1.43795	0.633379	26	2.2305	0.862898	9	2.0774	0.0610212	9	0.59896	0.910135	9	1.2546	1.00179	9
1990	18.8	13.918	117	6.7684e-09	2	2	2	3	2	2	1	1	1	1	1	1	;O95166(IPI00027253)	ENST00000302386;ENST00000266458	HT004;GABARAP;FLC3B	Gamma-aminobutyric acid receptor-associated protein;GABA(A) receptor-associated protein;MM46;Gamma-aminobutyric acid receptor-associated protein-like 1;GABA(A) receptor-associated protein-like 1;Glandular epithelial cell protein 1;Early estrogen-regulated protein
1992	19.9	99.632	906	2.4124e-100	7	4	5	12	3	5	5	7	4	5	12	3	;P22681(IPI00027269)	ENST00000264033	CBL2;CBL;RNF55	E3 ubiquitin-protein ligase CBL;Signal transduction protein CBL;Proto-oncogene c-CBL;Casitas B-lineage lymphoma proto-oncogene;RING finger protein 55											4	1.22434	-0.155211	4	0.9099	0.112433	4	0.867865	-0.325185
1994	26.6	183.26	1626	0	22	17	21	30	11	18	14	15	12	14	19	6	;Q02880(IPI00027280;IPI00217709)	ENST00000264331	TOP2B	DNA topoisomerase 2-beta;DNA topoisomerase II, beta isozyme		8	0.8609	-0.0868256	8	2.69115	0.137768	8	2.3705	0.142077	8	1.42855	0.0453218	8	1.10435	0.20545	8	1.629	0.38623	4	2.01975	0.0221044	4	0.35696	0.0425479	4	0.626075	-0.0194381
1995	27.3	30.032	289	3.6311e-166	7	5	5	7	5	5	5	7	5	5	7	5	;P14678(IPI00027285;IPI00329512;IPI00395674)	ENST00000303103;ENST00000336808;ENST00000381342;ENST00000338094;ENST00000390687;ENST00000400097;ENST00000400098;ENST00000400100	COD;SNRPB;SNRPB1	Small nuclear ribonucleoprotein-associated proteins B and B';Sm-B/Sm-B';Small nuclear ribonucleoprotein-associated protein N;Tissue-specific-splicing protein		17	0.97551	0.100999	17	2.6954	0.0517397	17	2.5112	0.151599	8	1.33415	-0.0101504	8	1.0521	0.144911	8	1.44125	0.218798	16	1.9423	-0.0232068	16	0.444405	0.420915	16	0.825495	0.453026	14
1996	50.6	38.517	348	0	11	11	12	11	9	10	12	11	11	10	11	9	;P40121(IPI00027341)	ENST00000263867;ENST00000409670;ENST00000409724	AFCP;MCP;CAPG	Macrophage-capping protein;Actin regulatory protein CAP-G		34	0.851735	-0.114725	34	3.4192	0.54025	34	3.01085	0.468596	33	1.2513	-0.153185	33	1.3171	0.50441	33	1.5828	0.375791	34	1.73945	-0.203993	34	0.525735	0.716424	34	0.90375	0.616823	32
1998	20.5	35.107	312	1.9623e-19	3	2	1	3	3	4	1	3	2	4	3	3	;Q04323(IPI00027378;IPI00396563)	ENST00000294119;ENST00000301935	SAKS1;UBXN1	UBX domain-containing protein 1;SAPK substrate protein 1;UBA/UBX 33.3 kDa protein											3	1.3918	0.0396383	3	0.61127	-0.563421	3	0.76014	-0.792434	7	1.7689	-0.158424	7	0.27518	-0.399589	7	0.37014	-0.752297	3
1999	70	20.063	190	8.9238e-119	4	5	6	7	5	6	6	4	5	6	7	5	;Q9H910(IPI00027397)	ENST00000248098	L11;HN1L;C16orf34	Hematological and neurological expressed 1-like protein		4	1.115	0.27941	4	1.7127	-0.567814	4	1.7728	-0.343846	3	1.4906	0.0993596	3	0.54855	-0.700599	3	0.81948	-0.580019	4	2.0461	-0.00641739	4	0.20255	-0.655073	4	0.39625	-0.630888	3
2000	22.4	114.77	1008	1.0791e-108	5	4	6	11	6	8	6	5	4	7	11	6	;Q9H2U1(IPI00784170;IPI00217760;IPI00027415)	ENST00000308361;ENST00000329463;ENST00000392856	MLEL1;DDX36;DHX36;KIAA1488;RHAU	Probable ATP-dependent RNA helicase DHX36;DEAH box protein 36;MLE-like protein 1;RNA helicase associated with AU-rich element ARE																				3	1.7917	-0.128611	3	0.18383	-0.818137	3	0.31933	-0.890696
2001	17.7	61.244	559	1.6117e-61	3	4	3	7	2	3	3	3	4	3	7	2	;P32189(IPI00216066;IPI00027424;IPI00216067)	ENST00000378943;ENST00000378945;ENST00000378948;ENST00000397531	GK	Glycerol kinase;ATP:glycerol 3-phosphotransferase;Glycerokinase;Putative glycerol kinase 3;Glycerol kinase, testis specific 1
2002	9.2	40.321	400	2.0779e-23	1	3	3	2	2	4	3	1	3	4	2	2	;P16150(IPI00027430)	ENST00000360121;ENST00000395389	CD43;SPN	Leukosialin;Leukocyte sialoglycoprotein;Sialophorin;Galactoglycoprotein		6	0.939715	0.0473441	6	1.60955	-0.639445	6	1.50035	-0.563156										4	1.8008	-0.101271	4	0.22137	-0.705544	4	0.375	-0.792173
2003	33.7	22.006	193	1.8649e-94	5	5	6	6	4	6	1	1	1	2	1	2	;P08134(IPI00027434)	ENST00000285735;ENST00000339083;ENST00000369632;ENST00000369633;ENST00000369636;ENST00000369637;ENST00000369638;ENST00000369642	ARHC;ARH9;RHOC	Rho-related GTP-binding protein RhoC;H9
2004	52.5	47.355	427	0	4	6	7	9	3	7	7	4	6	7	9	3	;O75955(IPI00027438)	ENST00000376389;ENST00000383382;ENST00000383562	FLOT1	Flotillin-1											5	1.242	-0.161768	5	0.73706	-0.242777	5	0.93939	-0.41068
2005	56.3	106.81	968	0	26	20	23	31	16	19	23	26	20	19	31	16	;P49588(IPI00027442)	ENST00000261772	AARS	Alanyl-tRNA synthetase, cytoplasmic;Alanine--tRNA ligase;Renal carcinoma antigen NY-REN-42		8	0.93009	-0.000409342	8	2.67685	0.136484	8	2.47705	0.143948	12	1.39065	-0.0064387	12	1.1392	0.284624	12	1.44885	0.26711	7	1.979	-0.0403932	7	0.52074	0.706975	7	0.96395	0.75951	11
2008	39.8	11.428	103	7.5513e-22	3	2	1	3	3	2	1	3	2	2	3	3	;O75964(IPI00027448)	ENST00000300688	ATP5L	ATP synthase subunit g, mitochondrial											3	1.3583	-0.0459957	3	1.2463	0.466423	3	1.6398	0.424619
2010	10.6	19.3	170	4.5933e-47	2	0	1	2	0	2	1	2	0	2	2	0	;P63098(IPI00027464)	ENST00000406334;ENST00000409752	CNA2;PPP3R1;CNB	Calcineurin subunit B type 1;Protein phosphatase 2B regulatory subunit 1;Protein phosphatase 3 regulatory subunit B alpha isoform 1
2012	38.6	71.122	661	0	18	9	11	22	9	13	11	18	9	13	22	9	;P08195(IPI00027493;IPI00554722;IPI00604710;IPI00554481)	ENST00000338663;ENST00000377889;ENST00000377890;ENST00000377891;ENST00000377892	MDU1;SLC3A2	4F2 cell-surface antigen heavy chain;Lymphocyte activation antigen 4F2 large subunit;4F2 heavy chain antigen		11	0.88482	-0.0594635	11	1.849	-0.320655	11	1.6751	-0.400612	20	1.39675	0.0356048	20	0.561435	-0.710878	20	0.78117	-0.674015	12	1.87395	-0.0609509	12	0.23018	-0.308128	12	0.405115	-0.383055	7
2013	57.9	63.146	558	0	19	17	18	20	15	16	15	14	13	12	14	10	;P06744(IPI00027497)	ENST00000356487	GPI	Glucose-6-phosphate isomerase;Phosphoglucose isomerase;Phosphohexose isomerase;Autocrine motility factor;Neuroleukin;Sperm antigen 36		5	0.88952	-0.0681426	5	3.5845	0.480079	5	3.1798	0.504385	3	1.3421	-0.0439485	3	1.4536	0.650816	3	1.9235	0.575003	6	1.99965	0.01587	6	0.52134	0.680353	6	1.0763	0.87682	7
2016	62.9	58.024	531	0	21	20	23	22	19	26	19	17	16	22	19	14	;P40227(IPI00027626)	ENST00000275603	CCT6A;CCTZ;CCT6	T-complex protein 1 subunit zeta;CCT-zeta;CCT-zeta-1;Tcp20;HTR3;Acute morphine dependence-related protein 2		9	0.95912	0.0517619	9	3.0691	0.596177	9	3.1557	0.852515										4	2.59505	0.380883	4	0.51114	0.672207	4	0.889465	0.839839	6
2017	26	44.297	412	2.7005e-60	4	3	2	3	2	4	2	4	3	4	3	2	;P16219(IPI00027701)	ENST00000242592	ACADS	Short-chain specific acyl-CoA dehydrogenase, mitochondrial;Butyryl-CoA dehydrogenase																													3
2018	22.6	49.901	420	3.0905e-25	3	3	5	7	2	4	5	3	3	4	7	2	;P49642(IPI00027704)	ENST00000338193	PRIM1	DNA primase small subunit;DNA primase 49 kDa subunit
2019	15.7	58.805	509	1.2461e-54	2	3	2	4	1	1	2	2	3	1	4	1	;P49643(IPI00027705)	ENST00000389488	PRIM2A;PRIM2	DNA primase large subunit;DNA primase 58 kDa subunit
2021	9.4	119.99	1058	3.2325e-60	4	2	3	5	1	4	3	4	2	4	5	1	;P57678(IPI00027717)	ENST00000319004	GEMIN4	Component of gems 4;Gemin-4;p97																													3
2023	8.1	67.638	629	7.2245e-91	3	2	2	3	2	2	2	3	2	2	3	2	;P30825(IPI00027728)	ENST00000380752	REC1L;ERR;SLC7A1;ATRC1	High affinity cationic amino acid transporter 1;System Y+ basic amino acid transporter;Solute carrier family 7 member 1;Ecotropic retroviral leukemia receptor homolog;Ecotropic retrovirus receptor homolog		3	0.94436	0.0203895	3	1.1667	-1.03793	3	1.0931	-0.815823	3	1.4419	0.0906715	3	0.48319	-0.920056	3	0.68923	-0.827816	4	1.90445	-0.0307694	4	0.22904	-0.614256	4	0.385225	-0.722692	3
2025	53.9	47.862	423	5.3386e-234	11	7	7	9	6	9	7	11	7	9	9	6	;P22830(IPI00027776)	ENST00000262093;ENST00000382873	FECH	Ferrochelatase, mitochondrial;Protoheme ferro-lyase;Heme synthetase		5	0.73687	-0.325295	5	3.3483	0.438283	5	2.7962	0.383964	3	1.3376	-0.0932626	3	0.95439	0.124842	3	1.3122	0.136989	5	2.2126	0.11425	5	0.26338	-0.224353	5	0.5276	-0.277639	3
2028	14.7	34.759	306	1.3256e-11	3	4	3	3	0	5	3	3	4	5	3	0	;Q9H098(IPI00871831;IPI00027799)	ENST00000181796;ENST00000378458;ENST00000378461;ENST00000378462;ENST00000378465;ENST00000378467;ENST00000378470	FAM107B;C10orf45	Protein FAM107B
2029	33.3	133.9	1174	9.4483e-240	16	8	8	22	9	10	8	16	8	10	22	9	;P30876(IPI00027808)	ENST00000314595;ENST00000381227	POLR2B	DNA-directed RNA polymerase II subunit RPB2;DNA-directed RNA polymerase II subunit B;RNA polymerase II subunit B2;RNA polymerase II subunit 2;DNA-directed RNA polymerase II 140 kDa polypeptide		4	0.836265	-0.132722	4	2.57115	0.0308554	4	2.13125	-0.0319932	8	1.33145	-0.0554818	8	1.0186	0.128853	8	1.2166	-0.0224725										3
2031	25.6	49.419	446	1.8441e-224	6	7	4	6	2	5	4	6	7	5	6	2	;Q9BQ67(IPI00027831)	ENST00000253237	WDR28;GRWD;GRWD1;KIAA1942	Glutamate-rich WD repeat-containing protein 1		4	0.93014	-0.00433163	4	1.94635	-0.472321	4	1.865	-0.229553	7	1.4128	0.00790169	7	0.76098	-0.283259	7	1.063	-0.149004	6	2.1258	0.0761012	6	0.25396	-0.356585	6	0.44415	-0.418649	3
2032	65.9	64.132	589	0	15	14	18	15	12	16	17	15	13	16	14	12	;P14866(IPI00027834)	ENST00000221419	P/OKcl.14;HNRPL;HNRNPL	Heterogeneous nuclear ribonucleoprotein L		13	0.90249	-0.0337955	13	3.457	0.420951	13	3.0852	0.537477	6	1.42265	0.0623074	6	1.17095	0.367931	6	1.59795	0.383796	5	1.8461	-0.0736693	5	0.41694	0.241538	5	0.76286	0.185546	7
2035	17.8	25.456	230	2.2659e-32	2	3	3	2	2	3	3	2	3	3	2	2	;Q9NSI2(IPI00027898;IPI00217294)	ENST00000291634	C21orf70;FAM207A;PRED56	Uncharacterized protein C21orf70		3	1.0912	0.256875	3	0.49252	-2.2984	3	0.48735	-2.24504																			3
2037	11.4	82.785	727	1.2997e-89	3	5	4	6	1	3	4	3	5	3	6	1	;P49711(IPI00027988)	ENST00000264010	CTCF	Transcriptional repressor CTCF;CCCTC-binding factor;CTCFL paralog;11-zinc finger protein																				3	2.0443	0.0277487	3	0.34174	0.0955152	3	0.56201	-0.0905627
2038	19.4	100.6	925	3.5833e-135	4	4	4	6	1	8	4	4	4	8	6	1	;P57737(IPI00027996;IPI00940326)	ENST00000251166	CORO7	Coronin-7;70 kDa WD repeat tumor rejection antigen homolog																													3
2039	49.8	22.949	205	0	9	6	9	9	5	8	9	9	6	8	9	5	;P49720(IPI00028004)	ENST00000225426	PSMB3	Proteasome subunit beta type-3;Proteasome theta chain;Proteasome chain 13;Proteasome component C10-II		4	0.84703	-0.121351	4	2.98005	0.19583	4	2.88095	0.301622	13	1.3471	-0.0468213	13	1.1675	0.347177	13	1.6377	0.388929
2040	25.6	106.37	925	1.2026e-106	9	9	7	12	7	9	7	9	9	9	12	7	;P57740(IPI00028005)	ENST00000229179	NUP107	Nuclear pore complex protein Nup107;Nucleoporin Nup107;107 kDa nucleoporin		5	1.0176	0.117407	5	1.7819	-0.513219	5	1.6021	-0.509751	4	1.4918	0.134899	4	0.69933	-0.379317	4	0.919795	-0.446994	7	2.067	0.0612965	7	0.27821	-0.0967015	7	0.53031	-0.000608282	7
2041	50.7	22.836	201	7.8695e-215	7	9	9	7	6	8	9	7	9	8	7	6	;P49721(IPI00028006)	ENST00000373237;ENST00000373240	PSMB2	Proteasome subunit beta type-2;Proteasome component C7-I;Macropain subunit C7-I;Multicatalytic endopeptidase complex subunit C7-I		10	0.889525	-0.0496909	10	2.4198	-0.10905	10	1.89015	-0.2687	13	1.2857	-0.0904935	13	0.87211	-0.0871283	13	1.0877	-0.208716	16	1.94095	-0.0224192	16	0.33288	-0.0147174	16	0.62173	0.0172617	10
2043	10.7	52.8	484	3.5914e-17	2	1	1	1	1	2	1	2	1	2	1	1	;P57764(IPI00028027)	ENST00000262580	DFNA5L;GSDMDC1;GSDMD;FKSG10	Gasdermin-D;Gasdermin domain-containing protein 1																													3
2044	27.7	65.304	596	5.1078e-63	5	5	4	9	2	5	4	5	5	5	9	2	;P57772(IPI00028050)	ENST00000254730	SELB;EEFSEC	Selenocysteine-specific elongation factor;Elongation factor sec;Eukaryotic elongation factor, selenocysteine-tRNA-specific																				3	1.8949	-0.0302415	3	0.42679	0.361007	3	0.98112	0.694569
2046	31.1	24.976	219	1.1269e-209	5	4	7	5	5	6	7	5	4	6	5	5	;P49755(IPI00028055)	ENST00000303575	TMP21;TMED10	Transmembrane emp24 domain-containing protein 10;21 kDa transmembrane-trafficking protein;Transmembrane protein Tmp21;Tmp-21-I;p24delta;S31III125
2048	21	42.864	377	1.0426e-27	2	5	5	4	2	4	5	1	4	3	2	1	;P16333(IPI00028065)	ENST00000288986	NCK1;NCK	Cytoplasmic protein NCK1;NCK adaptor protein 1;SH2/SH3 adaptor protein NCK-alpha		3	0.92308	-0.0063227	3	1.7437	-0.556594	3	1.2227	-0.75835
2050	24.2	38.989	351	4.2183e-162	3	2	1	6	1	2	1	3	2	2	6	1	;P49770(IPI00028083)	ENST00000266126	EIF2B2;EIF2BB	Translation initiation factor eIF-2B subunit beta;eIF-2B GDP-GTP exchange factor subunit beta;S20I15;S20III15
2051	67.7	47.371	418	0	15	15	14	17	12	13	14	15	15	13	17	12	;P61158(IPI00028091)	ENST00000263238	ACTR3;ARP3	Actin-related protein 3;Actin-like protein 3											16	1.44565	0.0380402	16	0.80457	-0.199995	16	1.06775	-0.211074	8	2.16455	0.0902433	8	0.2788	-0.19393	8	0.565965	-0.101296
2052	45.5	11.25	99	2.0395e-12	2	0	0	2	2	0	0	2	0	0	2	2	;Q9C005(IPI00028109)	ENST00000295066;ENST00000342166	DPY30	Protein dpy-30 homolog;Dpy-30-like protein
2053	27	60.103	530	2.7795e-239	6	5	7	7	4	11	7	6	4	10	7	4	;O75475(IPI00028122)	ENST00000380716;ENST00000380733;ENST00000380738	PSIP1;LEDGF;PSIP2;DFS70	PC4 and SFRS1-interacting protein;Lens epithelium-derived growth factor;Transcriptional coactivator p75/p52;Dense fine speckles 70 kDa protein;CLL-associated antigen KW-7
2054	22.4	50.407	441	8.3557e-154	4	0	2	6	0	1	2	4	0	1	6	0	;P14921(IPI00028127)	ENST00000319397;ENST00000345075;ENST00000392668	ETS1;EWSR2	Protein C-ets-1;p54
2055	50.7	39.33	361	1.3673e-168	9	8	9	10	6	11	9	9	8	11	10	6	;P08397(IPI00219877;IPI00028160)	ENST00000278715;ENST00000392841	UPS;PBGD;HMBS	Porphobilinogen deaminase;Pre-uroporphyrinogen synthase;Hydroxymethylbilane synthase
2057	7.9	59.122	522	1.2144e-72	2	1	2	2	1	2	2	2	1	2	2	1	;Q9BPZ7(IPI00890691;IPI00216277;IPI00549186;IPI00550208;IPI00028195)	ENST00000265960;ENST00000350766;ENST00000373498;ENST00000373503;ENST00000373505;ENST00000373511;ENST00000394057;ENST00000394063	MAPKAP1;MIP1;SIN1	Target of rapamycin complex 2 subunit MAPKAP1;Mitogen-activated protein kinase 2-associated protein 1;Stress-activated map kinase-interacting protein 1											4	1.06815	-0.392379	4	0.86518	-0.0579721	4	0.92175	-0.456896
2058	14.3	81.798	725	3.3918e-126	2	4	2	2	1	2	2	2	4	2	2	1	;Q8IYI6(IPI00028264)	ENST00000360394	EXOC8	Exocyst complex component 8;Exocyst complex 84 kDa subunit
2059	19.1	45.281	398	9.5838e-14	2	3	2	3	1	1	2	2	3	1	3	1	;O95067(IPI00028266)	ENST00000288207	CCNB2	G2/mitotic-specific cyclin-B2
2060	39.9	226.25	2039	0	38	31	31	49	24	37	31	38	31	37	49	24	;Q14008(IPI00028275;IPI00921422;IPI00472887)	ENST00000354558	KIAA0097;CKAP5	Cytoskeleton-associated protein 5;Colonic and hepatic tumor over-expressed protein;Ch-TOG protein		15	0.8862	0.0231934	15	1.8906	-0.402441	15	1.5493	-0.430634	11	1.3787	-0.0169308	11	0.55757	-0.722342	11	0.75432	-0.717828	14	1.9798	-0.00881324	14	0.153345	-1.05328	14	0.275995	-1.03457	10
2062	32.9	58.281	505	1.0278e-155	5	6	8	8	5	7	8	5	6	7	8	5	;Q9C0B1(IPI00028277)	ENST00000268349;ENST00000394644;ENST00000394645;ENST00000394647	FTO;KIAA1752	Protein fto;Fat mass and obesity-associated protein																													3
2064	7.8	130.14	1151	2.3023e-68	4	3	1	7	1	2	1	4	3	2	7	1	;Q9C0E2(IPI00028357)	ENST00000255305;ENST00000400602	KIAA1721;XPO4	Exportin-4
2065	18.3	40.72	366	3.4073e-129	3	3	1	1	0	3	1	3	3	3	1	0	;Q8WTS6(IPI00028366)	ENST00000274031	KMT7;SET9;SET7;SETD7;KIAA1717	Histone-lysine N-methyltransferase SETD7;Histone H3-K4 methyltransferase SETD7;H3-K4-HMTase SETD7;SET domain-containing protein 7;SET7/9;Lysine N-methyltransferase 7																				3	3.0804	0.674014	3	0.25163	-0.473122	3	0.64969	0.0390491	3
2066	11.2	47.739	428	9.0096e-12	1	3	4	3	0	4	4	1	3	4	3	0	;Q9C0E8(IPI00028369;IPI00785171)	ENST00000272748;ENST00000392540	LNP;KIAA1715	Protein lunapark																													5
2068	22	35.61	314	1.3082e-92	2	2	2	3	2	2	2	2	2	2	3	2	;Q96HY6(IPI00028387)	ENST00000354488;ENST00000380213	DDRGK1;C20orf116	DDRGK domain-containing protein 1											4	1.46905	0.0360226	4	0.72574	-0.258087	4	1.02045	-0.213222
2069	20.1	21.474	199	1.9366e-45	1	1	1	3	1	1	1	1	1	1	3	1	;O60232(IPI00028412)	ENST00000309328	SSSCA1	Sjoegren syndrome/scleroderma autoantigen 1;Autoantigen p27																				6	2.40045	0.263439	6	0.232505	-0.560747	6	0.485085	-0.38426
2070	69	16.801	142	3.1969e-119	6	6	5	5	4	5	4	4	5	4	4	3	;O60234(IPI00028414)	ENST00000253054	GMFG	Glia maturation factor gamma																				9	1.9413	-0.0673675	9	0.31029	0.150007	9	0.56688	0.0522418	7
2073	2.5	86.33	773	6.6751e-06	2	0	0	2	0	1	0	2	0	1	2	0	;Q8IY22(IPI00028438)	ENST00000283930;ENST00000398040	CMIP;KIAA1694;TCMIP	C-Maf-inducing protein;Truncated c-Maf inducing protein
2074	70	23.668	207	1.1609e-188	7	10	11	7	9	10	4	2	3	3	2	5	;P61006(IPI00028481)	ENST00000300935	RAB8;RAB8A;MEL	Ras-related protein Rab-8A;Oncogene c-mel		4	0.969925	0.0711956	4	2.8607	0.0732884	4	2.8098	0.226015	6	1.48545	0.0896656	6	0.954415	0.00288236	6	1.45235	0.207329	8	2.0897	0.0741047	8	0.31195	-0.123742	8	0.640745	0.0443443	4
2075	12.1	42.072	364	8.7012e-25	2	1	1	2	1	1	1	2	1	1	2	1	;Q9NUQ2(IPI00028491)	ENST00000285518	AGPAT5	1-acyl-sn-glycerol-3-phosphate acyltransferase epsilon;1-acylglycerol-3-phosphate O-acyltransferase 5;Lysophosphatidic acid acyltransferase epsilon
2077	43	26.592	237	3.6598e-58	2	2	4	4	3	7	3	1	2	6	3	3	;Q14088(IPI00028517)	ENST00000257017	RABS10;RAB33A	Ras-related protein Rab-33A;Small GTP-binding protein S10		3	0.87327	-0.0996721	3	2.863	0.248097	3	2.995	0.473358										4	1.55295	-0.385909	4	0.388155	0.237706	4	0.595865	0.0547952	4
2078	35.6	50.817	464	3.0844e-193	7	6	3	6	4	6	3	7	6	6	6	4	;P49821(IPI00028520)	ENST00000322776	UQOR1;NDUFV1	NADH dehydrogenase [ubiquinone] flavoprotein 1, mitochondrial;NADH-ubiquinone oxidoreductase 51 kDa subunit;Complex I-51kD;NADH dehydrogenase flavoprotein 1		3	0.95043	-0.00847229	3	1.4069	-0.449392	3	1.2233	-0.917323	3	1.3126	-0.0909648	3	0.52791	-0.81474	3	0.71127	-0.809661	5	2.5608	0.298882	5	0.1501	-1.04479	5	0.37135	-0.669813	3
2079	15.7	67.902	592	2.7986e-75	4	5	3	6	2	4	2	4	3	2	5	1	;P32455(IPI00028564)	ENST00000370473	GBP1	Interferon-induced guanylate-binding protein 1;Guanine nucleotide-binding protein 1;GTP-binding protein 1
2081	16.5	72.668	677	1.8705e-86	3	2	1	3	1	4	1	3	2	4	3	1	;P49848(IPI00028579)	ENST00000344095	TAF2E;TAF6;TAFII70	Transcription initiation factor TFIID subunit 6;Transcription initiation factor TFIID 70 kDa subunit;TAFII-80;RNA polymerase II TBP-associated factor subunit E																													3
2082	38.8	69.283	631	0	16	9	9	16	10	11	9	16	9	11	16	10	;P04844(IPI00028635)	ENST00000237530;ENST00000373632	RPN2	Dolichyl-diphosphooligosaccharide--protein glycosyltransferase subunit 2;Dolichyl-diphosphooligosaccharide--protein glycosyltransferase 63 kDa subunit;Ribophorin-2;Ribophorin II;RIBIIR		3	0.88317	-0.0600784	3	3.7289	0.528415	3	3.1144	0.527998	8	1.40175	0.00832758	8	1.0784	0.208069	8	1.43195	0.244472	6	2.07555	0.07078	6	0.40601	0.351792	6	0.787385	0.352671	7
2083	36.9	38.434	355	0	13	17	14	15	10	17	13	12	16	16	14	9	;Q14103(IPI00220685;IPI00028888;IPI00220684;IPI00220683)	ENST00000313899;ENST00000352301;ENST00000353341	HNRPD;HNRNPD;AUF1	Heterogeneous nuclear ribonucleoprotein D0;AU-rich element RNA-binding protein 1		8	0.911635	-0.015149	8	4.19655	0.685113	8	3.3903	0.556893										3	1.8678	-0.104687	3	0.57469	0.717532	3	1.0216	0.721012	3
2085	9.8	122.29	1118	7.3443e-104	2	4	2	5	4	2	2	2	4	2	5	4	;Q14126(IPI00028931)	ENST00000261590	DSG2;CDHF5	Desmoglein-2;HDGC
2086	11	25.609	236	3.028e-76	2	0	0	2	0	1	0	2	0	1	2	0	;O95197(IPI00028946)	ENST00000339997;ENST00000341307;ENST00000354497;ENST00000356000;ENST00000377819	ASYIP;RTN3;NSPL2	Reticulon-3;Neuroendocrine-specific protein-like 2;NSP-like protein II											3	1.4136	0.0337929	3	0.34226	-1.41047	3	0.4071	-1.59317
2088	24.7	83.629	746	6.332e-165	7	6	6	8	7	7	6	7	6	7	8	7	;Q14137(IPI00028955)	ENST00000307404	BOP1;KIAA0124	Ribosome biogenesis protein BOP1;Block of proliferation 1 protein		10	0.964725	0.0508367	10	2.5587	0.0436852	10	2.5013	0.248961	7	1.6023	0.200351	7	1.1232	0.209886	7	1.5092	0.249144	10	2.16535	0.118621	10	0.35462	0.240237	10	0.764585	0.329797	10
2089	16.3	123.52	1073	3.5607e-129	4	2	3	11	3	3	3	4	2	3	11	3	;Q14139(IPI00028957;IPI00556075)	ENST00000252108	KIAA0126;UBE4A	Ubiquitin conjugation factor E4 A
2090	6.1	170.54	1524	1.9657e-105	4	1	2	5	1	1	2	4	1	1	5	1	;Q14146(IPI00028980)	ENST00000258243	URB2;KIAA0133	Unhealthy ribosome biogenesis protein 2 homolog											4	1.3319	-0.0443238	4	1.5393	0.687164	4	2.13035	0.745231
2092	41.3	166.57	1382	0	36	27	37	42	22	28	37	36	27	28	42	22	;Q14152(IPI00029012)	ENST00000369144	KIAA0139;EIF3S10;EIF3A	Eukaryotic translation initiation factor 3 subunit A;Eukaryotic translation initiation factor 3 subunit 10;eIF-3-theta;eIF3 p167;eIF3 p180;eIF3 p185		38	0.9156	-0.0173864	38	3.03715	0.206614	38	2.88825	0.333092	36	1.35115	-0.0359641	36	1.1738	0.335844	36	1.58135	0.360127	33	2.0548	0.0351937	33	0.39553	0.417443	33	0.77274	0.402769	24
2094	19.9	36.187	332	3.1999e-79	1	3	1	3	1	2	1	1	3	2	3	1	;Q06136(IPI00029015)	ENST00000326575;ENST00000406396	FVT1;KDSR	3-ketodihydrosphingosine reductase;3-dehydrosphinganine reductase;Follicular variant translocation protein 1
2095	20.5	114.53	1087	1.8558e-248	8	6	9	9	5	8	9	8	6	8	9	5	;Q14157(IPI00181306;IPI00514856;IPI00029019)	ENST00000271877;ENST00000361546	NICE4;KIAA0144;UBAP2L	Ubiquitin-associated protein 2-like;Protein NICE-4											7	1.4883	0.110775	7	0.67307	-0.34083	7	0.99827	-0.324212	3	2.3639	0.22108	3	0.19134	-0.741712	3	0.36428	-0.746494	3
2096	43.5	32.233	292	3.6801e-231	9	4	5	7	2	7	5	9	4	7	7	2	;Q14165(IPI00029046)	ENST00000228506	MLEC;KIAA0152	Malectin											3	0.93912	-0.549365	3	1.6644	0.723156	3	1.4774	0.293769
2097	53.3	74.403	644	0	19	14	13	20	9	17	13	19	14	17	20	9	;Q14166(IPI00029048)	ENST00000216129	TTLL12;KIAA0153	Tubulin--tyrosine ligase-like protein 12		11	0.90948	-0.0210035	11	4.5257	0.816377	11	3.3202	0.547834	15	1.3692	-0.0166852	15	1.7836	0.963296	15	2.5448	0.996544	9	2.0721	0.0300003	9	0.63589	0.983976	9	1.4679	1.30997	12
2098	18.5	64.969	561	5.7814e-67	5	4	1	5	2	5	1	5	4	5	5	2	;P49902(IPI00029054)	ENST00000343289;ENST00000404739	NT5B;NT5C2;PNT5;NT5CP	Cytosolic purine 5'-nucleotidase;5'-nucleotidase cytosolic II																													3
2099	30.4	42.91	392	2.2852e-267	7	6	5	7	3	5	5	7	6	5	7	3	;P49903(IPI00029056)	ENST00000327347	SEPHS1;SELD;SPS;SPS1	Selenide, water dikinase 1;Selenophosphate synthetase 1;Selenium donor protein 1																				8	2.0571	0.0378533	8	0.462635	0.381347	8	0.923105	0.548188	4
2100	64.6	76.715	693	0	25	18	22	26	15	26	22	25	18	26	26	15	;P49915(IPI00029079)	ENST00000295920	GMPS	GMP synthase [glutamine-hydrolyzing];Glutamine amidotransferase;GMP synthetase		9	0.93222	0.0029063	9	3.5979	0.438885	9	3.1909	0.435324	7	1.3565	-0.0342672	7	1.3673	0.589342	7	1.8277	0.547121	9	1.8562	-0.14002	9	0.50902	0.761261	9	0.89454	0.582032	14
2101	23.1	112.91	1009	6.4082e-173	8	12	14	10	5	13	14	8	12	13	10	5	;P49916(IPI00029081)	ENST00000262327;ENST00000378526	LIG3	DNA ligase 3;DNA ligase III;Polydeoxyribonucleotide synthase [ATP] 3		5	0.8659	-0.103834	5	3.7599	0.72699	5	2.9359	0.428844	4	1.2402	-0.154631	4	1.4705	0.676888	4	1.78755	0.49452	7	2.2532	0.168782	7	0.38237	0.295124	7	0.81003	0.352132	8
2106	56.6	28.908	256	1.9593e-235	12	7	9	10	7	7	9	12	7	7	10	7	;P24539(IPI00029133)	ENST00000369722	ATP5F1	ATP synthase subunit b, mitochondrial		4	0.889525	-0.0369696	4	3.75535	0.464429	4	3.8129	0.695238	8	1.31325	-0.0678935	8	1.3822	0.550107	8	1.8033	0.554713	9	1.97	0.0168636	9	0.49915	0.566144	9	0.97985	0.659417
2107	21.1	134.28	1159	4.3753e-149	10	2	2	14	1	5	2	10	2	5	14	1	;Q12768(IPI00029175)	ENST00000318410;ENST00000377985	KIAA0196	Strumpellin											5	1.3666	-0.0172486	5	1.9837	1.03322	5	2.255	0.853988										4
2109	6.7	94.637	822	4.7062e-17	0	1	3	1	0	4	3	0	1	4	1	0	;P16591(IPI00029263)	ENST00000281092	TYK3;FER	Proto-oncogene tyrosine-protein kinase FER;p94-FER;Tyrosine kinase 3
2110	27.4	35.39	325	4.8957e-54	3	2	4	4	2	4	4	3	2	4	4	2	;P08574(IPI00029264)	ENST00000318911	CYC1	Cytochrome c1, heme protein, mitochondrial;Ubiquinol-cytochrome-c reductase complex cytochrome c1 subunit;Cytochrome b-c1 complex subunit 4;Complex III subunit 4;Complex III subunit IV		7	0.87544	-0.0766876	7	4.2682	0.641356	7	3.4709	0.567053																			5
2111	56.5	10.803	92	4.3866e-116	3	2	2	3	2	2	2	3	2	2	3	2	;P62304(IPI00029266)	ENST00000338402	SNRPE	Small nuclear ribonucleoprotein E;Putative small nuclear ribonucleoprotein polypeptide E-like protein 1											9	1.2806	-0.0597684	9	1.0104	0.0707909	9	1.2828	0.0829741
2113	15.6	69.65	603	1.6991e-51	2	3	4	4	0	1	4	2	3	1	4	0	;Q68CZ6(IPI00029372)	ENST00000243706	HAUS3;C4orf15	HAUS augmin-like complex subunit 3
[truncated: 2,128 more rows]
[truncated: 80 more columns]

## Sheet: match pcSILAC-stSILAC 20h
id	protein names	genes	pcSILAC exp.1 normalized Median HM R 20h r2-r3	pcSILAC exp.1 normalized Median HM K 20h r2-r3	Internal stSILAC experiment - 20h centered.Log2.Ratio.H.M.Normalized.SILAC.20h	External stSILAC experiment Median t=20h		Legend
[truncated: 694 more rows]
