# Supplementary material for: A Novel Pulse-Chase SILAC Strategy Measures Changes in Protein Decay and Synthesis Rates Induced by Perturbation of Proteostasis with an Hsp90 Inhibitor
Source: PLoS One. 2013 Nov 27;8(11):e80423. doi: 10.1371/journal.pone.0080423 (PMC3842330; doi:10.1371/journal.pone.0080423)
Supplement: Table S3 — Data for pcSILAC experiment 2 after MaxQuant processing (before model application and rates calculations). Includes all ratios H/M,H/L,M/L for both K- and R-peptides at all time points and replicates (.XLS). (XLSX) [file pone.0080423.s019.xlsx]

## Sheet: Legend
pcSILAC experiment 2 - raw and normalized ratios
NOTE : Normalized data were used for visualization and qualitative analysis but not for calculations
id	Max Quant id number
Sequence.Coverage....%	Seq. Coverage of identification, including all peptides, all replicates
Mol..Weight..kDa.	MW from sequence
Sequence.Length	Sequence.Length
PEP	Posterior Error Probability of the identification. This value essentially operates as a p-value, where smaller is better.
Peptides..seq..r1.6h	peptide sequences identified for replicate 1 at t=6h
Peptides..seq..r1.12h	peptide sequences identified for replicate 1 at t=12h
…	Same for other replicates and timepoints …
Unique.Peptides..seq..r1.6h	Unique peptide sequences identified for replicate 1 at t=6h
Unique.Peptides..seq..r1.12h	Unique peptide sequences identified for replicate 1 at t=12h
…	Same for other replicates and timepoints …
Uniprot	Uniprot Ids
ENSEMBL	ENSEMBL Ids
genes	Gene names
Protein.Names	Protein.Names
***	Same for other replicates and timepoints …
R.evidences.count..HM..r1.6h	Evidence counts, i.e. number of times a peptide has been quantitated for ratio HM, replicate 1, at t=6h
R.ev..median..HM..r1.6h	Median of all evidences for the same ratio/replicate/time (raw values, not corrected in any way)
centered.log2.R.ev..median..norm.HM..r1.6h	Normalized and centered (if necessary) of the above
…	Same for other replicates and timepoints …
Median norm HM R 6h r2-r3	Median of the normalized values of the two replicates at this time point
Median norm HM R 12h r2-r3	Median of the normalized values of the two replicates at this time point
…	…

## Sheet: pcSILAC_ex2_(ex16)
id	Sequence.Coverage....%	Mol..Weight..kDa.	Sequence.Length	PEP	Peptides..seq..r1.6h	Peptides..seq..r1.12h	Peptides..seq..r1.20h	Peptides..seq..r2.6h	Peptides..seq..r2.12h	Peptides..seq..r2.20h	Unique.Peptides..seq..r1.6h	Unique.Peptides..seq..r1.12h	Unique.Peptides..seq..r1.20h	Unique.Peptides..seq..r2.6h	Unique.Peptides..seq..r2.12h	Unique.Peptides..seq..r2.20h	Uniprot	ENSEMBL	genes	Protein.Names	***	R.evidences.count..HM..r1.6h	R.ev..median..HM..r1.6h	centered.log2.R.ev..median..norm.HM..r1.6h	R.evidences.count..HL..r1.6h	R.ev..median..HL..r1.6h	centered.log2.R.ev..median..norm.HL..r1.6h	R.evidences.count..ML..r1.6h	R.ev..median..ML..r1.6h	centered.log2.R.ev..median..norm.ML..r1.6h	R.evidences.count..HM..r1.12h	R.ev..median..HM..r1.12h	centered.log2.R.ev..median..norm.HM..r1.12h	R.evidences.count..HL..r1.12h	R.ev..median..HL..r1.12h	centered.log2.R.ev..median..norm.HL..r1.12h	R.evidences.count..ML..r1.12h	R.ev..median..ML..r1.12h	centered.log2.R.ev..median..norm.ML..r1.12h	R.evidences.count..HM..r1.20h	R.ev..median..HM..r1.20h	centered.log2.R.ev..median..norm.HM..r1.20h	R.evidences.count..HL..r1.20h	R.ev..median..HL..r1.20h	centered.log2.R.ev..median..norm.HL..r1.20h	R.evidences.count..ML..r1.20h	R.ev..median..ML..r1.20h	centered.log2.R.ev..median..norm.ML..r1.20h	R.evidences.count..HM..r2.6h
81	27	63.182	577	8.7643e-192	11	13	10	7	13	10	11	13	10	7	13	10	O95793-1;O95793;O95793-2	ENST00000347458;ENST00000360426;ENST00000371856;ENST00000396163	STAU;STAU1	Double-stranded RNA-binding protein Staufen homolog 1											3	1.2453	0.0921219	3	0.34978	-1.19842	3	0.41742	-1.03649	3	1.6875	-0.16117	3	0.14421	-1.11919	3	0.20818	-1.38543
82	31.2	21.229	189	9.3508e-59	2	4	3	2	5	3	1	2	2	1	2	1	P01111	ENST00000369535;ENST00000406761	HRAS1;NRAS	GTPase NRas;Transforming protein N-Ras											3	1.2415	0.0662602	3	0.39791	-0.879847	3	0.42425	-0.955357
84	37.9	69.991	602	2.0202e-160	10	13	9	9	13	8	6	8	6	5	8	4	Q14738-1;Q14738;Q14738-2;Q14738-3	ENST00000230402;ENST00000394110	PPP2R5D	Serine/threonine-protein phosphatase 2A 56 kDa regulatory subunit delta isoform;PP2A, B subunit, B' delta isoform;PP2A, B subunit, B56 delta isoform;PP2A, B subunit, PR61 delta isoform;PP2A, B subunit, R5 delta isoform		6	0.933965	-0.114882	6	1.95855	0.222194	6	1.7297	0.118856	5	0.99985	-0.215625	5	0.81374	0.110245	5	0.80095	-0.0457769	5	1.4347	-0.139694	5	0.2827	-0.253517	5	0.32809	-0.416848	7
85	31.1	14.21	122	2.4579e-15	4	4	2	4	4	4	4	4	2	4	4	4	O60925	ENST00000261813	PFDN1;PFD1	Prefoldin subunit 1
86	10.2	83.207	738	8.4813e-90	2	5	1	2	3	2	2	5	1	2	3	2	Q14746	ENST00000366669	COG2;LDLC	Conserved oligomeric Golgi complex subunit 2;Component of oligomeric Golgi complex 2;Low density lipoprotein receptor defect C-complementing protein
87	12	95.375	860	1.6657e-183	5	3	1	1	5	2	5	3	1	1	5	2	P01130	ENST00000252444	LDLR	Low-density lipoprotein receptor		5	1.0615	0.0273851	5	0.34076	-2.31407	5	0.33143	-2.10104	3	0.76459	-0.641932	3	0.32076	-1.24373	3	0.29698	-1.49031
92	11	61.863	538	4.302e-132	2	4	2	2	2	2	2	4	2	2	2	2	Q14790-9;Q14790;Q14790-4;Q14790-1;Q14790-2;Q14790-3;Q14790-7;Q14790-8;Q14790-5;Q14790-6	ENST00000264274;ENST00000264275;ENST00000303385;ENST00000323492;ENST00000339403;ENST00000358485;ENST00000392258;ENST00000392259;ENST00000392264;ENST00000392266	CASP8;MCH5	Caspase-8;ICE-like apoptotic protease 5;MORT1-associated CED-3 homolog;FADD-homologous ICE/CED-3-like protease;FADD-like ICE;Apoptotic cysteine protease;Apoptotic protease Mch-5;CAP4;Caspase-8 subunit p18;Caspase-8 subunit p10
93	20.6	60.556	553	5.0523e-167	5	5	6	3	5	3	5	5	6	3	5	3	Q49A26-1;Q49A26;Q49A26-3;Q49A26-2;Q49A26-5;Q49A26-4	ENST00000321919;ENST00000381983	HIBDL;GLYR1;NP60	Nuclear protein NP60;Nuclear protein of 60 kDa;3-hydroxyisobutyrate dehydrogenase-like protein;Cytokine-like nuclear factor N-PAC
98	19.1	25.809	236	3.2749e-43	2	1	1	1	2	2	2	1	1	1	2	2	P60033	ENST00000263645;ENST00000381036	TAPA1;TSPAN28;CD81	CD81 antigen;26 kDa cell surface protein TAPA-1;Target of the antiproliferative antibody 1;Tetraspanin-28
100	19	49.143	431	2.4371e-39	5	5	4	3	4	4	5	5	4	3	4	4	Q8WU90	ENST00000337859	HT010;HSPC303;ZC3H15;MSTP012;DFRP1;PP730;LEREPO4	Zinc finger CCCH domain-containing protein 15;DRG family-regulatory protein 1;Likely ortholog of mouse immediate early response erythropoietin 4
101	38.7	12.046	106	1.4094e-51	2	3	3	1	3	2	2	3	3	1	3	2	Q8WUW1-2;Q8WUW1;Q8WUW1-1	ENST00000404328	BRK1;C3orf10;MDS027;HSPC300	Probable protein BRICK1											5	1.2693	0.102099	5	0.89244	0.291784	5	0.92894	0.176917	3	1.4532	-0.241997	3	0.48133	0.533415	3	0.69691	0.398097
102	31.6	13.129	117	1.938e-135	1	1	1	0	1	1	1	1	1	0	1	1	Q9P086	ENST00000293777	MED11;HSPC296	Mediator of RNA polymerase II transcription subunit 11;Mediator complex subunit 11
104	31.3	17.162	163	6.8959e-84	3	3	3	2	3	2	3	3	3	2	3	2	Q9BX68	ENST00000259667	HINT2	Histidine triad nucleotide-binding protein 2;HINT-3;HIT-17kDa;PKCI-1-related HIT protein
106	34.5	49.451	441	9.1033e-71	8	9	9	8	11	11	8	9	9	8	11	11	Q9BXS6-1;Q9BXS6;Q9BXS6-2;Q9BXS6-5;Q9BXS6-3;Q9BXS6-4	ENST00000260359	NUSAP1;ANKT;BM-037;PRO0310	Nucleolar and spindle-associated protein 1		3	1.0267	0.00723519	3	0.10312	-4.05676	3	0.11852	-3.75385	3	0.91827	-0.31928	3	0.041345	-4.2489	3	0.038673	-4.41481										3
107	18.1	98.081	856	9.9308e-238	7	7	4	5	9	5	5	5	3	4	8	4	Q9Y487	ENST00000330342	ATP6V0A2	V-type proton ATPase 116 kDa subunit a isoform 2;Vacuolar proton translocating ATPase 116 kDa subunit a isoform 2;Lysosomal H(+)-transporting ATPase V0 subunit a2;TJ6		3	0.99393	-0.0291246	3	1.7271	0.0179323	3	1.7027	0.0851045										4	2.0866	0.15297	4	0.29105	-0.124461	4	0.55461	-0.0159836
108	12.7	80.394	702	8.6984e-45	3	5	2	2	4	2	3	4	1	2	3	1	Q9Y496	ENST00000378735;ENST00000395101	KIF3;KIF3A	Kinesin-like protein KIF3A;Microtubule plus end-directed kinesin motor 3A																				3	1.8321	0.0372132	3	0.174	-1.00902	3	0.18519	-1.25188
109	34.7	34.362	297	3.044e-292	10	10	10	10	8	9	10	10	10	10	8	9	P46777	ENST00000370321	RPL5;MSTP030	60S ribosomal protein L5		21	0.98694	-0.00955567	21	1.9437	0.102755	21	1.8969	0.186732	15	1.1306	-0.0127923	15	1.0575	0.448487	15	1.1881	0.515349	24	1.7653	-0.0469462	24	0.465415	0.519215	24	0.78928	0.52385	18
110	28.7	44.678	387	1.6337e-129	6	4	7	5	5	8	6	4	7	5	5	8	O95801	ENST00000371281;ENST00000371284	My044;TTC4	Tetratricopeptide repeat protein 4		4	0.996445	-0.000860823	4	1.34996	-0.335572	4	1.58566	-0.0339006	4	1.07385	-0.0864529	4	0.937455	0.283274	4	0.98586	0.200705	5	1.6843	-0.133679	5	0.36854	0.157679	5	0.62886	0.429992	5
112	56.4	23.772	211	1.2686e-299	7	8	7	7	9	7	7	7	6	6	8	6	O95816	ENST00000370693	BAG2	BAG family molecular chaperone regulator 2;Bcl-2-associated athanogene 2		6	0.984365	-0.0412105	6	2.12305	0.318496	6	2.02585	0.304509	12	1.1892	0.0139488	12	0.87208	0.133603	12	0.938345	0.197933	5	1.8428	-0.0352455	5	0.32292	0.161764	5	0.5308	0.124126	6
114	26.2	55.003	493	7.7792e-75	4	4	3	4	7	7	4	4	3	4	7	7	O95822-1;O95822;O95822-2	ENST00000262430	MLYCD	Malonyl-CoA decarboxylase, mitochondrial
115	27.4	58.768	522	1.3125e-171	9	10	9	8	9	10	8	9	8	7	8	9	Q16222-1;Q16222;Q16222-3;Q16222-2	ENST00000271469;ENST00000367925;ENST00000367926	SPAG2;UAP1	UDP-N-acetylhexosamine pyrophosphorylase;Antigen X;Sperm-associated antigen 2;UDP-N-acetylgalactosamine pyrophosphorylase;AGX-1;UDP-N-acetylglucosamine pyrophosphorylase;AGX-2		3	1.0798	0.080192	3	2.1487	0.278532	3	1.876	0.158857	4	1.15395	-0.0193898	4	1.0864	0.527624	4	1.31445	0.645058	3	1.8813	-0.0297667	3	0.41235	0.402554	3	0.76596	0.483138	3
116	20.8	39.038	346	6.1601e-86	5	5	2	4	4	3	5	5	2	4	4	3	P50613	ENST00000256443	MO15;CDKN7;CAK;CAK1;CDK7;STK1	Cell division protein kinase 7;CDK-activating kinase;CAK1;TFIIH basal transcription factor complex kinase subunit;39 kDa protein kinase;P39 Mo15;STK1
117	8.5	107.34	960	4.3699e-57	4	5	4	4	3	3	4	5	4	4	3	3	Q9Y4C8	ENST00000261741;ENST00000392561	RBM19;KIAA0682	Probable RNA-binding protein 19;RNA-binding motif protein 19
118	37.7	66.9	613	0	11	17	15	12	17	13	11	17	15	12	17	13	O95831-1;O95831;O95831-3;O95831-2	ENST00000287295;ENST00000319908;ENST00000346424	AIFM1;AIF;PDCD8	Apoptosis-inducing factor 1, mitochondrial;Programmed cell death protein 8																				4	1.96835	0.167198	4	0.503155	0.469861	4	0.8741	0.971701
119	11.7	112.42	981	8.8636e-57	6	9	5	7	7	5	6	8	5	6	6	5	Q9Y4E8-1;Q9Y4E8;Q9Y4E8-3;Q9Y4E8-2	ENST00000280377;ENST00000353364;ENST00000393654	USP15;KIAA0529	Ubiquitin carboxyl-terminal hydrolase 15;Ubiquitin thioesterase 15;Ubiquitin-specific-processing protease 15;Deubiquitinating enzyme 15;Unph-2;Unph4											4	1.25495	0.117987	4	0.77568	0.0752503	4	0.95646	0.233063
120	32.6	64.063	573	5.4787e-177	8	10	8	4	10	9	8	10	8	4	10	9	Q9Y5J1	ENST00000225298		U3 small nucleolar RNA-associated protein 18 homolog;WD repeat-containing protein 50		4	1.0481	0.0764248	4	1.02005	-0.762324	4	0.987095	-0.696415	5	1.2493	0.136682	5	0.41263	-0.892385	5	0.47513	-0.796222	4	2.12045	0.213001	4	0.122065	-1.40489	4	0.212455	-1.29983	3
121	14	29.644	285	7.3295e-18	0	3	2	2	3	2	0	3	2	2	3	2	O95865	ENST00000229707;ENST00000375787;ENST00000375789;ENST00000375792;ENST00000383409;ENST00000400032;ENST00000400036;ENST00000400062;ENST00000400063	DDAH2;NG30;G6A;DDAH	N(G),N(G)-dimethylarginine dimethylaminohydrolase 2;DDAHII;Dimethylargininase-2;S-phase protein;Protein G6a
122	25.4	73.261	665	9.3007e-99	7	8	6	3	9	5	7	8	6	3	9	5	Q14807	ENST00000160827	KIF22;KNSL4;KID	Kinesin-like protein KIF22;Kinesin-like DNA-binding protein;Kinesin-like protein 4		7	1.2983	0.345732	7	0.15492	-3.46127	7	0.17515	-3.12247	7	0.83539	-0.485026	7	0.068441	-3.5743	7	0.05569	-3.91429	4	2.2553	0.236424	4	0.05922	-2.52754	4	0.057611	-3.08607	4
123	22.1	30.354	276	7.3739e-108	4	5	4	4	4	5	4	5	4	4	4	5	P28062-1;P28062;P28062-2	ENST00000374881;ENST00000374882;ENST00000383116;ENST00000383236	PSMB5i;RING10;PSMB8;LMP7;Y2	Proteasome subunit beta type-8;Proteasome subunit beta-5i;Proteasome component C13;Macropain subunit C13;Multicatalytic endopeptidase complex subunit C13		4	1.0364	0.066031	4	2.7174	0.606659	4	2.53965	0.609934	9	1.1644	0.0247597	9	1.1332	0.570376	9	1.2209	0.55694	5	1.9642	0.0746879	5	0.3969	0.339585	5	0.71118	0.542446	4
125	30.6	23.264	219	1.062e-45	1	4	3	2	3	4	1	4	3	2	3	4	P28065-1;P28065;P28065-2	ENST00000374859;ENST00000383114;ENST00000383234	LMP2;RING12;PSMB6i;PSMB9	Proteasome subunit beta type-9;Proteasome subunit beta-1i;Proteasome chain 7;Macropain chain 7;Multicatalytic endopeptidase complex chain 7;RING12 protein;Low molecular mass protein 2											3	1.2131	0.0558938	3	1.0519	0.468618	3	1.1546	0.474428	6	1.5201	-0.320727	6	0.538795	0.857402	6	0.74438	0.477818
126	48	35.206	329	1.8742e-149	11	10	9	9	9	9	11	10	9	9	9	9	Q08257	ENST00000340866	CRYZ	Quinone oxidoreductase;NADPH:quinone reductase;Zeta-crystallin		6	0.84089	-0.26349	6	2.47355	0.547376	6	2.0906	0.409913	4	1.2112	0.0808644	4	1.12725	0.545118	4	1.3317	0.66999	6	1.93885	0.136907	6	0.28485	-0.162044	6	0.54006	0.16359	7
128	40.6	25.357	239	9.0747e-60	5	5	4	4	6	4	5	5	4	4	6	4	P28072	ENST00000270586	Y;LMPY;PSMB6	Proteasome subunit beta type-6;Proteasome delta chain;Macropain delta chain;Multicatalytic endopeptidase complex delta chain;Proteasome subunit Y		11	1.3313	0.41636	11	0.12386	-3.8021	11	0.16852	-3.26358	4	1.2098	0.0550859	4	0.57565	-0.426945	4	0.671295	-0.308644	3	1.7437	-0.101467	3	0.30403	0.0905279	3	0.59514	0.147084	6
129	70.2	29.174	255	0	15	17	14	16	15	15	13	15	12	14	13	13	P62258	ENST00000264335	YWHAE	14-3-3 protein epsilon		6	0.95825	-0.0712335	6	2.17805	0.28033	6	1.9437	0.169852	3	1.0964	-0.0558227	3	1.0577	0.389313	3	1.0972	0.340728	5	1.8028	0.0026044	5	0.39109	0.346894	5	0.57953	0.108976	6
130	39.8	28.449	251	5.3224e-130	4	5	3	3	4	5	4	5	3	3	4	5	Q9NX20	ENST00000300151	PNAS-111;MRPL16	39S ribosomal protein L16, mitochondrial											3	1.0817	-0.063743	3	0.56955	-0.403053	3	0.67066	-0.317781
131	30.7	220.83	1940	0	34	37	30	31	37	28	28	32	25	25	30	24	Q14839-2;Q14839;Q14839-1	ENST00000309577;ENST00000357008	CHD4	Chromodomain-helicase-DNA-binding protein 4;ATP-dependent helicase CHD4;Mi-2 autoantigen 218 kDa protein;Mi2-beta		12	1.02385	0.0446656	12	1.7309	-0.0330691	12	1.54305	-0.0766568	23	1.1801	0.0154982	23	0.67473	-0.178405	23	0.75714	-0.207701	13	1.6967	-0.155017	13	0.27395	-0.200581	13	0.43842	-0.291854	10
132	8.8	77.86	680	2.0877e-08	1	0	4	1	3	2	1	0	4	0	3	2	Q96AC1-1;Q96AC1;Q96AC1-2	ENST00000341590;ENST00000343279;ENST00000395631	FERMT2;KIND2;MIG2;PLEKHC1	Fermitin family homolog 2;Pleckstrin homology domain-containing family C member 1;Kindlin-2;Mitogen-inducible gene 2 protein
133	26.3	36.014	323	1.0807e-28	5	4	2	4	3	3	5	4	2	4	3	3	Q14847-2;Q14847;Q14847-1	ENST00000318008	MLN50;LASP1	LIM and SH3 domain protein 1;MLN 50		7	0.9562	-0.0469741	7	2.0204	0.162844	7	1.7554	0.0493707	11	1.0229	-0.217328	11	0.78437	0.091912	11	0.75297	-0.091738	3	1.9256	0.00403338	3	0.23724	-0.299247	3	0.46911	-0.215333	6
135	41.7	140.47	1264	0	30	33	27	29	33	27	30	33	27	29	33	27	P26640	ENST00000211402;ENST00000375663	VARS;G7A;VARS2	Valyl-tRNA synthetase;Valine--tRNA ligase;Protein G7a		50	0.967675	-0.0496062	50	2.42295	0.449005	50	2.2059	0.44318	39	1.1237	-0.0350872	39	1.2116	0.651024	39	1.3785	0.693517	49	1.7601	-0.0505759	49	0.56279	0.841054	49	0.94154	0.873773	44
137	49.8	111.33	999	0	31	32	26	29	30	30	31	32	26	29	30	30	Q9Y4L1	ENST00000353883;ENST00000404233	GRP170;HYOU1;ORP150	Hypoxia up-regulated protein 1;150 kDa oxygen-regulated protein;Orp150		37	1.036	0.0454366	37	1.6552	-0.0479353	37	1.658	-0.00897861	33	1.1988	0.0457281	33	0.59187	-0.393832	33	0.6892	-0.280803	40	2.0014	0.0812689	40	0.272565	-0.225158	40	0.494325	-0.151637	31
141	43.6	6.2484	55	6.5817e-11	2	1	2	2	1	1	2	1	2	2	1	1	Q9P0U1	ENST00000358435;ENST00000372879;ENST00000396557	AD-014;TOM7;TOMM7;TOMM07	Mitochondrial import receptor subunit TOM7 homolog;Translocase of outer membrane 7 kDa subunit homolog		3	1.02	0.0141264	3	1.7561	0.100917	3	1.8123	0.245498																			4
143	23.7	88.583	797	4.4373e-138	10	13	8	9	10	12	10	13	8	9	10	12	Q9Y4W6	ENST00000269143	AFG3L2	AFG3-like protein 2;Paraplegin-like protein											5	1.1612	-0.00906438	5	1.1601	0.598345	5	1.253	0.575875	3	1.3252	-0.507686	3	0.4926	0.650959	3	0.71708	0.430681	3
144	14	36.085	321	1.3222e-14	1	4	0	0	3	0	1	4	0	0	3	0	Q99608	ENST00000331837	NDN	Necdin											3	1.8328	0.654707	3	0.11721	-2.75619	3	0.36973	-1.12649
145	21.1	30.503	266	1.7209e-83	2	3	3	1	3	3	2	3	3	1	3	3	Q9Y580	ENST00000265882;ENST00000375490	RBM7	RNA-binding protein 7;RNA-binding motif protein 7
147	13.2	17.005	144	9.6437e-07	1	1	1	2	1	2	1	1	1	2	1	2	Q9Y587	ENST00000216366;ENST00000313566	AP4S1	AP-4 complex subunit sigma-1;Adapter-related protein complex 4 subunit sigma-1;AP-4 adapter complex subunit sigma-1;Sigma-1 subunit of AP-4;Sigma4-adaptin
148	22.5	9.1275	80	2.7078e-12	2	2	2	2	2	2	2	2	2	2	2	2	P62312	ENST00000296581	LSM6	U6 snRNA-associated Sm-like protein LSm6		5	1.1826	0.257017	5	2.2777	0.360409	5	2.1977	0.388606	5	1.1792	0.0335452	5	0.9954	0.370219	5	1.2395	0.492466	5	1.8095	-0.0258535	5	0.39513	0.364793	5	0.73953	0.477551	3
149	34.8	292.74	2671	0	44	49	36	37	54	39	44	49	36	37	54	39	Q92616	ENST00000300648	GCN1L1;KIAA0219	Translational activator GCN1;GCN1-like protein 1		21	0.95112	-0.0704132	21	2.4138	0.480461	21	2.0639	0.363772	20	1.1197	-0.0630292	20	1.16555	0.570969	20	1.19225	0.521935	13	1.7947	-0.0615948	13	0.42655	0.495878	13	0.69853	0.365768	23
150	23	39.42	344	2.9606e-15	3	3	0	1	2	0	3	3	0	1	2	0	Q9BQP7	ENST00000377710	C20orf72	Uncharacterized protein C20orf72
151	10.8	104.8	917	2.1459e-107	4	4	5	3	4	6	4	4	5	3	4	6	Q9Y5B6-1;Q9Y5B6;Q9Y5B6-2	ENST00000290178;ENST00000331923;ENST00000342419	GCFC1;C21orf66;GCFC	GC-rich sequence DNA-binding factor homolog																													4
152	11	38.592	344	2.2978e-57	2	2	0	0	2	0	2	2	0	0	2	0	Q16342	ENST00000167218	RP8;PDCD2;ZMYND7	Programmed cell death protein 2;Zinc finger protein Rp-8;Zinc finger MYND domain-containing protein 7
154	5	250.75	2209	1.3001e-54	4	6	1	0	4	2	4	6	1	0	4	2	P50748	ENST00000333479	KIAA0166;KNTC1	Kinetochore-associated protein 1;Rough deal homolog
156	30.2	41.924	397	1.8279e-17	1	5	1	2	3	1	1	5	1	2	3	1	P42765	ENST00000285093;ENST00000398549	ACAA2	3-ketoacyl-CoA thiolase, mitochondrial;Beta-ketothiolase;Acetyl-CoA acyltransferase;Mitochondrial 3-oxoacyl-CoA thiolase;T1
157	47.2	10.378	89	8.5565e-79	2	3	2	2	3	2	2	3	2	2	3	2	Q9Y5J7	ENST00000216463;ENST00000395159;ENST00000407021	TIM9A;TIMM9;TIMM9A;TIM9	Mitochondrial import inner membrane translocase subunit Tim9
161	37.7	28.262	247	9.3821e-96	2	5	3	2	6	4	2	5	3	2	6	4	Q9Y5K8	ENST00000216442	ATP6M;ATP6V1D;VATD	V-type proton ATPase subunit D;Vacuolar proton pump subunit D;V-ATPase 28 kDa accessory protein																				3	1.8429	0.00973517	3	0.13275	-1.157	3	0.25173	-1.0548
162	15	20.774	187	4.0806e-10	3	2	1	1	3	2	3	2	1	1	3	2	Q9BQA9	ENST00000306645;ENST00000342572	C17orf62	Uncharacterized protein C17orf62		4	1.02605	0.0431925	4	2.01115	0.18308	4	2.0595	0.321606	3	1.1319	-0.0222989	3	1.1035	0.483692	3	1.2103	0.47354
163	45.3	10.5	95	4.1856e-76	3	4	4	3	4	4	3	4	4	3	4	4	Q9Y5L4	ENST00000215570	TIMM13B;TIMM13A;TIM13B;TIMM13	Mitochondrial import inner membrane translocase subunit Tim13		6	0.98285	-0.030424	6	1.0165	-0.76632	6	0.99297	-0.709952	9	1.3092	0.173738	9	0.43875	-0.795741	9	0.48402	-0.796865	8	1.8256	0.0504819	8	0.170435	-0.887445	8	0.280805	-0.932979	4
164	18.5	55.799	496	1.6369e-16	2	1	5	1	5	3	2	1	5	1	5	3	P42785	ENST00000313010;ENST00000393399	PRCP;PCP	Lysosomal Pro-X carboxypeptidase;Prolylcarboxypeptidase;Proline carboxypeptidase;Angiotensinase C;Lysosomal carboxypeptidase C											5	0.90762	-0.363119	5	0.99342	0.347964	5	0.69866	-0.260634
165	52.2	53.488	475	0	12	14	11	12	14	14	12	14	11	12	14	14	Q9UBB4	ENST00000252934;ENST00000381061		Ataxin-10;Spinocerebellar ataxia type 10 protein;Brain protein E46 homolog		13	1.0008	-0.0163564	13	1.0608	-0.634035	13	0.98938	-0.699405	10	1.2484	0.088446	10	0.405725	-0.873409	10	0.468065	-0.832678	10	1.82	-0.00946964	10	0.14718	-1.01467	10	0.258905	-1.07571	8
167	47.5	97.169	876	0	25	23	24	20	24	23	25	23	24	20	24	23	Q14974	ENST00000290158	NTF97;KPNB1	Importin subunit beta-1;Karyopherin subunit beta-1;Nuclear factor P97;Importin-90		44	0.998375	-0.00647964	44	2.0926	0.225724	44	2.0316	0.295648	50	1.1399	-0.0158607	50	0.972795	0.359821	50	1.12845	0.411647	65	1.8305	-0.0476714	65	0.43784	0.476802	65	0.74562	0.493721	50
171	33.2	22.774	193	1.338e-41	5	3	2	4	1	2	5	3	2	4	1	2	Q9Y6A4	ENST00000262498	C16orf80	UPF0468 protein C16orf80;Transcription factor IIB
173	33.5	69.46	617	2.9194e-205	11	13	7	11	13	9	11	13	7	11	13	9	Q8TAT6-2;Q8TAT6;Q8TAT6-1	ENST00000331134;ENST00000374747	NPL4;NPLOC4;KIAA1499	Nuclear protein localization protein 4 homolog		3	1.0598	0.112525	3	1.5913	-0.16549	3	1.4434	-0.190504	12	1.1697	0.0297865	12	0.695515	-0.172545	12	0.78967	-0.122134	11	1.6503	-0.193136	11	0.28835	-0.143903	11	0.47569	-0.235926	3
175	16	86.041	782	1.4194e-54	3	4	2	2	8	3	3	4	2	2	8	3	Q9UID3-1;Q9UID3;Q9UID3-2	ENST00000279281	PP5382;FFR;C11orf2;C11orf3;ANG2	Protein fat-free homolog;Another new gene 2 protein		3	0.97647	-0.0423495	3	1.2589	-0.481929	3	1.062	-0.531429	3	1.1474	-0.00391853	3	0.56823	-0.404685	3	0.61405	-0.394846
177	30.2	47.47	427	6.8156e-110	7	5	4	6	6	5	7	5	4	6	6	5	Q9Y606-1;Q9Y606;Q9Y606-2	ENST00000322060;ENST00000376649	PP8985;PUS1	tRNA pseudouridine synthase A;tRNA-uridine isomerase I;tRNA pseudouridylate synthase I		6	1.0448	0.0480271	6	2.30945	0.373511	6	2.5412	0.601025	7	1.2217	0.0655804	7	1.1564	0.561568	7	1.3214	0.608281	4	1.85905	-0.0328111	4	0.474655	0.661054	4	0.895225	0.724244	5
178	10.9	34.389	312	3.223e-36	2	3	3	1	3	1	2	3	3	1	3	1	P78549	ENST00000219066	NTHL1;NTH1;OCTS3	Endonuclease III-like protein 1											3	1.3048	0.166656	3	0.48705	-0.59911	3	0.65773	-0.2951
179	10.7	126.55	1164	1.1923e-79	6	5	3	2	3	2	6	5	3	2	3	2	Q9Y613	ENST00000258201	FHOS1;FHOD1;FHOS	FH1/FH2 domain-containing protein 1;Formin homolog overexpressed in spleen 1;Formin homology 2 domain-containing protein 1
180	8.3	274.8	2525	6.5791e-81	4	7	4	3	9	8	4	7	4	2	9	8	Q9Y618-1;Q9Y618;Q9Y618-4;Q9Y618-5;Q9Y618-3	ENST00000356219;ENST00000397355;ENST00000405201	CTG26;NCOR2	Nuclear receptor corepressor 2;Silencing mediator of retinoic acid and thyroid hormone receptor;Thyroid-, retinoic-acid-receptor-associated corepressor;T3 receptor-associating factor;CTG repeat protein 26;SMAP270		6	1.03305	0.062919	6	2.03295	0.229521	6	1.97085	0.272023	14	1.198	0.0417246	14	0.47756	-0.718443	14	0.53997	-0.62373	7	1.7363	-0.0593545	7	0.37232	0.241183	7	0.70849	0.307576	3
181	9.7	83.541	741	6.3347e-49	2	3	1	1	3	2	2	3	1	1	3	2	Q99567	ENST00000225696	NUP88	Nuclear pore complex protein Nup88;Nucleoporin Nup88;88 kDa nuclear pore complex protein
182	56.3	19.889	174	8.6025e-67	4	7	3	5	4	3	4	7	3	5	4	3	Q9Y5S9-1;Q9Y5S9;Q9Y5S9-2	ENST00000330165	MDS014;RBM8;HSPC114;RBM8A	RNA-binding protein 8A;RNA-binding motif protein 8A;Ribonucleoprotein RBM8A;RNA-binding protein Y14;Binder of OVCA1-1											6	1.14635	-0.00806236	6	0.62978	-0.176861	6	0.6825	-0.261966
184	13.6	122.91	1123	6.7185e-36	6	5	2	3	7	4	6	5	2	3	7	4	Q9P275-2;Q9P275;Q9P275-1	ENST00000312010	KIAA1453;USP36	Ubiquitin carboxyl-terminal hydrolase 36;Ubiquitin thioesterase 36;Ubiquitin-specific-processing protease 36;Deubiquitinating enzyme 36
185	3.3	178.61	1649	2.5564e-10	1	2	0	2	0	1	1	2	0	2	0	1	Q9P1Y6-1;Q9P1Y6;Q9P1Y6-2	ENST00000264555	PHRF1;KIAA1542	PHD and RING finger domain-containing protein 1																													3
187	16.8	53.028	476	9.2303e-121	1	4	1	2	4	2	1	4	1	2	4	2	Q9Y679-1;Q9Y679;Q9Y679-2;Q9Y679-3	ENST00000258081;ENST00000377526	AUP1	Ancient ubiquitous protein 1		5	0.96229	-0.0848825	5	1.289	-0.399492	5	1.3554	-0.226216
190	30	28.772	253	3.9405e-35	1	6	2	3	3	2	1	5	1	2	3	2	Q9Y696	ENST00000374379	CLIC4	Chloride intracellular channel protein 4;Intracellular chloride ion channel protein p64H1
191	11.8	110.18	973	1.403e-108	4	2	1	0	2	1	4	2	1	0	2	1	Q9P253-1;Q9P253;Q9P253-2	ENST00000220509	KIAA1475;VPS18	Vacuolar protein sorting-associated protein 18 homolog		3	1.0742	0.0786863	3	1.9463	0.172488	3	2.0358	0.344504
194	44.8	56.195	504	0	15	16	14	10	15	15	15	16	14	10	15	15	Q16401	ENST00000210313	PSMD5;KIAA0072	26S proteasome non-ATPase regulatory subunit 5;26S proteasome subunit S5B;26S protease subunit S5 basic		26	0.964875	-0.0574716	26	2.5848	0.635879	26	2.5442	0.614475	33	1.1386	-0.0169617	33	1.1256	0.522971	33	1.3279	0.648213	14	1.93255	0.0489598	14	0.41736	0.351247	14	0.73529	0.47915	19
195	24.2	90.359	838	2.1145e-192	6	6	7	7	7	9	6	6	7	7	7	9	Q9Y6A5	ENST00000313288	ERIC1;TACC3	Transforming acidic coiled-coil-containing protein 3;ERIC-1		5	1.3533	0.387462	5	0.43217	-1.95825	5	0.48069	-1.74547	4	1.6451	0.468054	4	0.13928	-2.41254	4	0.19848	-2.07149	4	0.91075	-1.08875	4	0.15317	-0.91385	4	0.122755	-2.14837	3
196	40.9	22.41	198	9.1585e-76	6	6	5	5	7	5	3	3	2	2	4	3	Q9Y6B6	ENST00000282606;ENST00000394992;ENST00000402673	SARB;SAR1B;SARA2	GTP-binding protein SAR1b		3	1.0575	0.100165	3	1.7207	0.0535469	3	1.7516	0.110161	3	1.0971	-0.116574	3	0.75214	0.116679	3	0.80969	0.0329516	4	1.78985	-0.097133	4	0.32084	0.182233	4	0.543135	0.0921696	3
199	10.9	208.76	1849	1.2792e-204	9	9	4	9	10	6	2	3	1	3	4	2	Q9Y6D6	ENST00000262215	ARFGEF1;BIG1;ARFGEP1	Brefeldin A-inhibited guanine nucleotide-exchange protein 1;p200 ARF-GEP1;p200 ARF guanine nucleotide exchange factor
201	19.7	52.198	461	4.7908e-58	2	5	3	2	4	1	2	5	3	2	4	1	Q96FJ0-2;Q96FJ0;Q96FJ0-1	ENST00000371924;ENST00000371926;ENST00000371927	KIAA1373;STAMBPL1;AMSHLP	AMSH-like protease;STAM-binding protein-like 1
202	33.1	49.997	450	6.7086e-275	7	9	9	9	12	7	2	4	3	4	5	3	Q9Y6E0-2;Q9Y6E0;Q9Y6E0-1	ENST00000376547;ENST00000376554;ENST00000397517	MST3;STK24;STK3	Serine/threonine-protein kinase 24;STE20-like kinase MST3;Mammalian STE20-like protein kinase 3																				3	1.9295	-0.0148138	3	0.14547	-0.96883	3	0.2895	-0.832299
203	48.6	57.861	529	0	17	17	18	15	18	16	17	17	18	15	18	16	P52292	ENST00000330459;ENST00000400873	RCH1;KPNA2;SRP1	Importin subunit alpha-2;Karyopherin subunit alpha-2;SRP1-alpha;RAG cohort protein 1		38	1.0862	0.130672	38	0.44769	-1.96815	38	0.454095	-1.86688	47	1.224	0.0869061	47	0.13474	-2.52787	47	0.15336	-2.46283	41	1.8255	0.0566232	41	0.055403	-2.67503	41	0.076626	-2.76137	42
206	32.8	43.122	387	1.5409e-124	2	2	2	0	5	3	2	2	2	0	5	3	Q08431	ENST00000268150	MFGE8	Lactadherin;Milk fat globule-EGF factor 8;HMFG;Breast epithelial antigen BA46;MFGM;Lactadherin short form;Medin																				3	2.3743	0.364491	3	0.13874	-1.26689	3	0.28087	-0.92042
208	15.1	319.1	2863	0	19	21	10	15	23	10	18	19	10	15	20	9	P50851-1;P50851;P50851-2	ENST00000357115	LBA;BGL;CDC4L;LRBA	Lipopolysaccharide-responsive and beige-like anchor protein;CDC4-like protein;Beige-like protein		8	1.0097	0.0164733	8	2.537	0.532474	8	2.45235	0.552091	8	1.1216	-0.0397385	8	1.70125	1.15114	8	1.7761	1.11199	5	1.5924	-0.170425	5	0.70706	1.27164	5	1.2413	1.1969	11
209	29	51.172	441	6.7133e-172	6	8	3	6	5	3	6	8	3	6	5	3	Q9H993	ENST00000367294	C6orf211	UPF0364 protein C6orf211
210	33.8	37.551	334	2.0601e-190	6	11	9	6	7	9	6	11	9	6	7	9	Q9NZL9-1;Q9NZL9;Q9NZL9-2;Q9NZL9-4;Q9NZL9-3	ENST00000280969;ENST00000321757;ENST00000393908	MSTP045;TGR;Nbla02999;MAT2B;UNQ2435/PRO4995	Methionine adenosyltransferase 2 subunit beta;Methionine adenosyltransferase II beta;Methionine adenosyltransferase 2 beta subunit;DTDP-4-keto-6-deoxy-D-glucose 4-reductase		6	0.99441	0.01029	6	2.44725	0.440571	6	2.1684	0.463521	8	1.13885	-0.00456076	8	1.0526	0.49942	8	1.17865	0.504326	8	1.7432	-0.0701852	8	0.44792	0.407565	8	0.683925	0.422326	5
211	14	58.896	520	4.4408e-51	3	2	2	3	0	2	3	2	2	3	0	2	Q9Y6I4	ENST00000380324	USP3	Ubiquitin carboxyl-terminal hydrolase 3;Ubiquitin thioesterase 3;Ubiquitin-specific-processing protease 3;Deubiquitinating enzyme 3
212	7.1	347.86	3144	1.5794e-167	12	11	2	3	11	6	12	11	2	3	11	6	P42858	ENST00000355072	HTT;IT15;HD	Huntingtin;Huntington disease protein		4	0.878965	-0.190002	4	1.61745	-0.112289	4	1.34444	-0.293614	4	1.1927	0.0629265	4	1.08645	0.47782	4	1.08895	0.35469
214	25.5	76.12	695	1.6395e-140	7	9	4	8	8	5	7	9	4	8	8	5	Q7Z417	ENST00000225388	PIG1;NUFIP2;KIAA1321	Nuclear fragile X mental retardation-interacting protein 2;FMRP-interacting protein 2;82 kDa FMRP-interacting protein;Cell proliferation-inducing gene 1 protein
216	32.9	75.475	659	6.8365e-268	15	14	11	12	14	8	14	13	10	11	13	7	P28288-1;P28288;P28288-2	ENST00000370214;ENST00000394233	ABCD3;PMP70;PXMP1	ATP-binding cassette sub-family D member 3;70 kDa peroxisomal membrane protein;PMP70		10	1.01025	0.0187023	10	2.93495	0.754483	10	2.6812	0.670695	9	1.1322	-0.0208545	9	1.2763	0.68441	9	1.4325	0.761359	15	1.7123	-0.119637	15	0.54025	0.747566	15	0.88058	0.696398	6
219	13.8	75.718	665	1.8496e-84	5	2	2	5	4	3	5	2	2	5	4	3	Q9H6T3-1;Q9H6T3;Q9H6T3-2	ENST00000005386;ENST00000380650	RPAP3	RNA polymerase II-associated protein 3
220	24.3	48.197	419	6.4509e-134	7	4	2	1	5	3	7	4	2	1	5	3	Q9Y6K9	ENST00000369601;ENST00000369606;ENST00000369607;ENST00000369609	FIP3;NEMO;IKBKG	NF-kappa-B essential modulator;NF-kappa-B essential modifier;Inhibitor of nuclear factor kappa-B kinase subunit gamma;IkB kinase-associated protein 1;FIP-3		4	0.99217	-0.0248143	4	1.3701	-0.329423	4	1.34275	-0.307999
221	37.6	34.193	306	1.0726e-297	6	6	5	4	8	5	6	6	5	4	8	5	P50897	ENST00000372783	PPT1;PPT	Palmitoyl-protein thioesterase 1;Palmitoyl-protein hydrolase 1		7	0.97281	-0.0267358	7	1.9667	0.153556	7	1.7904	0.076963	5	1.1232	-0.0375972	5	0.94062	0.263073	5	1.0021	0.270343	8	1.97365	0.060007	8	0.31356	-0.0765731	8	0.562855	0.226392	6
223	31.4	52.739	488	6.0246e-204	9	13	10	9	12	12	9	13	10	9	12	12	P20073-1;P20073;P20073-2	ENST00000372919;ENST00000372921;ENST00000394847	OK/SW-cl.95;ANX7;ANXA7;SNX	Annexin A7;Annexin-7;Annexin VII;Synexin		8	1.04765	0.0448058	8	1.55225	-0.121231	8	1.4969	-0.11816	17	1.1827	0.0406183	17	0.64862	-0.203649	17	0.70169	-0.280139	15	1.7617	-0.0495379	15	0.26205	-0.297079	15	0.42657	-0.251704	12
225	10.4	87.163	770	6.1328e-146	4	4	5	1	4	5	4	4	5	1	4	5	P42892-1;P42892;P42892-4;P42892-2;P42892-3	ENST00000374893	ECE1	Endothelin-converting enzyme 1											6	1.4965	0.352272	6	0.172495	-2.20926	6	0.213295	-1.98863	7	2.8939	1.08654	7	0.075712	-2.03204	7	0.071042	-2.91317
229	27.4	42.621	387	9.0592e-122	4	5	1	3	7	4	4	5	1	3	7	4	Q9Y5P6-2;Q9Y5P6;Q9Y5P6-1	ENST00000308375;ENST00000308388	GMPPB	Mannose-1-phosphate guanyltransferase beta;GTP-mannose-1-phosphate guanylyltransferase beta;GDP-mannose pyrophosphorylase B		5	0.98191	-0.0228513	5	2.5756	0.567045	5	2.6017	0.683566	3	1.2254	0.0691115	3	1.294	0.741382	3	1.4049	0.756566										4
233	33.5	53.082	483	1.9759e-168	9	10	8	7	9	7	2	2	2	2	2	1	P34896-1;P34896;P34896-2	ENST00000316694;ENST00000352886;ENST00000354098	SHMT1	Serine hydroxymethyltransferase, cytosolic;Glycine hydroxymethyltransferase
234	43.5	55.992	504	0	16	18	14	14	19	15	15	17	13	13	18	14	P34897	ENST00000328923	SHMT2	Serine hydroxymethyltransferase, mitochondrial;Glycine hydroxymethyltransferase		17	0.99166	0.00680339	17	2.34	0.368823	17	2.2932	0.416491	20	1.17475	0.0417246	20	1.20495	0.611955	20	1.36535	0.653492	17	1.8403	0.00346196	17	0.53706	0.754695	17	0.99588	0.904337	18
235	45.4	12.587	108	2.8966e-87	3	5	2	5	5	5	3	5	2	5	5	5	P18859	ENST00000284971;ENST00000400087;ENST00000400089;ENST00000400090;ENST00000400093;ENST00000400094;ENST00000400099	ATPM;ATP5A;ATP5J	ATP synthase-coupling factor 6, mitochondrial
236	26.2	18.856	172	4.3848e-41	2	3	1	2	4	1	2	3	1	2	4	1	Q9UMX5	ENST00000366988	SPUF;CIR2;NENF	Neudesin;Neuron-derived neurotrophic factor;Secreted protein of unknown function;Cell immortalization-related protein 2																				3	1.6203	-0.264255	3	0.5025	0.717478	3	0.46759	-0.157493
238	21.4	63.151	556	4.4961e-94	5	4	2	1	6	3	5	4	2	1	6	3	O15530-1;O15530;O15530-3;O15530-2;Q6A1A2	ENST00000342085;ENST00000354836;ENST00000382326	PDPK1;PDK1	3-phosphoinositide-dependent protein kinase 1;Putative 3-phosphoinositide-dependent protein kinase 2
240	11.6	93.827	822	5.3944e-25	3	4	2	1	4	4	3	4	2	1	4	4	Q9UJX6-1;Q9UJX6;Q9UJX6-2	ENST00000323927	APC2;KIAA1406;ANAPC2	Anaphase-promoting complex subunit 2;Cyclosome subunit 2											4	1.2878	0.160813	4	0.508	-0.555224	4	0.555305	-0.572557
241	10.5	92.115	808	7.7575e-127	5	4	4	2	4	4	5	4	4	2	4	4	Q9UJX5-1;Q9UJX5;Q9UJX5-2	ENST00000315368	APC4;ANAPC4	Anaphase-promoting complex subunit 4;Cyclosome subunit 4		4	1.06715	0.0645104	4	1.65635	0.0128372	4	1.52805	-0.00383164										4	1.55075	0.0105885	4	0.384485	0.202818	4	0.47655	-0.0034746
242	34	97.621	871	0	15	14	8	10	14	10	11	10	5	6	10	6	Q9UBF2		COPG2	Coatomer subunit gamma-2;Gamma-2-coat protein		3	1.0836	0.0891936	3	1.8073	0.0552285	3	1.7785	0.138113	6	1.0854	-0.118288	6	0.80051	0.0903405	6	0.8479	0.0358101	3	2.0007	0.12835	3	0.27835	-0.191044	3	0.53963	-0.047015
244	18.6	69.525	633	1.1212e-101	5	7	8	6	7	6	5	7	8	6	7	6	P18887	ENST00000262887	XRCC1	DNA repair protein XRCC1;X-ray repair cross-complementing protein 1											5	1.0966	-0.0880099	5	0.84976	0.0845361	5	0.86297	0.0543557	3	2.0794	0.194552	3	0.35431	0.163697	3	0.68082	0.548677	4
246	42.2	57.193	514	0	12	10	7	7	9	9	12	10	7	7	9	9	O43660-1;O43660;O43660-2	ENST00000302078;ENST00000393905	PLRG1	Pleiotropic regulator 1		6	1.0761	0.121461	6	1.2235	-0.54773	6	1.23315	-0.412123	5	1.1877	0.0364618	5	0.64123	-0.235117	5	0.72181	-0.260001	5	2.2083	0.324103	5	0.203	-0.794555	5	0.36847	-0.302275
248	24.2	18.246	157	1.2911e-35	2	3	0	1	3	1	2	3	0	1	3	1	Q9UBK9	ENST00000333119;ENST00000335890	HSPC024;UXT	Protein UXT;Ubiquitously expressed transcript protein;Androgen receptor trapped clone 27 protein
252	10.2	88.754	794	1.1706e-92	2	3	3	2	3	4	2	3	3	2	3	4	Q9UBV2-1;Q9UBV2	ENST00000336735	TSA305;UNQ128/PRO1063;SEL1L	Protein sel-1 homolog 1;Suppressor of lin-12-like protein 1
253	17.5	104.67	948	1.2129e-152	8	6	7	8	7	5	7	6	6	8	7	5	Q16512-2;Q16512;Q16512-1	ENST00000242783;ENST00000342216	PKN1;PRK1;PAK1;PKN;PRKCL1	Serine/threonine-protein kinase N1;Protein kinase C-like 1;Protein-kinase C-related kinase 1;Protein kinase C-like PKN;Serine-threonine protein kinase N;Protein kinase PKN-alpha		5	0.96349	-0.0515386	5	1.6538	-0.0196815	5	1.571	-0.0532282	9	1.1076	-0.072799	9	0.83221	0.102077	9	0.91594	0.105853	5	1.3864	-0.435966	5	0.32396	0.0431823	5	0.50711	-0.053048	8
256	25.3	54.699	467	2.6524e-149	8	6	4	5	8	5	7	5	3	5	6	3	Q16537	ENST00000337537	PPP2R5E	Serine/threonine-protein phosphatase 2A 56 kDa regulatory subunit epsilon isoform;PP2A, B subunit, B' epsilon isoform;PP2A, B subunit, B56 epsilon isoform;PP2A, B subunit, PR61 epsilon isoform;PP2A, B subunit, R5 epsilon isoform		4	1.01012	-0.0106772	4	1.0911	-0.643968	4	1.0816	-0.517082
257	48.9	41.293	360	2.8659e-303	9	12	10	7	12	11	1	1	1	1	1	1	Q16539-1;Q16539;Q16539-3;Q16539-4	ENST00000229794;ENST00000229795;ENST00000310795	CSPB1;CSBP;SAPK2A;CSBP1;MXI2;CSBP2;MAPK14	Mitogen-activated protein kinase 14;Mitogen-activated protein kinase p38 alpha;Cytokine suppressive anti-inflammatory drug-binding protein;MAX-interacting protein 2;MAP kinase MXI2;SAPK2A
258	12.2	71.085	641	3.5117e-112	5	4	2	4	4	5	5	4	2	4	4	5	Q9H6W3		C14orf169;NO66	Nucleolar protein 66		5	0.96722	-0.0271779	5	1.3783	-0.329698	5	1.1713	-0.391096	4	0.86602	-0.429697	4	1.2066	0.688079	4	1.22655	0.585721	3	1.5882	-0.0849817	3	0.50517	0.488122	3	0.73696	0.688013	4
259	41.7	123.63	1107	0	23	22	14	20	25	18	23	22	14	20	25	18	P28340	ENST00000262266;ENST00000391817	POLD;POLD1	DNA polymerase delta catalytic subunit;DNA polymerase subunit delta p125		18	0.983795	-0.0192117	18	1.5403	-0.163369	18	1.3404	-0.256196	17	1.0895	-0.062836	17	0.76926	0.0643381	17	0.82186	-0.0141955	12	1.8287	-0.0390224	12	0.31887	-0.0525147	12	0.49493	0.0154322	15
261	14.8	79.322	702	1.1161e-34	4	4	2	2	4	3	4	4	2	2	4	3	Q5SY16	ENST00000377705	NOL9	Nucleolar protein 9
262	38.3	55.594	514	0	8	11	7	5	8	9	8	11	7	5	8	9	Q9BZK7	ENST00000352800	TBL1XR1;IRA1;TBLR1	F-box-like/WD repeat-containing protein TBL1XR1;Transducin beta-like 1X-related protein 1;Nuclear receptor corepressor/HDAC3 complex subunit TBLR1;TBL1-related protein 1		3	0.98375	-0.0244686	3	2.2647	0.373947	3	2.0992	0.375796	5	1.1128	-0.0876923	5	0.93896	0.266285	5	0.92294	0.168358
263	36.1	31.307	285	9.6247e-137	6	4	4	4	5	4	6	4	4	4	5	4	Q9H9H4	ENST00000267202	VPS37B	Vacuolar protein sorting-associated protein 37B;ESCRT-I complex subunit VPS37B
265	29.8	31.079	272	2.84e-121	4	5	3	2	6	4	4	5	3	2	6	4	Q9ULW3	ENST00000274849	ABT1	Activator of basal transcription 1;Basal transcriptional activator		3	1.1711	0.205768	3	0.56099	-1.63911	3	0.61179	-1.4866	5	1.5552	0.393317	5	0.14985	-2.313	5	0.22378	-1.88316
267	61.8	94.33	840	0	36	39	33	34	38	27	33	36	30	31	35	24	P34932	ENST00000304858	APG2;HSPA4	Heat shock 70 kDa protein 4;Heat shock 70-related protein APG-2;HSP70RY		32	0.999215	-0.00361312	32	2.3139	0.382407	32	2.2941	0.447186	28	1.1405	-0.0160117	28	0.94061	0.254694	28	1.0503	0.275641	37	1.7689	-0.0505463	37	0.31627	0.00318243	37	0.50665	-0.08016	41
268	28.4	9.7552	88	2.854e-13	1	2	2	1	2	2	1	2	2	1	2	2	O96033		MOCO1;MOCS2	Molybdenum cofactor synthesis protein 2A;Molybdenum cofactor synthesis protein 2 small subunit;Molybdopterin-synthase small subunit;MOCO1-A
269	24.6	28.974	264	1.0921e-44	3	4	1	2	2	0	3	4	1	2	2	0	Q16594;Q9HBM6	ENST00000217893;ENST00000328663;ENST00000341864;ENST00000400856	TAFII31;TAF2G;TAF9	Transcription initiation factor TFIID subunit 9;Transcription initiation factor TFIID 31 kDa subunit;TAFII-32;RNA polymerase II TBP-associated factor subunit G;STAF31/32;Transcription initiation factor TFIID subunit 9B;Transcription initiation factor TFIID subunit 9-like;Transcription-associated factor TAFII31L;Neuronal cell death-related protein 7
270	27.9	34.47	323	7.542e-27	1	5	3	2	4	3	1	5	3	2	4	3	Q9H936	ENST00000320230	GC1;SLC25A22	Mitochondrial glutamate carrier 1;Glutamate/H(+) symporter 1;Solute carrier family 25 member 22
272	18.3	14.536	131	6.8615e-12	2	2	2	1	2	2	2	2	2	1	2	2	Q9H840	ENST00000270257;ENST00000391951	GEMIN7	Gem-associated protein 7;SIP3											7	1.2339	0.0899844	7	0.9471	0.259118	7	1.0631	0.355414	3	1.676	-0.0237262	3	0.30837	-0.0050217	3	0.54632	-0.0235659
273	41.6	24.097	221	8.3915e-153	3	3	1	1	2	0	3	3	1	1	2	0	Q96AB3-2;Q96AB3;Q96AB3-1	ENST00000085068	ISOC2	Isochorismatase domain-containing protein 2, mitochondrial
274	22.2	23.205	212	8.0581e-53	4	4	2	4	3	3	4	4	2	4	3	3	Q14919-2;Q14919;Q14919-1	ENST00000312515;ENST00000376991	DRAP1	Dr1-associated corepressor;Dr1-associated protein 1;Negative co-factor 2-alpha																				3	1.7402	-0.0567153	3	0.28632	-0.319748	3	0.56869	0.256089
276	41.7	40.925	369	9.4765e-190	10	6	7	9	6	6	10	6	7	9	6	6	O60256	ENST00000268835;ENST00000395656	PRPSAP2	Phosphoribosyl pyrophosphate synthetase-associated protein 2;41 kDa phosphoribosypyrophosphate synthetase-associated protein		8	0.93484	-0.0932208	8	2.4486	0.532306	8	1.9734	0.274731	6	1.1281	-0.0503087	6	1.19675	0.658746	6	1.37605	0.747246	7	1.783	-0.0345118	7	0.51083	0.811734	7	0.85004	0.708032	9
277	36.8	29.965	277	4.5562e-221	5	6	4	5	7	6	5	6	4	5	7	6	Q99436	ENST00000259457	Z;PSMB7	Proteasome subunit beta type-7;Proteasome subunit Z;Macropain chain Z;Multicatalytic endopeptidase complex chain Z
278	22.1	42.003	376	1.4651e-170	7	7	7	5	6	5	1	1	2	1	1	1	Q562R1	ENST00000306758	ACTBL2	Beta-actin-like protein 2;Kappa-actin
279	6	63.926	567	3.9224e-24	0	2	1	2	1	1	0	2	1	2	1	1	P52429	ENST00000284061	DAGK5;DGKE	Diacylglycerol kinase epsilon;Diglyceride kinase epsilon
280	41.3	17.143	150	1.7712e-47	3	4	3	2	3	3	3	4	3	2	3	3	P52434	ENST00000296223	POLR2H	DNA-directed RNA polymerases I, II, and III subunit RPABC3;DNA-directed RNA polymerase II subunit H;DNA-directed RNA polymerases I, II, and III 17.1 kDa polypeptide;RPB17;hRPB8																				3	1.8114	-0.110098	3	0.2741	-0.0628835	3	0.49055	-0.121495
281	38.8	7.645	67	7.1741e-21	3	3	3	2	3	3	3	3	3	2	3	3	P62875	ENST00000322028	POLR2L	DNA-directed RNA polymerases I, II, and III subunit RPABC5;DNA-directed RNA polymerase III subunit L;RPB10;DNA-directed RNA polymerase II 7.6 kDa polypeptide;RPB7.6
283	23.4	20.878	184	4.6954e-30	2	3	4	3	3	3	2	3	4	3	3	3	P36404	ENST00000246747	ARL2	ADP-ribosylation factor-like protein 2
284	44.5	20.455	182	1.0754e-65	6	6	6	4	6	6	6	6	6	4	6	6	P36405	ENST00000260746	ARFL3;ARL3	ADP-ribosylation factor-like protein 3		3	1.019	0.0204145	3	2.0491	0.28995	3	2.0069	0.286326	5	1.1268	-0.027888	5	0.88502	0.250567	5	0.93439	0.137348	5	1.8425	-0.0211222	5	0.28794	-0.166169	5	0.53042	-0.0394041
285	40.3	37.331	340	0	7	7	7	8	9	9	3	2	3	2	3	3	P62879	ENST00000303210;ENST00000393924;ENST00000393926	GNB2	Guanine nucleotide-binding protein G(I)/G(S)/G(T) subunit beta-2;Transducin beta chain 2;G protein subunit beta-2
287	48.1	72.421	655	0	25	27	28	25	28	27	23	25	26	23	26	25	P11021	ENST00000324460	GRP78;HSPA5	78 kDa glucose-regulated protein;GRP 78;Heat shock 70 kDa protein 5;Immunoglobulin heavy chain-binding protein;Endoplasmic reticulum lumenal Ca(2+)-binding protein grp78		28	1.01835	0.0234772	28	0.80868	-1.11324	28	0.779545	-1.09937	31	1.272	0.125898	31	0.35694	-1.1587	31	0.40901	-1.08977	34	1.8425	-0.00695606	34	0.207455	-0.588644	34	0.34949	-0.602086	36
289	33.2	27.366	238	2.5615e-117	8	8	8	7	6	7	7	7	7	6	5	6	Q16629-1;Q16629;Q16629-3;Q16629-2	ENST00000313117;ENST00000378857;ENST00000378869	SFRS7;SRSF7	Splicing factor, arginine/serine-rich 7;Splicing factor 9G8		9	0.99191	0.0108284	9	2.049	0.369699	9	1.9939	0.34007	8	1.0821	-0.0705484	8	1.0989	0.42052	8	1.1139	0.466154	6	1.7497	-0.13032	6	0.45512	0.52099	6	0.814305	0.631872	6
292	9.5	31.848	294	3.4538e-23	2	2	2	2	2	2	2	2	2	2	2	2	Q16637-1;Q16637;Q16637-3;Q16637-2;Q16637-4	ENST00000305043;ENST00000351205;ENST00000380707;ENST00000380741;ENST00000380742;ENST00000380743	SMN1;SMNC;SMNT;;SMN;SMN2	Survival motor neuron protein;Component of gems 1;Gemin-1		3	1.0548	0.0819695	3	1.4208	-0.198246	3	1.4508	-0.0858727	3	1.2824	0.157755	3	0.57105	-0.364341	3	0.73124	-0.125699	4	2.17245	0.328387	4	0.223095	-0.659682	4	0.47637	0.103727
293	29	71.428	649	0	9	14	10	9	14	12	9	14	10	9	14	12	Q16643-1;Q16643;Q16643-2	ENST00000292385;ENST00000309007;ENST00000393563;ENST00000393565	DBN1;D0S117E	Drebrin;Developmentally-regulated brain protein		13	1.0167	0.0333332	13	2.0947	0.288363	13	2.3567	0.512663	15	1.163	0.0407566	15	1.1339	0.544031	15	1.2252	0.533251	7	1.6874	-0.209389	7	0.4852	0.406399	7	0.76636	0.508799	16
294	9.3	20.332	183	1.3547e-167	1	2	1	2	2	1	1	2	1	2	2	1	O00193	ENST00000228136	C11orf58;SMAP	Small acidic protein
295	33.9	37.031	327	2.8653e-245	9	6	8	8	8	5	6	4	6	5	6	4	Q15555-1;Q15555	ENST00000300249	RP1;MAPRE2	Microtubule-associated protein RP/EB family member 2;APC-binding protein EB2;End-binding protein 2
296	5.6	53.54	503	0.00045545	1	2	1	0	2	3	1	2	1	0	2	3	Q16656-1;Q16656;Q16656-2	ENST00000223190;ENST00000353868;ENST00000393230;ENST00000393231;ENST00000393232	NRF1	Nuclear respiratory factor 1;Alpha palindromic-binding protein
297	33.2	29.841	253	1.3029e-24	5	7	3	7	4	7	5	7	3	7	4	7	O75937	ENST00000263697	HSPC331;HSPC315;DNAJC8;SPF31	DnaJ homolog subfamily C member 8;Splicing protein spf31
298	40.5	88.255	785	0	23	23	15	21	21	18	22	22	14	20	20	17	Q16666-1;Q16666;Q16666-3;Q16666-2;Q16666-5	ENST00000295809;ENST00000340979;ENST00000368131;ENST00000392247	IFNGIP1;IFI16	Gamma-interferon-inducible protein Ifi-16;Interferon-inducible myeloid differentiation transcriptional activator;IFI 16		10	1.05985	0.0841542	10	2.02635	0.145217	10	2.0891	0.348858	7	1.1438	0.000924647	7	0.91375	0.228749	7	1.0525	0.310188	8	1.8922	0.0994975	8	0.346285	-0.0103127	8	0.62624	0.207317	9
299	51.7	41.389	360	2.5775e-234	10	12	13	9	12	11	7	9	11	6	9	8	P28482	ENST00000215832;ENST00000398822	PRKM2;PRKM1;MAPK1;ERK2	Mitogen-activated protein kinase 1;Extracellular signal-regulated kinase 2;Mitogen-activated protein kinase 2;p42-MAPK;ERT1		5	0.96047	-0.046272	5	1.816	0.0602771	5	1.6577	-0.0542577	11	1.1644	0.00419172	11	0.67795	-0.144764	11	0.82266	-0.0266986	11	2.1296	0.183244	11	0.26045	-0.255816	11	0.45106	-0.259903	7
300	30.4	36.067	335	6.6428e-64	3	6	3	2	4	3	3	6	3	2	4	3	Q16698	ENST00000220764	DECR;DECR1	2,4-dienoyl-CoA reductase, mitochondrial;2,4-dienoyl-CoA reductase [NADPH]
301	46.1	48.55	432	0	13	14	8	11	14	12	13	14	8	11	14	12	Q15645-1;Q15645	ENST00000166345;ENST00000354240	PCH2;TRIP13	Thyroid receptor-interacting protein 13;Thyroid hormone receptor interactor 13;Human papillomavirus type 16 E1 protein-binding protein		15	0.94389	-0.0738952	15	2.3362	0.432746	15	2.3006	0.43837	11	1.1252	-0.0530889	11	1.1316	0.509171	11	1.255	0.588128	10	1.6144	-0.112458	10	0.55812	0.829234	10	0.8423	0.661917	9
303	56.2	109.43	972	0	35	34	29	33	32	32	33	32	27	31	30	30	Q15029	ENST00000262414	EFTUD2;SNRP116;KIAA0031	116 kDa U5 small nuclear ribonucleoprotein component;U5 snRNP-specific protein, 116 kDa;Elongation factor Tu GTP-binding domain-containing protein 2		20	0.97885	-0.0128207	20	1.73435	0.0164145	20	1.7052	0.0153894	20	1.0963	-0.0882519	20	0.87898	0.225596	20	0.929595	0.181255	16	1.75525	-0.0740171	16	0.383235	0.241268	16	0.629245	0.236934	23
304	50.8	38.868	358	3.7498e-159	7	11	7	7	8	11	7	11	7	7	8	11	O14745	ENST00000262613	NHERF;SLC9A3R1;NHERF1	Na(+)/H(+) exchange regulatory cofactor NHE-RF1;Ezrin-radixin-moesin-binding phosphoprotein 50;Regulatory cofactor of Na(+)/H(+) exchanger;Sodium-hydrogen exchanger regulatory factor 1;Solute carrier family 9 isoform A3 regulatory factor 1		4	0.66087	-0.585049	4	1.58855	-0.099639	4	1.08017	-0.592653	8	0.957395	-0.288313	8	0.537745	-0.515804	8	0.489765	-0.769521	3	1.244	-0.60071	3	0.20695	-0.430783	3	0.2351	-1.13956	5
305	40.3	24.428	226	2.9699e-129	4	6	4	4	5	4	4	6	4	4	5	4	O75832	ENST00000217958	PSMD10	26S proteasome non-ATPase regulatory subunit 10;26S proteasome regulatory subunit p28;Gankyrin
306	61.5	19.81	174	1.9342e-66	5	8	7	6	9	8	5	8	7	6	9	8	O43324	ENST00000379715	P18;AIMP3;EEF1E1	Eukaryotic translation elongation factor 1 epsilon-1;Multisynthetase complex auxiliary component p18;Elongation factor p18		5	0.9646	-0.0513587	5	2.6139	0.561249	5	2.5729	0.637556	4	1.1645	0.0256687	4	1.3555	0.790393	4	1.605	0.88926	4	1.2255	-0.567866	4	0.623965	0.937468	4	0.78383	0.592905	7
309	43.6	47.46	429	1.2886e-222	12	8	10	8	8	7	12	8	10	8	8	7	O96019-1;O96019;O96019-2	ENST00000259034;ENST00000392662	ACTL6A;INO80K;BAF53A;BAF53	Actin-like protein 6A;53 kDa BRG1-associated factor A;Actin-related protein Baf53a;ArpNbeta;INO80 complex subunit K		11	0.96225	-0.0672123	11	2.3298	0.363931	11	1.8551	0.199312	7	1.0718	-0.12087	7	1.0474	0.461213	7	0.99695	0.234877	5	1.6033	-0.214382	5	0.42833	0.589342	5	0.63811	0.336672	8
312	25.3	54.226	483	1.3263e-108	5	7	5	5	8	6	5	7	5	5	8	6	Q9Y6V7	ENST00000247003	DDX49	Probable ATP-dependent RNA helicase DDX49;DEAD box protein 49											6	1.41735	0.264611	6	0.24225	-1.61773	6	0.316425	-1.38528	3	1.5984	-0.247274	3	0.18107	-0.836758	3	0.284	-0.988677
314	19.3	27.873	254	6.2951e-32	3	3	3	2	3	3	3	3	3	2	3	3	O95571	ENST00000292147	ETHE1;HSCO	Protein ETHE1, mitochondrial;Ethylmalonic encephalopathy protein 1;Hepatoma subtracted clone one protein		3	0.86554	-0.198292	3	2.3378	0.499457	3	1.9226	0.278034	5	1.0626	-0.102894	5	1.227	0.736948	5	1.2062	0.603878										4
315	29.6	68.002	588	1.507e-215	15	13	12	16	14	12	15	13	12	16	14	12	O00541-1;O00541;O00541-2	ENST00000335214	PES1	Pescadillo homolog		22	0.98855	-0.000231431	22	1.477	-0.258011	22	1.4119	-0.219483	23	1.1289	-0.0420001	23	0.64008	-0.249876	23	0.67052	-0.316045	22	1.94355	0.0725784	22	0.222125	-0.492681	22	0.39304	-0.288246	23
317	50	44.424	400	0	12	15	7	7	15	8	8	10	5	4	10	5	P36507	ENST00000262948	MKK2;MAP2K2;PRKMK2;MEK2	Dual specificity mitogen-activated protein kinase kinase 2;ERK activator kinase 2;MAPK/ERK kinase 2											4	1.13145	-0.0437592	4	1.07365	0.546929	4	1.15475	0.505941
319	11.5	131.14	1144	3.7704e-79	2	4	6	3	6	8	2	4	6	3	6	8	Q16706	ENST00000261483	MANA2;MAN2A1	Alpha-mannosidase 2;Alpha-mannosidase II;Mannosyl-oligosaccharide 1,3-1,6-alpha-mannosidase;Golgi alpha-mannosidase II;Mannosidase alpha class 2A member 1																				8	1.95555	0.0603367	8	0.1588	-0.993429	8	0.220305	-1.34249
321	35.6	37.492	334	2.2401e-120	2	1	0	1	2	0	1	1	0	1	2	0	P52564-1;P52564;P52564-2	ENST00000359094	MEK6;MAP2K6;PRKMK6;SKK3;MKK6	Dual specificity mitogen-activated protein kinase kinase 6;MAPK/ERK kinase 6;SAPKK3
322	68.1	23.207	204	7.5003e-201	6	7	7	3	7	7	6	7	7	3	7	7	P52565	ENST00000269321	GDIA1;ARHGDIA	Rho GDP-dissociation inhibitor 1;Rho-GDI alpha		5	0.9771	-0.00949744	5	2.7443	0.587418	5	2.5717	0.55164	6	1.0879	-0.080422	6	1.26855	0.699028	6	1.26145	0.525186	4	1.94835	0.0479626	4	0.457615	0.374592	4	0.73728	0.423482	6
323	73.1	22.988	201	2.414e-208	8	9	9	10	11	8	8	9	9	10	11	8	P52566	ENST00000228945	RAP1GN1;GDIA2;GDID4;ARHGDIB	Rho GDP-dissociation inhibitor 2;Rho-GDI beta;Ly-GDI
324	20.7	59.457	527	2.8364e-118	1	7	2	2	3	4	1	7	2	2	3	4	Q13356-2;Q13356;Q13356-1	ENST00000335025;ENST00000398831;ENST00000406385	PPIL2	Peptidyl-prolyl cis-trans isomerase-like 2;Cyclophilin-60;Cyclophilin-like protein Cyp-60											5	1.0882	-0.101992	5	0.33275	-1.11027	5	0.37871	-0.976022										3
325	47.5	33.331	303	3.6731e-234	7	8	7	7	8	6	7	8	7	7	8	6	Q9Y6C9	ENST00000302503	MTCH2;MIMP;HSPC032	Mitochondrial carrier homolog 2;Met-induced mitochondrial protein		7	0.961	-0.0570502	7	2.3501	0.375693	7	2.3243	0.531082	5	1.1912	0.0428301	5	1.1674	0.678697	5	1.3165	0.636916	3	1.6421	-0.140672	3	0.56361	0.700686	3	0.95894	0.953943	5
328	40.3	26.145	226	4.4428e-137	5	6	6	6	6	6	5	6	6	6	6	6	P36543	ENST00000253413	ATP6E;ATP6V1E1;ATP6E2	V-type proton ATPase subunit E 1;Vacuolar proton pump subunit E 1;V-ATPase 31 kDa subunit											5	1.3565	0.224312	5	0.35934	-0.998468	5	0.43739	-0.879327	4	2.1828	0.272153	4	0.113417	-1.51312	4	0.23435	-1.09091	4
330	66.7	70.897	646	0	27	31	34	29	35	30	22	26	27	24	30	26	P11142-1;P11142;P11142-2	ENST00000227378;ENST00000392773	HSPA8;HSC70;HSP73;HSPA10	Heat shock cognate 71 kDa protein;Heat shock 70 kDa protein 8		56	0.97905	-0.0184864	56	1.661	-0.125572	56	1.58375	-0.0977722	70	1.1445	-0.00306267	70	0.530895	-0.569561	70	0.597815	-0.540679	102	1.7704	-0.047664	102	0.18269	-0.77105	102	0.292275	-0.818028	76
331	43	30.18	277	1.0008e-195	7	4	4	4	6	5	7	4	4	4	6	5	Q16740	ENST00000245816	CLPP	Putative ATP-dependent Clp protease proteolytic subunit, mitochondrial;Endopeptidase Clp		3	0.87931	-0.205762	3	2.2107	0.400526	3	2.0107	0.275305	4	1.1181	-0.0740268	4	0.80196	-0.0267561	4	0.761995	-0.109275	3	1.7536	-0.0970487	3	0.3348	0.122358	3	0.63091	0.189412
332	55.7	45.671	415	0	11	13	12	12	13	12	9	11	10	10	11	10	P52597	ENST00000337970;ENST00000356053;ENST00000357065	HNRNPF;HNRPF	Heterogeneous nuclear ribonucleoprotein F;Nucleolin-like protein mcs94-1;Heterogeneous nuclear ribonucleoprotein F, N-terminally processed		19	0.97963	-0.0158445	19	1.8722	0.0543568	19	1.8028	0.0310612	11	1.1058	-0.0232964	11	0.8266	0.0486483	11	0.9416	0.0640376	10	1.9207	0.0327397	10	0.32977	0.11078	10	0.565075	0.0637039	12
333	38.6	61.992	549	2.2898e-190	16	13	15	14	15	13	16	13	15	14	15	13	Q9BVP2-1;Q9BVP2;Q9BVP2-2	ENST00000354540;ENST00000394799	NS;E2IG3;GNL3	Guanine nucleotide-binding protein-like 3;Nucleolar GTP-binding protein 3;Nucleostemin;E2-induced gene 3 protein;Novel nucleolar protein 47		3	1.0721	0.100839	3	1.1274	-0.643096	3	1.2511	-0.373536	3	1.2606	0.0722279	3	0.42485	-0.865458	3	0.54353	-0.614628	4	1.5944	-0.12248	4	0.24172	-0.501804	4	0.311145	-0.696899	4
334	45.4	47.697	427	0	23	24	23	21	23	22	23	24	23	21	23	22	P36578	ENST00000307961	RPL4;RPL1	60S ribosomal protein L4;L1		28	0.963645	-0.0344252	28	1.84675	0.0925783	28	1.7399	0.03924	27	1.0876	-0.074731	27	0.98705	0.323812	27	1.0882	0.303059	26	1.7183	-0.0658087	26	0.477975	0.472615	26	0.72554	0.445884	25
335	21.9	97.016	864	1.405e-206	10	11	4	11	7	4	10	11	4	11	7	4	P11171-1;P11171;P11171-2;P11171-3;P11171-4;P11171-5;P11171-6;P11171-7	ENST00000343067;ENST00000347529;ENST00000349460;ENST00000356093;ENST00000358989;ENST00000373798;ENST00000398865	EPB41;E41P	Protein 4.1;Band 4.1;P4.1;EPB4.1;4.1R											5	1.3472	0.193659	5	0.53363	-0.333884	5	0.61869	-0.13479	3	1.8677	0.025722	3	0.20802	-0.258162	3	0.32691	-0.605429
336	49	52.221	480	0	12	16	9	7	14	10	12	16	9	7	14	10	P11172-1;P11172;P11172-2	ENST00000232607	OK/SW-cl.21;UMPS	Uridine 5'-monophosphate synthase;Orotate phosphoribosyltransferase;Orotidine 5'-phosphate decarboxylase;OMPdecase		6	0.924515	-0.0955756	6	2.66715	0.666915	6	2.3652	0.515267	9	1.1478	-0.0638173	9	1.1555	0.661756	9	1.352	0.671984	4	1.6493	-0.196242	4	0.565	0.847535	4	0.930335	0.834245	5
337	34.8	39.233	359	1.3513e-304	10	11	9	8	11	10	10	11	9	8	11	10	P11177-1;P11177;P11177-2	ENST00000302746;ENST00000383714	PDHB;PHE1B	Pyruvate dehydrogenase E1 component subunit beta, mitochondrial		5	1.1001	0.140874	5	1.8008	0.056675	5	1.7826	0.104253	5	1.1267	-0.0168177	5	0.94823	0.283252	5	1.0228	0.289848	3	1.8972	0.244976	3	0.38979	0.453227	3	0.65901	0.452409	5
338	52.4	40.763	370	7.6138e-245	15	19	17	15	17	18	15	19	17	15	17	18	Q08752	ENST00000307720	CYP40;CYPD;PPID	40 kDa peptidyl-prolyl cis-trans isomerase;Cyclophilin-40;Cyclophilin-related protein		5	0.92645	-0.0961088	5	2.3811	0.424819	5	2.2296	0.408543	5	0.94733	-0.272087	5	0.81781	0.0407904	5	0.71976	-0.151069	8	1.5001	-0.266114	8	0.23626	-0.379344	8	0.32357	-0.715658	6
339	24.4	33.805	308	1.6769e-62	4	5	4	5	4	4	4	5	4	5	4	4	Q16775-1;Q16775;Q16775-2	ENST00000262303;ENST00000397353;ENST00000397356	HAGH1;GLO2;HAGH	Hydroxyacylglutathione hydrolase;Glyoxalase II											3	1.7737	0.626595	3	1.1329	0.507933	3	1.8223	1.09665	4	1.44145	0.0312689	4	0.48813	0.515786	4	0.64884	0.435423
340	34.9	13.906	126	1.771e-109	5	5	6	5	5	5	2	2	3	2	3	2	P23527;P33778;P06899;Q16778;Q8N257;Q6DN03;Q6DRA6	ENST00000303806;ENST00000357905;ENST00000244601;ENST00000406237;ENST00000327774;ENST00000369155;ENST00000369160	H2BFQ;H2BFH;H2BFN;H2BFF;HIST1H2BO;HIST1H2BJ;H2BFR;HIST1H2BB;HIST2H2BE	Histone H2B type 1-O;H2B.n;H2B/n;H2B.2;Histone H2B type 1-B;H2B.f;H2B/f;H2B.1;Histone H2B type 1-J;H2B.r;H2B/r;Histone H2B type 2-E;H2B.q;H2B/q;H2B-GL105;Histone H2B type 3-B;H2B type 12;Putative histone H2B type 2-C;Putative histone H2B type 2-D
341	27.4	53.486	482	1.5937e-102	7	5	4	2	6	5	7	5	4	2	6	5	P11182	ENST00000370132	BCATE2;DBT	Lipoamide acyltransferase component of branched-chain alpha-keto acid dehydrogenase complex, mitochondrial;Dihydrolipoyllysine-residue (2-methylpropanoyl)transferase;Dihydrolipoamide branched chain transacylase;BCKAD E2 subunit
342	77	17.138	152	1.3399e-130	8	8	10	8	9	8	4	4	5	4	5	4	P61088	ENST00000318066	BLU;UBE2N	Ubiquitin-conjugating enzyme E2 N;Ubiquitin-protein ligase N;Ubiquitin carrier protein N;Ubc13;Bendless-like ubiquitin-conjugating enzyme
343	12	292.28	2570	1.9034e-146	14	16	11	10	12	12	14	16	11	10	12	12	Q93008-2;Q93008;Q93008-1;O00507-1;O00507	ENST00000324545;ENST00000378308;ENST00000338981	USP9;DFFRX;FAM;USP9X	Probable ubiquitin carboxyl-terminal hydrolase FAF-X;Ubiquitin thioesterase FAF-X;Ubiquitin-specific-processing protease FAF-X;Deubiquitinating enzyme FAF-X;Ubiquitin-specific protease 9, X chromosome;Fat facets protein-related, X-linked;Fat facets in mammals;Probable ubiquitin carboxyl-terminal hydrolase FAF-Y;Ubiquitin thioesterase FAF-Y;Ubiquitin-specific-processing protease FAF-Y;Deubiquitina…		8	0.955755	-0.0743062	8	1.8478	0.138454	8	1.55325	-0.0297943	9	1.1467	-0.0182581	9	0.7607	0.082241	9	0.90283	0.125644	7	1.789	-0.0153204	7	0.25872	-0.289393	7	0.45785	-0.159337	5
344	40.9	128.3	1102	0	27	32	26	24	27	24	27	32	26	24	27	24	Q93009	ENST00000344836;ENST00000381886	HAUSP;USP7	Ubiquitin carboxyl-terminal hydrolase 7;Ubiquitin thioesterase 7;Ubiquitin-specific-processing protease 7;Deubiquitinating enzyme 7;Herpesvirus-associated ubiquitin-specific protease		15	1.0202	-9.40135e-05	15	1.8842	0.192152	15	1.9405	0.275305	16	1.2467	0.0770248	16	0.983	0.351282	16	1.1631	0.492466	23	1.9912	0.0957495	23	0.36475	0.259857	23	0.65963	0.306511	7
345	40.1	42.509	377	3.1108e-112	7	9	6	7	8	9	7	8	6	7	8	8	Q16795	ENST00000266544	NDUFA9;NDUFS2L	NADH dehydrogenase [ubiquinone] 1 alpha subcomplex subunit 9, mitochondrial;NADH-ubiquinone oxidoreductase 39 kDa subunit;Complex I-39kD		3	1.0123	-0.014047	3	1.0759	-0.646712	3	0.90832	-0.868874	5	1.1516	-0.0137976	5	0.53133	-0.522775	5	0.631	-0.392714	3	1.6464	-0.200063	3	0.25347	-0.301485	3	0.39769	-0.440856	3
348	30.3	47.534	419	5.7593e-168	8	5	3	4	6	6	8	5	3	4	6	6	Q9Y276	ENST00000359273;ENST00000392109;ENST00000392110;ENST00000392111	BCS1L;BCS1	Mitochondrial chaperone BCS1;BCS1-like protein;H-BCS1		8	0.9661	-0.0766227	8	2.52335	0.608781	8	2.39185	0.643282	3	1.1543	-0.0368671	3	1.2424	0.70941	3	1.3993	0.778424
349	10.7	32.542	291	1.4197e-18	2	2	2	0	1	1	2	2	2	0	1	1	Q86WA6-1;Q86WA6;Q86WA6-2	ENST00000380375;ENST00000380379	BPHL;MCNAA	Valacyclovir hydrolase;Biphenyl hydrolase-like protein;Biphenyl hydrolase-related protein;Breast epithelial mucin-associated antigen
352	20.9	114.87	1052	0	12	16	8	12	13	13	7	10	4	9	7	8	Q93084-6;Q93084;Q93084-5;Q93084-1;Q93084-3;Q93084-2;Q93084-4	ENST00000309890;ENST00000352011;ENST00000359983;ENST00000397035;ENST00000397041	ATP2A3	Sarcoplasmic/endoplasmic reticulum calcium ATPase 3;Calcium pump 3;SR Ca(2+)-ATPase 3		5	1.0719	0.0758074	5	1.0818	-0.675371	5	1.1075	-0.639958	5	1.1771	0.0201364	5	0.4982	-0.612922	5	0.58325	-0.573921	4	2.1728	0.206456	4	0.18107	-0.628981	4	0.34996	-0.613314	4
353	31.1	358.69	3256	0	50	48	36	42	49	40	50	48	36	42	49	40	P46013-1;P46013;P46013-2	ENST00000368653;ENST00000368654	MKI67	Antigen KI-67		6	1.07555	0.0846316	6	0.677385	-1.27085	6	0.71449	-1.21376	14	1.14265	-0.03805	14	0.29779	-1.28975	14	0.30499	-1.4589	6	1.85985	0.413866	6	0.107565	-1.55476	6	0.15664	-1.58007	9
355	12.1	25.127	223	0.0025578	2	3	3	2	3	2	2	3	3	2	3	2	Q99720-1;Q99720;Q99720-3;Q99720-4	ENST00000277010;ENST00000353468;ENST00000360710	SRBP;SIGMAR1;OPRS1;AAG8	Sigma 1-type opioid receptor;SR31747-binding protein;Aging-associated gene 8 protein		3	0.95116	-0.0680612	3	2.5409	0.509146	3	2.3814	0.55288	3	1.3201	0.185298	3	1.1422	0.559059	3	1.1864	0.457961	3	2.1445	0.132275	3	0.47666	0.652	3	0.92469	0.76593	3
356	21.4	100.18	843	3.7007e-60	12	8	8	9	10	9	12	8	8	9	10	9	P49756-1;P49756;P49756-4;P49756-3;P49756-2	ENST00000261973	RNPC7;RBM25	RNA-binding protein 25;RNA-binding motif protein 25;RNA-binding region-containing protein 7;Arg/Glu/Asp-rich protein of 120 kDa;Protein S164		3	0.98848	-0.0191971	3	1.9484	0.139343	3	2.0347	0.212211	5	1.1807	0.0466928	5	0.77015	0.0153884	5	0.94493	0.10623	4	1.9229	0.0450641	4	0.30642	0.049924	4	0.532625	-0.0260392	3
357	9.8	87.054	756	1.5836e-95	0	1	3	1	4	2	0	1	3	1	4	2	Q68CQ4	ENST00000367020	DEF;DIEXF;C1orf107	Digestive organ expansion factor homolog																				3	2.1482	0.338221	3	0.29965	-0.276454	3	0.55074	0.256322
358	30.6	20.274	180	9.1126e-32	4	3	4	4	5	5	4	3	4	4	5	5	O43617	ENST00000373166	TRAPPC3;BET3;CDABP0066	Trafficking protein particle complex subunit 3;BET3 homolog											5	1.2842	0.165388	5	0.55617	-0.377099	5	0.64297	-0.415373
360	7.5	119.38	1053	6.8977e-47	2	5	1	2	3	1	2	5	1	2	3	1	O95625	ENST00000312938	ZBTB11	Zinc finger and BTB domain-containing protein 11
363	13.8	12.457	109	0.0013964	0	1	0	0	0	0	0	1	0	0	0	0	P52657	ENST00000267869;ENST00000396061;ENST00000396063	TF2A2;GTF2A2	Transcription initiation factor IIA subunit 2;General transcription factor IIA subunit 2;Transcription initiation factor IIA gamma chain;TFIIA p12 subunit
364	40	96.695	843	0	20	21	17	16	26	19	19	20	16	15	25	18	P11216	ENST00000216962	PYGB	Glycogen phosphorylase, brain form		9	0.98366	-0.0230864	9	2.4838	0.474306	9	2.2564	0.424396	11	1.1467	-0.0232964	11	1.1545	0.599741	11	1.3094	0.605386	8	1.8976	0.0390963	8	0.414695	0.509031	8	0.76171	0.515566	8
365	30.7	59.642	547	3.4004e-151	11	8	8	9	9	9	7	5	6	6	7	6	Q9UEW8	ENST00000355999	STK39;SPAK	STE20/SPS1-related proline-alanine-rich protein kinase;Serine/threonine-protein kinase 39;DCHT		8	0.97315	-0.0381554	8	2.6189	0.612645	8	2.7637	0.744969	5	1.0663	-0.12813	5	1.0235	0.404968	5	1.1696	0.499469	3	2.0287	0.0517951	3	0.46602	0.554612	3	0.84519	0.705986	8
366	13.9	76.088	667	3.0844e-90	5	3	4	4	4	6	5	3	4	4	4	6	Q9UGJ1	ENST00000399460	TUBGCP4;GCP4;76P	Gamma-tubulin complex component 4;Hgrip76		3	0.93562	-0.101623	3	1.3297	-0.413874	3	1.2695	-0.34714										5	1.0077	-0.79316	5	0.41386	0.231538	5	0.38656	-0.325482	4
368	30.6	21.126	196	8.7954e-124	3	1	4	2	1	2	3	1	4	2	1	2	Q9Y3P8	ENST00000259608	SIT;SIT1	Signaling threshold-regulating transmembrane adapter 1;Suppression-inducing transmembrane adapter 1;SHP2-interacting transmembrane adapter protein;gp30/40
370	9	25.104	222	0.00042372	2	3	1	2	2	1	2	3	1	2	2	1	O43633	ENST00000312547;ENST00000391693	CHMP2A;CHMP2;BC2	Charged multivesicular body protein 2a;Chromatin-modifying protein 2a;Vacuolar protein-sorting-associated protein 2-1;Putative breast adenocarcinoma marker BC-2											3	1.1821	0.003766	3	0.32491	-1.24298	3	0.39738	-1.06683
371	39.1	15.179	133	1.0886e-30	3	3	4	3	4	4	3	3	4	3	4	4	O15116	ENST00000311351	CASM;LSM1	U6 snRNA-associated Sm-like protein LSm1;Cancer-associated Sm-like;Small nuclear ribonuclear CaSm
372	13.1	18.358	168	5.484e-07	1	1	0	2	1	0	1	1	0	2	1	0	Q9P2X0-2;Q9P2X0;Q9P2X0-1	ENST00000341298;ENST00000368399;ENST00000368400	DPM3	Dolichol-phosphate mannosyltransferase subunit 3;Dolichyl-phosphate beta-D-mannosyltransferase subunit 3;Dolichol-phosphate mannose synthase subunit 3;DPM synthase complex subunit 3;Mannose-P-dolichol synthase subunit 3;Prostin-1																													3
373	40.9	35.236	313	2.5731e-87	6	8	5	5	8	5	6	8	5	5	8	5	Q9UNQ2	ENST00000199320	DIMT1L;HUSSY-05;DIMT1	Probable dimethyladenosine transferase;S-adenosylmethionine-6-N',N'-adenosyl(rRNA) dimethyltransferase;18S rRNA dimethylase;DIM1 dimethyladenosine transferase 1-like											3	1.2086	0.03771	3	0.55334	-0.43364	3	0.50831	-0.66754
375	9.6	250.75	2382	1.5722e-219	8	14	7	7	14	11	5	12	5	5	10	9	Q9H4A3-1;Q9H4A3;Q9H4A3-2;Q9H4A3-4	ENST00000252477;ENST00000315939;ENST00000340908	KDP;HSN2;PRKWNK1;WNK1;KIAA0344	Serine/threonine-protein kinase WNK1;Protein kinase with no lysine 1;Protein kinase, lysine-deficient 1;Erythrocyte 65 kDa protein;p65											7	1.3104	0.153283	7	0.41847	-0.859723	7	0.53957	-0.561167	3	1.5285	-0.2781	3	0.18292	-0.771686	3	0.27391	-1.01285	4
376	39.5	13.37	119	3.0249e-22	4	4	2	4	5	4	4	4	2	4	5	4	Q16864	ENST00000249289	ATP6S14;VATF;ATP6V1F	V-type proton ATPase subunit F;Vacuolar proton pump subunit F;V-ATPase 14 kDa subunit
377	16	142.82	1271	4.4135e-237	7	11	7	4	12	7	6	10	6	3	11	6	P11274-1;P11274;P11274-2	ENST00000305877	D22S11;BCR;BCR1	Breakpoint cluster region protein;Renal carcinoma antigen NY-REN-26		5	1.004	-0.0333665	5	1.5697	-0.09674	5	1.5479	-0.0513943	7	1.1963	0.0661242	7	0.65952	-0.1515	7	0.65986	-0.312778	3	2.0651	0.150972	3	0.19233	-0.680378	3	0.34661	-0.632936
378	25	41.595	380	3.041e-108	6	6	5	6	6	6	6	6	5	6	6	6	O75995	ENST00000356892	CXorf9;SASH3;SLY	SAM and SH3 domain-containing protein 3;SH3 protein expressed in lymphocytes homolog		6	1.05245	0.071547	6	1.4087	-0.263173	6	1.537	-0.0977191	5	1.2057	0.0395111	5	0.46308	-0.709973	5	0.53976	-0.662786	8	1.6169	0.0477825	8	0.1548	-1.0119	8	0.22318	-1.22558	6
379	17.5	26.092	234	8.781e-22	3	2	1	1	3	2	3	2	1	1	3	2	Q9NXV2	ENST00000301738	KCTD5	BTB/POZ domain-containing protein KCTD5		3	0.96517	-0.0325526	3	0.35919	-2.30238	3	0.34507	-2.19441																			3
382	41.8	144.72	1338	0	28	22	22	24	25	24	28	22	22	24	25	24	O15067	ENST00000314666	PFAS;KIAA0361	Phosphoribosylformylglycinamidine synthase;Formylglycinamide ribotide amidotransferase;Formylglycinamide ribotide synthetase		39	0.95956	-0.0717958	39	2.5205	0.552125	39	2.3541	0.540546	31	1.097	-0.0670783	31	1.4619	0.952315	31	1.4978	0.864919	30	1.66985	-0.113178	30	0.57018	0.882863	30	0.90155	0.808885	43
384	12.6	71.83	620	2.0247e-57	1	6	4	1	1	2	1	6	4	1	1	2	Q08881	ENST00000231189	LYK;EMT;ITK	Tyrosine-protein kinase ITK/TSK;T-cell-specific kinase;Tyrosine-protein kinase Lyk;Kinase EMT
385	4.6	78.458	692	2.6734e-09	1	1	2	2	3	0	1	1	2	2	3	0	Q9NVM4-1;Q9NVM4;Q9NVM4-3;Q9NVM4-4	ENST00000339507;ENST00000348497	KIAA1933;PRMT7	Protein arginine N-methyltransferase 7;Histone-arginine N-methyltransferase PRMT7;[Myelin basic protein]-arginine N-methyltransferase PRMT7																				3	2.0181	0.0768623	3	0.33708	0.13095	3	0.59714	0.150516
386	3.3	83.283	764	0.00065635	0	0	0	0	0	0	0	0	0	0	0	0	P01833	ENST00000356495	PIGR	Polymeric immunoglobulin receptor;Hepatocellular carcinoma-associated protein TB6;Secretory component
387	12.3	67.315	583	8.7381e-67	3	3	3	0	3	3	3	3	3	0	3	3	O15091-1;O15091;O15091-2;O15091-4	ENST00000250377	KIAA0391;MRPP3	Mitochondrial ribonuclease P protein 3											3	1.3179	0.192787	3	0.27406	-1.53434	3	0.37532	-1.18691	3	1.8263	-0.067091	3	0.12364	-1.25977	3	0.19484	-1.46737
388	32.2	29.172	258	5.2024e-95	5	4	3	5	3	4	5	4	3	5	3	4	Q14331	ENST00000226798	FRG1	Protein FRG1;FSHD region gene 1 protein		4	1.00812	0.0118043	4	1.02161	-0.775175	4	0.96607	-0.734067	5	1.229	0.077362	5	0.30268	-1.31467	5	0.36606	-1.1874	5	2.4012	0.422602	5	0.13829	-1.35189	5	0.29721	-0.65159	6
389	29.4	13.714	119	3.5439e-35	1	2	1	1	2	2	1	2	1	1	2	2	P61769	ENST00000349264;ENST00000396754	CDABP0092;HDCMA22P;B2M	Beta-2-microglobulin;Beta-2-microglobulin form pI 5.3
391	33.3	64.732	571	0	10	14	11	7	12	10	10	14	11	7	12	10	Q10471	ENST00000366672	GALNT2	Polypeptide N-acetylgalactosaminyltransferase 2;Polypeptide GalNAc transferase 2;Protein-UDP acetylgalactosaminyltransferase 2;UDP-GalNAc:polypeptide N-acetylgalactosaminyltransferase 2;Polypeptide N-acetylgalactosaminyltransferase 2 soluble form		10	1.0571	0.0762876	10	1.3673	-0.377302	10	1.40305	-0.224274	12	1.24975	0.122439	12	0.53749	-0.542131	12	0.66251	-0.327906	11	2.0294	0.356571	11	0.18615	-0.733584	11	0.33833	-0.690685	10
392	7.3	376.01	3259	8.8243e-168	8	6	4	6	8	8	8	6	4	6	8	8	Q14789	ENST00000340645	GOLGB1	Golgin subfamily B member 1;Giantin;Macrogolgin;372 kDa Golgi complex-associated protein;GCP372											3	1.446	0.330313	3	0.43814	-0.861515	3	0.4629	-0.860761
394	31.2	26.215	237	3.1768e-78	4	4	4	3	6	5	4	4	4	3	6	5	P54105	ENST00000263309	ICLN;CLCI;CLNS1A	Methylosome subunit pICln;Chloride conductance regulatory protein ICln;Chloride channel, nucleotide sensitive 1A;Chloride ion current inducer protein;Reticulocyte pICln		5	1.0333	0.0393976	5	1.7604	-0.021059	5	1.6912	0.057399	6	1.0693	-0.105854	6	0.77485	0.00753949	6	0.780795	-0.154382	7	1.8932	0.0125776	7	0.30065	-0.0663628	7	0.50723	-0.136839	4
396	56.1	33.777	303	2.6609e-210	7	8	9	8	9	9	7	8	9	8	9	9	P46109	ENST00000354336	CRKL	Crk-like protein		5	1.0359	0.0621573	5	1.7938	-0.0503945	5	1.8328	0.132379	5	1.0597	-0.155256	5	0.87991	0.190243	5	0.91866	0.113046	5	2.0316	0.145025	5	0.2445	-0.262299	5	0.47844	-0.096437	5
397	53.4	28.466	247	5.2094e-159	7	7	5	5	5	6	7	7	5	5	5	6	Q9UFN0	ENST00000351220;ENST00000374767	NIPSNAP4;HSPC299;NIPSNAP3A	Protein NipSnap homolog 3A;NipSnap4;Target for Salmonella secreted protein C		4	0.940225	-0.0887457	4	2.5926	0.558013	4	2.6253	0.640263	3	1.1574	-0.0100671	3	1.3723	0.877754	3	1.5068	0.860944	5	1.8041	-0.0654264	5	0.53821	0.839531	5	0.92438	0.788992	4
398	2.6	159	1417	3.1731e-09	3	2	0	0	1	0	3	2	0	0	1	0	P54132	ENST00000355112	RECQ2;BLM;RECQL3	Bloom syndrome protein;RecQ protein-like 3;DNA helicase, RecQ-like type 2
399	59.1	75.378	660	0	22	28	24	23	27	25	2	3	2	3	3	2	P54136-1;P54136	ENST00000231572	RARS	Arginyl-tRNA synthetase, cytoplasmic;Arginine--tRNA ligase		4	1.00367	0.002074	4	2.22975	0.366442	4	2.22305	0.415996	3	1.0316	-0.184308	3	1.0236	0.470654	3	1.1078	0.401136										3
400	43.1	37.434	346	1.3554e-152	13	12	13	10	11	11	13	12	13	10	11	11	P38117-2;P38117;P38117-1	ENST00000309244;ENST00000354232	ETFB;FP585	Electron transfer flavoprotein subunit beta		18	1.0151	0.00881733	18	1.7741	0.0391106	18	1.7339	0.0524105	8	1.12615	-0.035058	8	0.883155	0.17015	8	0.95533	0.134772	11	1.7127	-0.149383	11	0.41123	0.393863	11	0.69409	0.286398	14
401	31.7	73.91	631	0	11	10	7	6	11	10	11	10	7	6	11	10	Q9H4E7	ENST00000316637	IBP;DEF6	Differentially expressed in FDCP 6 homolog;IRF4-binding protein		3	1.05	0.0455768	3	2.535	0.475121	3	2.4693	0.587173										3	1.9451	0.0440365	3	0.39567	0.337141	3	0.69793	0.359041	3
405	66.5	55.18	504	7.7773e-298	15	14	14	14	14	15	15	14	14	14	14	15	Q9UMS4	ENST00000227524	NMP200;PRP19;SNEV;PRPF19	Pre-mRNA-processing factor 19;PRP19/PSO4 homolog;Nuclear matrix protein 200;Senescence evasion factor		21	0.95186	-0.0650471	21	2.1894	0.327028	21	2.1002	0.315177	18	1.12235	-0.0519747	18	1.00079	0.343388	18	1.1151	0.381031	18	1.66015	-0.150201	18	0.461955	0.529831	18	0.739005	0.468258	12
406	22	318.4	2785	0	34	31	16	23	34	21	34	31	16	23	34	21	O75691	ENST00000261637	UTP20;DRIM	Small subunit processome component 20 homolog;Down-regulated in metastasis protein;Protein Key-1A6;Novel nucleolar protein 73		18	1.05385	0.0583425	18	1.67905	-0.00500474	18	1.8359	0.181487	15	1.1537	-0.0150912	15	0.82029	0.0736941	15	0.86624	0.0308472	6	1.58825	-0.142307	6	0.35944	0.190899	6	0.495635	-0.16885	16
407	8.1	59.737	540	1.9801e-23	2	1	2	2	0	1	2	1	2	2	0	1	Q9NZN8-1;Q9NZN8;Q9NZN8-4;Q9NZN8-5	ENST00000229195	MSTP046;NOT2;CNOT2;HSPC131;CDC36	CCR4-NOT transcription complex subunit 2;CCR4-associated factor 2		4	1.08305	0.129945	4	1.3405	-0.380803	4	1.5482	-0.0851185										3	1.7992	0.0112992	3	0.2172	-0.540017	3	0.37756	-0.572296	4
408	15.5	81.871	753	3.4188e-132	6	6	5	5	8	5	6	6	5	5	8	5	O75175-1;O75175;O75175-2;O75175-3	ENST00000221232;ENST00000358389;ENST00000406403	KIAA0691;CNOT3;LENG2;NOT3	CCR4-NOT transcription complex subunit 3;CCR4-associated factor 3;Leukocyte receptor cluster member 2		4	0.98215	-0.0383262	4	1.6622	-0.0208621	4	1.5389	-0.0748625	3	1.1733	-0.000213462	3	0.76771	-0.0476845	3	0.85975	0.0169185	5	1.9814	0.0742799	5	0.28066	-0.0537973	5	0.60258	0.110954	5
409	7.8	60.49	540	3.74e-52	1	3	1	1	2	1	1	3	1	1	2	1	Q9NZI7-1;Q9NZI7;Q9NZI7-4	ENST00000283628;ENST00000283629	UBP1;LBP1	Upstream-binding protein 1;LBP-1
410	33.5	149.37	1332	0	27	25	27	22	33	28	27	25	27	22	33	28	Q9BQG0-2;Q9BQG0;Q9BQG0-1	ENST00000254718;ENST00000381556	P160;MYBBP1A	Myb-binding protein 1A		24	1.03755	0.0645796	24	2.58975	0.543387	24	2.6224	0.675361	18	1.13215	-0.0409018	18	1.2453	0.676715	18	1.3489	0.670821	16	1.7381	-0.0843287	16	0.539265	0.710329	16	0.910585	0.789475	19
411	6.4	92.153	815	1.3837e-27	3	5	1	2	3	1	3	5	1	2	3	1	P52756-1;P52756	ENST00000347869	LUCA15;H37;RBM5	RNA-binding protein 5;RNA-binding motif protein 5;Putative tumor suppressor LUCA15;Protein G15;Renal carcinoma antigen NY-REN-9		5	1.1176	0.160935	5	0.58104	-1.5269	5	0.54496	-1.57022	4	1.53555	0.415091	4	0.2493	-1.59975	4	0.34025	-1.28494
412	35	14.494	137	1.8993e-50	2	2	3	1	3	1	2	2	3	1	3	1	P52758	ENST00000254878	HRSP12;PSP	Ribonuclease UK114;14.5 kDa translational inhibitor protein;p14.5;UK114 antigen homolog
414	51.5	47.019	425	3.1028e-241	8	10	11	10	13	11	8	10	11	10	13	11	P11310-2;P11310;P11310-1	ENST00000370834;ENST00000370841	ACADM	Medium-chain specific acyl-CoA dehydrogenase, mitochondrial		7	1.0303	0.0228367	7	2.4674	0.532921	7	2.466	0.570128	4	1.1091	-0.0411726	4	1.177	0.62852	4	1.31845	0.606776	8	1.9099	0.0618469	8	0.469095	0.547477	8	0.979655	0.883061	12
415	34.7	71.289	623	1.2738e-256	12	16	12	13	19	15	12	16	12	13	19	15	Q9UG63	ENST00000222388;ENST00000287844	HUSSY-18;ABCF2	ATP-binding cassette sub-family F member 2;Iron-inhibited ABC transporter 2		5	1.0297	0.0568833	5	1.454	-0.243698	5	1.4683	-0.164205	7	1.1038	-0.0931919	7	0.64738	-0.29074	7	0.71337	-0.277059	5	1.7881	-0.0798258	5	0.20144	-0.519102	5	0.34133	-0.659483	4
416	21.9	15.139	128	4.0125e-24	1	2	2	1	1	1	1	2	2	1	1	1	O60783	ENST00000367677	MRPS14	28S ribosomal protein S14, mitochondrial;S14mt;MRP-S14																				3	1.9475	0.0940061	3	0.33208	0.162901	3	0.54952	0.0686142
417	16.2	25.624	222	8.0989e-44	2	3	0	1	1	1	2	3	0	1	1	1	Q9H5V9	ENST00000371594	CXorf56	UPF0428 protein CXorf56
418	34.4	17.866	160	3.225e-72	2	3	3	1	2	2	2	3	3	1	2	2	Q9Y4H4	ENST00000375040;ENST00000375043;ENST00000383132;ENST00000383134;ENST00000383265;ENST00000383269;ENST00000402726	C6orf9;AGS4;G18;GPSM3	G-protein-signaling modulator 3;Activator of G-protein signaling 4;Protein G18;G18.1b		3	1.113	0.199106	3	1.7098	-0.0234399	3	1.8458	0.359398	6	1.1243	-0.0751956	6	0.867975	0.210234	6	0.947105	0.209113	4	1.8047	-0.0654639	4	0.247295	-0.206694	4	0.44577	-0.199732	3
419	4.1	73.301	657	6.5851e-12	1	1	1	0	2	0	1	1	1	0	2	0	Q8WWI5-1;Q8WWI5;Q8WWI5-2;Q8WWI5-3	ENST00000374720	SLC44A1;CD92;CDW92;CTL1	Choline transporter-like protein 1;Solute carrier family 44 member 1;CDw92
420	36.6	39.594	352	2.9591e-114	8	9	6	8	9	5	8	9	6	8	9	5	Q9NYL9	ENST00000308580	TMOD3	Tropomodulin-3;Ubiquitous tropomodulin											4	1.20285	0.0780362	4	0.4404	-0.836788	4	0.480785	-0.799318
422	47	41.268	366	1.7758e-71	8	6	3	3	5	3	8	6	3	3	5	3	P52788-1;P52788;P52788-2	ENST00000265782;ENST00000404933	SMS	Spermine synthase;Spermidine aminopropyltransferase
423	12.5	84.653	745	4.8011e-54	5	5	0	2	5	2	5	5	0	2	5	2	O15111	ENST00000370397	IKKA;CHUK;TCF16	Inhibitor of nuclear factor kappa-B kinase subunit alpha;I-kappa-B kinase 1;Conserved helix-loop-helix ubiquitous kinase;Nuclear factor NF-kappa-B inhibitor kinase alpha		3	0.78911	-0.322304	3	2.5135	0.524178	3	1.8238	0.194539																			3
427	21.6	37.92	338	1.6376e-78	4	4	3	2	4	3	4	4	3	2	4	3	O15126-1;O15126;O15126-2	ENST00000339292;ENST00000399194	SCAMP;SCAMP1	Secretory carrier-associated membrane protein 1
428	31.3	65.572	582	3.972e-235	8	8	6	3	9	7	8	8	6	3	9	7	Q9NVN8	ENST00000336470;ENST00000360845;ENST00000396243	GNL3L	Guanine nucleotide-binding protein-like 3-like protein		5	1.0845	0.0883776	5	0.22708	-2.91871	5	0.18815	-3.09002	4	1.16155	-0.0451461	4	0.0970925	-2.95269	4	0.11145	-2.87835	3	0.68741	-1.49991	3	0.018684	-3.9295	3	0.052775	-3.31068	3
429	38.1	81.074	709	6.4897e-296	21	18	15	19	21	19	21	18	15	19	21	19	Q08945	ENST00000278412	FACT80;SSRP1	FACT complex subunit SSRP1;Facilitates chromatin transcription complex subunit SSRP1;FACT 80 kDa subunit;FACTp80;Chromatin-specific transcription elongation factor 80 kDa subunit;Structure-specific recognition protein 1;Recombination signal sequence recognition protein 1;T160		16	0.995355	0.00716323	16	1.74045	-0.0363069	16	1.7013	0.00404413	21	1.182	0.0356291	21	0.85057	0.0784412	21	0.92853	0.0880945	16	1.7165	-0.0552412	16	0.358575	0.184634	16	0.621025	0.188997	25
430	40.6	106.49	959	5.3614e-268	19	23	15	21	22	15	19	23	15	21	22	15	P36776	ENST00000360614	LONP1;PRSS15	Lon protease homolog, mitochondrial;Lon protease-like protein;LONHs;Mitochondrial ATP-dependent protease Lon;Serine protease 15		18	0.959075	-0.0564409	18	2.28275	0.380855	18	2.1476	0.353394	19	1.1209	-0.0565625	19	1.0728	0.522971	19	1.2033	0.516089	17	1.918	0.0217772	17	0.45877	0.645507	17	0.79322	0.530547	16
431	44.9	44.76	394	0	9	8	12	8	13	11	9	8	12	8	13	11	P61160	ENST00000260641;ENST00000377982	ARP2;ACTR2	Actin-related protein 2;Actin-like protein 2		14	0.99586	0.000347079	14	1.27605	-0.458	14	1.23255	-0.449014	12	1.1742	0.0423466	12	0.564705	-0.443623	12	0.609355	-0.43764	10	1.8751	0.0413946	10	0.22019	-0.459443	10	0.369225	-0.430477	7
432	43.8	40.949	372	0	10	10	10	8	11	10	10	10	9	8	10	9	O15143	ENST00000252725	ARC41;ARPC1B	Actin-related protein 2/3 complex subunit 1B;Arp2/3 complex 41 kDa subunit;p41-ARC
433	60.7	34.333	300	4.2576e-163	13	14	11	12	13	12	13	14	11	12	13	12	O15144	ENST00000295685;ENST00000315717	PRO2446;ARPC2;ARC34	Actin-related protein 2/3 complex subunit 2;Arp2/3 complex 34 kDa subunit		4	1.01908	0.0323718	4	1.9911	0.159547	4	2.0076	0.252203	4	1.1298	-0.00146642	4	0.84052	0.0513035	4	0.959465	0.122902	5	1.8067	-0.00226474	5	0.30382	-0.240035	5	0.57329	0.142686	8
434	44.9	20.546	178	2.2741e-54	6	6	6	4	6	5	6	6	6	4	6	5	O15145	ENST00000228825;ENST00000392683	ARPC3;ARC21	Actin-related protein 2/3 complex subunit 3;Arp2/3 complex 21 kDa subunit		4	1.00467	0.0348164	4	1.67905	-0.0659574	4	1.62895	0.0291024	7	1.1414	-0.0313013	7	0.59411	-0.324962	7	0.69052	-0.223304	3	2.3819	0.399985	3	0.17285	-1.03565	3	0.43562	-0.0887788	5
436	33.2	39.249	346	4.7014e-190	6	8	5	4	6	7	6	8	5	4	6	7	O15160-1;O15160;O15160-2	ENST00000304004;ENST00000372389	POLR1E;POLR1C	DNA-directed RNA polymerases I and III subunit RPAC1;DNA-directed RNA polymerases I and III 40 kDa polypeptide;RPC40;AC40;RPA39		4	1.0385	0.0683779	4	2.1823	0.34152	4	1.9776	0.288655	9	1.147	-0.0463872	9	0.97423	0.352249	9	1.1284	0.436489										3
438	12.6	56.895	533	2.2408e-108	4	5	4	2	6	5	4	5	4	2	6	5	O14562	ENST00000219638	UBPH;UBFD1	Ubiquitin domain-containing protein UBFD1;Ubiquitin-binding protein homolog
439	64.1	43.062	390	0	12	11	13	12	12	14	12	11	13	12	12	14	Q12905	ENST00000361891;ENST00000368684	ILF2;NF45;PRO3063	Interleukin enhancer-binding factor 2;Nuclear factor of activated T-cells 45 kDa		9	1.0324	0.067688	9	1.9408	0.198225	9	1.8413	0.253146	5	1.1119	-0.033761	5	1.0365	0.410414	5	1.0512	0.347258	8	1.9195	0.0549697	8	0.40724	0.256825	8	0.76243	0.546709	7
443	10.6	211.33	1843	3.2771e-171	3	8	4	4	6	8	3	8	4	4	6	8	Q14997-1;Q14997;Q14997-2	ENST00000185162;ENST00000389993;ENST00000404125	KIAA0077;PSME4	Proteasome activator complex subunit 4;Proteasome activator PA200		3	0.9263	-0.0927888	3	1.6203	-0.0645956	3	1.578	-0.00695084	7	1.2478	0.0958549	7	0.70614	-0.0793921	7	0.89642	0.11081	3	1.9182	-0.00931106	3	0.21943	-0.424572	3	0.43169	-0.28734	4
445	8.7	42.547	391	4.9289e-12	1	1	0	0	2	0	1	1	0	0	2	0	Q99638	ENST00000307980	RAD9A	Cell cycle checkpoint control protein RAD9A;DNA repair exonuclease rad9 homolog A
448	20.4	36.588	334	8.8293e-59	2	5	2	1	4	2	2	5	2	1	4	2	P61964	ENST00000358625	BIG3;WDR5	WD repeat-containing protein 5;BMP2-induced 3-kb gene protein
450	54.5	12.405	110	1.0651e-129	5	5	5	5	5	5	5	5	5	5	5	5	Q7RTV0	ENST00000216252	PHF5A	PHD finger-like domain-containing protein 5A;Splicing factor 3B-associated 14 kDa protein;SF3b14b		5	0.94947	-0.101732	5	1.7596	-0.0701864	5	1.574	-0.120566	7	1.0949	-0.05241	7	0.76019	0.13247	7	0.85084	0.0929143	5	1.8909	0.0213539	5	0.31538	0.047692	5	0.55428	0.101489	6
451	14.8	37.485	331	1.9547e-13	4	3	3	4	3	3	4	3	3	4	3	3	Q9HBI0-1;Q9HBI0;Q9HBI0-2;Q9HBI0-3	ENST00000356909	PARVG	Gamma-parvin
452	31	48.099	442	5.8406e-166	9	8	8	7	8	7	9	8	8	7	8	7	P52815;Q9UBX3-2;Q9UBX3;Q9UBX3-1	ENST00000333676;ENST00000331531;ENST00000350690		39S ribosomal protein L12, mitochondrial;5c5-2;Mitochondrial dicarboxylate carrier;Solute carrier family 25 member 10		6	0.98681	0.00074467	6	2.13495	0.302499	6	1.4736	-0.192816	3	1.1099	-0.0318249	3	1.5242	0.947847	3	1.6404	0.909446	3	1.8884	0.0359565	3	0.61442	0.956094	3	1.1181	0.974017
456	19.8	61.174	541	1.1621e-85	1	2	3	1	4	2	0	2	2	1	4	1	Q9H223	ENST00000220325	FKSG7;EHD4;HCA10;PAST4;HCA11	EH domain-containing protein 4;Hepatocellular carcinoma-associated protein 10/11
458	28.3	41.408	375	1.0993e-135	5	4	5	3	6	3	5	4	5	3	6	3	Q9UGV2-1;Q9UGV2;Q9UGV2-2;Q9UGV2-3	ENST00000349004;ENST00000359675;ENST00000373773;ENST00000373803	NDRG3	Protein NDRG3
460	34.2	27.872	240	8.7028e-144	6	6	3	6	5	4	6	6	3	6	5	4	Q01081	ENST00000291552;ENST00000380276	U2AFBP;U2AF35;U2AF1	Splicing factor U2AF 35 kDa subunit;U2 auxiliary factor 35 kDa subunit;U2 snRNP auxiliary factor small subunit		11	0.99738	0.011546	11	1.4039	-0.354517	11	1.3378	-0.34227	7	1.1722	0.00631844	7	0.65497	-0.292509	7	0.71376	-0.293003	10	2.14195	0.230582	10	0.24826	-0.357506	10	0.47374	-0.108211	12
461	55.6	274.61	2364	0	75	87	70	69	82	74	6	9	4	7	7	6	Q01082-1;Q01082;Q01082-2	ENST00000333896;ENST00000356805;ENST00000389980	SPTB2;SPTBN1	Spectrin beta chain, brain 1;Spectrin, non-erythroid beta chain 1;Beta-II spectrin;Fodrin beta chain											5	1.2155	0.0659883	5	0.81904	0.0842535	5	0.92768	0.151437	3	1.9641	0.0359565	3	0.28997	0.0278931	3	0.50876	0.157055	3
462	42.1	41.59	375	2.6716e-147	6	6	6	4	5	6	3	2	3	2	3	4	Q01085	ENST00000369092;ENST00000369093	TIAL1	Nucleolysin TIAR;TIA-1-related protein
463	3.2	175.48	1564	1.1659e-09	0	0	0	0	2	0	0	0	0	0	2	0	Q6PGP7	ENST00000358746	KIAA0372;TTC37	Tetratricopeptide repeat protein 37
464	19.7	107.47	953	3.517e-167	8	8	5	9	7	6	4	4	2	4	3	3	Q14151	ENST00000252542	SAFB2;KIAA0138	Scaffold attachment factor B2		4	0.94067	0.0437328	4	1.2697	-0.332566	4	1.32715	-0.272725
466	45	14.582	129	1.9275e-34	4	6	4	3	5	4	4	6	4	3	5	4	O15212	ENST00000374606;ENST00000374607;ENST00000374610;ENST00000383073;ENST00000383207;ENST00000395131;ENST00000399110;ENST00000399112;ENST00000399383;ENST00000399385	PFD6;PFDN6;HKE2	Prefoldin subunit 6;Protein Ke2		5	0.95816	-0.0782556	5	2.0286	0.154196	5	1.9239	0.212924	3	0.99375	-0.221852	3	0.85407	0.220108	3	0.85111	0.035466
467	50.3	17.776	157	3.5137e-62	4	6	3	4	5	4	4	6	3	4	5	4	P11441	ENST00000369653;ENST00000369660	UBL4;GDX;DXS254E;UBL4A	Ubiquitin-like protein 4A;Ubiquitin-like protein GDX
471	39.6	39.134	336	1.0285e-193	9	11	8	3	12	8	9	11	8	3	12	8	O75794	ENST00000281141	CDC123;C10orf7;D123	Cell division cycle protein 123 homolog;HT-1080;PZ32
472	14.2	77.672	690	3.6624e-66	6	7	4	5	7	4	6	7	4	5	7	4	O15226	ENST00000304449;ENST00000371527	ITBA4;NKRF;NRF	NF-kappa-B-repressing factor;Transcription factor NRF;ITBA4 protein		3	0.93567	-0.128724	3	1.6283	-0.0344428	3	1.8144	0.0722383	3	1.0261	-0.235156	3	0.77017	0.038356	3	0.77676	-0.0944091
473	24.6	77.187	680	1.206e-109	4	8	2	5	9	4	4	8	2	5	9	4	O15228	ENST00000366647	DAPAT;DHAPAT;GNPAT	Dihydroxyacetone phosphate acyltransferase;Glycerone-phosphate O-acyltransferase;Acyl-CoA:dihydroxyacetonephosphateacyltransferase											4	1.1767	-0.0163571	4	1.2297	0.706066	4	1.1558	0.472142
475	61.1	38.518	337	0	14	14	14	13	15	16	2	3	3	2	2	3	P36873-2;P36873;P36873-1	ENST00000335007;ENST00000340766	PPP1CC	Serine/threonine-protein phosphatase PP1-gamma catalytic subunit;Protein phosphatase 1C catalytic subunit		4	0.907175	-0.150455	4	1.10115	-0.650818	4	1.0408	-0.644253	7	0.87382	-0.421098	7	0.51585	-0.605182	7	0.48796	-0.807165	8	1.25355	-0.525388	8	0.298675	-0.0872617	8	0.30015	-0.842629
478	61.5	22.677	205	6.5436e-293	9	10	7	7	8	8	2	3	2	1	3	2	P62820-1;P62820;P62820-2;P62820-3	ENST00000342609;ENST00000356214;ENST00000398529;ENST00000409784	RAB1;RAB1A	Ras-related protein Rab-1A;YPT1-related protein
479	2.2	113.27	996	7.856e-12	2	3	2	2	2	2	1	2	1	1	1	1	P36888	ENST00000241453;ENST00000380987		FL cytokine receptor;Tyrosine-protein kinase receptor FLT3;Stem cell tyrosine kinase 1
480	26.1	45.283	399	3.4441e-84	8	6	5	4	5	7	8	6	5	4	5	7	O43813	ENST00000233714	LANCL1;GPR69A	LanC-like protein 1;40 kDa erythrocyte membrane protein;p40		6	1.01662	0.012464	6	2.3456	0.426865	6	2.2668	0.461602	6	1.1486	-0.0149546	6	1.02104	0.409154	6	1.1066	0.369406	7	1.9212	0.0597872	7	0.4024	0.394416	7	0.68691	0.333111	5
483	24.5	30.394	269	9.3941e-166	3	4	4	3	5	4	3	4	4	3	5	4	O15260-1;O15260;O15260-2	ENST00000371989;ENST00000371991	SURF-4;SURF4	Surfeit locus protein 4		9	0.98312	-0.0128207	9	1.9885	0.172058	9	1.9061	0.229374	14	1.19065	0.0255987	14	0.77019	0.00746061	14	0.87989	0.0879783	12	1.9377	0.1686	12	0.325485	0.00824349	12	0.52541	0.0696402	15
484	31.9	23.773	210	6.5607e-17	3	1	4	2	2	5	3	1	4	2	2	5	O43402	ENST00000253457	C16orf4;FAM158B;NOC4;COX4NB;COX4AL;C16orf2	Neighbor of COX4;Protein FAM158B																				3	1.8602	0.0596498	3	0.34616	0.153632	3	0.44529	-0.250821
486	16.9	62.924	562	5.0034e-120	3	3	1	0	5	2	3	3	1	0	5	2	O15270	ENST00000216484	SPTLC2;KIAA0526;LCB2	Serine palmitoyltransferase 2;Serine-palmitoyl-CoA transferase 2;Long chain base biosynthesis protein 2;Long chain base biosynthesis protein 2a
489	21.8	116.92	1046	0	7	9	10	2	11	9	7	9	10	2	11	9	O15294-1;O15294;O15294-3;O15294-2	ENST00000373701;ENST00000373719	OGT	UDP-N-acetylglucosamine--peptide N-acetylglucosaminyltransferase 110 kDa subunit;O-linked N-acetylglucosamine transferase 110 kDa subunit;O-GlcNAc transferase subunit p110		3	1.3697	0.423172	3	0.13948	-3.61755	3	0.11161	-3.77148
490	20.2	73.912	642	1.0165e-39	6	8	5	4	9	7	6	8	5	4	9	7	O14777	ENST00000261597	HEC;KNTC2;HEC1;NDC80	Kinetochore protein NDC80 homolog;Kinetochore protein Hec1;Kinetochore-associated protein 2;Highly expressed in cancer protein;Retinoblastoma-associated protein HEC		3	1.074	0.129416	3	0.59026	-1.58485	3	0.4236	-1.95783	4	1.17635	0.0389571	4	0.15693	-2.23566	4	0.202015	-2.07093
491	39.5	32.749	306	2.9966e-134	7	6	6	7	6	8	7	6	6	7	6	8	Q86U42-1;Q86U42;Q86U42-2	ENST00000216727	PABP2;PAB2;PABPN1	Polyadenylate-binding protein 2;Poly(A)-binding protein II;Polyadenylate-binding nuclear protein 1;Nuclear poly(A)-binding protein 1		18	1.0305	0.0662382	18	1.63415	-0.0917691	18	1.6554	0.00962939	22	1.1997	0.0685688	22	0.70499	-0.130873	22	0.78289	-0.104603	19	1.8425	0.0398628	19	0.27221	-0.24509	19	0.44715	-0.20764	19
493	19.1	68.833	597	2.622e-70	7	4	3	3	5	4	7	4	3	3	5	4	Q9UJX2-1;Q9UJX2;Q9UJX2-3	ENST00000209827;ENST00000394886	CDC23;ANAPC8	Cell division cycle protein 23 homolog;Anaphase-promoting complex subunit 8;Cyclosome subunit 8																													3
496	24.2	77.528	683	5.2488e-212	10	11	5	6	12	7	10	11	5	6	12	7	O43395-1;O43395;O43395-2	ENST00000324862	HPRP3;PRPF3;PRP3	U4/U6 small nuclear ribonucleoprotein Prp3;Pre-mRNA-splicing factor 3;U4/U6 snRNP 90 kDa protein		3	1.1185	0.171505	3	1.833	0.107835	3	1.8428	0.219186																			5
498	24.5	92.239	824	1.2076e-97	7	9	4	1	10	8	7	9	4	1	10	8	Q9UHI6	ENST00000369702	DDX20;GEMIN3;DP103	Probable ATP-dependent RNA helicase DDX20;DEAD box protein 20;DEAD box protein DP 103;Component of gems 3;Gemin-3											5	1.0251	-0.161402	5	0.62341	-0.102475	5	0.68207	-0.224931	3	1.7577	-0.0524462	3	0.25042	-0.375895	3	0.4039	-0.182296
499	12.8	51.504	478	7.0397e-27	2	4	3	2	3	3	2	4	3	2	3	3	Q9UHJ6	ENST00000225519	CARKL;SHPK	Sedoheptulokinase;Carbohydrate kinase-like protein											3	1.1489	-0.00049813	3	1.1327	0.521254	3	1.261	0.533373
500	16.5	39.149	369	1.7416e-24	5	2	2	4	4	3	5	2	2	4	4	3	Q9BV20-1;Q9BV20;Q9BV20-2	ENST00000040663;ENST00000319545	MRDI;MRI1;UNQ6390/PRO21135	Methylthioribose-1-phosphate isomerase;S-methyl-5-thioribose-1-phosphate isomerase;Translation initiation factor eIF-2B subunit alpha/beta/delta-like protein
501	43.8	17.214	146	3.0755e-46	3	3	3	2	5	3	3	3	3	2	5	3	Q9UI09	ENST00000327772	DAP13;NDUFA12	NADH dehydrogenase [ubiquinone] 1 alpha subcomplex subunit 12;NADH-ubiquinone oxidoreductase subunit B17.2;Complex I-B17.2;13 kDa differentiation-associated protein
502	72.4	32.922	286	0	9	11	10	10	10	8	6	8	7	7	7	5	P52907	ENST00000263168	CAPZA1	F-actin-capping protein subunit alpha-1;CapZ alpha-1		5	1.0241	0.00283925	5	2.2381	0.384018	5	2.2025	0.392515	3	1.216	0.0699251	3	0.95887	0.276751	3	1.1021	0.344205										5
503	16.7	25.476	221	3.6361e-62	3	3	4	3	3	3	3	3	4	3	3	3	Q01130;Q9BRL6-1;Q9BRL6;Q9BRL6-2	ENST00000392485	SFRS2;SRSF2	Splicing factor, arginine/serine-rich 2;Splicing factor SC35;Splicing component, 35 kDa;Protein PR264;Splicing factor, arginine/serine-rich 2B;Pre-mRNA-splicing factor SRP46		8	0.977535	-0.0196295	8	1.7907	0.0250846	8	1.6714	-0.00522449	9	1.0956	-0.0486079	9	0.93348	0.192881	9	1.0066	0.205508	17	1.6485	-0.0695689	17	0.41875	0.402554	17	0.69607	0.31659	7
504	29	59.714	544	2.2597e-106	5	4	2	4	6	5	5	4	2	4	6	5	Q9UI10-2;Q9UI10;Q9UI10-1	ENST00000347454	EIF2B4;EIF2BD	Translation initiation factor eIF-2B subunit delta;eIF-2B GDP-GTP exchange factor subunit delta		6	1.03068	0.0612912	6	2.3159	0.471335	6	2.1192	0.378088	4	1.17475	0.0444178	4	1.07815	0.559298	4	1.2001	0.511148										4
505	26.9	109.93	963	5.1009e-290	16	12	10	12	14	13	16	12	10	12	14	13	Q15020-1;Q15020	ENST00000228284	TIP110;KIAA0156;SART3	Squamous cell carcinoma antigen recognized by T-cells 3;Tat-interacting protein of 110 kDa		9	1.0676	0.076219	9	1.6725	-0.0463316	9	1.5028	-0.0739575	11	1.1198	-0.0374073	11	0.78093	-0.0364187	11	0.77854	-0.100428	7	1.6209	-0.173846	7	0.27423	-0.330155	7	0.35223	-0.495459	5
508	44.8	16.648	154	7.3758e-88	4	6	4	5	5	4	4	6	4	5	5	4	Q9UHV9	ENST00000368010	HSPC231;PFDN2;PFD2	Prefoldin subunit 2		6	0.97201	-0.0338921	6	1.68655	-0.057057	6	1.5645	-0.053863	8	1.1948	0.067958	8	0.680985	-0.146888	8	0.843645	-0.0278128	10	1.83245	-0.00861208	10	0.310465	-0.0827592	10	0.442115	-0.328089	5
510	13.3	34.328	300	9.6677e-34	3	3	1	2	3	2	3	3	1	2	3	2	P28907-1;P28907;P28907-2	ENST00000226279	CD38	ADP-ribosyl cyclase 1;Cyclic ADP-ribose hydrolase 1;T10
511	5.4	63.747	595	4.7599e-25	2	3	2	1	2	2	2	3	2	1	2	2	P28908-1;P28908	ENST00000263932	TNFRSF8;D1S166E;CD30	Tumor necrosis factor receptor superfamily member 8;CD30L receptor;Lymphocyte activation antigen CD30;KI-1 antigen		3	0.97619	-0.0184937	3	0.3821	-2.04713	3	0.41913	-1.7794
513	10.2	106.12	920	9.1139e-31	5	6	5	4	9	5	5	6	5	4	9	5	Q9NYF8-1;Q9NYF8;Q9NYF8-2;Q9NYF8-3;Q9NYF8-4	ENST00000031135;ENST00000353331;ENST00000392348	BTF;KIAA0164;BCLAF1	Bcl-2-associated transcription factor 1											8	1.22455	0.0820075	8	0.75594	-0.00760541	8	0.85197	-0.0148903	5	1.8931	0.0349782	5	0.29269	-0.089291	5	0.49656	-0.119235	3
516	34.1	28.082	246	1.43e-29	4	6	6	6	6	6	4	5	5	5	5	5	O15305	ENST00000268261	PMM2	Phosphomannomutase 2											3	1.1212	-0.0354955	3	0.92688	0.291784	3	1.1785	0.403404	3	2.2555	0.260004	3	0.37783	0.325045	3	0.69502	0.565077	4
517	16.1	145.81	1282	2.8662e-224	12	12	7	9	12	10	12	12	7	9	12	10	Q14692	ENST00000374518	KIAA0187;BMS1L;BMS1	Ribosome biogenesis protein BMS1 homolog;Ribosome assembly protein BMS1 homolog		4	1.1592	0.197846	4	0.94213	-0.923654	4	1.0298	-0.706549	8	1.23555	0.101768	8	0.407075	-0.878389	8	0.44853	-0.860697	4	1.6034	-0.218576	4	0.17481	-0.899552	4	0.236515	-1.21643	5
518	10.3	37.646	341	5.3605e-33	1	1	2	1	1	3	1	1	2	1	1	3	O95400	ENST00000305596	CD2BP2;KIAA1178	CD2 antigen cytoplasmic tail-binding protein 2;CD2 cytoplasmic domain-binding protein;CD2 tail-binding protein																				3	1.2614	-0.539621	3	0.1686	-0.913439	3	0.22832	-1.27617
519	34.4	14.523	125	8.9752e-33	0	2	1	1	1	0	0	2	1	1	1	0	P36954	ENST00000221859	POLR2I	DNA-directed RNA polymerase II subunit RPB9;DNA-directed RNA polymerase II subunit I;DNA-directed RNA polymerase II 14.5 kDa polypeptide;RPB14.5											3	1.179	0.0527418	3	0.36929	-1.04839	3	0.43812	-0.901063
520	11.1	90.967	804	6.3901e-70	4	6	4	3	4	3	4	6	4	3	4	3	O15320-1;O15320;O15320-3;O15320-4;O15320-8;O15320-5;O15320-2;O15320-7;O15320-6;Q96RT6	ENST00000280083;ENST00000341502;ENST00000341749;ENST00000348007;ENST00000382245;ENST00000396165	MEA6;MGEA11;CTAGE5;MGEA6;MEA11	Cutaneous T-cell lymphoma-associated antigen 5;cTAGE family member 5;Meningioma-expressed antigen 6/11;Protein cTAGE-2;Cancer/testis antigen 21.2
522	15.6	31.524	282	4.9493e-23	1	2	1	1	3	0	1	2	1	1	3	0	P82970	ENST00000358130;ENST00000395452	NSBP1;HMGN5	Nucleosome-binding protein 1
523	24.7	42.906	392	8.5169e-141	4	6	3	4	8	6	4	6	3	4	8	6	Q9H0C8	ENST00000254654	ILKAP	Integrin-linked kinase-associated serine/threonine phosphatase 2C		4	0.53996	-0.879084	4	1.27082	-0.474249	4	0.299865	-2.44391	4	0.930975	-0.308164	4	0.90195	0.162567	4	0.709085	-0.270078	4	1.5631	0.0225811	4	0.335625	-0.0516477	4	0.45978	-0.109082	4
524	31	59.271	546	6.5587e-194	5	8	6	8	8	6	5	8	6	8	8	6	O15355	ENST00000344034;ENST00000350803	PPM1C;PPM1G	Protein phosphatase 1G;Protein phosphatase 2C isoform gamma;Protein phosphatase magnesium-dependent 1 gamma;Protein phosphatase 1C		6	1.00209	0.0114743	6	2.11185	0.266888	6	2.0958	0.344699	9	1.1536	0.0349348	9	0.89076	0.240818	9	1.0646	0.372543	10	1.8011	-0.0372429	10	0.3673	0.152676	10	0.60322	0.240865	6
526	5.4	141.86	1324	2.6723e-14	1	4	0	1	2	1	1	4	0	1	2	1	Q6P4R8-2;Q6P4R8;Q6P4R8-1;Q6P4R8-3	ENST00000304521	NFRKB;INO80G	Nuclear factor related to kappa-B-binding protein;DNA-binding protein R kappa-B;INO80 complex subunit G
527	10.3	86.191	777	1.3689e-117	3	7	4	3	7	6	3	7	4	3	7	6	O14964-1;O14964;O14964-2	ENST00000329138	HRS;HGS	Hepatocyte growth factor-regulated tyrosine kinase substrate;Protein pp110;Hrs											6	1.2466	0.0910535	6	0.903895	0.268239	6	0.982075	0.214503
528	45.6	63.972	548	0	16	17	14	15	15	15	16	17	14	15	15	15	O15371	ENST00000216190;ENST00000397177;ENST00000405442	EIF3S7;EIF3D	Eukaryotic translation initiation factor 3 subunit D;Eukaryotic translation initiation factor 3 subunit 7;eIF-3-zeta;eIF3 p66		12	0.996585	-0.0159907	12	1.70555	-0.0797578	12	1.71015	-0.0333592	14	1.1055	-0.0588507	14	0.85878	0.129968	14	0.924585	0.108546	22	1.8047	-0.0494861	22	0.36338	0.249817	22	0.621745	0.186113	10
531	3.5	95.05	856	4.359e-95	1	2	1	1	0	1	1	2	1	1	0	1	O15381-1;O15381;O15381-2;O15381-3	ENST00000281701;ENST00000340871;ENST00000361463;ENST00000391875	NVL	Nuclear valosin-containing protein-like
533	7.5	60.908	549	1.1656e-74	4	2	2	3	3	3	4	2	2	3	3	3	O00400	ENST00000359479;ENST00000392845	ACATN;SLC33A1;AT1	Acetyl-coenzyme A transporter 1;Solute carrier family 33 member 1
534	28.8	86.403	784	0	10	12	8	9	10	10	9	11	7	8	9	9	Q32MZ4-2;Q32MZ4;Q32MZ4-3;Q32MZ4-1	ENST00000244815;ENST00000289175;ENST00000392000	GCF2;LRRFIP1;TRIP	Leucine-rich repeat flightless-interacting protein 1;LRR FLII-interacting protein 1;TAR RNA-interacting protein;GC-binding factor 2											5	1.2321	0.102762	5	0.97733	0.428071	5	1.292	0.638616
535	32.1	18.637	165	4.2156e-81	0	3	1	1	3	1	0	3	1	1	3	1	O15392-2;O15392;O15392-1;O15392-3;O15392-4;O15392-5;O15392-6;O15392-7	ENST00000301633;ENST00000350051;ENST00000374948	IAP4;API4;BIRC5	Baculoviral IAP repeat-containing protein 5;Apoptosis inhibitor survivin;Apoptosis inhibitor 4
536	34.6	27.228	243	4.7168e-107	5	6	2	5	4	3	4	5	1	4	3	2	O95292-1;O95292	ENST00000265619;ENST00000395802	VAPB;UNQ484/PRO983	Vesicle-associated membrane protein-associated protein B/C;VAMP-B/VAMP-C
537	16.1	228.48	2024	0	13	17	2	5	12	9	13	17	2	5	12	9	Q15154-1;Q15154;Q15154-2	ENST00000325083;ENST00000325126	PCM1	Pericentriolar material 1 protein		8	1.02415	0.0336865	8	1.13105	-0.560609	8	1.261	-0.373558	11	1.0577	-0.116451	11	0.48486	-0.631882	11	0.51564	-0.688021	5	1.7279	-0.117708	5	0.21886	-0.551215	5	0.28425	-0.944684	5
538	45.5	34.352	312	0	10	12	10	9	11	9	10	12	10	9	11	9	Q12904	ENST00000358008;ENST00000394699;ENST00000394701	EMAP2;SCYE1;AIMP1	Aminoacyl tRNA synthetase complex-interacting multifunctional protein 1;Multisynthetase complex auxiliary component p43;Endothelial monocyte-activating polypeptide 2;EMAP-II;Small inducible cytokine subfamily E member 1		8	0.927825	-0.091594	8	2.34885	0.466838	8	2.08525	0.364285	7	1.1468	0.0382644	7	1.1074	0.493112	7	1.2138	0.513621	9	2.1825	0.270848	9	0.38962	0.260358	9	0.77044	0.526301	5
541	11.8	88.616	754	4.8772e-122	6	4	3	4	6	4	6	4	3	4	6	4	Q13427-1;Q13427;Q13427-2	ENST00000260970	PPIG	Peptidyl-prolyl cis-trans isomerase G;Cyclophilin G;Clk-associating RS-cyclophilin;CASP10		4	0.999935	-0.00608742	4	1.7308	0.0127251	4	1.63095	0.0140313	3	1.2291	0.0854316	3	0.78439	-0.0323585	3	0.87347	0.0559173
543	18.8	34.188	313	3.0746e-13	5	3	2	3	3	2	5	3	2	3	3	2	Q9Y6I9	ENST00000341333;ENST00000395057	UNQ337/PRO536;TEX264;ZSIG11	Testis-expressed sequence 264 protein;Putative secreted protein ZSIG11
544	51.8	15.789	141	2.6978e-92	4	5	4	2	5	5	4	5	4	2	5	5	Q9Y244	ENST00000380842	HSPC014;PNAS-110;HSPC036;POMP;C13orf12;UMP1	Proteasome maturation protein;Proteassemblin;Protein UMP1 homolog;Voltage-gated K channel beta subunit 4.1		4	1.359	0.431936	4	0.21923	-2.91492	4	0.28074	-2.49738	6	1.99265	0.769384	6	0.123457	-2.66006	6	0.14755	-2.51308	5	2.4407	0.351079	5	0.048095	-2.59409	5	0.07839	-2.76075
545	54.8	59.578	529	0	20	19	19	18	19	19	20	19	19	18	19	19	Q9Y2X3	ENST00000264279	HSPC120;NOP5;NOP58;NOL5	Nucleolar protein 58;Nucleolar protein 5		10	1.02315	0.0249705	10	1.99985	0.181284	10	1.9472	0.215624	10	1.19985	0.0678902	10	1.00762	0.395086	10	1.16625	0.442796	11	1.8082	-0.0207444	11	0.48419	0.65038	11	0.85533	0.632829	11
547	38.2	33.172	301	8.5657e-91	5	6	7	4	6	5	5	6	7	4	6	5	Q9Y314	ENST00000339093;ENST00000391853	CGI-25;NOSIP	Nitric oxide synthase-interacting protein;eNOS-interacting protein											4	1.4884	0.368511	4	0.256225	-1.47909	4	0.3501	-1.2118	4	3.76505	0.964542	4	0.13176	-1.09767	4	0.238065	-1.12528
548	19.9	33.005	297	1.3582e-72	3	3	3	1	4	2	3	3	3	1	4	2	Q9H2P9-5;Q9H2P9;Q9H2P9-1;Q9H2P9-4;Q9H2P9-2;Q9H2P9-3	ENST00000251160;ENST00000342173;ENST00000370105;ENST00000370109	AD-018;NPD015;CGI-30;HSPC143;DPH5	Diphthine synthase;Diphthamide biosynthesis methyltransferase
551	47.9	28.162	242	6.8302e-134	8	10	7	5	9	8	8	10	7	5	9	8	Q9Y2R9	ENST00000245539	MRPS7	28S ribosomal protein S7, mitochondrial;MRP-S7;bMRP-27a		3	1.1462	0.167518	3	0.77	-1.21993	3	0.98676	-0.638954	6	1.1643	-0.00831996	6	0.56953	-0.402342	6	0.63278	-0.36723	3	2.2848	0.255572	3	0.20436	-0.636704	3	0.41671	-0.179645	3
552	11.3	62.608	576	2.0105e-98	4	4	3	6	5	5	4	4	3	6	5	5	P38432	ENST00000240316	CLN80;COIL	Coilin;p80											5	1.0847	-0.0966113	5	0.57969	-0.428604	5	0.64943	-0.355776	5	1.6948	-0.144309	5	0.24662	-0.40297	5	0.38241	-0.554007	4
553	21.6	35.419	319	1.1288e-29	3	2	2	2	1	2	3	2	2	2	1	2	Q9Y2S2-1;Q9Y2S2;Q9Y2S2-2	ENST00000298248	CRYL1;CRY	Lambda-crystallin homolog		3	0.9436	-0.0965418	3	3.908	1.17306	3	3.8015	1.23556
554	38.2	82.593	744	0	20	20	16	14	21	17	20	20	16	14	21	17	P46459	ENST00000398238	NSF	Vesicle-fusing ATPase;N-ethylmaleimide-sensitive fusion protein;Vesicular-fusion protein NSF		12	1.0032	-0.00204801	12	2.43055	0.498142	12	2.26935	0.487417	9	1.1349	-0.0590212	9	1.1107	0.580663	9	1.3125	0.661095	11	1.7618	-0.0495676	11	0.39675	0.407359	11	0.6972	0.324378	11
556	28.5	112.89	1023	0	20	21	19	21	19	19	10	14	11	12	11	11	P05023-1;P05023;P05023-2	ENST00000295598;ENST00000339159	ATP1A1	Sodium/potassium-transporting ATPase subunit alpha-1;Na(+)/K(+) ATPase alpha-1 subunit		9	0.9916	0.000455524	9	1.0999	-0.672894	9	1.1448	-0.607536	14	1.2159	0.0743243	14	0.588645	-0.380891	14	0.71078	-0.284289	10	1.9892	0.13456	10	0.237325	-0.41533	10	0.41319	-0.310007	14
557	27.4	50.24	452	1.4075e-89	8	9	4	5	4	4	8	9	4	5	4	4	Q9NR50-1;Q9NR50;Q9NR50-2;Q9NR50-3	ENST00000360403	EIF2B3	Translation initiation factor eIF-2B subunit gamma;eIF-2B GDP-GTP exchange factor subunit gamma
559	7.8	56.252	487	4.6789e-13	2	2	1	0	3	0	2	2	1	0	3	0	Q9BVG9	ENST00000308020	PSS2;PTDSS2	Phosphatidylserine synthase 2;Serine-exchange enzyme II
560	40.7	32.745	285	1.1063e-127	6	4	3	3	2	3	6	3	2	3	2	2	Q9UIV1	ENST00000361272	CAF1;CNOT7	CCR4-NOT transcription complex subunit 7;CCR4-associated factor 1;BTG1-binding factor 1
562	16.8	43.196	386	1.8211e-46	2	4	2	3	3	2	2	4	2	2	3	2	Q9Y371-2;Q9Y371;Q9Y371-1	ENST00000212369;ENST00000370558	KIAA0491;CGI-61;SH3GLB1	Endophilin-B1;SH3 domain-containing GRB2-like protein B1;Bax-interacting factor 1											5	1.0745	-0.108636	5	0.61985	-0.366974	5	0.67275	-0.33779	3	1.8364	-0.036376	3	0.21669	-0.579542	3	0.36657	-0.620842
563	45.6	19.576	169	9.543e-63	7	6	8	8	7	7	7	6	8	8	7	7	P13073	ENST00000253452	COX4;COX4I1	Cytochrome c oxidase subunit 4 isoform 1, mitochondrial;Cytochrome c oxidase subunit IV isoform 1;Cytochrome c oxidase polypeptide IV																				4	2.1274	0.165028	4	0.24681	-0.18479	4	0.483265	0.0261427	3
564	13.4	66.194	621	1.2794e-43	4	4	4	1	3	5	3	2	2	1	2	3	O94842	ENST00000262709;ENST00000405508	KIAA0737;C14orf92;TOX4	TOX high mobility group box family member 4;Epidermal Langerhans cell protein LCP1		3	1.1668	0.22136	3	1.0503	-0.756276	3	1.4604	-0.182059	3	1.0767	-0.125349	3	0.52066	-0.606576	3	0.59819	-0.496719	3	1.3961	-0.434475	3	0.49618	0.501154	3	0.31219	-0.503908
566	28.3	24.211	205	3.3798e-59	4	4	3	4	5	4	4	4	3	4	5	4	Q9BYN8	ENST00000380325	C20orf193;MRPS26;RPMS13	28S ribosomal protein S26, mitochondrial;MRP-S26;MRP-S13											4	1.11425	-0.0756829	4	0.96553	0.322333	4	0.909795	0.127219	3	2.1521	0.141004	3	0.37474	0.396489	3	0.56753	0.118393	4
568	40.4	16.608	156	4.1737e-137	6	6	5	4	4	5	6	6	5	4	4	5	Q9Y237-2;Q9Y237;Q9Y237-1	ENST00000218432;ENST00000373669	PIN4	Peptidyl-prolyl cis-trans isomerase NIMA-interacting 4;Rotamase Pin4;PPIase Pin4;Peptidyl-prolyl cis/trans isomerase EPVH											3	0.85883	-0.419632	3	0.94016	0.334332	3	0.82166	-0.0681769
569	13.8	21.275	189	5.7782e-06	1	1	0	1	1	0	1	1	0	1	1	0	P05090	ENST00000343267	APOD	Apolipoprotein D
572	20.6	57.579	504	9.9125e-142	3	2	3	2	5	4	3	2	3	2	5	4	Q13217	ENST00000360638;ENST00000376795	DNAJC3;PRKRI;P58IPK	DnaJ homolog subfamily C member 3;Interferon-induced, double-stranded RNA-activated protein kinase inhibitor;Protein kinase inhibitor of 58 kDa;Protein kinase inhibitor p58
573	24.9	71.689	631	9.3182e-129	7	6	4	5	6	6	7	6	4	5	6	6	O60216	ENST00000297338	KIAA0078;NXP1;RAD21;HR21	Double-strand-break repair protein rad21 homolog;Nuclear matrix protein 1;SCC1 homolog		4	1.07105	0.115799	4	0.603315	-1.53061	4	0.621765	-1.3715	3	1.3529	0.230147	3	0.18994	-1.97875	3	0.29584	-1.44861	3	2.3175	0.340598	3	0.066415	-2.07046	3	0.18416	-1.29167
574	19.5	115.88	997	7.924e-151	7	9	6	4	7	7	7	9	6	4	7	7	O60313-2;O60313;O60313-1	ENST00000361510;ENST00000361908;ENST00000392438	KIAA0567;OPA1	Dynamin-like 120 kDa protein, mitochondrial;Optic atrophy protein 1;Dynamin-like 120 kDa protein, form S1																													3
575	17.1	39.283	346	1.145e-22	2	2	0	0	3	1	2	2	0	0	3	1	Q9Y5Y5-2;Q9Y5Y5;Q9Y5Y5-1	ENST00000241041;ENST00000378750	PEX16	Peroxisomal membrane protein PEX16;Peroxin-16;Peroxisomal biogenesis factor 16		4	1.00412	0.0120983	4	2.0255	0.193312	4	1.93165	0.147246
576	32.8	95.581	820	1.0931e-123	13	16	15	17	18	15	13	16	15	17	18	15	Q9BUQ8	ENST00000308025	DDX23	Probable ATP-dependent RNA helicase DDX23;DEAD box protein 23;100 kDa U5 snRNP-specific protein;U5-100kD;PRP28 homolog		7	1.0692	0.0921817	7	2.1781	0.385999	7	1.9346	0.228809	8	1.2681	0.15085	8	0.763865	0.0192621	8	0.916495	0.124609	10	2.3495	0.3022	10	0.22521	-0.610238	10	0.496625	0.0129053	7
578	34.5	38.926	342	4.9141e-227	4	8	5	3	8	4	4	8	5	3	8	4	P61962	ENST00000310827	DCAF7;WDR68;HAN11	WD repeat-containing protein 68;WD repeat-containing protein An11 homolog		3	1.2385	0.306508	3	0.44985	-1.86495	3	0.59894	-1.47006	5	1.6438	0.454929	5	0.23125	-1.79504	5	0.25221	-1.82208	3	1.2863	-0.609337	3	0.11379	-1.42299	3	0.16473	-1.73649
582	52.6	24.74	215	0	10	8	7	7	11	10	10	8	7	7	11	10	O75396		SEC22L1;SEC22B	Vesicle-trafficking protein SEC22b;SEC22 vesicle-trafficking protein homolog B;SEC22 vesicle-trafficking protein-like 1;ERS24;ERS-24		8	0.96455	-0.0460032	8	2.2034	0.329218	8	2.0097	0.297061	8	1.1723	0.00201212	8	0.90542	0.229591	8	1.04605	0.281791	8	2.0541	0.138014	8	0.321275	0.113597	8	0.64084	0.257798	14
583	9.2	54.557	479	1.4959e-33	2	4	1	1	4	1	2	4	1	1	4	1	Q9NQZ2	ENST00000254803	SAS10;CRLZ1;UTP3	Something about silencing protein 10;Disrupter of silencing SAS10;UTP3 homolog;Charged amino acid-rich leucine zipper 1
585	37.4	30.062	270	2.8897e-126	3	6	3	3	5	6	3	6	3	3	5	6	Q9NQ88	ENST00000179259	TIGAR;C12orf5	Probable fructose-2,6-bisphosphatase TIGAR;TP53-induced glycolysis and apoptosis regulator																				5	2.0798	0.201669	5	0.33868	-0.0243419	5	0.65712	0.418374
586	29.5	54.223	458	7.8495e-220	9	10	8	9	10	11	6	7	5	5	6	6	Q9Y383-1;Q9Y383;Q9Y383-2	ENST00000263545;ENST00000354926		Putative RNA-binding protein Luc7-like 2		7	0.97754	-0.0494416	7	1.7803	0.0302713	7	1.7641	0.127726	8	1.26585	0.141592	8	0.76397	0.0287931	8	0.90911	0.229705	6	1.78355	-0.0200834	6	0.35577	0.240437	6	0.620435	0.220446	4
587	16.4	35.198	318	1.182e-36	0	1	2	0	3	2	0	1	2	0	3	2	Q9Y385	ENST00000361333	NCUBE1;UBE2J1;HSPC153;CGI-76;HSPC205	Ubiquitin-conjugating enzyme E2 J1;Non-canonical ubiquitin-conjugating enzyme 1;Yeast ubiquitin-conjugating enzyme UBC6 homolog E;HSUBC6e
588	25.3	32.805	288	1.3229e-23	3	4	3	3	4	3	3	4	3	3	4	3	Q53H82	ENST00000276590	LACTB2;CGI-83	Beta-lactamase-like protein 2											4	1.1636	0.000881984	4	1.0805	0.485077	4	1.1228	0.435838	4	1.46665	-0.350266	4	0.55874	0.819738	4	0.860215	0.620328	3
589	38.1	38.298	339	4.8064e-94	6	8	6	5	8	7	6	8	6	5	8	7	Q9Y394-1;Q9Y394;Q9Y394-2	ENST00000216500;ENST00000360557	DHRS7A;CGI-86;UNQ285/PRO3448;DHRS7;RETSDR4	Dehydrogenase/reductase SDR family member 7;Retinal short-chain dehydrogenase/reductase 4		4	1.0068	0.0185952	4	2.18565	0.335639	4	2.30445	0.466515	5	1.1452	-0.0129359	5	0.97184	0.301825	5	1.076	0.346287	3	2.2197	0.29124	3	0.32571	-0.0272661	3	0.61425	0.162023	4
590	18.8	35.552	319	1.4359e-25	4	6	3	3	4	3	4	6	3	3	4	3	Q9Y399	ENST00000241600;ENST00000371785	MRPS2;CGI-91	28S ribosomal protein S2, mitochondrial;S2mt;MRP-S2		4	0.94207	-0.0729288	4	1.7986	0.0160548	4	1.61365	0.00418423	4	1.00682	-0.191497	4	0.82739	0.120671	4	0.84474	0.0192609	3	2.0566	0.188029	3	0.31295	-0.190982	3	0.60178	0.367927	4
591	29.7	10.758	91	0.00048997	0	2	0	0	2	3	0	2	0	0	2	3	Q9HD34	ENST00000330636	C6orf149;CGI-203;ISD11;LYRM4	LYR motif-containing protein 4
592	62.7	28.068	244	0	11	10	10	9	10	10	11	10	10	9	10	10	Q9Y224	ENST00000261700	CGI-99;C14orf166	UPF0568 protein C14orf166		11	1.0206	0.0368621	11	1.8441	0.0787665	11	1.8387	0.132409	6	1.1475	0.00199081	6	0.93504	0.294035	6	1.0355	0.344136	9	1.7439	-0.0277066	9	0.35528	0.178214	9	0.58661	0.308625	3
593	24.9	96.331	859	2.9128e-227	17	19	12	14	12	13	17	19	12	14	12	13	Q9GZR7	ENST00000330836	DDX24	ATP-dependent RNA helicase DDX24;DEAD box protein 24		11	1.1807	0.22619	11	0.68741	-1.2665	11	0.69868	-1.1754	13	1.6842	0.537247	13	0.20319	-1.82713	13	0.30466	-1.37016	6	1.80085	0.29743	6	0.118095	-1.55252	6	0.16443	-1.13594	9
595	32.8	20.683	192	2.8941e-89	2	5	2	4	4	3	2	5	2	4	4	3	Q9Y3B7	ENST00000310999	MRPL11;CGI-113	39S ribosomal protein L11, mitochondrial											4	1.1835	0.0112686	4	0.503175	-0.553891	4	0.5634	-0.525991	3	2.2981	0.454099	3	0.2205	-0.696992	3	0.44692	-0.0347769	3
596	17.7	31.484	282	1.3079e-22	3	3	2	4	3	3	3	3	2	4	3	3	Q9Y3B9	ENST00000366932	RRP15;KIAA0507;CGI-115	RRP15-like protein;Ribosomal RNA-processing protein 15		3	0.99998	-0.0180689	3	1.4555	-0.236327	3	1.4372	-0.200346										4	1.86215	-0.0384265	4	0.228695	-0.374398	4	0.378775	-0.465322
597	30.7	18.237	166	1.1144e-54	3	4	3	3	3	3	3	4	3	3	3	3	Q9Y3C6	ENST00000373699	CGI-124;UNQ2425/PRO4984;CYPL1;PPIL1	Peptidyl-prolyl cis-trans isomerase-like 1											5	1.1153	-0.0145161	5	0.96975	0.292792	5	0.95857	0.200114
599	49.7	17.663	163	5.7344e-97	3	4	2	1	3	2	3	4	2	1	3	2	Q9Y3D0	ENST00000299761	MIP18;HSPC118;CGI-128;FAM96B	UPF0195 protein FAM96B											3	1.4927	0.366304	3	0.12351	-2.66597	3	0.12271	-2.74499
600	17.2	38.963	344	5.607e-44	4	3	3	4	4	3	4	3	3	4	4	3	Q8NBM4-1;Q8NBM4;Q8NBM4-2;Q8NBM4-3;Q8NBM4-4	ENST00000325028;ENST00000355700;ENST00000376435;ENST00000403766	UBAC2;PSEC0110;PHGDHL1	Ubiquitin-associated domain-containing protein 2;Phosphoglycerate dehydrogenase-like protein 1		3	1.1889	0.209776	3	1.7298	0.0601686	3	1.9125	0.207781	4	1.17765	0.0247108	4	0.682885	-0.121191	4	0.820575	0.000484892	3	1.6533	-0.233906	3	0.33216	0.222545	3	0.47236	-0.0112438	4
603	24.3	16.937	152	1.017e-39	3	3	3	2	4	3	3	3	3	2	4	3	Q9Y3D6	ENST00000223136	FIS1;TTC11;CGI-135	Mitochondrial fission 1 protein;Fis1 homolog;Tetratricopeptide repeat protein 11;TPR repeat protein 11
604	39.1	27.013	243	4.243e-71	5	3	3	3	5	3	5	3	3	3	5	3	Q9HBH1	ENST00000288022	PDF1A;PDF	Peptide deformylase, mitochondrial;Polypeptide deformylase		4	1.0397	0.052706	4	1.4714	-0.214625	4	1.38635	-0.207829	3	1.168	-0.0179699	3	0.81173	0.160976	3	0.92978	0.189328	3	2.318	0.302549	3	0.29781	0.0391187	3	0.72269	0.478351	3
608	69.3	59.143	528	0	30	31	26	27	35	25	30	31	26	27	35	25	P54577	ENST00000373477	YARS	Tyrosyl-tRNA synthetase, cytoplasmic;Tyrosyl--tRNA ligase		12	0.974025	-0.0426474	12	1.76415	-0.0135807	12	1.7194	0.000371916	20	1.21075	0.0616318	20	0.844475	0.109625	20	0.978095	0.202882	11	1.9608	0.0589625	11	0.33297	0.181295	11	0.64845	0.280253	13
609	17.6	74.175	675	7.8256e-99	2	7	3	3	6	3	1	4	2	1	4	2	Q9UJS0	ENST00000265631	ARALAR2;SLC25A13	Calcium-binding mitochondrial carrier protein Aralar2;Mitochondrial aspartate glutamate carrier 2;Solute carrier family 25 member 13;Citrin
611	22.7	30.065	260	1.3067e-64	4	4	4	4	5	4	4	4	4	4	5	4	O95478	ENST00000296802	HUSSY-29;NSA2;TINP1	Ribosome biogenesis protein NSA2 homolog;TGF-beta-inducible nuclear protein 1;Hairy cell leukemia protein 1		4	1.4242	0.514595	4	0.458665	-1.9384	4	0.603935	-1.47366	6	1.32835	0.200857	6	0.179845	-2.07495	6	0.199215	-2.07885	4	1.52035	-0.295881	4	0.15991	-1.00688	4	0.151905	-1.88984	5
614	26.9	17.258	145	4.6896e-21	5	5	5	5	4	4	5	5	5	5	4	4	P61254;Q9UNX3	ENST00000293842;ENST00000334048;ENST00000265100	RPL26P1;RPL26L1;RPL26	60S ribosomal protein L26;60S ribosomal protein L26-like 1		7	0.94266	-0.0653043	7	1.9106	0.0610987	7	1.7958	0.0199205	8	1.0588	-0.10603	8	1.0358	0.384327	8	1.0446	0.26108	14	1.71055	-0.0767108	14	0.467185	0.523774	14	0.705795	0.370298	15
617	46.2	25.425	221	1.1583e-133	3	4	3	2	5	5	3	4	3	2	5	5	Q9UK41	ENST00000292510;ENST00000377348	VPS28	Vacuolar protein sorting-associated protein 28 homolog;ESCRT-I complex subunit VPS28;H-Vps28
618	23.3	44.2	399	1.1646e-32	6	5	6	5	6	5	4	3	4	3	3	3	Q9UJU2-1;Q9UJU2;Q9UJU2-3	ENST00000265165	LEF1	Lymphoid enhancer-binding factor 1;T cell-specific transcription factor 1-alpha
619	32	11.602	103	3.3263e-14	1	1	1	1	2	1	1	1	1	1	2	1	Q9UK45		LSM7	U6 snRNA-associated Sm-like protein LSm7		3	1.1887	0.271468	3	2.1588	0.234684	3	2.2538	0.466037	5	0.98499	-0.208603	5	1.2229	0.636249	5	1.1478	0.425501
621	19.1	20.368	178	1.3775e-13	2	3	1	1	2	2	2	3	1	1	2	2	P61599	ENST00000334982	NAT5;NAA20	N-acetyltransferase 5											3	1.2206	0.0814024	3	1.0111	0.373351	3	1.0247	0.233888
622	61.7	20.462	180	4.6594e-77	5	5	5	3	6	4	5	5	5	3	6	4	Q9Y221-1;Q9Y221;Q9Y221-2	ENST00000254940;ENST00000254941	HSPC031;OK/SW-cl.78;NIP7;OK/SW-cl.76;CGI-37;HSPC180	60S ribosome subunit biogenesis protein NIP7 homolog;KD93
623	4.5	66.228	583	5.1869e-08	1	2	1	1	2	0	1	2	1	1	2	0	Q8NHH9-1;Q8NHH9;Q8NHH9-2;Q8NHH9-3;Q8WXF7	ENST00000332337;ENST00000378954;ENST00000357032	ARL6IP2;ATL2	Atlastin-2;ADP-ribosylation factor-like protein 6-interacting protein 2;Atlastin-1;Guanine nucleotide-binding protein 3;GTP-binding protein 3;Brain-specific GTP-binding protein
624	49.3	32.895	298	0	17	17	17	13	16	13	5	7	6	4	7	5	P05141	ENST00000317881	SLC25A5;ANT2	ADP/ATP translocase 2;Adenine nucleotide translocator 2;ADP,ATP carrier protein 2;Solute carrier family 25 member 5;ADP,ATP carrier protein, fibroblast isoform
627	27.2	69.837	622	4.0036e-84	10	10	7	6	8	9	10	10	7	6	8	9	Q9UJV9	ENST00000330503	DDX41;ABS	Probable ATP-dependent RNA helicase DDX41;DEAD box protein 41;DEAD box protein abstrakt homolog		3	0.98865	-0.0164149	3	1.5633	-0.15005	3	1.3296	-0.284898	3	1.0779	-0.154416	3	0.60495	-0.291236	3	0.68392	-0.272855	4	1.6985	-0.165123	4	0.252715	-0.23578	4	0.40551	-0.442179	3
636	29.8	33.592	299	7.7242e-33	3	4	1	2	2	3	3	4	1	2	2	3	Q9UEE9-1;Q9UEE9	ENST00000283882	BCNT;CFDP1	Craniofacial development protein 1;Bucentaur
637	26.3	21.943	209	1.7213e-49	3	2	1	4	2	1	3	2	1	4	2	1	O14925;Q5SRD1	ENST00000260867;ENST00000374098	TIMM23;TIM23	Mitochondrial import inner membrane translocase subunit Tim23;Putative mitochondrial import inner membrane translocase subunit Tim23B		3	0.82016	-0.257348	3	0.68733	-1.3631	3	0.60251	-1.46266																			3
639	22.5	76.666	676	6.3024e-56	4	6	4	4	8	5	4	6	4	4	8	5	Q9BQ70	ENST00000263346	NULP1;FKSG26;KIAA1049;TCF25	Transcription factor 25;Nuclear localized protein 1											5	1.3325	0.200238	5	0.25714	-1.54757	5	0.2817	-1.54736
640	20.5	151.89	1341	6.0995e-216	14	16	11	11	14	14	14	16	11	11	14	14	Q9UKV3-1;Q9UKV3;Q9UKV3-2;Q9UKV3-3	ENST00000262710;ENST00000397341	ACINUS;ACIN1;KIAA0670	Apoptotic chromatin condensation inducer in the nucleus		8	0.92333	-0.1444	8	1.7512	0.0947905	8	1.2898	-0.367297	6	1.18645	0.0134554	6	0.885415	0.260383	6	1.02121	0.347216	3	1.9918	0.0649994	3	0.33105	0.112319	3	0.66892	0.312651	3
642	59.9	19.208	177	2.0366e-103	8	7	8	7	8	6	8	7	8	7	8	6	O43447	ENST00000304979	CYPH;CYP20;PPIH	Peptidyl-prolyl cis-trans isomerase H;U-snRNP-associated cyclophilin SnuCyp-20;Small nuclear ribonucleoprotein particle-specific cyclophilin H		6	1.7812	0.835024	6	1.386	-0.33695	6	1.6285	-0.0258511										6	3.20235	0.79661	6	0.35234	0.166137	6	0.67483	0.322197
646	18.9	119.94	1037	6.5725e-241	9	9	9	7	11	10	8	8	8	7	10	10	O15397	ENST00000256079	IPO8;RANBP8	Importin-8;Ran-binding protein 8		4	0.930845	-0.104816	4	1.78255	0.0219987	4	1.4751	-0.158465	5	1.0728	-0.0974941	5	0.74371	-0.00515418	5	0.69846	-0.104764	11	1.687	0.00117401	11	0.24555	-0.298129	11	0.3599	-0.44646	5
647	20.2	119.52	1038	0	14	10	10	8	12	10	13	9	9	8	11	10	O95373	ENST00000379719	RANBP7;IPO7	Importin-7;Ran-binding protein 7		9	0.88396	-0.149701	9	2.2149	0.423855	9	2.209	0.43837	9	1.1053	-0.0922815	9	1.0749	0.501351	9	1.1999	0.507183	6	1.7459	-0.0236825	6	0.4061	0.426423	6	0.67898	0.395842	5
648	10.1	77.959	703	1.7691e-80	3	2	1	4	3	3	3	2	1	4	3	3	O95352-1;O95352;O95352-2	ENST00000354449;ENST00000354956	APG7L;ATG7	Autophagy-related protein 7;APG7-like;Ubiquitin-activating enzyme E1-like protein
649	35.5	28.787	251	1.1305e-205	9	8	9	9	9	5	6	5	6	6	6	4	Q92688-1;Q92688;Q92688-2	ENST00000339399	APRIL;PHAPI2;ANP32B	Acidic leucine-rich nuclear phosphoprotein 32 family member B;Acidic protein rich in leucines;PHAPI2;Silver-stainable protein SSP29
650	28.7	21.614	188	1.6028e-39	3	3	3	4	3	6	3	3	3	4	3	6	O75915	ENST00000273258	PRAF3;HSPC127;JWA;ARL6IP5;PRA2;DERP11	PRA1 family protein 3;ADP-ribosylation factor-like protein 6-interacting protein 5;Glutamate transporter EAAC1-interacting protein;GTRAP3-18;Prenylated Rab acceptor protein 2;Protein JWa;Dermal papilla-derived protein 11;JM5;Putative MAPK-activating protein PM27;Cytoskeleton-related vitamin A-responsive protein											3	1.1167	-0.0907956	3	0.74982	0.0856822	3	0.85657	0.097306	3	2.1315	0.139965	3	0.22212	-0.473333	3	0.44414	-0.257882	3
653	55.4	23.277	213	0	9	6	7	7	9	9	9	6	7	7	9	9	P48047	ENST00000290299	ATP5O;ATPO	ATP synthase subunit O, mitochondrial;Oligomycin sensitivity conferral protein		28	0.98218	-0.036278	28	2.41835	0.511133	28	2.2806	0.515441	16	1.08255	-0.0996195	16	1.1442	0.546929	16	1.24375	0.52396	38	1.78645	-0.0883278	38	0.47305	0.588375	38	0.77219	0.528297	8
654	19.3	51.529	460	8.3243e-37	1	2	1	0	2	2	1	2	1	0	2	2	Q9NWZ3	ENST00000356669	IRAK4	Interleukin-1 receptor-associated kinase 4;NY-REN-64 antigen
656	31.1	15.512	151	2.1432e-105	3	3	3	3	2	3	3	3	3	3	2	3	Q9Y6H1;Q5T1J5	ENST00000359914;ENST00000395422;ENST00000338392	C7orf17;AAG10;CHCHD2	Coiled-coil-helix-coiled-coil-helix domain-containing protein 2, mitochondrial;HCV NS2 trans-regulated protein;Aging-associated gene 10 protein;Coiled-coil-helix-coiled-coil-helix domain-containing protein 9, mitochondrial
657	40.7	56.578	523	5.9726e-182	15	15	10	13	13	11	14	14	9	12	12	10	Q9Y6G9	ENST00000273130	DYNC1LI1;DNCLI1	Cytoplasmic dynein 1 light intermediate chain 1;Dynein light intermediate chain 1, cytosolic
658	30.8	34.324	312	8.2902e-78	5	5	5	4	7	5	5	5	5	4	7	5	Q53GQ0	ENST00000278353	HSD17B12	Estradiol 17-beta-dehydrogenase 12;17-beta-hydroxysteroid dehydrogenase 12;3-ketoacyl-CoA reductase		3	1.0286	0.0280945	3	2.0272	0.254337	3	2.2693	0.47534	3	1.0624	-0.121257	3	0.99208	0.389179	3	1.0242	0.31232
659	49.1	68.303	617	0	18	19	15	15	23	17	18	19	15	15	23	17	P38606	ENST00000273398	VPP2;ATP6V1A1;ATP6A1;ATP6V1A	V-type proton ATPase catalytic subunit A;Vacuolar proton pump subunit alpha;V-ATPase 69 kDa subunit;Vacuolar ATPase isoform VA68		22	0.944225	-0.0733396	22	2.33525	0.399668	22	2.35285	0.482102	25	1.1622	0.0264373	25	0.94575	0.2755	25	1.0404	0.282545	22	1.83055	0.0124356	22	0.325725	-1.36346e-05	22	0.550435	0.0837097	15
660	39.3	24.34	219	2.6581e-48	3	7	4	0	6	2	3	7	4	0	6	2	Q9Y296	ENST00000359005	HSPC172;SBDN;CGI-104;PTD009;TRAPPC4	Trafficking protein particle complex subunit 4;Synbindin;TRS23 homolog;Hematopoietic stem/progenitor cell protein 172											7	1.2345	0.074527	7	0.30511	-1.30058	7	0.34089	-1.27137	4	1.53795	-0.252486	4	0.235085	-0.348521	4	0.26612	-1.01882
661	34.2	42.315	386	2.4926e-79	6	8	8	6	7	6	6	8	8	6	7	6	Q9Y570-1;Q9Y570;Q9Y570-2	ENST00000328257;ENST00000398456	PME1;PRO0750;PPME1;PP2593	Protein phosphatase methylesterase 1		3	1.0516	0.0733351	3	2.1279	0.344197	3	2.0808	0.361715	6	1.14075	-0.0266626	6	0.86927	0.209762	6	0.9411	0.178094	9	1.8907	0.0115834	9	0.27728	-0.190692	9	0.52238	-0.079395	6
662	19.5	29.426	257	9.5205e-35	3	4	3	3	3	3	3	4	3	3	3	3	Q9UMY1-1;Q9UMY1	ENST00000259969	NOL7;NOP27;C6orf90	Nucleolar protein 7;Nucleolar protein of 27 kDa
663	19.3	15.864	140	2.2995e-22	3	3	2	3	3	2	3	3	2	3	3	2	Q9UKR5	ENST00000256319	C14orf1;x0006;AD-011;HSPC288	Probable ergosterol biosynthetic protein 28
664	9.8	56.026	488	5.541e-85	2	3	2	1	3	3	2	3	2	1	3	3	Q9UL15-2;Q9UL15;Q9UL15-1	ENST00000299204;ENST00000337322	KIAA0873;BAG5	BAG family molecular chaperone regulator 5;Bcl-2-associated athanogene 5
666	52.9	49.924	448	0	17	16	17	17	17	17	0	0	0	1	0	0	P68366	ENST00000248437	TUBA4A;TUBA1	Tubulin alpha-4A chain;Tubulin alpha-1 chain;Alpha-tubulin 1;Testis-specific alpha-tubulin;Tubulin H2-alpha		31	0.86823	-0.187496	31	2.0939	0.27573	31	1.7586	0.0819378	29	0.99904	-0.214618	29	0.99711	0.366123	29	0.97385	0.193004	70	1.6325	-0.18215	70	0.43217	0.47471	70	0.639155	0.241164	21
667	72.4	49.83	445	0	23	25	24	21	25	25	1	1	1	1	1	1	P68371	ENST00000340384	TUBB4B;TUBB2C	Tubulin beta-2C chain;Tubulin beta-2 chain
668	40.9	24.347	225	1.7983e-205	9	7	5	5	5	7	9	7	5	5	5	7	Q9UL25	ENST00000261263	RAB21;KIAA0118	Ras-related protein Rab-21		6	1.01448	0.0379191	6	1.7819	0.0310469	6	1.6726	0.0208821	8	1.29065	0.139785	8	0.782005	0.0747067	8	0.897105	0.136771	5	2.0218	0.303942	5	0.28266	-0.32607	5	0.56889	0.266726	5
670	8.2	59.573	526	5.0636e-18	5	4	1	3	3	2	5	4	1	3	3	2	Q9UKS7-1;Q9UKS7;Q9UKS7-2	ENST00000342002;ENST00000374319	HELIOS;ZNFN1A2;IKZF2	Zinc finger protein Helios;Ikaros family zinc finger protein 2		6	0.972005	-0.0334997	6	1.80985	0.0579103	6	1.6256	-0.0371365	8	1.143	-0.0174297	8	0.80501	0.103988	8	0.85736	0.126969										7
671	32	19.916	181	5.4283e-126	4	4	4	4	4	4	4	4	4	4	4	4	Q9UK76-2;Q9UK76;Q9UK76-1;Q9UK76-3	ENST00000304834;ENST00000356033;ENST00000392573;ENST00000409753	HN1;ARM2	Hematological and neurological expressed 1 protein;Androgen-regulated protein 2		4	1.01664	0.0485306	4	0.94929	-0.701387	4	0.959415	-0.687976	4	1.2171	0.046555	4	0.379685	-0.843523	4	0.421155	-0.873273										7
672	51.7	73.68	679	0	25	30	25	24	30	27	25	30	25	24	30	27	P38646	ENST00000297185	GRP75;HSPA9;HSPA9B	Stress-70 protein, mitochondrial;75 kDa glucose-regulated protein;GRP 75;Heat shock 70 kDa protein 9;Peptide-binding protein 74;Mortalin		36	0.987505	-0.017798	36	1.8017	0.0173813	36	1.7308	0.0692086	47	1.134	-0.0282362	47	0.80812	0.032097	47	0.8872	0.0360682	50	1.8642	0.0381202	50	0.317395	0.0371002	50	0.551635	0.0723874	41
675	52.8	56.5	511	0	14	15	18	12	18	16	14	15	18	12	18	16	P21281	ENST00000276390	VPP3;ATP6B2;ATP6V1B2	V-type proton ATPase subunit B, brain isoform;Vacuolar proton pump subunit B 2;Endomembrane proton pump 58 kDa subunit;HO57		10	0.92766	-0.0999247	10	2.0251	0.183351	10	1.8542	0.144101	15	1.1587	0.00815906	15	0.74855	0.0146037	15	0.80152	-0.0174227	17	1.8648	0.0251592	17	0.29988	-0.0983902	17	0.4972	-0.0946326	18
676	37.7	43.941	382	3.7338e-189	11	9	5	6	8	7	10	9	5	6	8	7	P21283	ENST00000395862	ATP6V1C1;VATC;ATP6C;ATP6D	V-type proton ATPase subunit C 1;Vacuolar proton pump subunit C 1		3	0.97181	-0.0694416	3	1.5001	-0.199805	3	1.543	-0.0597776	3	1.2163	0.0304833	3	0.61231	-0.273301	3	0.77653	-0.0412876
677	28.5	77.485	684	6.6597e-157	11	12	10	10	13	9	11	12	10	10	13	9	Q9UKF6	ENST00000238112	CPSF73;CPSF3	Cleavage and polyadenylation specificity factor subunit 3;Cleavage and polyadenylation specificity factor 73 kDa subunit;mRNA 3'-end-processing endonuclease CPSF-73		5	0.97514	-0.0152743	5	1.4527	-0.288395	5	1.3643	-0.313145	7	1.1126	-0.040814	7	0.60878	-0.266036	7	0.69239	-0.256205	5	1.6858	-0.101206	5	0.23596	-0.384888	5	0.4189	-0.343006	5
680	23	19.108	174	9.2468e-46	1	3	4	3	3	4	1	3	4	3	3	4	O43598	ENST00000230431	C6orf108;RCL	Deoxyribonucleoside 5'-monophosphate N-glycosidase;c-Myc-responsive protein Rcl											6	1.2294	0.103292	6	1.1496	0.648047	6	1.41995	0.727624	9	2.2848	0.364825	9	0.4804	0.557085	9	0.91718	0.929012	4
681	39.9	135.65	1197	0	31	36	28	29	35	29	31	36	28	29	35	29	O95347-1;O95347;O95347-2	ENST00000286398;ENST00000303219;ENST00000374787;ENST00000374793	SMC2L1;CAPE;SMC2;PRO0324	Structural maintece of chromosomes protein 2;Chromosome-associated protein E;XCAP-E homolog		12	0.995165	0.000556732	12	1.3722	-0.392163	12	1.2407	-0.418792	14	1.1552	-0.0178547	14	0.64077	-0.270418	14	0.6912	-0.292419	13	1.6104	-0.162388	13	0.27233	-0.247937	13	0.43618	-0.300673	12
682	43.7	273.6	2335	0	70	68	56	56	67	55	70	68	56	56	67	55	Q6P2Q9	ENST00000304992	PRPF8;PRPC8	Pre-mRNA-processing-splicing factor 8;Splicing factor Prp8;PRP8 homolog;220 kDa U5 snRNP-specific protein;p220		59	0.98744	-0.0102256	59	1.6174	-0.0901847	59	1.5724	-0.0446611	57	1.1909	0.0381259	57	0.78672	0.0411672	57	0.90558	0.111936	53	1.9145	0.0544181	53	0.32966	0.0782682	53	0.59808	0.185795	50
683	23.7	64.001	596	2.5607e-81	8	7	5	5	8	5	8	7	5	5	8	5	Q96HC4	ENST00000317968	ENH;L9;PDLIM5	PDZ and LIM domain protein 5;Enigma homolog;Enigma-like PDZ and LIM domains protein
685	33	48.076	424	9.0173e-97	7	6	7	3	6	9	7	6	7	3	6	9	O95630	ENST00000339566;ENST00000394070;ENST00000394073;ENST00000409707	AMSH;STAMBP	STAM-binding protein;Associated molecule with the SH3 domain of STAM											3	1.141	-0.0116442	3	0.73708	-0.0776246	3	0.85689	0.0310198
687	14.4	60.611	534	5.1337e-79	3	2	3	1	3	0	3	2	3	1	3	0	Q9BUI4	ENST00000334163	POLR3C	DNA-directed RNA polymerase III subunit RPC3;DNA-directed RNA polymerase III subunit C;DNA-directed III 62 kDa polypeptide;RPC62
689	6.3	35.66	318	7.7653e-113	2	1	2	1	2	1	2	1	2	1	2	1	P03886	ENST00000361390	ND1;MTND1;NADH1;MT-ND1	NADH-ubiquinone oxidoreductase chain 1;NADH dehydrogenase subunit 1
695	47.3	80.699	710	0	20	20	17	16	22	18	20	20	17	16	22	18	P48147	ENST00000369110	PEP;PREP	Prolyl endopeptidase;Post-proline cleaving enzyme		11	0.95355	-0.0772787	11	2.4057	0.552676	11	2.4457	0.610854	10	1.17875	0.0221697	10	1.18905	0.630114	10	1.3078	0.647931	8	1.8255	0.0467429	8	0.446065	0.419507	8	0.809885	0.68663	9
696	49.5	31.512	279	1.52e-87	9	8	5	7	7	8	9	8	5	7	7	8	P54709	ENST00000286371	ATP1B3	Sodium/potassium-transporting ATPase subunit beta-3;Sodium/potassium-dependent ATPase subunit beta-3		6	1.0366	0.0577173	6	1.1749	-0.540856	6	1.23465	-0.384079	7	1.1325	-0.0199885	7	0.59052	-0.390687	7	0.67062	-0.343015	4	1.6664	-0.120096	4	0.284365	-0.236486	4	0.43238	-0.299131	10
698	8.3	63.306	557	6.3607e-30	1	4	2	1	3	2	1	4	2	1	3	2	Q9ULM6;Q96LI5-1;Q96LI5;Q96LI5-2	ENST00000261951;ENST00000393356;ENST00000393358;ENST00000264903	CCR4B;KIAA1194;CCR4;CNOT6L;CNOT6	CCR4-NOT transcription complex subunit 6;Carbon catabolite repressor protein 4 homolog;CCR4 carbon catabolite repression 4-like;Cytoplasmic deadenylase;CCR4-NOT transcription complex subunit 6-like;Carbon catabolite repressor protein 4 homolog B
699	15.7	39.609	363	1.6697e-63	4	5	5	3	6	6	3	3	3	2	4	4	P54725	ENST00000316856	RAD23A	UV excision repair protein RAD23 homolog A		5	1.0296	0.0103977	5	1.6791	-0.0675916	5	1.8198	0.119275	11	1.1578	-0.0148036	11	0.80894	0.0754008	11	0.88836	0.0742748	7	2.2696	0.299177	7	0.28174	-0.0972229	7	0.51982	-0.0350051	5
700	43	43.171	409	4.8474e-245	8	8	7	5	9	8	7	6	5	4	7	6	P54727	ENST00000358015	RAD23B	UV excision repair protein RAD23 homolog B;XP-C repair-complementing complex 58 kDa protein		7	0.96155	-0.0614656	7	1.7923	0.123356	7	1.6985	0.0832022	5	1.4077	0.239941	5	0.71119	-0.13042	5	0.82545	-0.0778791	10	1.94145	0.173689	10	0.276265	-0.321985	10	0.49457	0.176037	4
701	8.8	59.473	521	1.1249e-06	2	3	2	2	3	3	2	3	2	2	3	3	Q7L1T6	ENST00000369681	CYB5R4;NCB5OR	Cytochrome b5 reductase 4;Flavohemoprotein b5/b5R;cb5/cb5R;N-terminal cytochrome b5 and cytochrome b5 oxidoreductase domain-containing protein
702	41.1	101.11	900	0	25	23	17	19	22	22	25	23	17	19	22	22	P56192	ENST00000262027	MARS	Methionyl-tRNA synthetase, cytoplasmic;Methionine--tRNA ligase		34	1.0099	0.00917666	34	2.1054	0.278332	34	2.03175	0.327348	30	1.1088	-0.0848522	30	1.13575	0.636872	30	1.27775	0.616356	23	1.8949	0.0195181	23	0.49471	0.71792	23	0.87785	0.729458	42
703	9.1	85.076	755	5.9747e-103	4	1	2	1	2	4	4	1	2	1	2	4	Q9UJX4-1;Q9UJX4	ENST00000261819;ENST00000344395	APC5;ANAPC5	Anaphase-promoting complex subunit 5;Cyclosome subunit 5
704	51.6	51.855	475	0	17	18	20	18	19	20	1	1	1	1	1	1	Q01518-1;Q01518	ENST00000340450;ENST00000372792;ENST00000372805	CAP1;CAP	Adenylyl cyclase-associated protein 1
705	10.9	172.61	1541	1.5672e-119	7	8	5	3	9	5	6	8	5	3	9	5	P33527-9;P33527;P33527-1;P33527-2;P33527-3;P33527-5;P33527-4;P33527-6;P33527-7;P33527-8	ENST00000345148;ENST00000346370;ENST00000349029;ENST00000351154;ENST00000399408;ENST00000399410	ABCC1;MRP1;MRP	Multidrug resistance-associated protein 1;ATP-binding cassette sub-family C member 1;Leukotriene C(4) transporter
707	60.8	35.594	309	0	9	11	10	11	10	11	7	10	8	9	9	9	P67775;P62714	ENST00000231504;ENST00000221138;ENST00000397308;ENST00000406655	PPP2CA	Serine/threonine-protein phosphatase 2A catalytic subunit alpha isoform;Replication protein C;Serine/threonine-protein phosphatase 2A catalytic subunit beta isoform		19	0.93675	-0.0754793	19	1.352	-0.401498	19	1.2087	-0.507945	15	1.0515	-0.11077	15	0.58117	-0.436857	15	0.61385	-0.516083	23	1.6952	-0.0202214	23	0.21929	-0.564946	23	0.34015	-0.640815	20
708	29.5	35.845	315	6.0995e-64	5	5	3	4	3	5	5	5	3	4	3	5	Q9NR28-1;Q9NR28;Q9NR28-2	ENST00000267169;ENST00000342392	SMAC;DIABLO	Diablo homolog, mitochondrial;Second mitochondria-derived activator of caspase;Direct IAP-binding protein with low pI		6	0.96478	-0.042275	6	1.7639	-0.0790318	6	1.8458	0.0814926	5	1.1197	-0.035058	5	0.89303	0.194837	5	0.96294	0.138694										5
709	21	117.57	1028	1.4764e-73	9	11	7	6	11	8	9	11	7	6	11	8	Q9H4L7-2;Q9H4L7;Q9H4L7-1	ENST00000354268;ENST00000359052	SMARCAD1;KIAA1122	SWI/SNF-related matrix-associated actin-dependent regulator of chromatin subfamily A containing DEAD/H box 1;ATP-dependent helicase 1
710	28.9	22.876	204	4.9313e-177	5	6	6	5	5	6	5	6	6	5	5	6	P46782	ENST00000196551	RPS5	40S ribosomal protein S5;40S ribosomal protein S5, N-terminally processed		21	1.0028	0.0102541	21	1.875	0.11675	21	1.8342	0.207208	25	1.1361	-0.00806236	25	0.97166	0.372806	25	1.0899	0.3754	23	1.7567	-0.0258827	23	0.42797	0.32035	23	0.77395	0.72789	25
712	41.2	18.898	165	3.1541e-187	6	7	8	6	6	6	6	7	8	6	6	6	P46783;Q9NQ39	ENST00000326199;ENST00000344700;ENST00000217256	RPS10	40S ribosomal protein S10;Putative 40S ribosomal protein S10-like protein		18	1.00425	0.0116178	18	1.83775	0.0454932	18	1.81115	0.125054	21	1.1734	0.0197153	21	0.93604	0.245924	21	1.0451	0.289704	21	1.8083	0.00531825	21	0.43157	0.432093	21	0.74155	0.423365	16
713	21.8	11.38	101	2.0822e-07	2	3	2	2	2	3	2	3	2	2	2	3	Q9BTM9	ENST00000372853	URM1;C9orf74	Ubiquitin-related modifier 1 homolog
714	17	66.526	594	2.3098e-123	7	5	5	3	7	5	7	5	5	3	7	5	Q6UN15-1;Q6UN15;Q6UN15-4;Q6UN15-3	ENST00000306932;ENST00000337488;ENST00000358575	RHE;FIP1;FIP1L1	Pre-mRNA 3'-end-processing factor FIP1;Factor interacting with PAP;FIP1-like 1;Rearranged in hypereosinophilia		6	0.914415	-0.149284	6	1.81875	0.0781464	6	1.53395	-0.105816										3	2.9009	0.633576	3	0.23602	-0.312867	3	0.42836	-0.303854
715	24.3	40.513	358	6.7797e-186	4	5	4	4	5	5	4	5	4	4	5	5	Q9UBS4	ENST00000265028	EDJ;ERJ3;PSEC0121;HDJ9;DNAJB11;UNQ537/PRO1080	DnaJ homolog subfamily B member 11;ER-associated dnaJ protein 3;ERj3p;ERdj3;ER-associated Hsp40 co-chaperone;ER-associated DNAJ;HEDJ;hDj9;PWP1-interacting protein 4;APOBEC1-binding protein 2
717	60.4	57.293	520	0	13	14	15	10	14	16	13	14	15	10	14	16	Q01581	ENST00000325110	HMGCS1;HMGCS	Hydroxymethylglutaryl-CoA synthase, cytoplasmic;3-hydroxy-3-methylglutaryl coenzyme A synthase		10	1.0372	0.0420691	10	0.492925	-1.89344	10	0.48348	-1.80118	9	1.0864	-0.112877	9	0.39244	-1.03458	9	0.34626	-1.3622	8	1.93295	0.0156625	8	0.1702	-0.930003	8	0.265065	-1.01888	4
718	37.2	85.652	747	7.6993e-131	6	15	8	8	15	10	6	15	8	8	15	10	Q9ULW0	ENST00000300403;ENST00000340513	DIL2;C20orf1;TPX2;HCA519;C20orf2	Targeting protein for Xklp2;Restricted expression proliferation-associated protein 100;Differentially expressed in cancerous and non-cancerous lung cells 2;Protein fls353;Hepatocellular carcinoma-associated antigen 519																													3
719	29.1	98.398	889	0	16	18	10	13	19	14	16	18	10	13	19	14	P21399	ENST00000309951;ENST00000379923	ACO1;IREB1	Cytoplasmic aconitate hydratase;Citrate hydro-lyase;Iron-responsive element-binding protein 1;Iron regulatory protein 1;Ferritin repressor protein		8	1.00353	-0.00204801	8	2.29895	0.395925	8	2.23015	0.462502	7	1.0881	-0.106872	7	1.2167	0.673404	7	1.377	0.757088	5	1.8609	0.0402807	5	0.45094	0.50641	5	0.84446	0.67389	7
723	48.1	70.67	636	0	23	21	21	17	22	22	12	11	13	9	13	12	P11940-1;P11940;P11940-2;Q9H361	ENST00000318607;ENST00000347137;ENST00000281589	PABPC2;PABP1;PAB1;PABPC1	Polyadenylate-binding protein 1;Polyadenylate-binding protein 3;Testis-specific poly(A)-binding protein		10	0.989805	-0.0124267	10	1.8836	0.0501309	10	1.73595	0.100203	15	1.0723	-0.0907653	15	0.95976	0.29164	15	1.0321	0.325046	15	1.6843	-0.130681	15	0.44186	0.454289	15	0.71897	0.407782	15
724	79.8	11.514	114	3.6861e-137	2	4	3	3	3	3	2	4	3	3	3	3	P05386	ENST00000260379	RRP1;RPLP1	60S acidic ribosomal protein P1
726	73.9	11.665	115	0	7	6	6	6	5	6	7	6	6	6	5	6	P05387	ENST00000321153	D11S2243E;RPLP2;RPP2	60S acidic ribosomal protein P2;Renal carcinoma antigen NY-REN-44
727	51.4	34.273	317	0	15	15	15	14	16	15	15	15	15	14	16	15	P05388;Q8NHW5	ENST00000228306;ENST00000392514	RPLP0	60S acidic ribosomal protein P0;L10E;60S acidic ribosomal protein P0-like		6	0.876385	-0.166347	6	1.89885	0.0587411	6	1.7517	0.0560005	7	1.1212	-0.0354955	7	1.103	0.427677	7	1.2225	0.489329	4	1.86125	0.00759964	4	0.514025	0.691034	4	0.88845	0.669638	7
728	12.9	53.027	482	1.5186e-63	5	4	5	5	5	6	2	2	3	2	2	3	Q9UKL0	ENST00000262241	KIAA0071;RCOR;RCOR1	REST corepressor 1;Protein CoREST
731	40.9	37.432	335	1.2001e-209	10	13	9	10	12	12	10	13	9	10	12	12	O76003	ENST00000331244;ENST00000368644	HUSSY-22;GLRX3;TXNL2;PICOT	Glutaredoxin-3;Thioredoxin-like protein 2;PKC-interacting cousin of thioredoxin;PKC-theta-interacting protein		3	1.0089	-0.0166343	3	2.2297	0.343051	3	1.9409	0.238509	3	1.1025	-0.0771308	3	0.99339	0.373351	3	1.0868	0.333328	3	1.8413	-0.0232749	3	0.37842	0.366627	3	0.67118	0.307891
733	64.1	22.417	198	1.2883e-72	5	6	7	5	8	7	5	6	7	5	8	7	O15498	ENST00000223369	YKT6	Synaptobrevin homolog YKT6		5	0.91718	-0.119047	5	1.7504	-0.0172904	5	1.7211	-0.00250636										7	2.0172	0.101368	7	0.25361	-0.277269	7	0.47675	-0.167088	3
735	19.9	48.227	443	1.0482e-199	9	9	8	8	7	6	7	7	6	6	5	5	Q07666-1;Q07666;Q07666-2;Q07666-3	ENST00000307714;ENST00000327300;ENST00000355201	SAM68;KHDRBS1	KH domain-containing, RNA-binding, signal transduction-associated protein 1;p21 Ras GTPase-activating protein-associated p62;GAP-associated tyrosine phosphoprotein p62;Src-associated in mitosis 68 kDa protein;p68		3	1.2601	0.362029	3	0.12969	-3.82041	3	0.13343	-3.61058	3	1.351	0.263603	3	0.44381	-0.829537	3	0.81977	0.00929907
737	11.3	52.356	451	4.8914e-31	3	3	3	2	3	2	3	3	3	2	3	2	O95363	ENST00000274680;ENST00000324331	FARS2;FARS1;HSPC320	Phenylalanyl-tRNA synthetase, mitochondrial;Phenylalanine--tRNA ligase
738	11.3	26.352	230	2.6851e-59	2	2	2	2	2	2	2	2	2	2	2	2	Q15125	ENST00000276096	EBP	3-beta-hydroxysteroid-Delta(8),Delta(7)-isomerase;Cholestenol Delta-isomerase;Delta(8)-Delta(7) sterol isomerase;Emopamil-binding protein		12	0.95189	-0.0423718	12	2.1915	0.294308	12	2.00265	0.271407	3	1.0587	-0.0996119	3	1.1598	0.590292	3	1.2207	0.563399	3	1.7754	0.911124	3	0.53518	0.431958	3	0.94712	1.15651	7
739	70.6	42.009	377	0	15	20	15	13	18	15	0	0	1	0	0	1	P62736;P63267	ENST00000224784;ENST00000345517;ENST00000409624	ACTG2;ACTSA;ACTA2;ACTVS;ACTA3;GIG46;ACTSG;ACTL3	Actin, aortic smooth muscle;Alpha-actin-2;Cell growth-inhibiting gene 46 protein;Actin, gamma-enteric smooth muscle;Smooth muscle gamma-actin;Gamma-2-actin;Alpha-actin-3		5	0.89528	-0.153461	5	2.3611	0.39168	5	2.3427	0.481155	8	1.142	0.00246677	8	0.936435	0.207497	8	0.982105	0.140495	12	1.5546	-0.204974	12	0.24101	-0.393877	12	0.357725	-0.547062	7
740	12	119.1	1083	3.6401e-136	2	5	3	2	5	4	1	5	2	1	4	3	Q9Y666-1;Q9Y666	ENST00000264930;ENST00000343658	SLC12A7;KCC4	Solute carrier family 12 member 7;Electroneutral potassium-chloride cotransporter 4;K-Cl cotransporter 4
741	31	54.972	490	2.4346e-282	9	11	9	11	13	11	9	11	9	11	13	11	O76021	ENST00000396503	CATX11;L12;PBK1;RSL1D1;CSIG	Ribosomal L1 domain-containing protein 1;Cellular senescence-inhibited gene protein;Protein PBK1;CATX-11		3	0.98897	0.0111155	3	1.9827	0.107835	3	1.913	0.181188	5	1.0759	-0.0635942	5	0.99875	0.390389	5	1.089	0.329123	6	1.63705	-0.207188	6	0.40733	0.179876	6	0.577035	0.291381	3
743	24	69.223	633	3.9609e-102	7	10	5	5	9	7	7	10	5	5	9	7	O76031	ENST00000300107	CLPX	ATP-dependent Clp protease ATP-binding subunit clpX-like, mitochondrial
744	13.6	42.321	376	9.5443e-23	2	2	2	3	3	3	2	2	2	3	3	3	Q9H4I3-1;Q9H4I3;Q9H4I3-2	ENST00000303434;ENST00000380909;ENST00000395827;ENST00000395829	TTG2;PP2447;TRABD	TraB domain-containing protein
747	9.5	39.109	338	9.3405e-103	2	1	2	0	2	1	2	1	2	0	2	1	O76075-1;O76075;O76075-2	ENST00000338895;ENST00000341385;ENST00000378209;ENST00000378212	CAD;DFFB;DFF40;DFF2	DNA fragmentation factor subunit beta;DNA fragmentation factor 40 kDa subunit;Caspase-activated deoxyribonuclease
748	10.3	116.85	1024	4.4696e-64	7	4	3	3	4	5	7	4	3	3	4	5	Q9UII4	ENST00000264350	CEBP1;CEB1;HERC5	Probable E3 ubiquitin-protein ligase HERC5;HECT domain and RCC1-like domain-containing protein 5;Cyclin-E-binding protein 1
752	20.4	85.225	759	6.7112e-96	7	9	9	6	8	8	7	9	9	6	8	8	Q9UHB6-1;Q9UHB6;Q9UHB6-2;Q9UHB6-3	ENST00000341247;ENST00000394943	SREBP3;EPLIN;LIMA1;PP624	LIM domain and actin-binding protein 1;Epithelial protein lost in neoplasm											6	1.16225	0.0124259	6	0.621315	-0.325149	6	0.726815	-0.207507	4	1.9934	0.0912257	4	0.168955	-0.801619	4	0.294695	-0.776395
753	44.9	44.259	399	2.6846e-255	5	7	4	4	7	4	5	7	4	4	7	4	Q9NYB0	ENST00000300086	PP8000;TERF2IP;RAP1;DRIP5	Telomeric repeat-binding factor 2-interacting protein 1;TRF2-interacting telomeric protein Rap1											6	1.66295	0.511475	6	0.090858	-3.04668	6	0.166935	-2.31265
755	75.1	22.171	201	0	11	12	9	10	9	11	4	5	4	4	4	5	Q9H0U4;Q92928	ENST00000311481	RAB1B	Ras-related protein Rab-1B;Putative Ras-related protein Rab-1C
756	40.9	87.301	795	0	17	18	12	14	23	15	17	18	12	14	23	15	P54886-1;P54886;P54886-2	ENST00000371221;ENST00000371224	PYCS;GSAS;P5CS;ALDH18A1	Delta-1-pyrroline-5-carboxylate synthetase;Aldehyde dehydrogenase family 18 member A1;Glutamate 5-kinase;Gamma-glutamyl kinase;Gamma-glutamyl phosphate reductase;Glutamate-5-semialdehyde dehydrogenase;Glutamyl-gamma-semialdehyde dehydrogenase		14	0.98982	-0.0085878	14	1.5479	-0.188659	14	1.4629	-0.2183	20	1.0791	-0.120305	20	0.728735	-0.0616387	20	0.740985	-0.197422	15	1.7556	0.000458276	15	0.27326	-0.253777	15	0.44132	-0.30539	8
757	12.6	55.01	507	2.687e-103	4	3	3	5	2	3	4	3	3	5	2	3	Q01650	ENST00000261622	MPE16;CD98LC;SLC7A5;LAT1	Large neutral amino acids transporter small subunit 1;L-type amino acid transporter 1;Solute carrier family 7 member 5;y+ system cationic amino acid transporter;4F2 light chain;CD98 light chain;Integral membrane protein E16		4	0.98033	-0.015457	4	1.20635	-0.538107	4	1.1028	-0.623376	3	1.0569	-0.0915687	3	0.53788	-0.561932	3	0.54657	-0.669025										4
760	29.3	43.159	362	1.3017e-191	6	6	5	5	7	5	6	6	5	5	7	5	Q9P035	ENST00000261875	HACD3;BIND1;PTPLAD1	Protein tyrosine phosphatase-like protein PTPLAD1;Protein-tyrosine phosphatase-like A domain-containing protein 1;Butyrate-induced protein 1		6	0.97284	-0.0508642	6	2.063	0.247407	6	1.9864	0.250516	5	1.2262	0.0610863	5	0.95094	0.365576	5	1.0122	0.339753	4	1.98195	0.0506893	4	0.398555	0.481497	4	0.70083	0.479349	4
762	15.7	26.624	229	8.5079e-39	1	2	2	0	2	2	1	2	2	0	2	2	Q9P013	ENST00000279839	HSPC148;CWC15;C11orf5;AD-002	Protein CWC15 homolog											5	1.4465	0.299542	5	0.26609	-1.37719	5	0.31377	-1.21915	4	4.24005	1.17782	4	0.159695	-1.06359	4	0.325445	-0.571607
763	42.4	14.199	125	9.1785e-108	4	4	3	3	4	4	4	4	3	3	4	4	Q9UI30	ENST00000308774	TRMT112;HSPC152;AD-001;HSPC170	TRM112-like protein		8	1.0249	0.0204145	8	0.82846	-1.10793	8	0.81083	-1.05938	7	1.1648	-0.00463213	7	0.37325	-1.00453	7	0.37685	-1.15295	14	1.5729	-0.153407	14	0.13074	-1.2551	14	0.20189	-1.45587	12
764	4.9	44.96	410	6.3246e-23	2	2	2	2	2	2	2	2	2	2	2	2	P13473-1;P13473;P13473-2	ENST00000200639;ENST00000371335;ENST00000371345	LAMP2	Lysosome-associated membrane glycoprotein 2;CD107 antigen-like family member B		4	0.964655	-0.0549076	4	1.9865	0.167206	4	1.8729	0.163985	10	1.1474	-0.0207751	10	0.760515	-0.0181479	10	0.860485	0.0181294	7	1.8701	0.0117255	7	0.27026	-0.205436	7	0.4968	-0.140947	12
765	59.1	46.836	408	0	22	29	20	21	27	24	22	29	20	21	27	24	P05455	ENST00000260956;ENST00000409333	SSB	Lupus La protein;Sjoegren syndrome type B antigen;La ribonucleoprotein;La autoantigen		14	0.97645	-0.0201281	14	2.22715	0.320375	14	2.08545	0.332149	12	1.07745	-0.0906365	12	1.21245	0.60479	12	1.23	0.488449	17	1.6613	-0.141573	17	0.47433	0.508073	17	0.71495	0.443702	19
766	34.4	54.12	482	1.9431e-176	11	9	7	8	8	9	10	7	7	8	6	8	Q9UN86-1;Q9UN86;Q9UN86-2	ENST00000357854;ENST00000359707;ENST00000395719	G3BP2;KIAA0660	Ras GTPase-activating protein-binding protein 2;G3BP-2;GAP SH3 domain-binding protein 2		9	1.01	0.027527	9	1.1972	-0.503817	9	1.1702	-0.568502	4	1.66745	0.498741	4	0.58752	-0.342683	4	0.6866	-0.293478	6	1.6994	-0.104829	6	0.207715	-0.646347	6	0.35461	-0.599694	6
767	37.4	75.472	684	0	10	14	7	8	11	10	8	12	5	6	9	8	Q9Y450-1;Q9Y450;Q9Y450-3	ENST00000367822;ENST00000367837	KIAA1038;HBS1L;HBS1	HBS1-like protein;ERFS											3	1.1472	-0.0336008	3	0.81012	0.124733	3	0.87708	0.0826258										3
768	19.5	31.3	262	7.0473e-58	5	6	4	4	6	4	5	6	4	4	6	4	O75494-1;O75494;O75494-2;O75494-3;O75494-4;Q8WXF0	ENST00000341154;ENST00000343255;ENST00000374449;ENST00000374452;ENST00000374456;ENST00000374457;ENST00000369467	SFRS13A;SRSF10;FUSIP1;TASR;FUSIP2	FUS-interacting serine-arginine-rich protein 1;TLS-associated protein with Ser-Arg repeats;TLS-associated serine-arginine protein;40 kDa SR-repressor protein;Splicing factor SRp38;35 kDa SR repressor protein;SRrp35		5	1.0359	0.0436136	5	1.736	-0.00805824	5	1.7662	0.0158391	7	1.1521	-0.0697641	7	0.88427	0.175449	7	0.98117	0.210119	3	1.8505	-0.0581461	3	0.28493	-0.103479	3	0.56626	0.106789
769	48.8	51.156	463	0	20	22	17	19	21	19	20	22	17	19	21	19	Q9Y230	ENST00000221413	INO80J;CGI-46;TIP49B;RUVBL2;TIP48	RuvB-like 2;48 kDa TATA box-binding protein-interacting protein;TIP49b;Repressing pontin 52;51 kDa erythrocyte cytosolic protein;TIP60-associated protein 54-beta;INO80 complex subunit J		25	1.0069	0.0303622	25	1.8795	0.0488967	25	1.8116	0.104898	29	1.1573	0.0126798	29	0.93494	0.280948	29	1.0615	0.340031	24	1.81585	-0.0344091	24	0.41463	0.464206	24	0.658315	0.355556	23
770	31.2	50.195	420	1.5676e-79	6	11	8	5	6	6	6	11	8	5	6	6	P80303-1;P80303;P80303-2	ENST00000323688	NEFA;NUCB2	Nucleobindin-2;DNA-binding protein NEFA;Gastric cancer antigen Zg4																				4	1.5127	-0.273713	4	0.105092	-1.68443	4	0.124955	-2.04596
771	29.4	30.255	269	4.7698e-28	4	5	2	2	4	2	4	5	2	2	4	2	O95639-1;O95639;O95639-2;O95639-3	ENST00000292476	NEB1;CPSF30;NAR;CPSF4	Cleavage and polyadenylation specificity factor subunit 4;Cleavage and polyadenylation specificity factor 30 kDa subunit;NS1 effector domain-binding protein 1;No arches homolog
774	27.9	19.471	172	1.7811e-16	4	0	2	3	2	1	3	0	1	2	1	1	O95989	ENST00000358797	DIPP1;DIPP;NUDT3	Diphosphoinositol polyphosphate phosphohydrolase 1;Diadenosine 5',5'''-P1,P6-hexaphosphate hydrolase 1;Nucleoside diphosphate-linked moiety X motif 3		3	0.77002	-0.37091	3	2.3046	0.493727	3	1.8412	0.0781065
775	25.9	37.687	340	4.4536e-26	4	5	3	2	5	4	4	5	3	2	5	4	Q9UNI6	ENST00000367943	DUSP12	Dual specificity protein phosphatase 12;Dual specificity tyrosine phosphatase YVH1
776	19.9	95.518	894	1.1676e-156	7	9	6	4	9	8	7	9	6	4	9	8	Q9C0K0-1;Q9C0K0;Q9C0K0-2	ENST00000357195	RIT1;BCL11B;CTIP2	B-cell lymphoma/leukemia 11B;B-cell CLL/lymphoma 11B;Radiation-induced tumor suppressor gene 1 protein;COUP-TF-interacting protein 2		8	1.03515	0.0539605	8	1.4466	-0.285121	8	1.5068	-0.126906	10	1.0592	-0.0787304	10	0.517745	-0.54556	10	0.51262	-0.549905	14	1.99275	0.188092	14	0.193165	-0.814638	14	0.295535	-0.818241	8
777	29.2	26.906	236	1.4538e-10	5	3	2	4	4	1	5	3	2	4	4	1	Q9UNK0	ENST00000306357	STX8	Syntaxin-8																													3
779	72.9	33.232	295	0	13	14	12	12	14	11	11	12	10	10	12	9	P54920	ENST00000263354	SNAPA;NAPA	Alpha-soluble NSF attachment protein;N-ethylmaleimide-sensitive factor attachment protein alpha		4	1.01818	0.015379	4	1.3973	-0.321886	4	1.4427	-0.254341	7	1.1549	-0.00363319	7	0.68456	-0.222953	7	0.73465	-0.252145	6	1.86265	-0.0109265	6	0.211065	-0.562755	6	0.39551	-0.411815	8
780	1.4	431.76	3969	4.2116e-37	1	3	0	0	1	1	1	3	0	0	1	1	Q03164-1;Q03164;Q03164-2	ENST00000354520;ENST00000359313	TRX1;HRX;KMT2A;CXXC7;MLL;HTRX;ALL1;MLL1	Histone-lysine N-methyltransferase HRX;Zinc finger protein HRX;ALL-1;Trithorax-like protein;Lysine N-methyltransferase 2A;CXXC-type zinc finger protein 7
781	4.2	52.881	474	6.4383e-08	1	2	1	1	2	1	1	2	1	1	2	1	Q8IV63-1;Q8IV63;Q8IV63-2	ENST00000316763	VRK3	Serine/threonine-protein kinase VRK3;Vaccinia-related kinase 3											4	1.03263	-0.179127	4	0.67088	-0.146274	4	0.660995	-0.285998
782	34.5	29.622	264	1.0869e-149	3	6	4	4	4	5	3	6	4	4	4	5	Q9H9Q2-1;Q9H9Q2;Q9H9Q2-2	ENST00000350033;ENST00000410017;ENST00000410024	COPS7B;CSN7B	COP9 signalosome complex subunit 7b;JAB1-containing signalosome subunit 7b											4	1.13095	-0.0208184	4	1.56105	0.987755	4	2.1094	1.31933
784	60.9	32.668	289	0	11	11	12	10	12	11	11	11	12	10	12	11	P46926	ENST00000311337	KIAA0060;HLN;GNPI;GNPDA1	Glucosamine-6-phosphate isomerase 1;Glucosamine-6-phosphate deaminase 1;Oscillin		7	0.99141	-0.033781	7	2.8746	0.698394	7	2.6782	0.666796	8	1.24325	0.103623	8	1.37095	0.786108	8	1.5623	0.861672	6	1.90545	0.0106809	6	0.40871	0.39718	6	0.711175	0.402175	3
785	21.2	60.593	528	8.1389e-160	4	6	4	3	8	3	4	6	4	3	8	3	Q9H3P7	ENST00000366812	GOLPH1;ACBD3;GOCAP1;GCP60	Golgi resident protein GCP60;Acyl-CoA-binding domain-containing protein 3;Golgi phosphoprotein 1;Golgi complex-associated protein 1;PBR- and PKA-associated protein 7;Peripheral benzodiazepine receptor-associated protein PAP7											5	1.1529	-0.00863486	5	0.55916	-0.46404	5	0.58014	-0.41502	8	1.74565	-0.100891	8	0.190305	-0.70275	8	0.285425	-0.764319
786	50.8	33.43	301	1.0734e-140	5	7	6	6	7	6	4	6	5	5	6	6	Q9UNP9-1;Q9UNP9;Q9UNP9-2	ENST00000324379;ENST00000356511;ENST00000372834	PPIE;CYP33	Peptidyl-prolyl cis-trans isomerase E;Cyclophilin E;Cyclophilin-33											3	1.1322	-0.0540193	3	0.81636	0.142673	3	0.85298	0.0225895
787	10.2	78.959	722	1.7328e-43	1	4	1	2	4	4	1	4	1	2	4	4	Q9NZQ3-1;Q9NZQ3;Q9NZQ3-2	ENST00000294129;ENST00000341520	AF3P21;NCKIPSD;SPIN90	NCK-interacting protein with SH3 domain;SH3 adapter protein SPIN90;SH3 protein interacting with Nck, 90 kDa;VacA-interacting protein, 54 kDa;AF3p21;Diaphanous protein-interacting protein;Dia-interacting protein 1											4	1.35535	0.187736	4	0.652535	-0.192542	4	0.796015	-0.0299808
789	58.6	46.871	411	0	20	19	16	21	21	20	16	15	13	17	17	16	P38919	ENST00000269349	EIF4A3;KIAA0111;DDX48	Eukaryotic initiation factor 4A-III;Eukaryotic translation initiation factor 4A isoform 3;ATP-dependent RNA helicase eIF4A-3;ATP-dependent RNA helicase DDX48;DEAD box protein 48;Eukaryotic initiation factor 4A-like NUK-34;Nuclear matrix protein 265		33	0.95755	-0.0500704	33	1.7947	0.0175171	33	1.8074	0.0452437	40	1.13805	-0.0231952	40	0.884855	0.140589	40	0.95527	0.146331	25	1.7677	-0.0348933	25	0.40337	0.343746	25	0.65855	0.282284	34
791	23.1	42.128	390	8.3613e-43	4	4	3	4	6	5	4	4	3	4	6	5	P0CB43;Q9BTY7	ENST00000347708	BRP16;C8orf30B;FAM203B;C8orf30A;FAM203A;BRP16L	Brain protein 16		6	0.92705	-0.0879768	6	2.43575	0.506873	6	2.27495	0.469741	7	1.0506	-0.189816	7	1.1647	0.627151	7	1.196	0.537267	5	1.3562	-0.409168	5	0.47317	0.447373	5	0.69519	0.598432	6
792	50.2	189.25	1657	0	54	56	46	57	57	49	52	54	46	56	56	47	P46940	ENST00000268182	KIAA0051;IQGAP1	Ras GTPase-activating-like protein IQGAP1;p195		30	0.983705	-0.0212065	30	2.0758	0.235233	30	1.99415	0.307584	27	1.1966	0.055483	27	0.89144	0.253645	27	1.0183	0.301629	24	1.85395	0.00510418	24	0.3454	0.0937427	24	0.63023	0.301934	27
796	59	35.619	322	2.458e-185	12	13	11	10	13	13	12	13	10	10	12	12	Q9H9B4	ENST00000321442	SFXN1	Sideroflexin-1;Tricarboxylate carrier protein		13	1.0159	0.0228367	13	2.7798	0.656644	13	2.7049	0.728253	17	1.1303	-0.0209844	17	1.3164	0.733773	17	1.4209	0.752594	21	1.8081	-0.0482489	21	0.56122	0.876738	21	0.99376	0.866768	19
800	28.3	12.497	113	2.3666e-41	3	3	3	3	3	3	3	3	3	3	3	3	P61803	ENST00000250498	DAD1	Dolichyl-diphosphooligosaccharide--protein glycosyltransferase subunit DAD1;Defender against cell death 1		13	1.0535	0.0860631	13	1.818	0.144603	13	1.8902	0.237528	17	1.164	-0.0125052	17	0.94409	0.336706	17	1.0906	0.37771	13	1.9691	0.158177	13	0.35104	0.210246	13	0.66019	0.261549	18
801	8.8	104.66	932	1.4826e-48	1	6	2	1	5	4	1	6	2	1	5	4	Q9BZQ6	ENST00000318130	EDEM3;C1orf22	ER degradation-enhancing alpha-mannosidase-like 3											5	1.5786	0.430008	5	0.16385	-2.18715	5	0.21033	-2.01723
804	28.5	100.83	885	3.3668e-240	13	13	8	10	14	13	13	13	8	10	14	13	Q01780-1;Q01780;Q01780-2	ENST00000304457;ENST00000376936	EXOSC10;PMSCL2;PMSCL;RRP6	Exosome component 10;Polymyositis/scleroderma autoantigen 2;Autoantigen PM/Scl 2;Polymyositis/scleroderma autoantigen 100 kDa;P100 polymyositis-scleroderma overlap syndrome-associated autoantigen		8	1.13715	0.182826	8	0.94145	-0.8228	8	1.07565	-0.622243	13	1.3868	0.249309	13	0.39844	-0.833048	13	0.4946	-0.712751	9	1.5149	-0.303877	9	0.20608	-0.627688	9	0.2567	-0.877476	5
805	34	106.1	943	0	19	16	12	17	22	15	19	16	12	17	22	15	Q9UNX4	ENST00000349139	WDR3	WD repeat-containing protein 3		11	1.0122	0.0377078	11	1.8987	0.113032	11	2.03	0.296186	7	1.3304	0.191417	7	0.70259	-0.12309	7	1.0268	0.293306	8	1.5924	-0.243047	8	0.444655	0.394741	8	0.57436	0.127451	8
806	14.9	30.654	275	1.0142e-118	3	3	2	3	3	2	3	3	2	3	3	2	P13598	ENST00000225760	ICAM2	Intercellular adhesion molecule 2		5	0.89895	-0.188501	5	0.91988	-0.867249	5	0.77835	-0.952387										4	1.8569	-0.0866386	4	0.145055	-0.952326	4	0.22367	-1.1479	4
807	42.6	23.225	209	9.4871e-154	4	3	2	2	5	1	4	3	2	2	5	1	Q99627	ENST00000354371	COPS8;CSN8	COP9 signalosome complex subunit 8;JAB1-containing signalosome subunit 8;COP9 homolog		4	1.02285	0.00480827	4	1.3714	-0.29705	4	1.28952	-0.320763
808	9.1	57.949	540	5.6331e-07	2	2	2	1	1	2	2	2	2	1	1	2	Q13425-1;Q13425	ENST00000336278;ENST00000360496	SNT2B2;D16S2531E;SNTB2;SNTL	Beta-2-syntrophin;59 kDa dystrophin-associated protein A1 basic component 2;Syntrophin-3;Syntrophin-like																				3	1.0448	-0.583331	3	0.40934	0.210718	3	0.38817	-0.258659
809	8.2	58.228	515	1.3165e-41	3	2	1	2	1	2	3	2	1	2	1	2	P80404	ENST00000268251;ENST00000396600	GABAT;ABAT	4-aminobutyrate aminotransferase, mitochondrial;Gamma-amino-N-butyrate transaminase;GABA aminotransferase;L-AIBAT;(S)-3-amino-2-methylpropionate transaminase
811	17.8	64.953	606	1.4857e-85	7	11	7	7	7	8	7	10	7	7	6	8	Q9UNF1-1;Q9UNF1;Q9UNF1-2	ENST00000218439;ENST00000343474;ENST00000375053;ENST00000375058;ENST00000375068;ENST00000396224	MAGED2;BCG1	Melanoma-associated antigen D2;MAGE-D2 antigen;Breast cancer-associated gene 1 protein;11B6;Hepatocellular carcinoma-associated protein JCL-1		6	1.02394	0.0226231	6	0.549185	-1.59375	6	0.52702	-1.61868	11	1.1345	-0.0444488	11	0.19154	-1.99727	11	0.20056	-2.06705	5	1.2372	-0.612925	5	0.090269	-1.7904	5	0.11869	-2.23973	5
812	5.5	76.063	655	5.3466e-06	2	3	0	0	2	1	2	3	0	0	2	1	Q15311	ENST00000019317;ENST00000383432	RLIP76;RLIP1;RALBP1	RalA-binding protein 1;Ral-interacting protein 1;76 kDa Ral-interacting protein;Dinitrophenyl S-glutathione ATPase											3	1.1156	-0.0215332	3	1.0937	0.469763	3	1.2062	0.474555
814	42.9	49.96	450	2.7181e-148	7	7	6	7	6	9	7	7	6	7	6	9	Q9Y6N5	ENST00000260324	CGI-44;SQRDL	Sulfide:quinone oxidoreductase, mitochondrial		3	1.0053	-0.00371462	3	2.5825	0.569226	3	2.551	0.658547										3	2.0269	0.0701929	3	0.27571	-0.0408727	3	0.39939	-0.215871
816	40.7	16.831	145	9.6876e-112	3	4	3	3	5	5	3	4	3	3	5	5	Q9Y5R8	ENST00000303731	MUM2;BET5;TRAPPC1	Trafficking protein particle complex subunit 1;BET5 homolog;Multiple myeloma protein 2		3	1.0954	0.144542	3	0.55045	-1.62473	3	0.55497	-1.54545	5	1.0827	-0.087148	5	0.25776	-1.5998	5	0.27919	-1.56041										3
817	38	36.899	326	6.0208e-207	6	4	6	4	8	7	4	3	5	4	6	6	Q9NQG5	ENST00000373433	RPRD1B;C20orf77;CREPT	Regulation of nuclear pre-mRNA domain-containing protein 1B;Cell cycle-related and expression-elevated protein in tumor																				7	1.8182	-0.0344385	7	0.22901	-0.304872	7	0.3987	-0.457783	4
818	20.1	64.144	557	4.66e-65	4	5	2	2	3	3	4	5	2	2	3	3	Q9H857-2;Q9H857;Q9H857-1;Q9H857-3;Q9H857-4	ENST00000307076;ENST00000307092	NT5DC2	5'-nucleotidase domain-containing protein 2		3	0.9733	-0.0557117	3	1.5376	-0.164076	3	1.2705	-0.355744	4	1.1225	-0.0477913	4	0.70218	-0.102598	4	0.73028	-0.197048	5	1.7246	-0.124812	5	0.31807	-0.0735569	5	0.37522	-0.390676	3
820	26.2	37.535	332	1.5543e-198	8	6	7	4	5	8	8	6	7	4	5	8	Q9H9J2	ENST00000258383	MRPL44	39S ribosomal protein L44, mitochondrial;MRP-L44
821	29.3	46.224	406	4.5539e-158	4	6	4	3	8	5	2	4	3	1	6	4	P48426	ENST00000376573	PIP5K2A;PIP4K2A;PIP5K2	Phosphatidylinositol-5-phosphate 4-kinase type-2 alpha;Phosphatidylinositol-5-phosphate 4-kinase type II alpha;1-phosphatidylinositol-5-phosphate 4-kinase 2-alpha;PtdIns(5)P-4-kinase isoform 2-alpha;Diphosphoinositide kinase 2-alpha;PtdIns(4)P-5-kinase B isoform;PIP5KIII;PtdIns(4)P-5-kinase C isoform
822	9.2	85.638	762	7.406e-108	3	4	2	2	5	1	3	4	2	2	5	1	Q6P2H3-1;Q6P2H3;Q6P2H3-2	ENST00000252992	CEP85;CCDC21	Coiled-coil domain-containing protein 21		3	1.1129	0.144673	3	0.29123	-2.55229	3	0.28035	-2.58205	8	1.3339	0.182103	8	0.098852	-2.97965	8	0.123735	-2.70546
824	25.8	31.932	279	1.4249e-107	3	2	2	2	2	2	3	2	2	2	2	2	Q9HAN9	ENST00000377205	NMNAT;NMNAT1	Nicotinamide mononucleotide adenylyltransferase 1;Nicotinate-nucleotide adenylyltransferase 1																													3
826	35.7	83.308	732	1.4457e-301	15	17	12	10	15	17	15	17	12	10	15	17	P48449	ENST00000356396;ENST00000397728	LSS;OSC	Lanosterol synthase;Oxidosqualene--lanosterol cyclase;2,3-epoxysqualene--lanosterol cyclase		17	0.93263	-0.078332	17	1.5073	-0.169139	17	1.4027	-0.223376	15	1.0795	-0.0987278	15	0.95342	0.331815	15	0.97502	0.299768	12	1.82635	-0.0413051	12	0.47398	0.709996	12	0.767445	0.633906	15
828	27.2	64.473	580	3.8831e-170	7	10	0	2	7	2	7	10	0	2	7	2	Q86U44-1;Q86U44	ENST00000298717	MTA70;METTL3	N6-adenosine-methyltransferase 70 kDa subunit;Methyltransferase-like protein 3
829	49.6	85.595	784	0	24	29	30	27	30	28	21	27	27	24	28	25	Q01813	ENST00000381125	PFKF;PFKP	6-phosphofructokinase type C;Phosphofructokinase 1;Phosphohexokinase;Phosphofructo-1-kinase isozyme C;6-phosphofructokinase, platelet type		25	0.98599	-0.026721	25	2.7894	0.66258	25	2.5358	0.611503	18	1.13925	-0.0121464	18	1.4136	0.83157	18	1.5924	0.864338	28	1.8393	-0.0199382	28	0.57102	0.833015	28	0.969755	0.83091	17
831	21.9	115.33	1038	2.203e-229	12	12	9	9	12	11	12	12	9	9	12	11	P13612	ENST00000233573;ENST00000397033	CD49D;ITGA4	Integrin alpha-4;Integrin alpha-IV;VLA-4;CD49 antigen-like family member D											6	1.0508	-0.158421	6	0.33458	-1.19451	6	0.38035	-1.19084	3	1.1987	-0.572832	3	0.19321	-0.713889	3	0.25406	-0.945399
832	28.3	89.126	795	3.7803e-132	12	12	11	12	16	13	12	12	11	12	16	13	Q01826-2;Q01826;Q01826-1	ENST00000332610;ENST00000338745	SATB1	DNA-binding protein SATB1;Special AT-rich sequence-binding protein 1		15	1.0127	0.016988	15	1.8611	0.121648	15	1.7897	0.19399	12	1.0847	-0.0933817	12	0.81777	0.0832227	12	0.84623	-0.0193607	15	1.6084	-0.182256	15	0.28947	-0.112708	15	0.39528	-0.335025	23
833	6	24.906	217	3.9881e-48	0	1	1	0	1	0	0	1	1	0	1	0	Q9P2W1-1;Q9P2W1;Q9P2W1-2	ENST00000253789	HOP2;TBPIP;PSMC3IP	Homologous-pairing protein 2 homolog;Proteasome 26S ATPase subunit 3-interacting protein;PSMC3-interacting protein;Tat-binding protein 1-interacting protein;Nuclear receptor coactivator GT198											3	1.1245	-0.0631184	3	0.5504	-0.452155	3	1.2883	0.624386
834	40.1	55.704	504	2.4353e-274	14	13	6	13	12	9	14	13	6	13	12	9	P61011	ENST00000216774	SRP54	Signal recognition particle 54 kDa protein		4	1.00188	0.0040729	4	1.38255	-0.281097	4	1.36975	-0.22908	3	1.4056	0.309681	3	0.42262	-0.895496	3	0.60106	-0.481397										6
835	40.2	37.874	348	5.9602e-133	6	7	4	3	9	3	6	7	4	3	9	3	Q9P2T1	ENST00000355299;ENST00000399440	GMPR2	GMP reductase 2;Guanosine 5'-monophosphate oxidoreductase 2											3	1.1119	-0.0337756	3	0.5859	-0.386627	3	0.57968	-0.549815	3	2.4961	0.472693	3	0.52704	0.56054	3	0.91265	0.911557
838	23.4	22.18	201	3.0627e-43	3	3	1	4	3	1	3	3	1	4	3	1	Q9NYL4	ENST00000256680	FKBP11;FKBP19;UNQ336/PRO535	FK506-binding protein 11;Peptidyl-prolyl cis-trans isomerase;19 kDa FK506-binding protein;FKBP-19
839	22.6	52.948	455	2.3127e-14	4	3	1	2	5	2	4	3	1	2	5	2	P07099	ENST00000272167;ENST00000366837	EPOX;EPHX1;EPHX	Epoxide hydrolase 1;Microsomal epoxide hydrolase;Epoxide hydratase
840	74.8	14.478	127	3.5247e-108	5	5	4	3	6	3	5	5	4	3	6	3	P61970	ENST00000219169	NTF2;NUTF2	Nuclear transport factor 2;Placental protein 15
841	51.9	72.932	645	0	19	23	22	23	27	24	19	22	21	23	26	23	P13667	ENST00000286091	PDIA4;ERP72;ERP70	Protein disulfide-isomerase A4;Protein ERp-72		7	0.98705	0.00507492	7	1.9073	0.152742	7	1.8513	0.149498	14	1.1374	0.00149336	14	0.69714	-0.190972	14	0.785075	-0.145089	17	1.9217	0.0468122	17	0.28926	-0.0570277	17	0.56743	0.0880899	14
842	19.8	42.5	379	2.9941e-29	1	4	0	3	3	1	1	4	0	3	3	1	Q9UH62	ENST00000341189;ENST00000395122;ENST00000407856	UNQ2517/PRO6007;ALEX3;BM-017;ARMCX3	Armadillo repeat-containing X-linked protein 3;ARM protein lost in epithelial cancers on chromosome X 3
843	9.9	44.338	392	4.9895e-26	2	2	1	1	2	2	2	2	1	1	2	2	O95551-2;O95551;O95551-1;O95551-3	ENST00000378198	TDP2;TTRAP;EAP2;AD-022	TRAF and TNF receptor-associated protein;ETS1-associated protein 2;ETS1-associated protein II
844	62.4	12.349	109	6.8235e-70	6	6	6	5	6	5	6	6	6	5	6	5	Q9GZT3	ENST00000238688	DC23;DC50;SLIRP;C14orf156;PD04872	SRA stem-loop-interacting RNA-binding protein, mitochondrial		5	0.98459	-0.000962131	5	1.7949	0.0978532	5	1.7077	0.0780909	5	1.113	-0.0361082	5	0.86439	0.169054	5	0.99133	0.206028	3	1.7851	-0.0792053	3	0.34924	-0.0269327	3	0.6011	0.364759	6
845	31.1	61.049	534	1.2107e-158	6	6	7	6	9	9	6	6	7	6	9	9	P13674-1;P13674;P13674-2	ENST00000263556;ENST00000307116;ENST00000394890	P4HA1;P4HA	Prolyl 4-hydroxylase subunit alpha-1;4-PH alpha-1;Procollagen-proline,2-oxoglutarate-4-dioxygenase subunit alpha-1		3	0.95685	-0.06747	3	1.4079	-0.281854	3	1.2841	-0.338398	4	1.14815	-0.0344458	4	0.4615	-0.733071	4	0.513275	-0.761994	3	1.6593	-0.230457	3	0.16009	-0.883013	3	0.20598	-1.33784	3
846	17.1	28	251	6.6204e-16	3	2	2	1	3	2	3	2	2	1	3	2	Q9BSH5	ENST00000238379;ENST00000374180	C9orf158;HDHD3	Haloacid dehalogenase-like hydrolase domain-containing protein 3		3	1.046	0.0406637	3	3.2496	0.921882	3	3.385	1.07748
847	41.1	34.559	309	2.3599e-103	7	9	6	7	8	9	7	9	6	7	8	9	Q15785	ENST00000372813	URCC3;TOMM34	Mitochondrial import receptor subunit TOM34;Translocase of outer membrane 34 kDa subunit		5	1.0832	0.0836083	5	1.5892	-0.117551	5	1.4823	-0.191485	4	1.15295	-0.0434586	4	0.730575	-0.0265497	4	0.74573	-0.187859	4	2.0774	0.142238	4	0.251725	-0.219083	4	0.43463	-0.289834	3
848	31	29.816	271	1.9822e-122	7	6	6	7	8	6	7	6	6	7	8	6	Q92530	ENST00000333082;ENST00000335877	PSMF1	Proteasome inhibitor PI31 subunit		10	1.04295	0.0391865	10	1.1809	-0.526159	10	1.1659	-0.465228	8	1.18035	0.0117627	8	0.52321	-0.54972	8	0.596415	-0.509516	10	2.26165	0.290245	10	0.17729	-0.776178	10	0.35917	-0.414212	12
849	12.6	40.228	356	1.7219e-28	3	2	1	1	1	2	3	2	1	1	1	2	Q12907	ENST00000303127	C5orf8;LMAN2	Vesicular integral-membrane protein VIP36;Lectin mannose-binding 2;Glycoprotein GP36b		3	1.433	0.532204	3	0.12583	-3.75384	3	0.16195	-3.32232
850	42.5	37.578	334	1.9253e-278	8	9	11	8	11	10	8	9	11	8	11	10	Q92905	ENST00000357849	COPS5;CSN5;JAB1	COP9 signalosome complex subunit 5;Jun activation domain-binding protein 1
851	19.4	25.206	227	2.4204e-18	3	2	2	2	3	1	3	2	2	2	3	1	Q13445	ENST00000214869	TMED1;IL1RL1LG;IL1RL1L	Transmembrane emp24 domain-containing protein 1;Interleukin-1 receptor-like 1 ligand;Putative T1/ST2 receptor-binding protein
854	32.8	58.022	527	1.1169e-115	10	9	7	8	10	9	6	6	5	5	8	6	O95747	ENST00000311806	KIAA1101;OXSR1;OSR1	Serine/threonine-protein kinase OSR1;Oxidative stress-responsive 1 protein		3	0.99468	0.0205571	3	2.2651	0.307564	3	2.3582	0.534168	3	1.1469	-0.0153788	3	1.1331	0.561329	3	1.2441	0.586836	3	1.7124	-0.080068	3	0.45442	0.363663	3	0.75076	0.612581
855	8.8	119.04	1084	1.0261e-19	3	2	2	1	5	5	3	2	2	1	4	5	P56524	ENST00000345617	HDAC4;KIAA0288	Histone deacetylase 4
856	35.8	30.727	274	2.0798e-139	4	7	3	4	7	5	4	7	3	4	7	5	P48507	ENST00000370238	GCLM;GLCLR	Glutamate--cysteine ligase regulatory subunit;Gamma-glutamylcysteine synthetase regulatory subunit;Gamma-ECS regulatory subunit;GCS light chain;Glutamate--cysteine ligase modifier subunit
857	56.7	26.599	245	9.4017e-230	5	6	6	6	5	6	5	6	6	6	5	6	P56537	ENST00000374436;ENST00000374450	ITGB4BP;EIF6;EIF3A;OK/SW-cl.27	Eukaryotic translation initiation factor 6;B4 integrin interactor;CAB;p27(BBP);B(2)GCN homolog		14	0.976305	-0.0208102	14	1.96905	0.09965	14	1.8739	0.146769	17	1.1209	-0.0351455	17	0.85337	0.0999575	17	0.98499	0.149562	14	1.8194	-0.0104143	14	0.346265	0.123418	14	0.567855	0.0915688	11
859	23.6	42.064	373	1.2387e-106	4	4	4	2	5	4	4	4	4	2	5	4	P15104	ENST00000311223;ENST00000331872;ENST00000339526	GLNS;GLUL	Glutamine synthetase;Glutamate--ammonia ligase		4	2.50235	1.29412	4	0.0570215	-4.87208	4	0.192605	-3.05477	3	4.5364	1.95255	3	0.025396	-4.72563	3	0.11762	-2.80572	4	2.4767	0.505767	4	0.06039	-2.62393	4	0.0720005	-2.71518	3
860	48.6	51.026	461	3.7838e-236	16	16	16	13	16	15	16	16	16	13	16	15	P31146	ENST00000219150	CORO1A;CORO1	Coronin-1A;Coronin-like protein p57;Coronin-like protein A;Tryptophan aspartate-containing coat protein		17	0.96127	-0.0465109	17	3.6646	1.00011	17	3.5835	1.0767	25	1.061	-0.0824245	25	2.0208	1.3711	25	2.0972	1.26438	18	1.66495	-0.142055	18	0.88771	1.50164	18	1.4682	1.42965	24
861	47.6	16.859	147	1.6986e-119	2	4	1	2	3	2	2	4	1	2	3	2	Q9NRF9	ENST00000374169;ENST00000374171	POLE3;CHRAC17	DNA polymerase epsilon subunit 3;DNA polymerase epsilon subunit p17;Chromatin accessibility complex 17;HuCHRAC17;Arsenic-transactivated protein
863	59.3	14.865	140	0	7	5	5	6	6	6	7	5	5	6	6	6	P62829	ENST00000245857;ENST00000394332	RPL23	60S ribosomal protein L23;Ribosomal protein L17
864	63.3	50.582	447	0	20	18	17	16	23	20	11	9	9	8	13	12	P31150	ENST00000369741	OPHN2;XAP4;GDIL;RABGDIA;GDI1	Rab GDP dissociation inhibitor alpha;Guanosine diphosphate dissociation inhibitor 1;Oligophrenin-2;Protein XAP-4		3	1.0196	-0.00248259	3	2.3026	0.462269	3	2.2283	0.452813	5	1.2078	0.0482074	5	1.0147	0.447582	5	1.2109	0.534591										5
865	44.8	43.66	395	4.6577e-288	13	14	11	10	15	12	13	14	11	10	15	12	P31153	ENST00000306434	MAT2A;AMS2;MATA2	S-adenosylmethionine synthetase isoform type-2;Methionine adenosyltransferase 2;Methionine adenosyltransferase II		18	0.98445	-0.0312218	18	1.78625	0.100427	18	1.6645	0.00476921	17	1.13	-0.0194115	17	0.83766	0.163841	17	0.91977	0.177712	19	1.705	-0.0237553	19	0.3912	0.217676	19	0.60608	0.248079	16
867	63.5	11.793	104	1.0519e-102	5	7	5	4	5	4	5	7	5	4	5	4	P07108-2;P07108;P07108-1	ENST00000311521;ENST00000355857;ENST00000401684;ENST00000409094	DBI	Acyl-CoA-binding protein;Diazepam-binding inhibitor;Endozepine
869	29.8	30.777	292	1.4869e-162	3	4	2	4	4	2	3	4	2	4	4	2	Q9NUI1-1;Q9NUI1;Q9NUI1-3	ENST00000219481;ENST00000397710	DECR2;PDCR	Peroxisomal 2,4-dienoyl-CoA reductase;2,4-dienoyl-CoA reductase 2											5	1.2515	0.105542	5	1.2279	0.619028	5	1.345	0.733098
871	13.3	160.25	1430	2.4138e-106	6	8	4	3	7	6	6	8	4	3	7	6	Q9H6S0	ENST00000161863	YTHDC2	Probable ATP-dependent RNA helicase YTHDC2											3	1.0891	-0.0716172	3	0.87259	0.13536	3	0.89016	0.0285321
872	28.7	19.329	164	1.926e-72	4	4	4	5	4	4	3	3	3	4	3	3	P84103	ENST00000373715	SFRS3;SRP20;SRSF3	Splicing factor, arginine/serine-rich 3;Pre-mRNA-splicing factor SRP20		3	0.92191	-0.099638	3	1.868	0.164432	3	1.7455	0.213637	3	1.0706	-0.0976159	3	0.95552	0.543669	3	1.0066	0.448429										5
873	68.2	9.1175	85	2.3583e-39	4	5	3	3	4	2	4	5	3	3	4	2	P61960	ENST00000239878;ENST00000379649	C13orf20;BM-002;UFM1	Ubiquitin-fold modifier 1		4	0.970145	-0.0415603	4	1.82225	0.0494046	4	2.1415	0.370583	4	1.19405	0.0392341	4	0.82419	0.103816	4	0.927955	0.117222	5	1.7815	-0.0697192	5	0.3465	0.0935638	5	0.55022	0.0116356	3
874	8.8	93.846	874	3.2035e-105	3	2	1	0	3	2	3	2	1	0	3	2	Q9H6E5	ENST00000278279		U6 snRNA-specific terminal uridylyltransferase 1;RNA-binding motif protein 21		3	0.9863	-0.0646689	3	0.45114	-1.90049	3	0.44376	-1.79497
875	25.4	26.152	224	1.1398e-55	2	2	2	2	4	3	2	2	2	2	4	3	Q9HBM1	ENST00000282074	SPBC25;SPC25;AD024	Kinetochore protein Spc25
876	13.9	42.139	373	1.7347e-54	4	4	2	3	4	1	4	4	2	3	4	1	P56589	ENST00000367591	PEX3	Peroxisomal biogenesis factor 3;Peroxin-3;Peroxisomal assembly protein PEX3
881	7.4	39.202	364	1.2409e-33	1	1	1	1	2	1	1	1	1	1	2	1	Q6NTF9	ENST00000006777	RHBDD2;RHBDL7	Rhomboid domain-containing protein 2
882	52.6	21.429	192	5.1303e-146	8	9	8	9	8	7	4	4	4	4	3	3	P15153	ENST00000249071	RAC2	Ras-related C3 botulinum toxin substrate 2;p21-Rac2;Small G protein;GX		8	0.91854	-0.13315	8	3.04335	0.767886	8	2.38535	0.551189	8	1.09695	-0.0610015	8	1.24495	0.65517	8	1.2935	0.566796	10	1.36615	-0.457232	10	0.54477	0.759589	10	0.721955	0.373016	11
883	48.8	23.467	211	1.6394e-143	8	9	9	8	9	8	2	2	2	2	2	2	P63000-2;P63000;P63000-1	ENST00000348035;ENST00000356142	TC25;RAC1;MIG5	Ras-related C3 botulinum toxin substrate 1;p21-Rac1;Ras-like protein TC25;Cell migration-inducing gene 5 protein
884	26.2	50.364	439	2.3797e-73	7	7	4	4	6	4	7	7	4	4	6	4	Q9NP92	ENST00000230914	PDCD9;BM-047;MRPS30	28S ribosomal protein S30, mitochondrial;MRP-S30;Programmed cell death protein 9		3	0.96419	-0.0539689	3	1.7713	0.00559968	3	1.7359	0.0648457										3	1.8045	0.217399	3	0.34148	0.0813129	3	0.49952	0.102007
887	28.6	21.418	185	1.1435e-113	2	5	3	2	5	2	1	4	2	1	4	1	P83916	ENST00000225603;ENST00000393408		Chromobox protein homolog 1;Heterochromatin protein 1 homolog beta;Modifier 1 protein;M31;Heterochromatin protein p25;HP1Hsbeta;p25beta
889	17.3	80.651	704	1.1214e-94	6	7	4	6	7	4	6	7	4	6	7	4	Q9BYT8	ENST00000340159	NLN;KIAA1226;AGTBP	Neurolysin, mitochondrial;Neurotensin endopeptidase;Mitochondrial oligopeptidase M;Microsomal endopeptidase;Angiotensin-binding protein																				3	1.7909	-0.0162036	3	0.51478	0.609976	3	0.8296	0.848126
891	38.8	72.911	658	1.5603e-269	11	14	10	12	14	6	11	14	10	12	14	6	O00116	ENST00000264167	AAG5;AGPS	Alkyldihydroxyacetonephosphate synthase, peroxisomal;Alkylglycerone-phosphate synthase;Aging-associated gene 5 protein		7	1.0633	0.0814228	7	2.268	0.368197	7	2.2907	0.469145	9	1.2212	0.0840898	9	1.1186	0.530066	9	1.2681	0.567094	5	1.6856	0.117961	5	0.46443	0.593805	5	0.72254	0.425163	7
893	53.5	10.135	86	8.9544e-31	4	5	4	4	5	5	4	5	4	4	5	5	Q9BWJ5	ENST00000367569	SF3B5;SF3B10	Splicing factor 3B subunit 5;Pre-mRNA-splicing factor SF3b 10 kDa subunit
894	70.5	36.071	329	7.0016e-237	10	13	8	8	14	9	10	13	8	8	14	9	O00151	ENST00000329399	PDLIM1;CLP36;CLIM1	PDZ and LIM domain protein 1;Elfin;LIM domain protein CLP-36;C-terminal LIM domain protein 1											9	1.194	-0.0060604	9	1.0726	0.475351	9	1.2521	0.592111	5	1.9024	0.0426466	5	0.40697	0.395384	5	0.70934	0.472745	4
896	20	12.017	110	1.7153e-07	2	2	1	1	1	2	2	2	1	1	1	2	Q9BV81	ENST00000248378;ENST00000397133	TMEM93	Transmembrane protein 93		3	0.97687	-0.0582996	3	1.3155	-0.392386	3	1.4305	-0.15409
898	35.5	23.354	211	1.6406e-91	1	4	2	2	5	3	1	4	2	2	5	3	O00161-1;O00161;O00161-2	ENST00000249647;ENST00000349777	SNAP23	Synaptosomal-associated protein 23;Vesicle-membrane fusion protein SNAP-23
899	41.5	32.418	287	2.531e-46	5	7	7	3	7	6	5	7	7	3	7	6	O00165-2;O00165;O00165-1;O00165-5;O00165-3	ENST00000328703	HAX1;HS1BP1	HCLS1-associated protein X-1;HS1-associating protein X-1;HS1-binding protein 1		5	0.96703	-0.0276938	5	1.0279	-0.766774	5	0.92179	-0.791876	9	1.1389	-0.084641	9	0.39083	-0.79232	9	0.38639	-1.07464	8	1.65095	-0.13039	8	0.17381	-0.743624	8	0.22922	-1.11418	3
900	9.5	68.809	619	1.5198e-20	0	1	2	1	4	1	0	1	2	1	4	1	Q5T1V6-1;Q5T1V6;Q5T1V6-2	ENST00000331314;ENST00000367349	ZNHIT5;DDX59	Probable ATP-dependent RNA helicase DDX59;DEAD box protein 59;Zinc finger HIT domain-containing protein 5											4	1.09115	-0.0811896	4	0.711035	-0.0921264	4	0.768125	-0.0854654
901	9.6	72.453	669	1.3424e-71	2	1	2	1	2	1	2	1	2	1	2	1	O00178	ENST00000216044	GTPBP1	GTP-binding protein 1											3	1.3555	0.232208	3	0.64882	-0.217309	3	0.89259	0.143045
903	79.4	70.289	627	0	33	38	35	36	40	40	26	31	29	29	33	33	P13796	ENST00000323076;ENST00000398576	PLS2;LCP1	Plastin-2;L-plastin;Lymphocyte cytosolic protein 1;LC64P		103	0.98042	-0.0173954	103	2.1276	0.267023	103	2.0684	0.298473	66	1.1193	-0.0254817	66	0.97459	0.291424	66	1.07615	0.298406	96	1.80905	-0.0203231	96	0.3566	0.125853	96	0.610065	0.230819	133
904	20	39.518	355	3.6039e-80	5	5	2	5	4	4	5	5	2	5	4	4	O00182-1;O00182;O00182-2	ENST00000302228;ENST00000395473	LGALS9	Galectin-9;HOM-HD-21;Ecalectin		7	0.88345	-0.18071	7	2.8923	0.779754	7	2.4618	0.532454	7	0.91567	-0.36717	7	1.1758	0.680128	7	1.1112	0.411647										9
905	9.6	54.493	480	8.1655e-23	2	3	1	3	4	3	2	3	1	3	4	3	P58004	ENST00000253063	SEST2;SESN2	Sestrin-2;Hi95		3	1.0876	0.0851089	3	0.48426	-1.76425	3	0.42317	-1.92878	3	0.89571	-0.347319	3	0.23516	-1.64081	3	0.25178	-1.69531										3
906	6.2	123.15	1096	9.9885e-13	2	2	0	1	3	2	2	2	0	1	3	2	P82094-2;P82094;P82094-1	ENST00000398559	ARA160;TMF1	TATA element modulatory factor;Androgen receptor coactivator 160 kDa protein
907	25.5	97.073	838	3.8725e-109	10	12	6	8	12	9	10	11	6	8	12	9	Q9NRZ9-1;Q9NRZ9;Q9NRZ9-2;Q9NRZ9-3;Q9NRZ9-4;Q9NRZ9-5;Q9NRZ9-6	ENST00000348459;ENST00000371332;ENST00000394036;ENST00000394044;ENST00000394045	PASG;Nbla10143;HELLS;SMARCA6	Lymphoid-specific helicase;SWI/SNF2-related matrix-associated actin-dependent regulator of chromatin subfamily A member 6;Proliferation-associated SNF2-like protein		6	1.00361	0.0175954	6	0.987405	-0.779137	6	0.87022	-0.912964	8	1.19195	0.0214268	8	0.43573	-0.751849	8	0.452245	-0.924587	7	1.3874	-0.31456	7	0.19264	-0.609184	7	0.22904	-1.06269	4
908	16.1	46.671	422	7.2486e-31	1	4	1	0	2	1	1	4	1	0	2	1	Q9GZR2-1;Q9GZR2	ENST00000371935;ENST00000371942	PMC2;XPMC2H;REXO4	RNA exonuclease 4;Exonuclease XPMC2;Prevents mitotic catastrophe 2 protein homolog
910	11.5	228.86	2157	1.1524e-35	4	7	4	3	8	2	4	7	4	3	8	2	P48634-1;P48634;P48634-3;P48634-2;P48634-4	ENST00000376007;ENST00000376010;ENST00000383267;ENST00000383272;ENST00000383455;ENST00000383464	BAT2;PRRC2A;G2	Large proline-rich protein BAT2;HLA-B-associated transcript 2											4	1.4044	0.285659	4	0.50869	-0.508642	4	0.631315	-0.322901
911	38.4	52.384	474	0	9	11	8	6	11	9	9	11	8	6	11	9	P48637	ENST00000216951	GSS	Glutathione synthetase;Glutathione synthase;GSH synthetase		9	0.95081	-0.087631	9	1.9111	0.140575	9	1.8148	0.163793	8	1.1555	0.00220395	8	1.10845	0.516642	8	1.17655	0.457062	8	1.769	-0.0507094	8	0.446665	0.575318	8	0.73318	0.423019	7
912	20.7	42.45	396	1.9741e-91	4	1	1	2	2	2	4	1	1	2	2	2	Q03426	ENST00000228510;ENST00000392727	MVK	Mevalonate kinase
913	73.4	59.67	541	0	34	32	33	33	31	30	34	32	33	33	31	30	P48643	ENST00000280326	KIAA0098;CCT5;CCTE	T-complex protein 1 subunit epsilon;CCT-epsilon		38	0.97327	-0.0370865	38	2.08245	0.322445	38	1.96245	0.246334	22	1.1068	-0.0615138	22	1.00605	0.404901	22	1.1061	0.379744	41	1.8273	-0.0157113	41	0.35765	0.136088	41	0.63632	0.289924	33
914	38.6	76.149	707	0	19	21	18	18	17	17	18	20	17	17	17	16	P23246-1;P23246;P23246-2	ENST00000357214	SFPQ;PSF	Splicing factor, proline- and glutamine-rich;Polypyrimidine tract-binding protein-associated-splicing factor;DNA-binding p52/p100 complex, 100 kDa subunit;100 kDa DNA-pairing protein		34	0.972215	-0.0156105	34	1.3322	-0.450623	34	1.2584	-0.431309	40	1.1073	-0.0437959	40	0.70845	-0.166283	40	0.777535	-0.178718	32	1.76435	-0.0812191	32	0.3327	-0.0218942	32	0.597835	0.220359	32
915	14.6	55.527	473	4.6907e-73	3	5	2	3	3	2	3	5	2	3	3	2	P48651	ENST00000337004	PTDSS1;PSSA;KIAA0024	Phosphatidylserine synthase 1;Serine-exchange enzyme I		4	0.94553	-0.0596406	4	2.2948	0.367507	4	2.135	0.41519	6	1.1539	-0.0123114	6	0.89612	0.229434	6	1.1592	0.525124	4	1.91635	0.0953474	4	0.42761	0.279925	4	0.75085	0.747312
918	59.3	57.116	508	0	25	23	21	21	25	23	25	23	21	21	25	23	P07237	ENST00000331483	PDIA1;P4HB;PDI;ERBA2L;PO4DB	Protein disulfide-isomerase;Prolyl 4-hydroxylase subunit beta;Cellular thyroid hormone-binding protein;p55		4	1.11445	0.142578	4	2.21685	0.302984	4	2.25215	0.416244	8	1.1508	0.0110568	8	0.914415	0.201434	8	1.0276	0.263006	8	2.0927	0.135017	8	0.389545	0.338824	8	0.715765	0.429096	5
919	56.2	35.079	333	0	10	10	9	7	10	10	10	10	9	7	10	10	P13804	ENST00000267950	ETFA	Electron transfer flavoprotein subunit alpha, mitochondrial																				4	1.37905	-0.0882821	4	0.59328	0.786556	4	0.68676	0.538618
922	32.4	23.705	210	8.9676e-118	3	4	2	3	5	3	3	4	2	3	5	3	O00217	ENST00000313468	NDUFS8	NADH dehydrogenase [ubiquinone] iron-sulfur protein 8, mitochondrial;NADH-ubiquinone oxidoreductase 23 kDa subunit;Complex I-23kD;TYKY subunit		7	0.99168	-0.0121788	7	1.4086	-0.240905	7	1.3002	-0.336289	4	1.0964	-0.0915004	4	0.65371	-0.253684	4	0.65237	-0.384334	11	1.8088	-0.0606833	11	0.29394	-0.0688776	11	0.42292	-0.330164	4
923	35.9	24.653	223	3.24e-60	4	4	5	5	6	5	4	4	5	5	6	5	O00233-1;O00233;O00233-2	ENST00000261817;ENST00000340175	PSMD9	26S proteasome non-ATPase regulatory subunit 9;26S proteasome regulatory subunit p27		5	1.046	0.0454366	5	1.5995	-0.147272	5	1.4401	-0.222007	5	1.2123	0.0688402	5	0.71499	-0.0528478	5	0.78387	-0.0721018	6	1.99935	0.0715701	6	0.282975	-0.0610617	6	0.47285	-0.11293	4
924	39.7	7.4016	68	5.9674e-143	3	5	3	3	5	4	3	5	3	3	5	4	O00244	ENST00000313115	ATOX1;HAH1	Copper transport protein ATOX1;Metal transport protein ATX1
925	52.6	24.942	215	5.0885e-138	5	7	4	4	6	7	5	7	4	4	6	7	P67870	ENST00000375865;ENST00000375866;ENST00000375882;ENST00000375885;ENST00000383241;ENST00000383244;ENST00000383427;ENST00000383433;ENST00000400070;ENST00000400076;ENST00000400110;ENST00000400116	CK2N;CSNK2B;G5A	Casein kinase II subunit beta;Phosvitin;G5a		7	0.99987	0.00234838	7	1.7201	-0.0234399	7	1.7555	0.0978107	8	1.1876	0.0505382	8	0.85062	0.165853	8	0.952935	0.189436										6
926	6.9	61.509	562	4.5133e-19	3	3	1	1	2	3	3	3	1	1	2	3	O00257	ENST00000269397;ENST00000343048	CBX4	E3 SUMO-protein ligase CBX4;Chromobox protein homolog 4;Polycomb 2 homolog		3	1.3058	0.385802	3	0.22088	-2.98514	3	0.25068	-2.68172	3	1.5237	-0.0198442	3	0.042369	-4.04505	3	0.066033	-2.11407
928	23.9	36.521	331	1.9978e-100	4	5	6	3	3	5	4	5	6	3	3	5	O00273-1;O00273;O00273-2	ENST00000377036;ENST00000377038	H13;DFFA;DFF45;DFF1	DNA fragmentation factor subunit alpha;DNA fragmentation factor 45 kDa subunit;Inhibitor of CAD		7	1.1569	0.194437	7	2.0327	0.196391	7	2.3283	0.529366	7	1.209	0.0336842	7	0.78579	0.0975222	7	0.97005	0.157047	8	1.9904	0.119609	8	0.278525	-0.130528	8	0.474805	-0.100013	7
929	51.9	26.922	241	1.7005e-181	8	10	6	8	9	7	8	9	6	8	9	7	O00299	ENST00000211475;ENST00000375779;ENST00000375780;ENST00000375784;ENST00000383218;ENST00000383404;ENST00000383405;ENST00000395892;ENST00000400021;ENST00000400022;ENST00000400052;ENST00000400058	NCC27;CLIC1;G6	Chloride intracellular channel protein 1;Nuclear chloride ion channel 27;Chloride channel ABP;Regulatory nuclear chloride ion channel protein		4	0.941955	-0.0783931	4	1.61735	-0.136754	4	1.4806	-0.178266	10	1.1446	0.000853541	10	0.66484	-0.21818	10	0.718975	-0.269493	7	1.7581	-0.0571623	7	0.29274	-0.150244	7	0.47242	-0.204151	9
930	25	62.165	539	2.6652e-52	6	7	6	2	7	8	6	7	6	2	7	8	Q12899	ENST00000327357;ENST00000354738;ENST00000383465;ENST00000383466;ENST00000383607;ENST00000383608;ENST00000396558;ENST00000400608;ENST00000400648	RNF95;TRIM26;ZNF173	Tripartite motif-containing protein 26;Zinc finger protein 173;Acid finger protein;RING finger protein 95		5	0.9897	0.113328	5	0.70122	-1.15433	5	0.68853	-1.14965	5	1.2444	0.0933228	5	0.3069	-1.29059	5	0.34751	-1.17293	5	2.4455	0.391603	5	0.091701	-1.58109	5	0.16966	-1.48389
932	4.9	555.61	5090	2.2065e-97	4	6	4	2	4	3	3	3	1	1	2	1	P58107		EPIPL;EPPK1	Epiplakin;450 kDa epidermal antigen											4	1.0991	-0.0756829	4	9.64935	3.69412	4	9.9513	3.62792										3
934	11.8	34.645	313	1.6054e-15	2	2	1	2	3	2	2	2	1	2	3	2	P13051-1;P13051;P13051-2	ENST00000242576;ENST00000336865	UNG1;UNG;UNG15;DGU	Uracil-DNA glycosylase		3	1.191	0.212649	3	0.36355	-2.17032	3	0.19813	-3.06532																			3
935	11.3	22.913	203	4.6953e-12	0	2	1	1	2	0	0	2	1	1	2	0	Q9BYC8	ENST00000223324	HSPC283;MRPL32	39S ribosomal protein L32, mitochondrial;MRP-L32
937	41.8	50.909	452	0	13	17	14	16	14	16	12	16	13	15	13	15	P48735	ENST00000330062	IDH2	Isocitrate dehydrogenase [NADP], mitochondrial;Oxalosuccinate decarboxylase;NADP(+)-specific ICDH;IDP;ICD-M		6	0.93368	-0.105446	6	2.2977	0.395557	6	2.15665	0.396915	7	1.1672	-0.00177983	7	1.0755	0.530188	7	1.2266	0.52898	4	2.1494	0.195741	4	0.450265	0.541057	4	0.788705	0.648246	6
940	58.4	49.184	440	0	15	19	14	15	18	13	15	19	14	15	17	13	P62191	ENST00000261303	PSMC1	26S protease regulatory subunit 4;P26s4;Proteasome 26S subunit ATPase 1		15	1.022	0.0286617	15	1.5084	-0.202165	15	1.4208	-0.212725	24	1.16415	-0.00806236	24	0.6633	-0.112136	24	0.7588	-0.140377	18	1.7394	-0.0252631	18	0.307535	-0.0376503	18	0.470255	-0.0696142	15
941	11.4	57.117	508	3.6533e-12	4	3	3	3	3	3	4	3	3	3	3	3	Q9BXI6	ENST00000215790;ENST00000403477	TBC1D10A;TBC1D10;EPI64	TBC1 domain family member 10A;EBP50-PDX interactor of 64 kDa		4	0.88585	-0.153332	4	1.56375	-0.113636	4	1.27655	-0.331362
942	52	56.65	533	0	21	22	21	21	21	20	21	22	21	21	21	20	O43175	ENST00000369409	PHGDH;PGDH3	D-3-phosphoglycerate dehydrogenase		69	1.0105	0.0151286	69	2.0577	0.282924	69	2.1611	0.395534	35	1.0998	-0.0756604	35	1.1511	0.585485	35	1.2443	0.5567	64	1.8385	-0.0200326	64	0.468505	0.570246	64	0.850735	0.690602	42
943	47.1	65.443	584	0	16	20	18	20	20	19	16	20	18	20	20	19	P23368	ENST00000321341	ME2	NAD-dependent malic enzyme, mitochondrial;Malic enzyme 2		19	0.98021	-0.0169709	19	2.8297	0.693503	19	2.6988	0.716531	23	1.1762	0.00759296	23	1.2576	0.690428	23	1.4139	0.737653	22	1.8134	-0.00325489	22	0.4766	0.579704	22	0.759865	0.514202	21
944	24	20.108	175	9.2304e-25	1	4	1	3	4	1	1	4	1	3	4	1	O43181	ENST00000296684	NDUFS4	NADH dehydrogenase [ubiquinone] iron-sulfur protein 4, mitochondrial;NADH-ubiquinone oxidoreductase 18 kDa subunit;Complex I-18 kDa;Complex I-AQDQ											10	1.126	-0.0349268	10	1.1308	0.526584	10	1.23365	0.583368
945	35	44.552	412	2.1626e-299	8	10	9	8	11	9	8	10	9	8	11	9	P07339	ENST00000236671;ENST00000407742	CTSD;CPSD	Cathepsin D;Cathepsin D light chain;Cathepsin D heavy chain		9	1.0386	0.0403824	9	1.597	-0.0794161	9	1.5338	-0.107863	11	1.1742	0.00660176	11	0.7383	-0.0335663	11	0.80626	-0.0945221	15	1.8548	-0.0421896	15	0.2759	-0.202922	15	0.42955	-0.257572	7
947	67.4	26.182	230	0	13	12	8	8	12	9	13	12	8	8	12	9	P15374	ENST00000377589;ENST00000377595	UCHL3	Ubiquitin carboxyl-terminal hydrolase isozyme L3;Ubiquitin thioesterase L3		4	1.00138	0.0126934	4	2.0379	0.16262	4	1.9522	0.186282	4	1.1373	-0.0669367	4	1.1166	0.601716	4	1.16135	0.51467
948	67.5	26.688	243	1.8535e-304	14	15	17	15	16	17	14	15	17	15	16	17	P23396	ENST00000278572;ENST00000405680	OK/SW-cl.26;RPS3	40S ribosomal protein S3		16	0.98967	-0.00510735	16	2.0067	0.150296	16	1.98575	0.203021	20	1.1474	0.0119038	20	0.97117	0.295091	20	1.0987	0.304702	25	1.7911	-0.0230711	25	0.46806	0.546793	25	0.79573	0.540916	29
949	33.9	32.55	307	3.2621e-141	8	9	9	9	9	8	8	9	9	9	9	8	Q9UKM9-1;Q9UKM9;Q9UKM9-2	ENST00000246194;ENST00000375114	P542;RALY;HNRPCL2	RNA-binding protein Raly;hnRNP associated with lethal yellow homolog;Autoantigen p542;Heterogeneous nuclear ribonucleoprotein C-like 2		12	0.95886	-0.0451075	12	1.87995	0.0749955	12	1.74285	0.0417794	12	1.1581	0.0221697	12	0.88373	0.131039	12	0.91321	0.0862933	11	1.6625	-0.136888	11	0.37506	0.244762	11	0.61732	0.258698	7
950	34	46.437	420	0	12	14	12	10	13	13	11	13	11	9	12	12	O14979-1;O14979;O14979-2;O14979-3	ENST00000295470;ENST00000349655	JKTBP;HNRPDL	Heterogeneous nuclear ribonucleoprotein D-like;JKT41-binding protein;AU-rich element RNA-binding factor;Protein laAUF1		5	1.042	0.0796447	5	1.3222	-0.40216	5	1.3021	-0.273124	6	1.14035	-0.0219954	6	0.65518	-0.187296	6	0.742485	-0.118186	4	2.00655	0.169492	4	0.321575	-0.130986	4	0.568415	0.26103	7
951	21.4	43.122	392	1.0487e-138	5	3	3	2	3	3	5	3	3	2	3	3	P21953	ENST00000320393;ENST00000356489	BCKDHB	2-oxoisovalerate dehydrogenase subunit beta, mitochondrial;Branched-chain alpha-keto acid dehydrogenase E1 component beta chain
952	66.1	30.037	271	0	11	9	6	5	9	8	11	9	6	5	9	8	P21964-1;P21964;P21964-2	ENST00000207636;ENST00000402871;ENST00000403710;ENST00000406520;ENST00000407537	COMT	Catechol O-methyltransferase		8	0.98263	-0.0203481	8	2.847	0.742452	8	2.7373	0.696883	7	1.1309	-0.0598961	7	1.4198	0.911681	7	1.6156	0.885685	5	1.8862	0.0318994	5	0.60499	0.853483	5	0.95759	0.813803	4
953	34.9	81.889	714	0	20	17	12	18	17	15	20	17	12	18	17	15	P07384	ENST00000279247	CANPL1;CAPN1;PIG30	Calpain-1 catalytic subunit;Calpain-1 large subunit;Calcium-activated neutral proteinase 1;Calpain mu-type;muCANP;Micromolar-calpain;Cell proliferation-inducing gene 30 protein		15	0.94809	-0.0694719	15	2.8874	0.75812	15	2.5369	0.636812	12	1.1078	-0.0594289	12	1.59505	1.05188	12	1.6979	1.05681	11	1.7006	-0.101836	11	0.51867	0.687427	11	0.88173	0.734151	17
954	18.8	14.177	128	2.2053e-50	1	2	2	1	3	2	1	2	2	1	3	2	P13987	ENST00000351554;ENST00000395850	MIN1;MIN2;MIN3;MSK21;CD59;MIC11	CD59 glycoprotein;Membrane attack complex inhibition factor;MAC-inhibitory protein;Protectin;MEM43 antigen;Membrane inhibitor of reactive lysis;20 kDa homologous restriction factor;HRF-20;1F5 antigen																				4	1.5543	0.1007	4	0.191945	-0.897807	4	0.24481	-0.945113
955	40.3	37.895	350	6.9515e-287	8	8	7	5	10	6	8	8	7	5	10	6	P13995	ENST00000394053	MTHFD2;NMDMC	Bifunctional methylenetetrahydrofolate dehydrogenase/cyclohydrolase, mitochondrial;NAD-dependent methylenetetrahydrofolate dehydrogenase;Methenyltetrahydrofolate cyclohydrolase		4	0.998685	-0.00330866	4	0.9197	-0.981078	4	0.938495	-0.888217	6	1.22505	0.089182	6	0.544805	-0.53559	6	0.601905	-0.528036	5	2.0892	0.137363	5	0.23471	-0.421671	5	0.41853	-0.363584	4
957	51.2	35.816	328	0	10	9	8	9	11	10	10	9	8	9	11	10	Q13011	ENST00000221418	ECH1	Delta(3,5)-Delta(2,4)-dienoyl-CoA isomerase, mitochondrial		11	0.92766	-0.115501	11	3.0145	0.771348	11	2.6914	0.648037	8	1.08415	-0.0808434	8	1.42705	0.862862	8	1.52795	0.855447	12	1.7652	-0.0644751	12	0.59698	0.977718	12	1.00585	0.874178	13
958	65.6	10.061	90	4.2029e-103	1	3	2	2	1	3	1	3	2	2	1	3	Q13015	ENST00000368921	AF1Q;MLLT11	Protein AF1q
959	42.4	109.44	966	0	22	24	26	21	27	28	1	1	1	1	1	1	Q14697-2;Q14697	ENST00000346178;ENST00000356638	KIAA0088;G2AN;GANAB	Neutral alpha-glucosidase AB;Glucosidase II subunit alpha;Alpha-glucosidase 2
960	13.8	87.208	797	1.1256e-133	2	4	3	2	6	1	2	4	3	2	6	1	Q13033-1;Q13033;Q13033-2	ENST00000355683;ENST00000357479	STRN3;GS2NA;SG2NA	Striatin-3;Cell-cycle autoantigen SG2NA;S/G2 antigen		3	1.0599	0.0900091	3	2.222	0.3269	3	2.368	0.441172
961	45.4	55.63	487	2.2164e-225	8	9	6	10	8	7	4	6	5	6	5	5	Q13043-1;Q13043;Q13043-2	ENST00000372806;ENST00000396731	KRS2;STK4;MST1	Serine/threonine-protein kinase 4;STE20-like kinase MST1;Mammalian STE20-like protein kinase 1;Serine/threonine-protein kinase Krs-2
962	37.8	46.321	423	0	10	6	6	7	9	10	10	6	6	7	9	10	Q9BXW7-1;Q9BXW7;Q9BXW7-2	ENST00000155674;ENST00000336737	CECR5	Cat eye syndrome critical region protein 5		7	1.0167	0.00924852	7	2.2907	0.452377	7	2.318	0.502664	8	1.1385	-0.0144155	8	1.1511	0.591812	8	1.1655	0.426158	5	1.9853	0.0212127	5	0.46279	0.598856	5	0.89474	0.776262	7
963	38.7	48.357	431	1.0935e-188	5	7	7	1	7	2	5	7	7	1	7	2	Q05048	ENST00000217109	CSTF1	Cleavage stimulation factor 50 kDa subunit;CF-1 50 kDa subunit;CstF-50		5	0.96345	-0.0685616	5	1.4174	-0.289679	5	1.2565	-0.355258	5	1.1976	0.0293683	5	0.62365	-0.299561	5	0.66101	-0.359618	6	1.8243	-0.0378824	6	0.230365	-0.350802	6	0.37263	-0.474705
964	16.3	43.618	404	5.1974e-46	3	5	2	2	5	3	3	5	2	2	5	3	Q9NUD5	ENST00000382352	ZCCHC3;C20orf99	Zinc finger CCHC domain-containing protein 3		3	1.2861	0.369213	3	1.1402	-0.635667	3	1.298	-0.426247	5	1.3165	0.198999	5	0.56803	-0.490977	5	0.65991	-0.314817
966	16.7	270	2383	7.8912e-195	14	18	9	9	14	7	13	18	9	8	13	7	Q13085-4;Q13085;Q13085-1;Q13085-2;Q13085-3	ENST00000335166;ENST00000353139;ENST00000360679;ENST00000361253;ENST00000394406;ENST00000394407	ACC1;ACACA;ACAC;ACCA	Acetyl-CoA carboxylase 1;ACC-alpha;Biotin carboxylase		14	0.81609	-0.28108	14	2.2845	0.397031	14	1.627	0.0397064	17	0.81235	-0.507284	17	1.2813	0.816241	17	0.98459	0.249415	7	1.0962	-0.736245	7	0.38416	0.482017	7	0.40646	-0.331027	5
967	11.6	44.387	398	1.2302e-25	3	1	2	4	2	3	3	1	2	4	2	3	Q9Y639-2;Q9Y639;Q9Y639-4;Q9Y639-1;Q9Y639-3	ENST00000287226;ENST00000345330;ENST00000351217;ENST00000395177;ENST00000404878;ENST00000406430	SDFR1;SDR1;NPTN	Neuroplastin;Stromal cell-derived receptor 1
968	20.7	54.099	492	6.2258e-189	5	5	5	4	5	5	4	4	4	3	4	4	O43237	ENST00000258198	DNCLI2;LIC2;DYNC1LI2	Cytoplasmic dynein 1 light intermediate chain 2;Dynein light intermediate chain 2, cytosolic;LIC53/55
969	50	60.977	534	0	17	24	20	21	22	18	17	24	20	21	22	18	O43242	ENST00000264639	PSMD3	26S proteasome non-ATPase regulatory subunit 3;Proteasome subunit p58		21	0.99499	-0.00361312	21	1.7304	0.000614317	21	1.646	0.0554279	19	1.105	-0.0667802	19	0.78026	0.0104113	19	0.86729	0.048314	23	1.9147	0.0857971	23	0.29779	-0.13735	23	0.53535	0.0388985	21
971	30.5	100.69	875	1.451e-217	12	13	10	6	14	13	12	13	10	6	14	13	Q05086-1;Q05086;Q05086-3;Q05086-2	ENST00000232165;ENST00000397954	HPVE6A;EPVE6AP;UBE3A;E6AP	Ubiquitin-protein ligase E3A;E6AP ubiquitin-protein ligase;Oncogenic protein-associated protein E6-AP;Human papillomavirus E6-associated protein;Renal carcinoma antigen NY-REN-54		5	0.95457	-0.0694719	5	1.7787	0.0635144	5	1.6889	0.0849954	6	1.17315	0.00681422	6	0.758895	0.151473	6	0.81111	0.0117588	5	1.9034	-0.0452604	5	0.28027	-0.178111	5	0.5083	-0.00967349
972	31.2	70.832	624	1.7364e-191	9	10	8	6	10	9	9	10	8	6	10	9	O43252	ENST00000265174	PAPSS1;PAPSS;ATPSK1	Bifunctional 3'-phosphoadenosine 5'-phosphosulfate synthetase 1;Sulfurylase kinase 1;Sulfate adenylyltransferase;Sulfate adenylate transferase;ATP-sulfurylase;Adenylyl-sulfate kinase;Adenylylsulfate 3'-phosphotransferase;APS kinase;Adenosine-5'-phosphosulfate 3'-phosphotransferase;3'-phosphoadenosine-5'-phosphosulfate synthetase		4	0.971985	-0.0724573	4	1.9214	0.262042	4	1.8182	0.37535
973	33.2	88.828	779	3.1487e-226	14	12	9	10	11	7	14	12	9	10	11	7	O43264	ENST00000200135	ZW10	Centromere/kinetochore protein zw10 homolog		5	0.93462	-0.105586	5	1.6609	-0.0682865	5	1.5418	-0.0937712	5	1.0408	-0.149704	5	0.70504	-0.0758035	5	0.75544	-0.136999	8	1.84965	-0.0690579	8	0.328115	0.0518982	8	0.533805	0.0527239	4
974	23.7	52.723	485	5.9628e-201	4	7	4	1	8	2	4	7	4	1	8	2	Q9BXK5-1;Q9BXK5;Q9BXK5-2	ENST00000317582	CD003;MIL1;BCL2L13	Bcl-2-like protein 13;Protein Mil1;Bcl-rambo											3	1.1677	-0.00706103	3	1.0517	0.477504	3	1.3271	0.715485
979	36.4	98.313	845	5.7081e-275	19	18	14	16	18	17	18	17	13	15	17	16	P15498	ENST00000304076	VAV1;VAV	Proto-oncogene vav		20	0.9422	-0.111449	20	2.1767	0.338327	20	2.055	0.370052	17	1.0666	-0.140515	17	1.094	0.53031	17	1.0665	0.343232	11	1.6571	-0.199142	11	0.40909	0.47641	11	0.65579	0.341381	14
980	9.9	122.07	1089	1.0879e-157	5	3	0	2	6	1	5	3	0	2	6	1	O43156	ENST00000373447;ENST00000373448	KIAA0406;TTI1;SMG10	Uncharacterized protein KIAA0406		4	1.03035	0.0195444	4	2.0248	0.329475	4	1.8678	0.312317	3	0.95143	-0.323512	3	1.0073	0.406963	3	0.8387	0.0211999
981	21.4	40.709	379	3.4572e-178	5	3	5	3	5	5	5	3	5	3	5	5	O00442-2;O00442;O00442-1	ENST00000260563;ENST00000370128	RTCD1;RPC1;RPC;RTC1	RNA 3'-terminal phosphate cyclase;RNA terminal phosphate cyclase domain-containing protein 1		4	1.03018	0.013145	4	2.3908	0.484223	4	2.6009	0.712099	5	1.1754	0.0166239	5	1.0994	0.561329	5	1.2303	0.584604	4	2.01155	0.138469	4	0.38598	0.176453	4	0.7373	0.634803	4
982	3.2	81.623	728	9.463e-12	2	1	0	1	1	2	1	0	0	1	0	1	O00459	ENST00000222254	PIK3R2	Phosphatidylinositol 3-kinase regulatory subunit beta;PI3-kinase p85 subunit beta;PtdIns-3-kinase p85-beta																													3
983	39.5	9.3697	81	1.3515e-39	2	3	2	2	2	2	2	3	2	2	2	2	O00483	ENST00000339600	NDUFA4	NADH dehydrogenase [ubiquinone] 1 alpha subcomplex subunit 4;NADH-ubiquinone oxidoreductase MLRQ subunit;Complex I-MLRQ
985	12.7	61.492	559	5.9723e-64	4	4	2	1	4	5	4	4	2	1	4	5	Q13112	ENST00000314103	CAF1P60;MPP7;CAF1A;MPHOSPH7;CHAF1B	Chromatin assembly factor 1 subunit B;Chromatin assembly factor I p60 subunit;M-phase phosphoprotein 7		5	1.1892	0.225696	5	1.683	-0.0302429	5	1.6014	0.0376949	6	1.34985	0.229298	6	0.861925	0.129477	6	1.02907	0.261566	5	1.8206	-0.018378	5	0.45323	0.540057	5	0.75998	0.456878
986	17.2	65.63	557	2.624e-34	7	7	5	2	6	6	7	7	5	2	6	6	Q13123	ENST00000261812	RER;IK;RED	Protein Red;Protein RER;IK factor;Cytokine IK											4	1.09085	-0.0744613	4	0.38788	-1.01178	4	0.338995	-1.33063
987	22.1	80.379	721	2.4333e-140	5	9	5	9	9	3	5	9	5	9	9	3	Q13144	ENST00000273783	EIF2BE;EIF2B5	Translation initiation factor eIF-2B subunit epsilon;eIF-2B GDP-GTP exchange factor subunit epsilon		4	0.95791	-0.0839241	4	2.12	0.304687	4	1.81695	0.176844	6	1.0449	-0.171807	6	1.2655	0.764281	6	1.28065	0.593631										3
988	45.2	30.84	305	0	7	7	8	6	9	8	7	7	8	6	9	8	Q13151	ENST00000314940	HNRNPA0;HNRPA0	Heterogeneous nuclear ribonucleoprotein A0		4	0.95482	-0.0780648	4	1.7613	0.015607	4	1.6022	-0.0518054	4	1.0925	-0.0766355	4	0.77949	0.0374378	4	0.86993	0.0315979	8	1.3475	-0.243836	8	0.393195	0.353426	8	0.510605	0.0712574
989	25	35.348	320	2.5831e-85	5	6	6	5	5	5	5	6	6	5	5	5	Q13155	ENST00000223029	AIMP2;JTV1;PRO0992	Aminoacyl tRNA synthetase complex-interacting multifunctional protein 2;Multisynthetase complex auxiliary component p38;Protein JTV-1		5	0.90599	-0.151242	5	2.5635	0.579758	5	2.4863	0.620455	8	1.15375	-0.018078	8	1.08285	0.466898	8	1.2104	0.527879	6	1.9374	0.0628756	6	0.41534	0.37394	6	0.773925	0.494775	8
990	46.6	23.279	208	1.069e-237	4	5	4	3	3	5	4	5	4	3	3	5	Q13158	ENST00000301838	MORT1;GIG3;FADD	Protein FADD;FAS-associated death domain protein;FAS-associating death domain-containing protein;Mediator of receptor induced toxicity;Growth-inhibiting gene 3 protein		4	1.09405	0.103197	4	0.81986	-1.04862	4	0.81216	-1.00688	5	1.3189	0.164627	5	0.32439	-1.16612	5	0.36744	-1.17396	6	1.58655	-0.275367	6	0.121455	-1.27168	6	0.23429	-1.12339	4
992	61.3	30.54	271	1.5779e-216	7	9	10	7	10	9	6	7	8	5	8	8	Q13162	ENST00000379341	PRDX4	Peroxiredoxin-4;Prx-IV;Thioredoxin peroxidase AO372;Thioredoxin-dependent peroxide reductase A0372;Antioxidant enzyme AOE372		8	0.995835	0.00230506	8	2.02195	0.199422	8	2.06995	0.320084	7	1.1288	-0.0254238	7	0.93917	0.324094	7	0.94774	0.314733	9	1.9583	0.0592374	9	0.42095	0.493814	9	0.76428	0.62539	8
994	24.3	38.206	341	7.0057e-101	2	3	1	4	5	1	2	3	1	4	5	1	P56937-1;P56937;P56937-3;P56937-2	ENST00000254521;ENST00000367917	HSD17B7;UNQ2563/PRO6243	3-keto-steroid reductase;Estradiol 17-beta-dehydrogenase 7;17-beta-hydroxysteroid dehydrogenase 7											3	1.0907	-0.148521	3	0.77511	0.0281799	3	0.79473	-0.0366493
996	27.7	26.448	242	1.466e-44	2	4	1	2	1	2	2	4	1	2	1	2	Q9H7E9-2;Q9H7E9;Q9H7E9-1	ENST00000331434	C8orf33	UPF0488 protein C8orf33		3	1.1566	0.222972	3	1.0636	-0.674416	3	1.1598	-0.48211	5	1.5005	0.385604	5	0.45498	-0.732544	5	0.60352	-0.437437										3
997	52.1	47.716	432	0	18	19	15	17	19	17	18	19	15	17	19	17	P23526	ENST00000217426	AHCY;SAHH	Adenosylhomocysteinase;S-adenosyl-L-homocysteine hydrolase		17	0.95849	-0.044824	17	2.287	0.355489	17	2.0326	0.305044	26	1.16135	0.00865421	26	1.17395	0.59654	26	1.34965	0.646862	24	1.724	-0.0979298	24	0.52542	0.739586	24	0.848145	0.656158	20
998	74.1	18.502	166	0	14	18	19	14	17	15	14	18	19	14	17	15	P23528	ENST00000308162	CFL;CFL1	Cofilin-1;Cofilin, non-muscle isoform;18 kDa phosphoprotein;p18
1001	56.5	19.653	177	5.1893e-142	10	9	9	9	10	9	1	1	1	1	1	1	P15531-2;P15531;P15531-1	ENST00000013034;ENST00000311032;ENST00000336097;ENST00000393196;ENST00000393198	NME1;NM23;NDPKA	Nucleoside diphosphate kinase A;Tumor metastatic process-associated protein;Metastasis inhibition factor nm23;nm23-H1;Granzyme A-activated DNase
1003	44.5	70.942	633	0	19	20	18	16	20	17	1	1	1	1	1	1	O43390-1;O43390	ENST00000302271;ENST00000374612;ENST00000374616	HNRPR;HNRNPR	Heterogeneous nuclear ribonucleoprotein R
1004	23.7	69.725	616	5.6551e-106	9	7	4	7	8	6	9	7	4	7	8	6	P23588	ENST00000262056	EIF4B	Eukaryotic translation initiation factor 4B		8	0.96438	-0.0376431	8	2.1434	0.333459	8	1.97995	0.315509	5	1.1107	-0.0357435	5	1.0725	0.542338	5	1.1429	0.546714	3	2.1859	0.25797	3	0.39415	0.113026	3	0.67455	0.433982	4
1006	16.7	62.081	552	5.5392e-63	3	4	4	3	5	4	3	4	4	3	5	4	P15586	ENST00000258145	GNS	N-acetylglucosamine-6-sulfatase		4	0.931785	-0.108998	4	1.37555	-0.287013	4	1.27325	-0.323253	5	1.1426	-0.0292088	5	0.55456	-0.484726	5	0.6158	-0.442197	4	1.88365	0.024765	4	0.26687	-0.397991	4	0.363995	-0.572876
1007	27	78.863	681	8.1292e-191	6	6	5	3	3	5	6	6	5	3	3	5	O00566	ENST00000244230	MPP10;MPHOSPH10	U3 small nucleolar ribonucleoprotein protein MPP10;M phase phosphoprotein 10
1008	32.9	18.681	170	5.1069e-16	3	3	3	2	3	3	3	3	3	2	3	3	Q9H773	ENST00000319285	CDA03;XTP3TPA;DCTPP1	dCTP pyrophosphatase 1;Deoxycytidine-triphosphatase 1;XTP3-transactivated gene A protein;RS21C6											3	1.1556	-0.0528232	3	0.97063	0.39522	3	1.1267	0.435968
1010	31.1	40.235	360	3.0782e-119	6	7	4	2	7	5	6	7	4	2	7	5	Q9H6F5	ENST00000227520	CCDC86;CYCLON	Coiled-coil domain-containing protein 86;Cytokine-induced protein with coiled-coil domain		4	1.5711	0.662872	4	0.582535	-1.54559	4	0.807095	-0.969408	5	1.1819	0.00759296	5	0.36456	-1.0353	5	0.61516	-0.504729	3	2.3558	0.27878	3	0.1364	-1.00318	3	0.39027	-0.321673
1011	28.1	36.724	342	1.5752e-231	7	7	5	4	5	5	7	7	5	4	5	5	Q9BQA1	ENST00000235090	HKMT1069;WDR77;Nbla10071;MEP50	Methylosome protein 50;WD repeat-containing protein 77;Androgen receptor cofactor p44;p44/Mep50		20	1.0151	0.019901	20	2.38235	0.474772	20	2.097	0.364093	15	1.1728	0.00546812	15	1.1208	0.509419	15	1.2542	0.550813	11	1.9317	0.0458413	11	0.5039	0.657082	11	0.81281	0.555259	15
1015	52.3	100.2	908	0	34	33	24	25	31	28	34	33	24	25	31	28	Q13200	ENST00000310118	PSMD2;TRAP2	26S proteasome non-ATPase regulatory subunit 2;26S proteasome regulatory subunit RPN1;26S proteasome regulatory subunit S2;26S proteasome subunit p97;Tumor necrosis factor type 1 receptor-associated protein 2;55.11 protein		37	0.99546	-0.0223811	37	1.5439	-0.115693	37	1.5004	-0.122436	41	1.1367	-0.0325233	41	0.71762	-0.0721311	41	0.789	-0.0558607	33	1.8738	0.0753678	33	0.27785	-0.247915	33	0.48976	-0.0822411	32
1018	44.8	25.542	221	5.6353e-98	7	9	9	10	8	10	6	8	8	9	7	9	Q13242	ENST00000229390	SFRS9;SRSF9;SRP30C	Splicing factor, arginine/serine-rich 9;Pre-mRNA-splicing factor SRp30C		14	1.04745	0.075327	14	1.18655	-0.563545	14	1.21	-0.478559	20	1.2951	0.151939	20	0.483135	-0.651372	20	0.607905	-0.464679	21	2.1908	0.266806	21	0.18197	-0.795122	21	0.34222	-0.61242	24
1019	21	31.263	272	7.2279e-62	4	6	5	4	5	5	3	5	4	3	4	4	Q13243-1;Q13243;Q13243-3	ENST00000394366	SRP40;HRS;SFRS5;SRSF5	Splicing factor, arginine/serine-rich 5;Pre-mRNA-splicing factor SRP40;Delayed-early protein HRS
1020	23	39.586	344	1.6668e-62	9	8	7	8	8	7	7	6	5	6	6	5	Q13247-1;Q13247;Q13247-3	ENST00000244020;ENST00000328748	SFRS6;SRP55;SRSF6	Splicing factor, arginine/serine-rich 6;Pre-mRNA-splicing factor SRP55		7	0.96753	-0.0264706	7	1.5135	-0.191675	7	1.421	-0.186548	8	1.1199	-0.0282725	8	0.84587	0.124636	8	0.933725	0.145702	4	1.853	0.577222	4	0.373885	0.215313	4	0.70812	0.612459	5
1021	24.7	38.632	348	7.2651e-71	3	5	3	3	3	4	3	5	3	3	3	4	P09001	ENST00000264995	MRL3;RPML3;MRPL3	39S ribosomal protein L3, mitochondrial																				5	1.8623	0.00246142	5	0.31437	0.0282318	5	0.50242	-0.104515
1022	23.4	23.51	205	1.3568e-32	4	4	3	3	4	3	4	4	3	3	4	3	Q13257	ENST00000296509	MAD2;MAD2L1	Mitotic spindle assembly checkpoint protein MAD2A;MAD2-like 1		3	1.4246	0.479652	3	0.67518	-1.35936	3	0.6492	-1.31187	4	1.4164	0.296417	4	0.304015	-1.37806	4	0.31769	-1.42011	4	2.1081	0.165092	4	0.140615	-1.23868	4	0.238005	-1.22815	4
1023	35.1	31.279	282	5.6286e-266	7	7	6	7	6	7	5	5	4	5	4	5	P09012	ENST00000243563	SNRPA	U1 small nuclear ribonucleoprotein A		5	0.99855	0.0228367	5	1.8069	-0.0237521	5	1.7508	0.0932469	4	1.2009	0.0593803	4	0.803145	0.110245	4	0.92425	0.155528	6	1.9924	0.0515879	6	0.278215	-0.0246747	6	0.546685	0.052706
1025	7.3	50.83	452	1.6153e-41	2	3	2	1	3	2	2	3	2	1	3	2	Q9HB40-1;Q9HB40;Q9HB40-2	ENST00000262288;ENST00000393142	UNQ265/PRO302;MSTP034;RISC;SCPEP1;SCP1	Retinoid-inducible serine carboxypeptidase;Serine carboxypeptidase 1
1026	2.4	100.94	911	8.0407e-18	2	1	1	1	2	1	2	1	1	1	2	1	Q9H330-1;Q9H330;Q9H330-2;Q9H330-4;Q9H330-3	ENST00000223608;ENST00000374586;ENST00000374587	C9orf5	Transmembrane protein C9orf5;Protein CG-2
1029	10.9	87.703	761	1.0818e-10	1	2	0	1	4	0	1	2	0	1	4	0	O43422-1;O43422	ENST00000260045	PRKRIR;P52RIPK;THAP0;DAP4	52 kDa repressor of the inhibitor of the protein kinase;p58IPK-interacting protein;58 kDa interferon-induced protein kinase-interacting protein;P52rIPK;Death-associated protein 4;THAP domain-containing protein 0
1031	46.4	52.164	466	0	12	14	13	10	16	14	11	12	13	10	14	13	Q13283	ENST00000356245;ENST00000394123	G3BP;G3BP1	Ras GTPase-activating protein-binding protein 1;G3BP-1;ATP-dependent DNA helicase VIII;HDH-VIII;GAP SH3 domain-binding protein 1		13	0.99681	-0.00746064	13	1.5251	-0.219324	13	1.5066	-0.0931011	7	1.1017	-0.042469	7	0.72156	-0.0922203	7	0.73857	-0.228171	13	1.7038	-0.0849817	13	0.2888	-0.109703	13	0.46198	-0.187676	16
1032	11.8	41.878	364	4.0865e-29	0	2	2	1	3	2	0	2	2	1	3	2	O43427-1;O43427;O43427-2	ENST00000338369;ENST00000357519	FIBP	Acidic fibroblast growth factor intracellular-binding protein;FGF-1 intracellular-binding protein																				3	1.3496	-0.186308	3	0.24809	-0.599263	3	0.25292	-0.698404
1034	22.2	33.601	297	1.4664e-76	3	4	2	2	3	3	3	4	2	2	3	3	Q6P1N9-1;Q6P1N9;Q6P1N9-2	ENST00000276692	CDA11;TATDN1	Putative deoxyribonuclease TATDN1;Hepatocarcinoma high expression protein
1035	25.5	137.92	1241	0	11	16	8	11	17	10	11	16	8	11	17	10	P23634-1;P23634;P23634-8;P23634-6;P23634-7;P23634-2;P23634-3;P23634-4;P23634-5	ENST00000357681;ENST00000367218;ENST00000367219;ENST00000391954	ATP2B2;MXRA1;ATP2B4	Plasma membrane calcium-transporting ATPase 4;Plasma membrane calcium ATPase isoform 4;Plasma membrane calcium pump isoform 4;Matrix-remodeling-associated protein 1		8	0.896375	-0.161235	8	1.8964	0.160835	8	1.60145	-0.0179717	7	1.0674	-0.0922511	7	0.8699	0.229246	7	0.82211	0.0271137	4	1.31675	-0.37828	4	0.342755	-0.0664389	4	0.427165	-0.207222	7
1036	29.4	13.373	119	3.5434e-45	4	5	4	4	5	4	4	5	4	4	5	4	P60866	ENST00000009589	RPS20	40S ribosomal protein S20		10	0.97354	-0.0176223	10	2.1267	0.198999	10	2.0107	0.233035	14	1.1099	-0.0301166	14	1.04135	0.385474	14	1.13375	0.403138	17	1.6811	-0.0835545	17	0.48512	0.628909	17	0.75745	0.481013	18
1037	18	79.573	689	1.5608e-49	7	8	4	8	8	7	3	5	3	4	4	3	P25098	ENST00000308595	BARK;GRK2;BARK1;ADRBK1	Beta-adrenergic receptor kinase 1;G-protein coupled receptor kinase 2											4	0.89999	-0.361244	4	0.71413	-0.0417231	4	0.60869	-0.400701										3
1038	30	58.483	527	4.08e-91	10	12	11	9	9	10	10	12	11	9	9	10	P07602-3;P07602;P07602-2;P07602-1	ENST00000357471;ENST00000373120;ENST00000394934;ENST00000394936;ENST00000402059;ENST00000404083	GLBA;PSAP;SAP1	Proactivator polypeptide;Saposin-A;Protein A;Saposin-B-Val;Saposin-B;Sphingolipid activator protein 1;Cerebroside sulfate activator;Dispersin;Sulfatide/GM1 activator;Saposin-C;Co-beta-glucosidase;A1 activator;Glucosylceramidase activator;Sphingolipid activator protein 2;Saposin-D;Protein C;Component C											6	1.10245	-0.0414948	6	0.71168	-0.138272	6	0.776265	-0.186162
1041	49.6	44.868	397	0	10	12	13	11	13	12	9	11	12	10	12	11	P31689	ENST00000330899	DNAJA1;HSPF4;HSJ2;HDJ2;DNAJ2	DnaJ homolog subfamily A member 1;Heat shock 40 kDa protein 4;DnaJ protein homolog 2;HDJ-2;HSJ-2;HSDJ		10	0.870205	-0.197188	10	0.761005	-1.21897	10	0.58692	-1.56862	9	1.0513	-0.170566	9	0.24677	-1.62834	9	0.24904	-1.74659	15	1.6262	-0.090934	15	0.081015	-1.93806	15	0.11291	-2.02496	5
1042	34.2	57.886	521	1.6818e-288	7	11	8	5	9	9	4	7	5	3	6	6	O00629	ENST00000334256	QIP1;KPNA4	Importin subunit alpha-4;Karyopherin subunit alpha-4;Importin alpha Q1		3	0.97624	-0.0216028	3	1.7986	0.0834894	3	1.6765	0.0495464	6	1.1388	-0.016681	6	0.79654	0.0995793	6	0.871545	0.138502	6	1.844	0.0275499	6	0.293945	-0.0984486	6	0.53063	-0.0270884
1043	29	63.111	556	4.0363e-128	7	11	8	6	10	9	7	11	8	6	10	9	P07686	ENST00000261416	HEXB;HCC7	Beta-hexosaminidase subunit beta;N-acetyl-beta-glucosaminidase subunit beta;Beta-N-acetylhexosaminidase subunit beta;Cervical cancer proto-oncogene 7 protein;Beta-hexosaminidase subunit beta chain B;Beta-hexosaminidase subunit beta chain A											3	1.0642	-0.162022	3	0.97241	0.374167	3	0.8722	0.0270791	3	1.7254	-0.0822802	3	0.25164	-0.334412	3	0.57174	0.100606
1044	4.1	271.29	2390	3.0893e-66	8	9	6	5	8	7	2	3	1	1	2	1	O15020-1;O15020;O15020-2	ENST00000309996	SPTBN2;KIAA0302	Spectrin beta chain, brain 2;Spectrin, non-erythroid beta chain 2;Beta-III spectrin
1045	7.5	57.65	520	2.7644e-31	2	1	1	1	1	1	2	1	1	1	1	1	Q9H0W8-1;Q9H0W8;Q9H0W8-2	ENST00000222379;ENST00000270066	C19orf61;SMG9	Protein SMG9;Protein smg-9 homolog		3	1.1047	0.10797	3	0.71034	-1.29944	3	0.65558	-1.24429
1047	37.4	70.782	644	0	21	21	16	17	17	20	10	11	8	9	9	10	Q13310-1;Q13310;Q13310-2	ENST00000372856;ENST00000372857;ENST00000372858	PABPC4;APP1;PABP4	Polyadenylate-binding protein 4;Inducible poly(A)-binding protein;Activated-platelet protein 1		6	1.04685	0.0842906	6	2.0019	0.173743	6	1.96815	0.262616	6	1.16795	0.0445558	6	1.09205	0.463707	6	1.2181	0.509538	4	1.76525	-0.0396553	4	0.49015	0.449644	4	0.782585	0.751838	6
1048	14.9	77.942	698	3.4907e-75	6	8	3	5	7	7	6	8	3	5	7	7	P33121-1;P33121;P33121-2	ENST00000281455	FACL2;FACL1;ACSL1;LACS2;LACS1;LACS	Long-chain-fatty-acid--CoA ligase 1;Long-chain acyl-CoA synthetase 1;Long-chain acyl-CoA synthetase 2;Palmitoyl-CoA ligase 1;Palmitoyl-CoA ligase 2;Acyl-CoA synthetase 1;Long-chain fatty acid-CoA ligase 2											5	1.1612	0.0146532	5	1.0281	0.460317	5	1.2248	0.602834
1049	24	13.742	125	5.55e-31	3	4	4	4	4	4	3	4	4	4	4	4	P62851	ENST00000236900	RPS25	40S ribosomal protein S25		4	0.975275	-0.0144194	4	1.7364	-0.0680068	4	1.7299	0.0301469	4	1.11295	-0.0294702	4	0.8274	0.143519	4	0.974425	0.200575	10	1.3654	-0.0339691	10	0.450965	0.412968	10	0.6098	0.332706	9
1050	13.9	55.846	482	7.0908e-30	3	2	3	1	1	3	3	2	3	1	1	3	Q13325	ENST00000371795	RI58;IFIT5	Interferon-induced protein with tetratricopeptide repeats 5;Retinoic acid- and interferon-inducible 58 kDa protein
1051	40.5	28.024	257	3.1835e-194	6	7	8	6	4	6	6	7	8	6	4	6	P62917	ENST00000262584;ENST00000394920	RPL8	60S ribosomal protein L8		5	0.92608	-0.130575	5	1.9338	0.351439	5	1.7583	0.252453	13	1.0631	-0.126467	13	1.0496	0.607741	13	1.2326	0.62473	13	1.8607	0.0408377	13	0.45389	0.481366	13	0.7793	0.633308	4
1052	35.1	80.785	715	1.5818e-243	17	18	11	13	17	13	12	13	6	10	13	9	Q13330-1;Q13330;Q13330-2	ENST00000331320	MTA1	Metastasis-associated protein MTA1		3	1.0558	0.0940799	3	2.1454	0.299704	3	1.5513	-0.0495797	4	1.15265	0.00638927	4	1.08199	0.535425	4	1.29915	0.66221	3	2.1699	0.264304	3	0.47199	0.602811	3	0.73169	0.694679
1053	24.8	55.171	512	1.412e-46	5	2	1	5	3	1	5	2	1	5	3	1	O15446-2;O15446;O15446-1	ENST00000309424	CD3EAP;ASE1;PAF49;CAST	DNA-directed RNA polymerase I subunit RPA34;RNA polymerase I-associated factor PAF49;Anti-sense to ERCC-1 protein;CD3-epsilon-associated protein;A34.5		3	0.8636	-0.229814	3	3.2854	0.939187	3	2.5839	0.709372
1054	68.9	36.501	325	5.7711e-203	8	9	9	7	12	7	8	9	9	7	12	7	Q13347	ENST00000373586	TRIP1;EIF3I;EIF3S2	Eukaryotic translation initiation factor 3 subunit I;Eukaryotic translation initiation factor 3 subunit 2;eIF-3-beta;eIF3 p36;TGF-beta receptor-interacting protein 1		4	1.0236	0.0419989	4	1.49915	-0.267672	4	1.47985	-0.185081	6	1.131	-0.046086	6	0.639845	-0.299735	6	0.7493	-0.197978	11	1.7996	0.0484751	11	0.23653	-0.322201	11	0.4452	-0.294151	5
1055	39.6	44.292	424	2.7137e-281	7	6	5	3	9	4	7	6	5	3	9	4	P09110	ENST00000333167	PTHIO;ACAA1;ACAA	3-ketoacyl-CoA thiolase, peroxisomal;Beta-ketothiolase;Acetyl-CoA acyltransferase;Peroxisomal 3-oxoacyl-CoA thiolase		3	1.037	0.0244018	3	2.7373	0.61291	3	2.824	0.832643
1056	11.7	42.189	376	1.0522e-18	1	2	1	0	2	1	1	2	1	0	2	1	O43502	ENST00000337432	RAD51C;RAD51L2	DNA repair protein RAD51 homolog 3;RAD51-like protein 2											3	0.93513	-0.314848	3	0.35586	-1.16201	3	0.33469	-1.33788
1057	36.8	35.08	307	1.0982e-153	8	5	7	5	6	6	6	4	5	3	5	4	P60510	ENST00000279387	PPP4;PPX;PPP4C	Serine/threonine-protein phosphatase 4 catalytic subunit;Protein phosphatase X		4	1.01069	0.0207068	4	1.70965	0.0277754	4	1.5719	-0.0607427										3	1.857	0.0209304	3	0.27368	-0.027544	3	0.48377	0.023315
1058	44.7	61.06	524	5.9322e-251	11	10	7	7	15	10	7	5	4	3	9	5	Q13362-1;Q13362;Q13362-3;Q13362-2	ENST00000328724;ENST00000334743;ENST00000350249	KIAA0044;PPP2R5C	Serine/threonine-protein phosphatase 2A 56 kDa regulatory subunit gamma isoform;PP2A, B subunit, B' gamma isoform;PP2A, B subunit, B56 gamma isoform;PP2A, B subunit, PR61 gamma isoform;PP2A, B subunit, R5 gamma isoform;Renal carcinoma antigen NY-REN-29		8	1.00394	0.000824175	8	1.13085	-0.577025	8	1.08775	-0.570097	9	1.0193	-0.176616	9	0.46828	-0.788145	9	0.5228	-0.72046	7	1.383	-0.453001	7	0.17466	-0.802301	7	0.26194	-0.97038	4
1059	34.5	47.535	440	1.4388e-126	9	8	6	8	7	9	9	8	6	8	7	9	Q13363	ENST00000290921	CTBP;CTBP1	C-terminal-binding protein 1		8	0.994625	-0.000940421	8	2.09655	0.313756	8	2.23635	0.42575	16	1.19775	0.0355597	16	0.937415	0.293942	16	1.13775	0.429828	4	1.7705	-0.0624546	4	0.417	0.336011	4	0.672765	0.443388	8
1060	38.4	109.68	963	0	13	19	17	14	20	17	10	14	12	12	13	14	P33176	ENST00000302418;ENST00000403329	KIF5B;KNS1;KNS	Kinesin-1 heavy chain;Ubiquitous kinesin heavy chain;Conventional kinesin heavy chain		10	0.963635	-0.0362632	10	2.12335	0.270378	10	1.88955	0.184297	9	1.2112	0.0545242	9	0.97696	0.379459	9	1.0164	0.32406	8	1.8088	-0.0676538	8	0.362115	0.26591	8	0.61825	0.169782	10
1065	9.9	119.23	1052	1.2055e-80	3	3	0	0	2	0	3	3	0	0	2	0	Q05397-1;Q05397;Q05397-2	ENST00000340930;ENST00000342207;ENST00000354438;ENST00000395223		Focal adhesion kinase 1;pp125FAK;Protein-tyrosine kinase 2
1068	31.9	73.776	658	2.1791e-188	11	12	11	9	10	9	11	12	11	9	10	9	P23786	ENST00000371486	CPT1;CPT2	Carnitine O-palmitoyltransferase 2, mitochondrial;Carnitine palmitoyltransferase II		5	0.90396	-0.132571	5	1.9394	0.17893	5	1.6207	0.000652819	5	1.2404	0.112667	5	0.84196	0.177741	5	1.0098	0.303059	3	1.8115	0.00117401	3	0.43072	0.2693	3	0.6729	0.461198	3
1069	45.4	23.147	207	1.4578e-86	6	6	6	4	4	5	6	6	6	4	4	5	P07766	ENST00000361763	T3E;CD3E	T-cell surface glycoprotein CD3 epsilon chain;T-cell surface antigen T3/Leu-4 epsilon chain		8	0.99696	0.015057	8	0.852895	-1.04246	8	0.847955	-0.981776	9	1.3872	0.285484	9	0.28791	-1.41409	9	0.37732	-1.20799	9	1.9873	0.443711	9	0.10281	-1.59772	9	0.19659	-1.43796	6
1070	25.8	72.964	682	9.0388e-65	6	10	5	6	4	4	5	10	5	6	4	4	Q99081	ENST00000267811;ENST00000333725	HTF4;HEB;TCF12;BHLHB20	Transcription factor 12;Transcription factor HTF-4;E-box-binding protein;DNA-binding protein HTF4		6	1.0827	0.118733	6	0.65927	-1.42818	6	0.63324	-1.36811	13	1.5889	0.465995	13	0.14091	-2.47902	13	0.17319	-2.29956	11	1.4261	-0.088937	11	0.082163	-1.92537	11	0.085292	-2.71689	4
1071	39.3	35.144	305	9.1473e-146	8	7	8	7	8	7	8	7	8	7	8	7	O00743-1;O00743;O00743-2	ENST00000373547	PPP6C;PPP6	Serine/threonine-protein phosphatase 6 catalytic subunit
1074	22.3	63.47	588	0	9	10	8	8	9	10	9	10	8	8	9	10	Q16630-2;Q16630;Q16630-1;Q16630-3	ENST00000266679;ENST00000351671	CFIM68;CPSF6	Cleavage and polyadenylation specificity factor subunit 6;Cleavage and polyadenylation specificity factor 68 kDa subunit;Pre-mRNA cleavage factor Im 68 kDa subunit;Protein HPBRII-4/7		4	0.941425	-0.0765007	4	1.9066	0.123905	4	1.69645	0.0561992	7	1.2374	0.0955886	7	0.80242	0.0502488	7	0.9803	0.224062	4	1.45785	-0.0157547	4	0.41356	0.355516	4	0.482315	0.129556	5
1080	59.6	52.22	445	0	18	15	17	16	16	17	18	15	17	16	16	17	P60228	ENST00000220849	EIF3S6;EIF3E;INT6	Eukaryotic translation initiation factor 3 subunit E;Eukaryotic translation initiation factor 3 subunit 6;eIF-3 p48;Viral integration site protein INT-6 homolog		18	0.97615	-0.0289771	18	1.4183	-0.267351	18	1.40825	-0.230602	19	1.0874	-0.0883124	19	0.74128	-0.0445917	19	0.79549	-0.0669941	27	1.6944	-0.151306	27	0.32919	0.0630176	27	0.52723	0.0087424	20
1081	31.5	95.737	856	0	18	18	17	14	18	16	17	17	16	13	17	15	Q9BUJ2-1;Q9BUJ2;Q9BUJ2-2;Q9BUJ2-4;Q9BUJ2-3	ENST00000263367;ENST00000352456;ENST00000378215;ENST00000392006	HNRNPUL1;HNRPUL1;E1BAP5	Heterogeneous nuclear ribonucleoprotein U-like protein 1;Adenovirus early region 1B-associated protein 5;E1B-55 kDa-associated protein 5		14	0.989355	-0.0133242	14	2.14585	0.254946	14	2.19025	0.356044	20	1.14275	-0.0112856	20	1.0279	0.442729	20	1.12035	0.381302	19	1.6924	-0.106362	19	0.44415	0.450835	19	0.68727	0.324096	11
1082	18.3	55.964	491	1.7346e-50	0	6	0	1	4	0	0	6	0	1	4	0	O75449-1;O75449;O75449-2	ENST00000335643;ENST00000335647;ENST00000367411	KATNA1	Katanin p60 ATPase-containing subunit A1;p60 katanin
1085	39.7	44.468	378	1.7919e-208	7	9	7	9	9	9	7	9	7	9	9	9	Q16543	ENST00000222005	CDC37;CDC37A	Hsp90 co-chaperone Cdc37;Hsp90 chaperone protein kinase-targeting subunit;p50Cdc37
1086	42.5	41.28	360	3.3137e-233	10	6	9	9	10	8	10	6	9	9	10	8	P82650	ENST00000310776	RPMS22;GK002;MRPS22;C3orf5	28S ribosomal protein S22, mitochondrial;MRP-S22																				5	2.3509	0.351304	5	0.38036	0.292122	5	0.9177	0.763418
1087	25.3	64.706	584	0	3	9	6	5	7	4	3	9	6	5	7	4	P41214-1;P41214;P41214-2	ENST00000271764;ENST00000367114	HCA56;EIF2D;LGTN	Ligatin;Hepatocellular carcinoma-associated antigen 56		3	1.1434	0.193552	3	1.5036	-0.150804	3	1.7569	0.119959	9	1.2063	0.0517812	9	0.65671	-0.235055	9	0.79048	-0.1016	5	1.6193	-0.22427	5	0.34005	0.122642	5	0.52693	-0.0912281
1088	31.8	20.116	173	4.8779e-54	1	1	2	1	3	3	1	1	2	1	3	3	P82663	ENST00000253686	MRPS25;RPMS25	28S ribosomal protein S25, mitochondrial;MRP-S25
1089	30.3	69.491	669	1.0922e-258	17	16	16	17	18	16	17	16	16	17	18	16	Q96PK6-1;Q96PK6	ENST00000310137	RBM14;SIP	RNA-binding protein 14;RNA-binding motif protein 14;RRM-containing coactivator activator/modulator;Synaptotagmin-interacting protein;Paraspeckle protein 2		27	1.0047	0.025539	27	1.8085	0.062369	27	1.8553	0.178766	30	1.1318	-0.0101388	30	0.955545	0.319724	30	1.0617	0.299338	29	1.8473	-0.0204538	29	0.43629	0.52813	29	0.78552	0.566205	32
1090	32.6	17	144	1.0822e-18	5	5	6	5	4	6	5	5	6	5	4	6	P41223	ENST00000222969;ENST00000403633	EDG2;BUD31	Protein BUD31 homolog;Protein G10 homolog;EDG-2		7	0.98787	-0.0192117	7	0.8515	-1.05474	7	0.84576	-0.885451	11	1.2622	0.11661	11	0.35674	-1.15556	11	0.40502	-1.10099	16	1.39835	-0.176457	16	0.16101	-1.00012	16	0.19211	-1.53417	11
1091	45.5	26.458	235	1.7056e-133	6	6	6	5	8	7	6	6	6	5	8	7	P41227	ENST00000370015	NAA10;ARD1;TE2;ARD1A	N-terminal acetyltransferase complex ARD1 subunit homolog A																													3
1093	37.3	19.198	166	7.2344e-73	3	3	4	3	4	4	3	3	4	3	4	4	Q13405	ENST00000279242	OK/SW-cl.67;MRPL49;NOF1;C11orf4	39S ribosomal protein L49, mitochondrial;L49mt;MRP-L49;Protein NOF1;Neighbor of FAU
1096	60.7	50.704	450	0	13	18	14	14	16	15	13	18	14	14	16	15	P41240	ENST00000220003	CSK	Tyrosine-protein kinase CSK;C-SRC kinase;Protein-tyrosine kinase CYL		15	0.97417	-0.0557868	15	2.6113	0.591716	15	2.3797	0.565445	18	1.1346	-0.0495722	18	1.09045	0.49655	18	1.15015	0.445	16	1.6019	-0.229911	16	0.418295	0.378562	16	0.60099	0.120733	21
1098	27	51.419	452	1.4552e-100	3	6	4	2	6	4	3	6	4	2	6	4	Q13418	ENST00000299421;ENST00000396751	ILK1;ILK2;ILK	Integrin-linked protein kinase;ILK-1;ILK-2;59 kDa serine/threonine-protein kinase;p59ILK											4	1.0571	-0.130028	4	1.19925	0.680458	4	1.30725	0.629069	3	1.741	-0.0551966	3	0.40354	0.368318	3	0.67502	0.318154
1102	37	8.5468	73	6.165e-23	3	3	3	2	3	2	3	3	3	2	3	2	Q9BZL1	ENST00000358666;ENST00000393848	UBL5	Ubiquitin-like protein 5
1103	29.3	60.959	577	2.5526e-144	9	8	7	8	8	8	5	4	3	5	3	3	P33240-1;P33240;P33240-2	ENST00000372972	CSTF2	Cleavage stimulation factor 64 kDa subunit;CF-1 64 kDa subunit		6	0.87952	-0.182547	6	2.1456	0.269506	6	1.7432	0.0923401	4	1.11335	-0.0499404	4	0.66011	-0.146157	4	0.69176	-0.185551										6
1106	13.5	28.8	251	2.5872e-21	1	2	1	2	3	2	1	2	1	2	3	2	Q9BUN8	ENST00000259512	DERL1;UNQ243/PRO276;DER1	Derlin-1;Der1-like protein 1;Degradation in endoplasmic reticulum protein 1		4	0.93822	-0.077439	4	1.45395	-0.255326	4	1.3612	-0.261496	4	1.135	-0.0091145	4	0.736405	-0.0986208	4	0.702745	-0.251326										4
1110	10.8	47.76	424	8.9419e-27	3	4	3	2	3	3	3	4	3	2	3	3	Q13309-1;Q13309;Q13309-2	ENST00000274254;ENST00000274255;ENST00000308927	SKP2;FBXL1	S-phase kinase-associated protein 2;F-box protein Skp2;Cyclin A/CDK2-associated protein p45;p45skp2;F-box/LRR-repeat protein 1											3	0.34848	-1.72137	3	0.34341	-1.12361	3	0.096992	-3.07976
1111	48	17.718	152	2.1345e-84	8	8	9	9	8	8	8	8	9	9	8	8	P62269	ENST00000211372;ENST00000374631;ENST00000383076	RPS18;D6S218E	40S ribosomal protein S18;Ke-3		35	0.96258	-0.043467	35	2.0067	0.150034	35	1.9067	0.191531	26	1.10415	-0.0445736	26	0.99589	0.280375	26	1.09945	0.315583	36	1.6881	-0.102313	36	0.451115	0.454156	36	0.74903	0.459579	42
1112	32.6	20.63	181	8.8051e-65	5	4	5	6	4	5	5	4	5	6	4	5	Q13442	ENST00000350498	HASPP28;PDAP1	28 kDa heat- and acid-stable phosphoprotein;PDGF-associated protein;PDGFA-associated protein 1
1115	7.3	112.37	1001	1.7294e-54	3	2	2	0	3	2	3	2	2	0	3	2	Q13472-1;Q13472;Q13472-2	ENST00000321105	TOP3A;TOP3	DNA topoisomerase 3-alpha;DNA topoisomerase III alpha
1118	42.8	22.127	194	1.3589e-127	4	4	4	5	6	4	4	4	4	5	6	4	P62081	ENST00000304921;ENST00000403564;ENST00000406376	RPS7	40S ribosomal protein S7
1119	60.4	170.6	1512	0	61	56	54	54	64	59	61	56	54	54	64	59	P07814	ENST00000366923	EPRS;GLNS;QPRS;PARS;PIG32;QARS	Bifunctional aminoacyl-tRNA synthetase;Proliferation-inducing gene 32 protein;Glutamyl-tRNA synthetase;Glutamate--tRNA ligase;Prolyl-tRNA synthetase;Proline--tRNA ligase		34	0.999675	0.00239892	34	2.1444	0.274862	34	2.08935	0.321804	24	1.148	0.00383696	24	1.09135	0.526156	24	1.21755	0.538239	32	1.80585	-0.0422855	32	0.456195	0.555849	32	0.79546	0.598003	29
1120	40.3	21.21	181	4.9225e-27	3	4	2	5	3	3	3	4	2	5	3	3	O43665-3;O43665;O43665-1;O43665-2	ENST00000369101;ENST00000369103;ENST00000392865	RGS10	Regulator of G-protein signaling 10
1121	6.1	162.24	1438	1.4635e-38	1	2	2	2	6	1	1	2	2	2	6	1	P30622-3;P30622;P30622-1;P30622-2	ENST00000302528;ENST00000358808;ENST00000361654	CYLN1;RSN;CLIP1	CAP-Gly domain-containing linker protein 1;Restin;Cytoplasmic linker protein 170 alpha-2;Reed-Sternberg intermediate filament-associated protein;Cytoplasmic linker protein 1
1122	14.9	50.75	478	5.4211e-44	3	3	3	2	2	3	3	3	3	2	2	3	O43670-1;O43670;O43670-2;O43670-3	ENST00000321233;ENST00000341711;ENST00000342555;ENST00000394679	ZNF207	Zinc finger protein 207											5	1.194	0.0325717	5	0.50593	-0.61109	5	0.58899	-0.517547	4	2.2204	0.22238	4	0.19915	-0.639746	4	0.388485	-0.418993	3
1123	21.2	21.75	189	3.7938e-40	2	2	2	4	1	3	2	2	2	4	1	3	O43674	ENST00000259037	NDUFB5	NADH dehydrogenase [ubiquinone] 1 beta subcomplex subunit 5, mitochondrial;NADH-ubiquinone oxidoreductase SGDH subunit;Complex I-SGDH
1124	44.5	38.792	348	1.8543e-169	11	11	8	9	8	8	11	11	8	9	8	8	O43681	ENST00000357332	ARSA;ASNA1;TRC40	Arsenical pump-driving ATPase;Arsenite-translocating ATPase;Arsenical resistance ATPase;Arsenite-transporting ATPase		5	0.95914	-0.0519583	5	2.4303	0.496825	5	2.4015	0.475578	9	1.1016	-0.0546251	9	1.0731	0.492986	9	1.1999	0.515102	11	1.8288	-0.000257808	11	0.42079	0.418419	11	0.73287	0.474215	9
1125	44.5	37.154	328	9.7203e-271	9	8	10	9	10	11	9	8	10	9	10	11	O43684	ENST00000368865	BUB3	Mitotic checkpoint protein BUB3		19	1.0338	0.0350281	19	0.97841	-0.865068	19	0.95558	-0.793938	26	1.2167	0.0789795	26	0.39158	-1.01134	26	0.45169	-0.93197	33	1.9508	0.122967	33	0.15599	-1.11887	33	0.23837	-1.14747	27
1126	68.1	49.906	445	0	19	21	19	19	21	19	4	3	2	4	4	2	Q13885;Q9BVA1	ENST00000333628;ENST00000259818	TUBB2A;TUBB2	Tubulin beta-2A chain;Tubulin beta-2B chain
1127	41	31.324	293	0	12	12	10	10	11	11	12	12	10	10	11	11	P15880	ENST00000343262	RPS2;RPS4	40S ribosomal protein S2;S4;LLRep3 protein		4	0.94267	-0.0800891	4	2.2158	0.316031	4	2.09005	0.3257																			8
1128	20.1	95.925	845	1.575e-251	8	14	8	11	13	7	8	14	8	11	13	7	Q8NE71-1;Q8NE71;Q8NE71-2	ENST00000326195;ENST00000376545;ENST00000383437;ENST00000383588	ABCF1;ABC50	ATP-binding cassette sub-family F member 1;ATP-binding cassette 50;TNF-alpha-stimulated ABC protein		9	1.0828	0.120264	9	2.1889	0.317588	9	2.1352	0.375032	9	1.175	0.0432445	9	0.85815	0.167266	9	1.0248	0.263587	10	1.99155	0.0780161	10	0.384105	0.356439	10	0.6798	0.398589	14
1129	62.8	103.06	892	0	33	37	33	30	35	33	20	22	21	18	18	19	P12814	ENST00000193403;ENST00000394419	ACTN1	Alpha-actinin-1;Alpha-actinin cytoskeletal isoform;Non-muscle alpha-actinin-1;F-actin cross-linking protein		7	1.0085	-0.0015846	7	3.0102	0.749875	7	2.7967	0.727554	11	1.1814	0.00504278	11	1.2762	0.740327	11	1.4107	0.724799	9	1.9799	0.103636	9	0.48389	0.633838	9	0.8859	0.754205	10
1130	17	51.476	466	1.3266e-96	4	5	5	3	7	6	4	5	5	3	7	6	Q13505-1;Q13505;Q13505-3;Q13505-2	ENST00000368376	MTX1;MTXN;MTX	Metaxin-1;Mitochondrial outer membrane import complex protein 1		5	0.94031	-0.0676064	5	1.6577	-0.0191735	5	1.4229	-0.188393	6	1.237	0.104795	6	0.683485	-0.135869	6	0.791675	-0.0637925	6	1.79795	-0.0421823	6	0.27246	-0.256848	6	0.423995	-0.240227
1132	25.8	46.503	411	5.0694e-130	4	6	2	2	8	5	4	6	2	2	8	5	Q13510-2;Q13510;Q13510-1	ENST00000262097;ENST00000381733	ASAH;ASAH1;HSD-33;HSD33	Acid ceramidase;Acylsphingosine deacylase;N-acylsphingosine amidohydrolase;Putative 32 kDa heart protein;Acid ceramidase subunit alpha;Acid ceramidase subunit beta
1134	13.2	116.97	1007	2.4578e-204	7	6	8	8	10	7	7	6	8	8	10	7	Q13523	ENST00000337659	PRP4;KIAA0536;PRPF4B;PRP4H;PRP4K	Serine/threonine-protein kinase PRP4 homolog;PRP4 pre-mRNA-processing factor 4 homolog;PRP4 kinase																				3	1.4579	-0.392922	3	0.56589	0.739858	3	0.88371	0.722051
1135	57.7	18.243	163	9.1152e-236	6	6	5	4	7	6	6	6	5	4	7	6	Q13526	ENST00000247970	PIN1	Peptidyl-prolyl cis-trans isomerase NIMA-interacting 1;Rotamase Pin1;PPIase Pin1		3	1.0555	0.0871527	3	1.4863	-0.311464	3	1.4078	-0.30059	8	1.1898	0.0484138	8	0.609285	-0.329128	8	0.653415	-0.416055	3	1.8313	-0.0258827	3	0.2733	-0.152263	3	0.37688	-0.266786
1136	23.5	81.462	710	8.976e-64	6	6	4	8	9	6	6	6	4	8	9	6	Q9NYY8-1;Q9NYY8;Q9NYY8-2	ENST00000236980;ENST00000402774;ENST00000403094	FASTKD2;KIAA0971	FAST kinase domain-containing protein 2											6	0.877545	-0.397036	6	0.69577	-0.133403	6	0.643115	-0.400934	6	1.31525	-0.478627	6	0.311875	0.0634004	6	0.342525	-0.71581	4
1137	13.4	70.52	619	1.7135e-20	4	4	2	5	3	3	4	4	2	5	3	3	Q9BRD0-1;Q9BRD0;Q9BRD0-2	ENST00000260210	BUD13	BUD13 homolog		3	0.94547	-0.0944402	3	1.45	-0.288671	3	1.4968	-0.141418	3	1.0926	-0.0830725	3	0.58364	-0.374995	3	0.61273	-0.486503	3	2.1364	0.1993	3	0.26754	-0.410296	3	0.40045	-0.141642	4
1140	34.9	55.102	482	8.644e-184	10	9	9	10	10	9	6	5	5	6	6	5	Q13547	ENST00000373548	HDAC1;RPD3L1	Histone deacetylase 1
1141	22.3	85.852	755	4.8175e-228	11	13	7	8	11	8	11	13	7	8	11	8	O43719	ENST00000218364	HTATSF1	HIV Tat-specific factor 1		7	0.90993	-0.153477	7	2.2335	0.377686	7	1.9297	0.210069	7	1.1133	-0.0598812	7	1.0604	0.422297	7	1.1006	0.403004	5	1.5958	-0.29143	5	0.44377	0.678026	5	0.62411	0.339593	7
1142	16.7	47.34	418	3.4102e-25	5	3	3	4	4	4	5	3	3	4	4	4	Q6GMV2	ENST00000389501	RAI15;SMYD5	SET and MYND domain-containing protein 5;Retinoic acid-induced protein 15;Protein NN8-4AG		4	1.0065	0.0266753	4	1.9887	0.207468	4	1.854	0.197662										3	1.615	-0.141889	3	0.50928	0.510117	3	0.68726	0.481411
1143	58.2	104.85	911	0	35	36	30	32	37	32	22	21	18	20	20	18	O43707	ENST00000252699	ACTN4	Alpha-actinin-4;Non-muscle alpha-actinin 4;F-actin cross-linking protein		6	0.979075	-0.0268389	6	1.9428	0.145247	6	1.83875	0.214207	5	1.0715	-0.112	5	0.95601	0.253512	5	1.0287	0.284486	8	1.9118	0.00375484	8	0.35712	0.246472	8	0.62654	0.238091	5
1145	19.6	31.88	281	5.0064e-08	2	3	2	2	3	2	2	3	2	2	3	2	O43709-1;O43709;O43709-2	ENST00000265758	PP3381;WBSCR22;HUSSY-03	Uncharacterized methyltransferase WBSCR22;Williams-Beuren syndrome chromosomal region 22 protein
1146	21.1	8.7858	76	1.4929e-05	0	2	0	0	1	0	0	2	0	0	1	0	O43715	ENST00000302432	HSPC132;15E1.1;TRIAP1	TP53-regulated inhibitor of apoptosis 1;p53-inducible cell-survival factor;Protein 15E1.1;WF-1
1147	19.8	61.494	536	6.5253e-86	6	8	5	4	5	4	6	8	5	4	5	4	Q13573	ENST00000261531	SKIIP;SNW1;SKIP	SNW domain-containing protein 1;Nuclear protein SkiP;Ski-interacting protein;Nuclear receptor coactivator NCoA-62											3	1.3416	0.176259	3	0.35769	-1.06404	3	0.50271	-0.74623
1148	15.6	27.683	243	1.1091e-91	2	3	1	1	2	1	2	3	1	1	2	1	P09326	ENST00000368046	BCM1;CD48;BLAST1	CD48 antigen;B-lymphocyte activation marker BLAST-1;BCM1 surface antigen;Leukocyte antigen MEM-102;TCT.1
1151	44.2	52.645	480	0	14	12	12	12	12	12	14	12	12	12	12	12	P31930	ENST00000203407	UQCRC1	Cytochrome b-c1 complex subunit 1, mitochondrial;Ubiquinol-cytochrome-c reductase complex core protein 1;Complex III subunit 1		23	0.96572	-0.0549602	23	1.3173	-0.391453	23	1.2296	-0.512559	20	1.0793	-0.0862263	20	0.69251	-0.154772	20	0.70095	-0.258893	17	1.8408	-0.0024082	17	0.29238	-0.188245	17	0.47849	-0.0729973	15
1152	28.9	35.329	336	1.9836e-204	3	4	3	2	5	2	3	4	3	2	5	2	P31937	ENST00000265395	HIBADH	3-hydroxyisobutyrate dehydrogenase, mitochondrial											5	1.1351	-0.0340961	5	1.4857	0.897658	5	1.3882	0.706327	3	0.89148	-0.615534	3	0.70454	0.898063	3	0.69843	0.412809
1153	63.7	23.819	212	1.3229e-85	11	10	11	6	9	13	11	10	11	6	9	13	P23919	ENST00000305784;ENST00000400770	CDC8;TYMK;DTYMK;TMPK	Thymidylate kinase;dTMP kinase		5	1.0192	0.0364391	5	2.0392	0.175211	5	1.8744	0.195376	10	1.23075	0.0663961	10	0.8921	0.275703	10	1.13015	0.487569	10	2.0336	0.0855946	10	0.35841	0.382472	10	0.726325	0.466177
1154	44.7	90.069	792	0	17	15	18	11	18	19	17	15	18	11	18	19	P23921	ENST00000300738	RR1;RRM1	Ribonucleoside-diphosphate reductase large subunit;Ribonucleoside-diphosphate reductase subunit M1;Ribonucleotide reductase large subunit		8	1.03595	0.069481	8	0.870325	-0.988197	8	0.80537	-1.01747	9	1.18	0.0608134	9	0.3478	-1.09333	9	0.35491	-1.26554	8	1.87045	-0.000830932	8	0.155865	-1.03442	8	0.21729	-1.12677	4
1155	39.9	36.926	346	6.7825e-271	8	7	5	8	6	7	8	7	5	8	6	7	P31942-1;P31942;P31942-2;P31942-3;P31942-4	ENST00000265866	HNRNPH3;HNRPH3	Heterogeneous nuclear ribonucleoprotein H3		18	0.966905	-0.0415677	18	2.1477	0.222125	18	2.0854	0.230149	17	1.1115	-0.0449185	17	0.9909	0.346163	17	1.1093	0.35748	22	1.7915	-0.0506723	22	0.474045	0.571959	22	0.778535	0.508865	24
1156	51.2	49.229	449	0	14	15	15	14	15	13	7	8	8	7	8	6	P31943	ENST00000329433;ENST00000356731;ENST00000393432	HNRPH;HNRPH1;HNRNPH1	Heterogeneous nuclear ribonucleoprotein H;Heterogeneous nuclear ribonucleoprotein H, N-terminally processed		8	0.968605	-0.0453463	8	1.5652	-0.159996	8	1.44675	-0.189203	12	1.13785	0.00497188	12	0.713535	-0.0834937	12	0.773765	-0.142381	9	1.9	0.0480596	9	0.33717	0.197826	9	0.58323	0.151285	8
1159	21.6	32.688	282	4.3145e-114	3	4	3	2	4	3	3	3	2	2	3	3	Q13595-1;Q13595;Q13595-2	ENST00000297071	TRA2A	Transformer-2 protein homolog alpha;Transformer-2 protein homolog A		9	0.96077	-0.0670305	9	1.6197	-0.00662814	9	1.5369	-0.128134	7	1.1835	0.0415864	7	0.83695	0.135007	7	0.9001	0.106508	7	1.8473	-0.0255473	7	0.35327	0.18309	7	0.61557	0.157604	11
1160	53.4	62.639	543	0	21	30	30	22	30	28	21	30	30	22	30	28	P31948	ENST00000305218;ENST00000358794;ENST00000394563	STIP1	Stress-induced-phosphoprotein 1;Hsc70/Hsp90-organizing protein;Transformation-sensitive protein IEF SSP 3521;NY-REN-11 antigen		19	0.98026	-0.0188014	19	2.1926	0.294572	19	2.0842	0.288628	34	1.1297	-0.0105687	34	0.83423	0.0616561	34	0.92557	0.10078	43	1.8115	-0.0346732	43	0.28031	-0.190007	43	0.47035	-0.20445	29
1161	19.8	84.141	748	1.5977e-53	4	6	5	2	8	6	4	6	5	2	8	6	O14672	ENST00000260408	MADM;KUZ;ADAM10	Disintegrin and metalloproteinase domain-containing protein 10;Mammalian disintegrin-metalloprotease;Kuzbanian protein homolog;CDw156											3	1.2565	0.108977	3	0.080118	-3.26487	3	0.12328	-2.79858	3	0.98497	-0.928498	3	0.26087	-0.160042	3	0.15191	-1.81469
1162	58.3	14.515	132	5.541e-94	8	9	9	7	8	9	8	9	9	7	8	9	P25398	ENST00000230050;ENST00000367905	RPS12	40S ribosomal protein S12		3	0.9663	-0.0363596	3	2.2632	0.414908	3	2.195	0.438248	4	1.1215	-0.024063	4	1.1516	0.605716	4	1.2305	0.564711	4	1.74695	-0.0542371	4	0.55001	0.876985	4	0.929455	0.815122
1166	26.5	34.063	313	1.2061e-91	4	6	6	5	7	5	4	6	6	5	7	5	O43765	ENST00000221566	SGT;SGT1;SGTA	Small glutamine-rich tetratricopeptide repeat-containing protein alpha;Alpha-SGT;Vpu-binding protein		5	1.0112	0.0106849	5	1.9686	0.173779	5	1.7702	0.0762263	7	1.156	-0.00448938	7	0.92866	0.283151	7	1.0737	0.353069	6	1.94945	0.06835	6	0.34582	0.143546	6	0.58504	0.0622471	6
1167	13.2	121.72	1121	2.1811e-84	5	7	4	3	6	7	5	7	4	3	6	7	Q9NNW5	ENST00000315574;ENST00000395474		WD repeat-containing protein 6											12	1.1094	-0.066959	12	0.839655	0.0916392	12	0.82948	-0.0596235	6	1.87625	0.00964981	6	0.26172	-0.306254	6	0.43653	-0.0803366
1169	34.9	7.2454	63	9.0751e-08	2	3	2	2	2	3	2	3	2	2	2	3	P15954	ENST00000247655	COX7C	Cytochrome c oxidase subunit 7C, mitochondrial;Cytochrome c oxidase polypeptide VIIc
1172	38.8	37.893	361	4.2833e-236	8	5	6	6	7	7	8	5	6	6	7	7	O96008-1;O96008;O96008-2	ENST00000252487;ENST00000405636	TOMM40;PEREC1;TOM40;C19orf1	Mitochondrial import receptor subunit TOM40 homolog;Translocase of outer membrane 40 kDa subunit homolog;Protein Haymaker;p38.5		4	0.95441	-0.087508	4	2.52195	0.540611	4	2.24095	0.458297
1174	10.9	65.418	586	2.5238e-09	1	4	1	1	2	1	1	4	1	1	2	1	O96017-9;O96017;O96017-1;O96017-12;O96017-4;O96017-11	ENST00000328354;ENST00000348295;ENST00000382556;ENST00000382563;ENST00000382565;ENST00000382566;ENST00000382578;ENST00000382580;ENST00000398017;ENST00000398021;ENST00000404276;ENST00000405598	CHK2;RAD53;CDS1;CHEK2	Serine/threonine-protein kinase Chk2;Cds1
1176	35.1	11.986	111	1.8645e-44	3	3	2	2	2	2	3	3	2	2	2	2	Q15004	ENST00000300035	L5;KIAA0101;PAF;NS5ATP9	PCNA-associated factor;p15PAF;Overexpressed in anaplastic thyroid carcinoma 1;Hepatitis C virus NS5A-transactivated protein 9		4	1.65365	0.7309	4	0.0538485	-5.04052	4	0.0880175	-4.15632																			3
1177	24.2	34.833	297	2.4799e-102	2	3	0	3	5	1	2	3	0	3	5	1	Q15006	ENST00000220853	TTC35;KIAA0103	Tetratricopeptide repeat protein 35
1178	54	45.531	389	2.7447e-276	14	14	13	12	16	15	14	14	13	12	16	15	Q15008	ENST00000295901	KIAA0107;PFAAP4;PSMD6	26S proteasome non-ATPase regulatory subunit 6;26S proteasome regulatory subunit S10;p42A;Proteasome regulatory particle subunit p44S10;Phosphonoformate immuno-associated protein 4;Breast cancer-associated protein SGA-113M		12	0.99138	-0.0152231	12	1.91565	0.162064	12	1.7228	0.0956156	16	1.1396	-0.0244393	16	0.80702	0.124927	16	0.892425	0.0879285	12	1.79815	-0.0133024	12	0.304285	0.108092	12	0.548	0.108176	14
1181	53.3	45.46	396	0	13	11	12	10	12	11	13	11	12	10	12	11	Q15019-2;Q15019;Q15019-1	ENST00000360051;ENST00000391971;ENST00000391973;ENST00000401990;ENST00000402092;ENST00000402251	KIAA0158;DIFF6;NEDD5;SEPT2	Septin-2;Neural precursor cell expressed developmentally down-regulated protein 5		11	0.94885	-0.0875234	11	1.98	0.207216	11	1.7929	0.124	10	1.1411	-0.0464166	10	0.820265	0.144762	10	0.907455	0.125458	10	1.9876	0.0873483	10	0.294045	-0.0726676	10	0.53582	0.00889919	7
1182	18	55.215	510	2.6919e-151	2	3	0	0	1	2	2	3	0	0	1	2	Q9UKZ1	ENST00000289382	C2orf29;C40	Uncharacterized protein C2orf29
1183	45.3	27.335	258	6.9126e-242	7	8	8	8	8	3	7	8	8	8	8	3	Q9UKY7-1;Q9UKY7;Q9UKY7-2	ENST00000264993;ENST00000393122	H41;CDV3	Protein CDV3 homolog		5	1.0221	0.0182739	5	1.7528	0.0291467	5	1.6032	0.0943156	3	1.1635	0.0123977	3	0.71707	0.0937624	3	0.88207	0.123023	3	2.4814	0.371372	3	0.19425	-0.513875	3	0.45808	-0.0557267	3
1184	29.6	31.835	291	3.5012e-55	2	2	3	1	3	4	2	2	3	1	3	4	Q15024	ENST00000265564	KIAA0116;EXOSC7;RRP42	Exosome complex exonuclease RRP42;Ribosomal RNA-processing protein 42;Exosome component 7;p8
1185	29.3	81.535	740	3.5519e-176	8	8	5	5	9	7	8	8	5	5	9	7	Q15027	ENST00000158762	KIAA0050;ACAP1;CENTB1	ARFGAP with coiled-coil, ANK repeat and PH domain-containing protein 1;Centaurin-beta-1		4	0.95921	-0.0892072	4	2.2524	0.34687	4	1.82775	0.128581	5	1.0494	-0.152928	5	1.1363	0.586776	5	1.0139	0.245731	5	1.9288	0.0293755	5	0.34228	0.130768	5	0.56425	0.131396
1186	22.1	101.97	903	5.5621e-199	8	15	7	6	12	8	8	15	7	6	12	8	Q15031	ENST00000265537	KIAA0028;LARS2	Probable leucyl-tRNA synthetase, mitochondrial;Leucine--tRNA ligase											4	1.15825	0.0170459	4	0.780355	-0.00374904	4	0.902725	0.119286
1187	24.3	52.901	470	1.6225e-149	4	8	6	6	9	8	4	8	6	6	9	8	Q15036	ENST00000233575	SNX17;KIAA0064	Sorting nexin-17											7	0.99903	-0.216915	7	0.39313	-0.905363	7	0.36512	-1.16528	3	1.7197	-0.073256	3	0.13075	-1.11108	3	0.19421	-1.45648	5
1188	9.2	71.682	633	6.3446e-133	1	3	2	1	2	2	1	3	2	1	2	2	O94927-1;O94927	ENST00000203166;ENST00000379045	HAUS5;KIAA0841	HAUS augmin-like complex subunit 5
1189	44.3	31.362	282	0	6	7	6	6	8	7	6	7	6	6	8	7	Q07021	ENST00000225698	C1QBP;GC1QBP;HABP1;SF2P32	Complement component 1 Q subcomponent-binding protein, mitochondrial;Glycoprotein gC1qBP;GC1q-R protein;Hyaluro-binding protein 1;Mitochondrial matrix protein p32;p33
1190	21.7	23.362	203	1.932e-69	3	2	2	2	3	2	3	2	2	2	3	2	Q15041	ENST00000304414	ARL6IP1;KIAA0069;ARL6IP	ADP-ribosylation factor-like protein 6-interacting protein 1
1191	12	110.52	981	3.1901e-69	5	1	2	0	3	2	5	1	2	0	3	2	Q15042-1;Q15042	ENST00000264158;ENST00000375836	RAB3GAP;RAB3GAP1;KIAA0066	Rab3 GTPase-activating protein catalytic subunit;RAB3 GTPase-activating protein 130 kDa subunit;Rab3-GAP p130
1192	53.3	68.047	597	0	22	26	18	21	23	19	21	25	17	20	23	19	Q15046-1;Q15046;Q15046-2	ENST00000302445;ENST00000319410	KIAA0070;KARS	Lysyl-tRNA synthetase;Lysine--tRNA ligase		14	1.03415	0.0476073	14	2.4942	0.461212	14	2.42795	0.521499	21	1.1581	0.00348211	21	1.1561	0.553067	21	1.3396	0.637256	18	1.71965	-0.0914756	18	0.50221	0.671364	18	0.78412	0.559358	14
1194	21.1	41.193	365	1.8496e-78	6	4	2	5	2	2	6	4	2	5	2	2	Q15050	ENST00000320270	KIAA0112;RRS1;RRR	Ribosome biogenesis regulatory protein homolog		6	0.943505	-0.116497	6	2.301	0.456801	6	2.1603	0.392389	4	1.13225	-0.0702794	4	1.0928	0.526768	4	1.24475	0.614226	3	2.223	0.233082	3	0.41217	0.399938	3	0.76786	0.553743	7
1195	32.7	87.498	776	3.4286e-200	11	14	9	6	13	14	9	12	7	5	11	11	Q15052-1;Q15052;Q15052-2	ENST00000250617	ARHGEF6;COOL2;PIXA;KIAA0006	Rho guanine nucleotide exchange factor 6;Rac/Cdc42 guanine nucleotide exchange factor 6;PAK-interacting exchange factor alpha;Alpha-Pix;COOL-2		5	0.99319	-0.0106335	5	0.63277	-1.49274	5	0.62293	-1.42636	8	1.17545	0.029438	8	0.24852	-1.64794	8	0.281055	-1.59718	5	2.0084	0.149939	5	0.085839	-1.8638	5	0.15727	-1.78491
1196	44	27.385	248	1.3525e-202	4	7	4	6	6	4	1	3	1	2	2	1	Q15056-1;Q15056	ENST00000265753;ENST00000353999	EIF4H;WSCR1;WBSCR1;KIAA0038	Eukaryotic translation initiation factor 4H;Williams-Beuren syndrome chromosomal region 1 protein											4	1.0662	-0.157889	4	0.612555	-0.179472	4	0.627385	-0.335051	5	1.7944	-0.113891	5	0.21673	-0.127148	5	0.35872	-0.418559	3
1197	9.9	88.028	778	2.75e-52	4	3	3	3	2	2	4	3	3	3	2	2	Q15057	ENST00000326793	CENTB2;KIAA0041;ACAP2	ARFGAP with coiled-coil, ANK repeat and PH domain-containing protein 2;Centaurin-beta-2
1199	25.7	55.827	501	2.2447e-80	7	7	6	3	8	5	7	7	6	3	8	5	Q13610	ENST00000258531	PWP1	Periodic tryptophan protein 1 homolog;Keratinocyte protein IEF SSP 9502		7	1.0267	0.0574394	7	1.3141	-0.419529	7	1.2722	-0.338168	9	1.2502	0.0850292	9	0.62135	-0.327016	9	0.70864	-0.246883	3	1.6177	-0.157156	3	0.31249	0.0475337	3	0.41985	-0.387395	6
1200	11.9	55.384	496	1.0487e-32	3	3	3	1	3	4	3	3	3	1	3	4	Q15070-1;Q15070;Q15070-2;Q15070-3	ENST00000285848;ENST00000358043	OXA1L	Mitochondrial inner membrane protein OXA1L;Oxidase assembly 1-like protein;OXA1Hs;Hsa		8	1.0679	0.113261	8	0.80534	-1.10247	8	0.804505	-1.04117	3	1.1663	0.0160612	3	0.19051	-2.0375	3	0.13215	-2.64983
1201	9.3	73.38	643	4.0923e-11	0	1	2	0	2	1	0	1	2	0	2	1	Q13614	ENST00000346299	MTMR2;KIAA1073	Myotubularin-related protein 2
1202	18.7	89.677	776	1.0926e-75	11	6	3	2	8	4	11	6	3	2	8	4	Q13616	ENST00000325222;ENST00000409469	CUL1	Cullin-1		4	0.69366	-0.517996	4	2.74095	0.699738	4	1.4359	-0.169465
1203	29.3	89.503	764	1.2117e-204	12	10	9	9	15	11	12	10	9	9	15	11	Q13617	ENST00000374748;ENST00000374749;ENST00000374751	CUL2	Cullin-2		12	1.06585	0.0923173	12	2.1159	0.335126	12	2.22655	0.454865	10	1.16135	-0.0229566	10	1.05255	0.397028	10	1.1917	0.497971	10	1.7135	-0.123259	10	0.455865	0.51101	10	0.73872	0.429854	10
1204	28.8	88.929	768	2.8133e-284	16	14	12	13	15	14	16	14	12	13	15	14	Q13618-1;Q13618;Q13618-2;Q13618-3	ENST00000264414;ENST00000344951	KIAA0617;CUL3	Cullin-3		12	1.03875	0.0644413	12	1.61935	-0.0671172	12	1.5855	-0.0856096	13	1.1545	-0.0166738	13	0.6921	-0.073725	13	0.7979	-0.059936	11	1.7161	-0.126234	11	0.26727	-0.176713	11	0.41837	-0.345645	9
1205	16.4	71.729	642	4.2779e-71	2	4	1	0	5	3	2	4	1	0	5	3	Q9Y6Y0	ENST00000367498	ARA3;IVNS1ABP;HSPC068;KIAA0850;FLARA3;NS1BP;NS1	Influenza virus NS1A-binding protein;Aryl hydrocarbon receptor-associated protein 3											3	1.2421	0.086236	3	0.39356	-1.00055	3	0.39234	-1.06167
1208	36.4	35.892	321	9.2791e-127	7	6	3	4	5	5	7	6	3	4	5	5	Q13630	ENST00000360125	TSTA3;SDR4E1	GDP-L-fucose synthetase;Protein FX;Red cell NADP(H)-binding protein;GDP-4-keto-6-deoxy-D-mannose-3,5-epimerase-4-reductase		5	1.0147	0.0323435	5	2.0507	0.247951	5	2.1771	0.392515	9	1.2097	0.0834184	9	1.0858	0.484322	9	1.2185	0.55646	5	1.8183	-0.0349813	5	0.43656	0.528508	5	0.7366	0.451595	4
1210	14.4	92.032	836	7.2928e-149	4	6	2	4	4	3	3	5	2	3	3	3	P25440-2;P25440;P25440-1	ENST00000308627;ENST00000374825;ENST00000374831;ENST00000383108;ENST00000395289;ENST00000399315;ENST00000399527;ENST00000399528;ENST00000399529	BRD2;KIAA9001;RING3	Bromodomain-containing protein 2;Protein RING3;O27.1.1
1211	20.2	13.596	119	3.9334e-60	2	2	1	2	2	1	2	2	1	2	2	1	O43805	ENST00000322310	SSNA1;NA14	Sjoegren syndrome nuclear autoantigen 1;Nuclear autoantigen of 14 kDa
1212	60.7	25.789	244	6.5417e-246	4	6	4	3	9	4	4	6	4	3	9	4	P09417	ENST00000281243	DHPR;QDPR	Dihydropteridine reductase;HDHPR;Quinoid dihydropteridine reductase		6	0.9873	-0.047841	6	0.90838	-0.560251	6	0.547555	-1.42716	3	1.0803	-0.0489906	3	0.89227	0.408424	3	1.1004	0.538117										5
1214	12.6	86.131	780	1.5599e-111	2	4	1	1	5	1	2	4	1	1	5	1	O43815-1;O43815;O43815-2	ENST00000263918;ENST00000379213	STRN	Striatin											3	1.0971	-0.0688085	3	1.1413	0.611321	3	0.8276	-0.0202457
1215	10.7	76.107	692	6.3274e-59	1	3	3	1	2	2	1	3	3	1	2	2	O43823	ENST00000269701	AKAP8;AKAP95	A-kinase anchor protein 8;A-kinase anchor protein 95 kDa
1216	25.3	46.75	434	5.3301e-191	6	9	5	5	9	6	6	9	5	5	9	6	Q13685	ENST00000248450	AAMP	Angio-associated migratory cell protein											6	1.33795	0.199309	6	0.300425	-1.24897	6	0.34904	-1.1439	4	2.33315	0.458014	4	0.08078	-1.97154	4	0.167945	-1.25877
1218	11.8	44.712	414	3.9187e-100	2	4	2	2	4	2	2	4	2	2	4	2	P25490;O15391	ENST00000262238;ENST00000361929	YY1;INO80S	Transcriptional repressor protein YY1;Yin and yang 1;Delta transcription factor;NF-E1;INO80 complex subunit S;Transcription factor YY2;Yin and yang 2;Zinc finger protein 631
1220	54.9	22.977	206	6.1131e-193	10	9	10	9	10	8	10	9	10	9	10	8	Q9NP72	ENST00000356940;ENST00000375800	RAB18	Ras-related protein Rab-18		7	0.99299	-0.0427814	7	1.7362	0.0257995	7	1.7697	0.116014	7	1.3594	0.229419	7	0.76769	0.00244727	7	0.92924	0.145135	6	2.57095	0.483797	6	0.23466	-0.413343	6	0.51582	0.148617	4
1221	14.4	25.19	229	1.2785e-07	1	2	2	3	1	0	1	2	2	3	1	0	P09497-1;P09497;P09497-2	ENST00000310418;ENST00000345807	CLTB	Clathrin light chain B																													3
1223	49.4	25.734	231	9.2805e-117	6	8	6	6	9	8	6	8	6	6	9	8	Q15102	ENST00000262890	PAFAH1B3;PAFAHG	Platelet-activating factor acetylhydrolase IB subunit gamma;PAF acetylhydrolase 29 kDa subunit;PAF-AH subunit gamma;PAFAH subunit gamma		9	0.96829	-0.0221902	9	2.6875	0.610688	9	2.6628	0.687779	8	1.1073	-0.0544773	8	1.3206	0.753713	8	1.39105	0.700642	8	1.70495	-0.0968955	8	0.61552	0.80826	8	0.97005	0.942836	8
1228	14.3	46.938	406	2.0921e-164	2	2	1	2	1	1	2	2	1	2	1	1	Q15120	ENST00000379162	PDK3	[Pyruvate dehydrogenase [lipoamide]] kinase isozyme 3, mitochondrial;Pyruvate dehydrogenase kinase isoform 3																													3
1229	44.6	15.04	130	1.628e-28	4	5	4	2	4	3	4	5	4	2	4	3	Q15121	ENST00000360472;ENST00000368075;ENST00000368076	PEA15	Astrocytic phosphoprotein PEA-15;Phosphoprotein enriched in diabetes		4	0.96836	-0.0723584	4	1.9376	0.225517	4	1.7875	0.17399	4	1.2591	0.0981832	4	0.869425	0.263939	4	1.00725	0.379514	5	1.857	-0.0814464	5	0.25337	-0.031998	5	0.46118	-0.11294	3
1232	22.5	38.808	346	9.6594e-54	2	4	3	0	5	6	1	3	2	0	4	5	Q9NXR1-1;Q9NXR1;Q9NXR1-2	ENST00000342673;ENST00000396353;ENST00000396358	NUDE;NDE1	Nuclear distribution protein nudE homolog 1											3	1.2157	0.0815369	3	0.19487	-1.90979	3	0.18614	-2.14649
1233	19.2	531.78	4684	0	31	45	23	25	45	26	30	41	20	24	42	24	Q15149-1;Q15149;Q15149-2;Q15149-3;Q15149-6;Q15149-5;Q15149-4;Q15149-9;Q15149-8;Q15149-7	ENST00000322810;ENST00000345136;ENST00000357316	PLEC1;PLEC	Plectin-1;Hemidesmosomal protein 1		15	0.97497	-0.0154351	15	1.7034	0.0017129	15	1.5697	-0.107614	34	1.1906	0.0344486	34	0.638675	-0.174055	34	0.76056	-0.136805	17	1.8783	-0.00657472	17	0.28406	-0.0204092	17	0.48441	-0.143896	13
1235	11.3	42.344	372	3.3119e-45	3	3	3	3	2	3	3	3	3	3	2	3	O94768	ENST00000263955;ENST00000409228	STK17B;DRAK2	Serine/threonine-protein kinase 17B;DAP kinase-related apoptosis-inducing protein kinase 2
1236	39.5	23.671	210	9.1764e-219	8	9	6	9	9	6	8	9	6	9	9	6	P82979	ENST00000336133	HCC1;HSPC316;SARNP	SAP domain-containing ribonucleoprotein;Nuclear protein Hcc-1;Proliferation-associated cytokine-inducible protein CIP29;Cytokine-induced protein of 29 kDa											6	1.2829	0.178336	6	0.827415	0.0567941	6	0.938485	0.134909	4	8.9911	2.29317	4	0.29159	-0.292741	4	0.61748	0.372414	6
1237	15.2	56.193	486	8.5126e-77	4	4	0	4	2	0	4	4	0	4	2	0	Q15172	ENST00000261461	PPP2R5A	Serine/threonine-protein phosphatase 2A 56 kDa regulatory subunit alpha isoform;PP2A, B subunit, B' alpha isoform;PP2A, B subunit, B56 alpha isoform;PP2A, B subunit, PR61 alpha isoform;PP2A, B subunit, R5 alpha isoform
1239	75.8	32.66	289	0	13	16	17	13	17	17	13	16	17	13	17	17	Q15181	ENST00000373232	IOPPP;PPA1;PP	Inorganic pyrophosphatase;Pyrophosphate phospho-hydrolase		13	0.96518	-0.0526182	13	2.6976	0.588816	13	2.5307	0.60391	11	1.2876	0.15801	11	1.2794	0.682655	11	1.4939	0.804205	15	1.846	0.0156979	15	0.57406	0.834443	15	0.86614	0.696398	13
1240	36.9	18.697	160	2.3136e-198	6	6	6	6	6	6	6	6	6	6	6	6	Q15185	ENST00000262033	PTGES3;TEBP;P23	Prostaglandin E synthase 3;Cytosolic prostaglandin E2 synthase;Telomerase-binding protein p23;Progesterone receptor complex p23		5	0.84676	-0.209269	5	2.1247	0.223095	5	1.8006	0.0932314	3	0.81289	-0.473896	3	0.89657	0.148249	3	0.73621	-0.243831										3
1241	79.6	12.732	113	2.5568e-163	6	4	8	5	5	6	3	1	4	2	3	3	P41567	ENST00000310837	EIF1;SUI1	Eukaryotic translation initiation factor 1;Protein translation factor SUI1 homolog;Sui1iso1;A121
1242	12.7	9.6601	79	6.3095e-07	1	1	1	1	1	1	1	1	1	1	1	1	P61024	ENST00000308987	CKS1B;PNAS-16;PNAS-143;CKS1	Cyclin-dependent kinases regulatory subunit 1																				3	1.0144	-0.495843	3	0.076937	-2.05202	3	0.052503	-3.34538
1243	24.1	9.8602	79	2.3101e-17	2	2	2	2	1	2	2	2	2	2	1	2	P33552	ENST00000314355	CKS2	Cyclin-dependent kinases regulatory subunit 2		4	0.80408	-0.3111	4	0.17449	-3.26156	4	0.106775	-3.95709	4	0.61713	-0.92063	4	0.0488325	-4.01088	4	0.0247145	-5.13014	3	1.2731	-0.546675	3	0.021504	-3.86443	3	0.022513	-4.58936	3
1244	20.1	34.945	313	8.6194e-76	5	2	2	0	3	2	5	2	2	0	3	2	O43903	ENST00000278187	GAS2	Growth arrest-specific protein 2
1246	7.4	50.282	435	3.7191e-34	2	2	2	2	3	2	2	2	2	2	3	2	O43913	ENST00000297431	ORC5;ORC5L	Origin recognition complex subunit 5
1247	62	20.825	184	5.2302e-154	6	6	7	7	8	7	2	2	2	2	2	2	P61224;A6NIZ1	ENST00000250559;ENST00000393436;ENST00000338626	OK/SW-cl.11;RAP1B	Ras-related protein Rap-1b;GTP-binding protein smg p21B;Ras-related protein Rap-1b-like protein
1248	17.3	17.42	150	2.3529e-10	1	2	2	1	2	2	1	2	2	1	2	2	O43924	ENST00000287600	PDED;PDE6D	Retinal rod rhodopsin-sensitive cGMP 3',5'-cyclic phosphodiesterase subunit delta;Protein p17		16	1.00066	-0.0006727	16	1.69025	-0.0395937	16	1.6324	0.00722191	18	1.1	-0.0657596	18	0.981985	0.351628	18	1.0413	0.31303	18	1.77205	-0.0218201	18	0.451595	0.464272	18	0.76265	0.550642	15
1249	21.1	50.377	436	2.0703e-52	4	5	2	4	5	1	1	3	1	3	4	1	O43929	ENST00000264169;ENST00000392857;ENST00000392858	ORC4L;ORC4	Origin recognition complex subunit 4
1251	13.9	22.614	201	6.1e-06	2	1	1	0	1	1	2	1	1	0	1	1	Q13795	ENST00000324228;ENST00000359715	ARFRP1;ARP1	ADP-ribosylation factor-related protein 1
1252	33.5	82.921	717	1.455e-285	9	13	7	8	14	9	9	13	7	8	14	9	Q12996	ENST00000323959	CSTF3	Cleavage stimulation factor 77 kDa subunit;CF-1 77 kDa subunit											4	1.12665	-0.0611203	4	1.0717	0.420652	4	1.15475	0.471379	3	1.7791	0.109091	3	0.49763	0.586802	3	0.77966	0.906615
1254	44	33.697	309	0	7	9	9	6	9	9	6	8	8	5	8	8	Q99439	ENST00000263097	CNN2	Calponin-2;Calponin H2, smooth muscle;Neutral calponin											5	1.1334	-0.00391853	5	0.51914	-0.602236	5	0.52374	-0.690466	3	2.0866	1.09119	3	0.1808	-1.15343	3	0.25673	-0.783885
1255	20.1	43.835	389	5.2667e-62	3	2	2	2	4	2	3	2	2	2	4	2	Q99447	ENST00000331285	PCYT2	Ethanolamine-phosphate cytidylyltransferase;Phosphorylethanolamine transferase;CTP:phosphoethanolamine cytidylyltransferase		3	1.0343	0.0617416	3	2.6294	0.631294	3	2.8884	0.834313
1257	35.1	24.178	211	9.8915e-118	4	6	3	2	5	7	4	6	3	2	5	7	Q9GZP4-1;Q9GZP4;Q9GZP4-2	ENST00000246151	AD039;PP603;PITHD1;C1orf128;HT014	UPF0424 protein C1orf128		4	0.934935	-0.0794701	4	1.8867	0.116959	4	1.7146	0.0851123	3	1.1304	-0.0286571	3	0.78565	0.0906053	3	0.94278	0.218722
1258	77.3	17.328	154	0	7	9	9	7	9	9	7	9	9	7	9	9	Q99471	ENST00000334478	PFD5;PFDN5;MM1	Prefoldin subunit 5;C-myc-binding protein Mm-1;Myc modulator 1
1259	17.9	44.035	392	1.3861e-11	4	3	2	2	3	4	4	3	2	2	3	4	Q99487	ENST00000374282;ENST00000374284	PAFAH2	Platelet-activating factor acetylhydrolase 2, cytoplasmic;Serine-dependent phospholipase A2;HSD-PLA2
1262	22	55.722	532	9.5654e-50	4	2	4	2	3	3	4	2	4	2	3	3	P43007	ENST00000234256	SLC1A4;SATT;ASCT1	Neutral amino acid transporter A;Alanine/serine/cysteine/threonine transporter;ASCT1;SATT;Solute carrier family 1 member 4		4	0.965185	-0.0437204	4	0.95821	-0.803256	4	0.91271	-0.786448	4	1.2641	0.139591	4	0.39168	-0.988994	4	0.384075	-1.11348	8	2.08015	0.725534	8	0.13342	-1.45957	8	0.264635	-0.701132
1263	20.7	92.499	826	2.4549e-74	9	6	9	5	9	9	9	6	9	5	9	9	Q6IA86-1;Q6IA86;Q6IA86-3;Q6IA86-2;Q6IA86-4	ENST00000350494;ENST00000351393;ENST00000358232	ELP2;STATIP1	Elongator complex protein 2;STAT3-interacting protein;StIP1;SHINC-2
1266	45.2	67.454	608	4.7254e-251	14	16	14	11	14	14	14	16	14	11	14	14	O94826	ENST00000284320	TOM70;TOMM70A;KIAA0719	Mitochondrial import receptor subunit TOM70;Mitochondrial precursor proteins import receptor;Translocase of outer membrane 70 kDa subunit											6	1.15595	0.00809539	6	0.880925	0.182244	6	0.997015	0.233453	6	2.03635	0.171019	6	0.393965	0.266673	6	0.702945	0.347061
1269	9.6	49.908	446	1.4812e-73	3	4	4	3	4	3	1	1	1	1	1	1	A6NHL2-1;A6NHL2;A6NHL2-2	ENST00000380419	TUBAL3	Tubulin alpha chain-like 3											3	1.0781	-0.113569	3	0.95661	0.311512	3	1.0567	0.308623										5
1270	19.7	65.111	579	4.4567e-81	3	4	2	1	4	3	3	4	2	1	4	3	Q5VV42-1;Q5VV42;Q5VV42-2	ENST00000274695;ENST00000378610;ENST00000378624;ENST00000397216	CDKAL1	CDK5 regulatory subunit-associated protein 1-like 1
1271	30	44.863	404	1.6004e-86	7	5	4	4	7	5	7	5	4	4	7	5	Q9GZZ9-1;Q9GZZ9;Q9GZZ9-2	ENST00000356232	UBA5;UBE1DC1	Ubiquitin-like modifier-activating enzyme 5;Ubiquitin-activating enzyme E1 domain-containing protein 1;UFM1-activating enzyme;ThiFP1
1272	47.2	22.151	195	2.2494e-128	6	6	6	4	7	5	6	6	6	4	7	5	Q9UBI1	ENST00000376836	C10orf8;COMMD3;BUP	COMM domain-containing protein 3;Protein Bup;Protein PIL		5	1.1114	0.133114	5	1.1892	-0.515511	5	1.2079	-0.43527	11	1.242	0.110955	11	0.52543	-0.550661	11	0.62859	-0.46283	14	2.17035	0.208378	14	0.20353	-0.620865	14	0.380735	-0.528192	3
1274	4.8	160.46	1419	5.1705e-48	2	2	1	1	1	2	2	2	1	1	1	2	Q86US8-1;Q86US8;Q86US8-2	ENST00000263073;ENST00000354901	EST1A;KIAA0732;C17orf31;SMG6	Telomerase-binding protein EST1A;Ever shorter telomeres 1A;Telomerase subunit EST1A;EST1-like protein A;Smg-6 homolog
1275	20.7	55.05	493	7.6194e-45	4	4	4	2	3	4	4	4	4	2	3	4	Q9NX74	ENST00000358896	DUS2;DUS2L	tRNA-dihydrouridine synthase 2-like;Up-regulated in lung cancer;URLC8
1276	14.3	101.27	886	1.8061e-71	6	6	6	5	5	5	6	6	6	5	5	5	Q9Y5Q9-1;Q9Y5Q9	ENST00000263956	GTF3C3	General transcription factor 3C polypeptide 3;Transcription factor IIIC subunit gamma;TFIIIC 102 kDa subunit		3	0.958	-0.0705043	3	0.74491	-1.1701	3	0.70867	-1.11759	5	0.90811	-0.346324	5	0.32489	-1.11416	5	0.29455	-1.4488	6	1.4254	-0.144641	6	0.13065	-1.46571	6	0.151335	-1.71254
1277	16.6	83.654	731	1.4216e-58	7	8	5	4	8	8	7	8	5	4	8	8	Q13823	ENST00000373062	GNL2;NGP1	Nucleolar GTP-binding protein 2;Autoantigen NGP-1		6	1.1048	0.158022	6	0.62113	-1.47832	6	0.704	-1.1642	4	1.1662	0.0157093	4	0.306665	-1.28824	4	0.27685	-1.54258	4	1.94795	0.129398	4	0.169975	-1.05159	4	0.287435	-0.620543	6
1278	49	36.426	335	3.7442e-226	8	7	5	5	4	6	8	7	5	5	4	6	Q9NPF4	ENST00000206542	GCPL1;OSGEP	Probable O-sialoglycoprotein endopeptidase		4	0.94667	-0.099638	4	1.4869	0.0219031	4	1.4134	-0.18099	4	1.253	0.0907195	4	1.05985	0.48866	4	1.41575	0.735219	3	2.0594	0.193175	3	0.41662	0.278008	3	0.88399	0.72901	6
1280	20.3	79.147	738	3.8103e-82	8	9	4	7	8	5	8	9	4	7	8	5	Q9NRK6	ENST00000344517	ABCB10	ATP-binding cassette sub-family B member 10, mitochondrial;ATP-binding cassette transporter 10;Mitochondrial ATP-binding cassette 2		10	0.88786	-0.1705	10	2.05795	0.338518	10	1.79885	0.208461	11	1.0823	-0.10155	11	1.1605	0.620748	11	1.3382	0.680372										6
1281	28.6	26.152	227	1.3911e-176	5	7	4	7	6	5	5	7	4	7	6	5	Q9NX63	ENST00000262570	MINOS3;CHCHD3	Coiled-coil-helix-coiled-coil-helix domain-containing protein 3, mitochondrial																													3
1282	24.1	79.663	709	2.567e-46	6	8	6	3	7	5	6	7	5	3	6	5	Q9UKG1	ENST00000288266	APPL1;DIP13A;APPL;KIAA1428	DCC-interacting protein 13-alpha;Adapter protein containing PH domain, PTB domain and leucine zipper motif 1											5	1.2097	0.0302047	5	0.95347	0.383246	5	1.1379	0.482403	4	2.04635	0.120203	4	0.36744	0.0567304	4	0.60551	0.291767
1283	44.3	43.614	379	6.7426e-254	11	14	12	12	11	12	11	14	12	12	11	12	Q9NX58	ENST00000343470	PNAS-5;LYAR	Cell growth-regulating nucleolar protein		6	0.997575	0.0137396	6	2.8509	0.779565	6	2.7806	0.790499	6	1.1057	-0.066497	6	1.3125	0.784574	6	1.40465	0.743406	5	1.8195	0.0103041	5	0.52117	0.747458	5	0.91732	0.776045	4
1284	20.2	38.89	331	1.7983e-49	5	5	6	5	6	6	5	5	6	5	6	6	Q15293	ENST00000054950	RCN;RCN1	Reticulocalbin-1																				4	2.21045	0.21629	4	0.4087	0.370021	4	0.7292	0.434908
1285	36.5	54.493	493	3.2849e-230	10	12	9	8	9	9	10	12	9	8	9	9	Q9ULA0	ENST00000273075	ASPEP;DNPEP;DAP	Aspartyl aminopeptidase		6	1.11321	0.132362	6	2.31825	0.403707	6	2.0265	0.332857	8	1.2238	0.0530848	8	1.2473	0.717631	8	1.50055	0.844047	6	1.58685	-0.209803	6	0.55496	0.848595	6	0.866525	0.686226	4
1288	24.5	18.822	163	1.4345e-145	3	3	0	0	3	1	3	3	0	0	3	1	Q9Y2Y0-1;Q9Y2Y0;Q9Y2Y0-2	ENST00000219204	BART1;ARL2BP;BART	ADP-ribosylation factor-like protein 2-binding protein;Binder of ARF2 protein 1
1289	29.1	15.314	134	3.9735e-57	2	2	3	2	3	3	2	2	3	2	3	3	Q9NQP4	ENST00000371419	PFDN4;PFD4	Prefoldin subunit 4;Protein C-1
1290	67.2	37.489	332	0	13	12	15	13	15	15	13	12	15	13	15	15	Q9UHD1-1;Q9UHD1;Q9UHD1-2	ENST00000320585	CHORDC1;CHP1	Cysteine and histidine-rich domain-containing protein 1;CHORD domain-containing protein 1		15	0.94233	-0.0765007	15	2.2314	0.333844	15	1.959	0.247309	21	1.061	-0.140138	21	0.71875	-0.137109	21	0.71869	-0.267326	23	1.507	-0.283023	23	0.20924	-0.595028	23	0.29662	-0.867791	13
1291	38.6	32.789	293	2.2571e-139	4	5	5	4	6	4	4	5	5	4	6	4	Q13868	ENST00000372358	RRP4;EXOSC2	Exosome complex exonuclease RRP4;Ribosomal RNA-processing protein 4;Exosome component 2		3	1.0644	0.06755	3	2.3996	0.436216	3	2.1079	0.386331	4	1.1242	-0.0498299	4	1.1737	0.620748	4	1.29095	0.627872	4	1.85135	-0.0181676	4	0.383125	0.254449	4	0.7901	0.637549	4
1292	31.2	54.177	509	6.737e-233	9	10	9	8	10	9	9	10	9	8	10	9	P09622	ENST00000205402	PHE3;DLD;GCSL;LAD	Dihydrolipoyl dehydrogenase, mitochondrial;Dihydrolipoamide dehydrogenase;Glycine cleavage system L protein		3	1.0948	0.144673	3	1.8739	0.0777557	3	2.2838	0.525581	8	1.29335	0.113127	8	0.82825	0.133643	8	1.04025	0.325328	4	2.18345	0.21444	4	0.33428	0.0869551	4	0.7412	0.657276	3
1294	7.2	100.39	887	2.9627e-52	2	6	3	3	2	2	2	6	3	3	2	2	Q9UL03-1;Q9UL03;Q9UL03-2	ENST00000311234	DDX26;INTS6;DBI1;DDX26A	Integrator complex subunit 6;Protein deleted in cancer 1;Protein DDX26;DBI-1
1296	26.3	96.819	837	6.3908e-186	11	12	4	9	12	9	11	12	4	9	12	9	Q9UBB9-1;Q9UBB9	ENST00000263115;ENST00000405938;ENST00000407148;ENST00000407431;ENST00000407690	STIP;TFIP11;HSPC006	Tuftelin-interacting protein 11;Septin and tuftelin-interacting protein 1		5	1.1491	0.163908	5	0.79383	-1.08886	5	0.84024	-0.981074	6	1.2688	0.144813	6	0.333205	-1.15662	6	0.42679	-0.980382										4
1298	44.7	38.044	340	0	6	12	14	9	13	14	5	11	13	8	12	13	P25685	ENST00000254322	HSPF1;DNAJ1;DNAJB1;HDJ1	DnaJ homolog subfamily B member 1;Heat shock 40 kDa protein 1;HSP40;DnaJ protein homolog 1;HDJ-1		6	0.96824	-0.0282763	6	0.59273	-1.58742	6	0.555905	-1.62331	18	1.1739	0.0278338	18	0.16597	-2.27695	18	0.19589	-2.14712	21	1.1504	-0.354875	21	0.091871	-2.04031	21	0.10581	-2.34801	15
1299	50.6	87.343	783	0	30	32	25	30	32	29	28	30	23	28	30	27	Q9NR30-1;Q9NR30;Q9NR30-2	ENST00000354185	DDX21	Nucleolar RNA helicase 2;Nucleolar RNA helicase II;Nucleolar RNA helicase Gu;RH II/Gu;Gu-alpha;DEAD box protein 21		30	1.0125	0.0129085	30	1.8833	0.0834971	30	1.8139	0.138233	19	1.1036	-0.0485931	19	0.8698	0.174216	19	0.95199	0.15662	29	1.6015	-0.136116	29	0.37799	0.134631	29	0.54524	0.0732961	20
1300	65.2	22.367	198	8.9987e-294	9	8	9	7	9	8	6	5	6	4	6	6	Q9NR31	ENST00000373238;ENST00000373239;ENST00000373241;ENST00000373242	SARA1;SAR1A;SAR1;SARA	GTP-binding protein SAR1a;COPII-associated small GTPase																				11	1.995	0.0742799	11	0.28685	-0.17509	11	0.47714	-0.12724
1301	11.1	25.249	235	1.4295e-56	2	2	2	2	2	2	2	2	2	2	2	2	Q9NQT4	ENST00000221233		Exosome complex exonuclease RRP46;Ribosomal RNA-processing protein 46;Exosome component 5;p12B;Chronic myelogenous leukemia tumor antigen 28		3	0.95837	-0.0816342	3	2.0435	0.26756	3	2.0173	0.316505	4	1.16945	0.0269262	4	0.944585	0.311441	4	1.07875	0.363305	3	1.8923	0.000315088	3	0.43645	0.473139	3	0.824	0.637251
1302	39.6	29.572	275	3.6383e-92	2	3	2	2	4	4	2	3	2	2	4	4	Q9NQT5	ENST00000327304	EXOSC3;RRP40;CGI-102	Exosome complex exonuclease RRP40;Ribosomal RNA-processing protein 40;Exosome component 3;p10
1303	50.7	8.7813	75	1.207e-23	2	3	3	4	4	3	2	3	3	4	4	3	P09669	ENST00000297564	COX6C	Cytochrome c oxidase subunit 6C;Cytochrome c oxidase polypeptide VIc		6	1.00341	0.00855855	6	1.6882	-0.100237	6	1.5768	-0.0640912	4	1.13335	-0.00400414	4	0.83945	0.0926971	4	0.950885	0.0871236	6	1.9157	0.0694424	6	0.389115	0.305746	6	0.62987	0.225543	9
1304	23.6	112.59	1005	9.1659e-227	11	13	11	9	13	11	10	12	9	8	12	10	O43491	ENST00000337057;ENST00000368128	EPB41L2	Band 4.1-like protein 2;Generally expressed protein 4.1;4.1G		8	0.91333	-0.146464	8	1.53475	-0.174293	8	1.32005	-0.349455	5	1.1628	-0.0186905	5	0.81515	0.0995464	5	0.71796	-0.0531684	3	1.6269	-0.218642	3	0.29555	0.248532	3	0.38554	-0.276375	4
1307	12.4	83.447	769	3.1153e-110	2	6	4	3	5	3	2	6	4	3	5	3	Q9NQX3-2;Q9NQX3;Q9NQX3-1	ENST00000305960;ENST00000315266	GPH;KIAA1385;GPHN	Gephyrin											3	1.2461	0.0546612	3	1.0257	0.320147	3	1.1194	0.344483	4	2.43565	0.338051	4	0.39825	0.349914	4	0.73596	0.441312
1308	21.4	20.469	182	1.7119e-29	2	4	2	0	2	2	2	4	2	0	2	2	P09693	ENST00000292144	CD3G;T3G	T-cell surface glycoprotein CD3 gamma chain;T-cell receptor T3 gamma chain											3	1.7578	0.567137	3	0.10592	-2.80559	3	0.091033	-3.07906
1311	27.6	33.742	286	7.7459e-95	4	5	5	3	6	6	3	4	4	2	5	5	O75323	ENST00000322090	GBAS;NIPSNAP2	Protein NipSnap homolog 2;Glioblastoma-amplified sequence		3	1.1332	0.150549	3	2.6196	0.512891	3	2.7155	0.673341	3	1.1359	-0.0129359	3	1.1462	0.5587	3	1.2672	0.620033	3	1.7067	-0.188118	3	0.51399	0.852376	3	0.88355	0.755305
1313	37.2	69.72	621	1.0055e-145	10	10	12	10	10	15	8	9	10	8	8	14	P51114-1;P51114;P51114-2;P51114-3	ENST00000305586;ENST00000357559;ENST00000392637;ENST00000392639	FXR1	Fragile X mental retardation syndrome-related protein 1											6	1.1627	0.0178894	6	0.43277	-0.787324	6	0.492415	-0.753095	7	1.681	-0.0773152	7	0.1216	-1.3775	7	0.2118	-1.33868	4
1314	14.9	77.071	698	6.478e-33	7	2	3	5	4	3	4	1	1	2	2	2	P51116	ENST00000250113	FXR2;FMR1L2	Fragile X mental retardation syndrome-related protein 2		3	1.2084	0.256533	3	1.4375	-0.291202	3	1.9287	0.197295
1315	15.5	83.069	743	8.4941e-50	5	6	3	8	3	3	5	6	3	8	3	3	Q8IYQ7	ENST00000376356	THNSL1	Threonine synthase-like 1
1316	42.1	23.482	216	6.7565e-206	7	7	6	7	6	6	4	4	3	4	3	3	P51148	ENST00000346213;ENST00000393860	RAB5C;RABL	Ras-related protein Rab-5C;RAB5L;L1880		3	1.0241	0.0305038	3	2.1945	0.268768	3	2.2099	0.402428
1317	72.5	23.489	207	0	12	13	12	12	13	9	12	13	12	12	13	9	P51149	ENST00000265062	RAB7A;RAB7	Ras-related protein Rab-7a		6	0.99364	0.00332274	6	1.68425	-0.125404	6	1.66635	-0.0213984	8	1.19895	0.027017	8	0.666415	-0.186092	8	0.74613	-0.0953508	10	1.94435	0.138534	10	0.25214	-0.30199	10	0.4691	-0.142912	11
1318	40.7	30.344	275	8.5191e-233	7	8	6	7	8	7	7	8	6	7	8	7	O94903	ENST00000328195	PROSC	Proline synthetase co-transcribed bacterial homolog protein		3	0.96731	-0.0399981	3	2.2766	0.33871	3	2.1976	0.454141	6	1.09085	-0.0539972	6	0.99067	0.299393	6	1.1444	0.353345	5	1.6886	-0.103928	5	0.48442	0.598375	5	0.75242	0.434256	3
1321	15.8	24.868	221	1.4153e-24	2	4	3	3	3	3	2	4	3	3	3	3	P51159-1;P51159;P51159-2	ENST00000336787;ENST00000396304;ENST00000396307	RAB27A;RAB27	Ras-related protein Rab-27A;GTP-binding protein Ram
1322	8.6	173.05	1555	3.195e-106	6	7	6	1	9	6	6	7	6	1	9	6	O94913	ENST00000298281	KIAA0824;PCF11	Pre-mRNA cleavage complex 2 protein Pcf11;Pre-mRNA cleavage complex II protein Pcf11
1323	37.1	27.626	245	2.8837e-111	4	5	4	3	7	4	4	5	4	3	7	4	Q9NX40-1;Q9NX40;Q9NX40-2	ENST00000264312;ENST00000381473;ENST00000396448	OCIAD1;OCIA	OCIA domain-containing protein 1;Ovarian carcinoma immunoreactive antigen											4	1.12895	-0.0592806	4	0.545095	-0.454109	4	0.54162	-0.624097
1329	22.5	50.359	463	5.2003e-41	5	5	2	1	5	2	5	5	2	1	5	2	Q9H9P8-1;Q9H9P8;Q9H9P8-2	ENST00000261699;ENST00000267436	L2HGDH;C14orf160	L-2-hydroxyglutarate dehydrogenase, mitochondrial		3	0.94237	-0.124807	3	2.5418	0.616605	3	2.2532	0.555244	3	1.2081	0.0240602	3	1.0381	0.447712	3	1.2207	0.599695
1330	4.1	196.63	1668	2.5454e-77	3	4	1	0	3	2	3	4	1	0	3	2	Q5T200-1;Q5T200;Q5T200-2	ENST00000242848;ENST00000378921	KIAA0853;ZC3H13	Zinc finger CCCH domain-containing protein 13											4	1.18575	0.0268354	4	0.626935	-0.151784	4	0.69326	-0.211361
1332	40.5	22.541	200	6.886e-81	7	8	5	8	7	5	4	6	3	5	5	3	P61026	ENST00000264710	RAB10	Ras-related protein Rab-10		3	1.0232	0.0228367	3	2.2378	0.398074	3	2.2679	0.447732																			4
1333	44.8	39.408	346	3.7377e-220	9	10	9	9	9	10	9	10	9	9	9	10	Q9NWY4	ENST00000261511	C4orf27	UPF0609 protein C4orf27		6	1.26495	0.322441	6	1.19355	-0.498577	6	1.39755	-0.205216	8	1.1979	0.0588339	8	0.665625	-0.185411	8	0.822925	-0.0430944	8	1.91775	0.00675879	8	0.229015	-0.465844	8	0.38857	-0.358317	3
1335	9.3	69.752	626	2.1971e-24	1	4	3	1	3	2	1	4	3	1	3	2	Q9H967	ENST00000263795	WDR76	WD repeat-containing protein 76											4	1.4404	0.306578	4	0.155385	-2.27998	4	0.17731	-2.19339
1338	20.2	25.268	223	1.1992e-29	2	2	1	0	2	3	2	2	1	0	2	3	P27144	ENST00000294419;ENST00000327299;ENST00000395334	AK3L1;AK4;AK3	Adenylate kinase isoenzyme 4, mitochondrial;Adenylate kinase 3-like;ATP-AMP transphosphorylase		3	0.93662	-0.118293	3	3.2355	0.90592	3	2.1539	0.425012
1339	17.1	8.544	76	4.971e-45	2	2	2	2	2	2	2	2	2	2	2	2	A8MWD9;P62308	ENST00000272348	PBSCG;SNRPG	Small nuclear ribonucleoprotein G-like protein;Small nuclear ribonucleoprotein G		4	0.978875	-0.0495015	4	1.8393	0.123408	4	1.7528	0.083288	7	1.1171	-0.0827108	7	0.81665	0.064001	7	0.91882	0.12414	8	1.82295	-0.0457408	8	0.32705	0.147039	8	0.603725	0.15688	6
1341	9.3	145.65	1318	1.4932e-43	7	6	4	6	4	5	7	6	3	6	4	5	O94966-1;O94966;O94966-3;O94966-4	ENST00000306026;ENST00000398888;ENST00000398892;ENST00000398909	KIAA0891;USP19;ZMYND9	Ubiquitin carboxyl-terminal hydrolase 19;Ubiquitin thioesterase 19;Ubiquitin-specific-processing protease 19;Deubiquitinating enzyme 19;Zinc finger MYND domain-containing protein 9		4	0.93405	-0.0911625	4	1.254	-0.471646	4	1.1226	-0.517827	4	1.11225	-0.0387076	4	0.572765	-0.370091	4	0.542995	-0.544481	3	1.7712	-0.028466	3	0.19504	-0.852001	3	0.36774	-0.443176	4
1343	40	18.048	160	1.4601e-38	4	4	4	3	4	3	4	4	4	3	4	3	Q9NWV4	ENST00000294360	C1orf123	UPF0587 protein C1orf123											3	1.2623	0.0859679	3	0.86591	0.211764	3	1.0008	0.321805
1344	30.8	22.761	201	5.4286e-82	3	3	3	3	2	2	3	3	3	3	2	2	Q15363	ENST00000262225	TMED2;RNP24	Transmembrane emp24 domain-containing protein 2
1345	64	37.497	356	0	11	11	10	10	12	12	8	8	7	7	9	9	Q15365	ENST00000303577	PCBP1	Poly(rC)-binding protein 1;Alpha-CP1;Nucleic acid-binding protein SUB2.3		15	0.99751	-0.00364212	15	1.6177	-0.0789208	15	1.5406	-0.0814235	8	1.1759	0.0127504	8	0.689695	-0.154468	8	0.724885	-0.224869	10	1.8507	-0.0291162	10	0.250505	-0.335972	10	0.379795	-0.443441	7
1346	32.1	104.09	940	0	16	13	10	11	15	12	10	7	6	5	9	6	O94973-2;O94973;O94973-1;O94973-3	ENST00000332231	CLAPA2;KIAA0899;HYPJ;HIP9;AP2A2;ADTAB	AP-2 complex subunit alpha-2;Adapter-related protein complex 2 alpha-2 subunit;Adaptor protein complex AP-2 subunit alpha-2;Alpha2-adaptin;Plasma membrane adaptor HA2/AP2 adaptin alpha C subunit;Alpha-adaptin C;Clathrin assembly protein complex 2 alpha-C large chain;100 kDa coated vesicle protein C;Huntingtin-interacting protein J;Huntingtin yeast partner J
1348	38.2	26.748	228	5.5826e-216	4	4	3	2	4	3	4	4	3	2	4	3	Q9NWU2	ENST00000266069	C20orf11	Protein C20orf11;Two hybrid-associated protein 1 with RanBPM
1351	31.5	20.497	184	9.9373e-25	3	3	3	3	3	3	3	3	3	3	3	3	Q15382	ENST00000262187	RHEB;RHEB2	GTP-binding protein Rheb;Ras homolog enriched in brain
1352	31.1	17.745	161	6.0923e-91	4	3	3	4	4	3	4	3	3	4	4	3	Q6IAA8	ENST00000278671	PDRO;C11orf59;LAMTOR1;PP7157	UPF0404 protein C11orf59
1356	15.5	121.74	1069	4.7373e-119	9	10	4	8	8	4	8	8	3	7	7	3	Q9Y3P9-1;Q9Y3P9;Q9Y3P9-2;Q9Y3P9-3	ENST00000373643	HSPC094;RABGAP1	Rab GTPase-activating protein 1;Rab6 GTPase-activating protein GAPCenA;GAP and centrosome-associated protein
1357	19.8	60.101	516	2.0855e-94	6	7	4	6	6	5	6	7	4	6	6	5	Q15392	ENST00000371269	DHCR24;KIAA0018	24-dehydrocholesterol reductase;3-beta-hydroxysterol delta-24-reductase;Seladin-1;Diminuto/dwarf1 homolog		3	0.98868	-0.019329	3	0.87346	-0.958625	3	0.87147	-0.894425
1359	28.8	91.981	822	1.5669e-274	8	12	6	10	11	7	8	12	6	10	11	7	Q9UKN8	ENST00000372146	GTF3C4	General transcription factor 3C polypeptide 4;Transcription factor IIIC subunit delta;TF3C-delta;TFIIIC 90 kDa subunit		3	1.0095	-0.0153182	3	2.6628	0.679236	3	2.3002	0.499277	6	1.1822	0.0178894	6	1.1428	0.545843	6	1.20075	0.484547	4	1.6534	-0.187196	4	0.561445	0.847282	4	0.80392	0.540215	7
1360	31	148.53	1290	0	15	22	14	15	22	19	15	22	14	15	22	19	P19174	ENST00000244007;ENST00000373271	PLCG1;PLC1	1-phosphatidylinositol-4,5-bisphosphate phosphodiesterase gamma-1;Phosphoinositide phospholipase C;Phospholipase C-gamma-1;PLC-II;PLC-148		13	0.99076	0.000657932	13	1.9711	0.153425	13	1.9598	0.227822	14	1.2011	0.02895	14	0.84279	0.142921	14	0.989825	0.261227	10	1.7935	-0.0164934	10	0.322565	0.04952	10	0.475535	-0.12484	8
1364	25.7	21.258	191	9.6836e-72	4	4	4	4	4	4	2	2	2	2	2	2	P60953-2;P60953	ENST00000315554;ENST00000337517;ENST00000400259	CDC42	Cell division control protein 42 homolog;G25K GTP-binding protein
1365	46.1	61.397	558	0	16	17	16	15	18	19	16	17	16	14	18	19	P00367;P49448	ENST00000277865;ENST00000328078	GLUD;GLUD1	Glutamate dehydrogenase 1, mitochondrial;Glutamate dehydrogenase 2, mitochondrial		15	1.025	0.0276689	15	2.3934	0.398933	15	2.298	0.477598	12	1.119	-0.0551425	12	1.23115	0.678863	12	1.3719	0.62981	14	1.8998	0.034349	14	0.518275	0.707827	14	0.937395	0.79633	16
1367	45.4	30.239	269	3.365e-286	11	12	11	9	10	9	11	12	11	9	10	9	P25786-2;P25786;P25786-1	ENST00000249924;ENST00000322215;ENST00000396393	PSMA1;PROS30;HC2;PSC2;NU	Proteasome subunit alpha type-1;Proteasome component C2;Macropain subunit C2;Multicatalytic endopeptidase complex subunit C2;Proteasome nu chain;30 kDa prosomal protein;PROS-30		8	0.974065	-0.0104222	8	2.1923	0.443725	8	2.1042	0.463521	9	1.1053	-0.0557044	9	0.99181	0.516581	9	1.0765	0.310046	7	1.7121	0.0628071	7	0.39841	0.129023	7	0.66999	0.581913	9
1369	54.4	56.256	522	0	10	16	10	10	15	11	10	16	10	10	15	11	P00390-1;P00390;P00390-2	ENST00000221130	GSR;GLUR;GRD1	Glutathione reductase, mitochondrial		3	1.0067	0.0392569	3	2.5519	0.497626	3	2.3254	0.504413	8	1.1637	0.0189431	8	1.11235	0.522726	8	1.2565	0.599229	3	2.0121	0.138795	3	0.45402	0.324174	3	0.8283	0.7509	5
1370	21.1	91.746	837	3.038e-202	5	11	8	5	9	10	5	11	8	5	9	10	Q9Y4R8	ENST00000262319	KIAA0683;TELO2	Telomere length regulation protein TEL2 homolog;Protein clk-2 homolog		3	0.73188	-0.46388	3	1.6072	-0.146377	3	1.1237	-0.531261	12	0.95181	-0.303529	12	0.671745	-0.183519	12	0.5689	-0.544185	11	1.5965	-0.222748	11	0.22503	-0.402105	11	0.3149	-0.743056	6
1371	6.7	47.258	448	5.6807e-21	1	0	0	0	2	1	1	0	0	0	2	1	Q99611	ENST00000318700	SPS2;SEPHS2	Selenide, water dikinase 2;Selenophosphate synthetase 2;Selenium donor protein 2
1372	29.2	105.34	913	0	15	16	14	14	20	15	15	16	14	14	20	15	Q99613	ENST00000331666;ENST00000395587	EIF3S8;;EIF3CL;EIF3C	Eukaryotic translation initiation factor 3 subunit C;Eukaryotic translation initiation factor 3 subunit 8;eIF3 p110		24	1.0506	0.0812861	24	1.2099	-0.544271	24	1.2248	-0.440218	27	1.1896	0.0654445	27	0.64133	-0.272854	27	0.70136	-0.281854	29	1.7153	-0.102513	29	0.30982	-0.0120807	29	0.52385	-0.0456926	26
1373	32.2	33.526	292	1.3495e-55	7	4	5	7	4	4	7	4	5	7	4	4	Q99614	ENST00000231238	TTC1;TPR1	Tetratricopeptide repeat protein 1		3	1.0255	0.0634035	3	1.6917	-0.133461	3	1.7273	0.0696261										5	2.1766	0.253051	5	0.27552	-0.386574	5	0.4448	-0.0793362
1374	57.1	13.178	126	1.3327e-113	3	1	2	1	2	4	3	1	2	1	2	4	Q99622	ENST00000229281	C12orf57;C10	Protein C10											3	1.2376	0.067347	3	0.088495	-3.04582	3	0.10013	-3.00748										3
1375	12.4	18.61	169	1.1002e-12	2	2	2	1	2	2	2	2	2	1	2	2	Q99643	ENST00000367975	CYB560;SDH3;SDHC	Succinate dehydrogenase cytochrome b560 subunit, mitochondrial;Succinate dehydrogenase complex subunit C;Integral membrane protein CII-3;QPs-1;Succinate-ubiquinone oxidoreductase cytochrome B large subunit
1376	40.1	33.879	307	1.375e-142	10	9	11	7	9	9	10	9	11	7	9	9	Q9NP79	ENST00000367630	My012;VTA1;HSPC228;C6orf55	Vacuolar protein sorting-associated protein VTA1 homolog;Dopamine-responsive protein DRG-1;SKD1 binding protein 1;LYST-interacting protein 5		4	1.30005	0.373072	4	1.9283	0.14464	4	2.0545	0.285377
1377	48.3	60.626	534	1.0699e-217	13	12	9	10	11	9	12	11	9	10	10	8	Q9H4M9	ENST00000320631;ENST00000359393	PAST1;EHD1;PAST;CDABP0131	EH domain-containing protein 1;Testilin;hPAST1		5	0.91636	-0.151532	5	1.4562	-0.327566	5	1.2357	-0.434891	8	1.0648	-0.135113	8	0.637275	-0.285362	8	0.624875	-0.448994	10	1.2735	-0.233232	10	0.287835	-0.32762	10	0.37591	-0.444451	5
1378	44	31.54	277	9.1521e-83	6	7	6	5	7	7	6	7	6	5	7	7	Q15404	ENST00000345264;ENST00000377912;ENST00000377921	RSU1;RSP1	Ras suppressor protein 1																				3	1.9981	0.152132	3	0.42606	0.270672	3	0.76399	0.717431
1379	42.1	113.79	1012	0	24	21	17	18	24	19	24	21	17	18	24	19	Q9NSE4	ENST00000302637	IARS2	Isoleucyl-tRNA synthetase, mitochondrial;Isoleucine--tRNA ligase		8	1.02795	0.0426309	8	2.366	0.448116	8	2.54285	0.658809	8	1.1339	-0.0438986	8	1.19665	0.70844	8	1.3364	0.702865	6	1.8948	-0.0317712	6	0.45761	0.695812	6	0.858125	0.748749	8
1380	24.5	18.86	155	1.7773e-05	3	3	1	2	1	1	3	3	1	2	1	1	Q8WVK2	ENST00000244227;ENST00000409116	SNRNP27	U4/U6.U5 small nuclear ribonucleoprotein 27 kDa protein;U4/U6.U5 tri-snRNP-associated protein 3;U4/U6.U5 tri-snRNP-associated 27 kDa protein;Nucleic acid-binding protein RY-1																													3
1382	27.9	94.622	847	0	23	21	21	18	21	20	23	21	21	18	21	20	P43243	ENST00000361059;ENST00000394800;ENST00000394805	KIAA0723;MATR3	Matrin-3		28	0.998405	0.00522625	28	1.67575	-0.0356356	28	1.70385	0.0793508	36	1.1104	-0.0591991	36	0.83305	0.146817	36	0.89354	0.140815	28	1.8179	0.0130035	28	0.34243	0.194343	28	0.592665	0.261897	27
1384	32.4	82.722	735	4.2619e-185	8	11	2	6	8	3	3	6	1	2	3	1	Q15418	ENST00000374162;ENST00000374168	RPS6KA1;MAPKAPK1A;RSK1	Ribosomal protein S6 kinase alpha-1;90 kDa ribosomal protein S6 kinase 1;p90-RSK 1;pp90RSK1;p90S6K;Ribosomal S6 kinase 1;MAP kinase-activated protein kinase 1a
1385	66.9	29.804	272	3.1388e-245	10	8	7	9	9	8	10	8	7	9	9	8	P35232	ENST00000300408	PHB	Prohibitin		6	1.06395	0.0828574	6	1.8405	0.105523	6	1.8152	0.112533	9	1.2036	0.0477945	9	1.0059	0.346163	9	1.122	0.429959	6	1.9993	0.086067	6	0.419455	0.398904	6	0.840665	0.622077	6
1386	20.3	44.385	424	6.9395e-257	2	3	4	3	4	3	2	3	4	3	4	3	Q15427	ENST00000271628	SF3B4;SAP49	Splicing factor 3B subunit 4;Spliceosome-associated protein 49;SF3b50;Pre-mRNA-splicing factor SF3b 49 kDa subunit
1387	16	51.475	481	1.0146e-146	7	7	6	6	6	7	7	7	6	6	6	7	Q15428	ENST00000221494	SF3A2;SAP62	Splicing factor 3A subunit 2;Spliceosome-associated protein 62;SF3a66
1388	61.8	21.308	191	6.14e-229	6	10	8	9	9	9	5	9	7	8	8	8	P84095	ENST00000351018;ENST00000396978;ENST00000396979	RHOG;ARHG	Rho-related GTP-binding protein RhoG		4	0.93731	-0.0971373	4	2.76845	0.663908	4	2.4807	0.581054	4	1.15875	-0.00106763	4	1.01803	0.427874	4	1.16765	0.496597										6
1389	36.7	23.707	215	2.8545e-144	5	5	5	5	6	5	2	2	2	2	3	2	P61020	ENST00000360299	RAB5B	Ras-related protein Rab-5B
1390	87.6	13.569	121	3.1422e-227	5	7	5	7	6	5	5	7	5	7	6	5	P35244	ENST00000223129;ENST00000396682;ENST00000402771	REPA3;RPA14;RPA3	Replication protein A 14 kDa subunit;Replication factor A protein 3											3	1.185	-0.0146598	3	0.75012	-0.0256526	3	0.80178	-0.0597522
1391	17.5	86.16	765	1.0833e-296	8	5	5	7	8	6	6	3	3	4	6	3	Q15436	ENST00000307712	SEC23A	Protein transport protein Sec23A;SEC23-related protein A		7	1.0007	0.0263914	7	2.3186	0.462855	7	2.7134	0.711089																			3
1392	43	86.478	767	0	16	13	9	11	13	9	14	11	7	8	11	6	Q15437	ENST00000262544;ENST00000336714;ENST00000377465;ENST00000377475	SEC23B	Protein transport protein Sec23B;SEC23-related protein B		5	0.87209	-0.226003	5	2.2247	0.381786	5	1.9113	0.275442	4	1.23025	0.0795183	4	0.96505	0.359546	4	1.11175	0.435838
1393	50.4	39.681	363	1.0281e-203	11	8	4	8	10	7	11	8	4	8	10	7	P35249	ENST00000296273;ENST00000392481	RFC4	Replication factor C subunit 4;Activator 1 subunit 4;Replication factor C 37 kDa subunit;Activator 1 37 kDa subunit		10	0.964645	-0.0589172	10	1.32445	-0.424858	10	1.17975	-0.464395	10	1.14985	0.00992668	10	0.630025	-0.296561	10	0.66008	-0.397271	5	1.8109	-0.0152914	5	0.32802	0.0829272	5	0.56652	0.108219	12
1394	43.8	39.157	354	2.0319e-186	8	11	8	5	9	9	8	11	8	5	9	9	P35250-1;P35250;P35250-2	ENST00000055077;ENST00000352131	RFC2	Replication factor C subunit 2;Activator 1 subunit 2;Replication factor C 40 kDa subunit;Activator 1 40 kDa subunit		4	1.0375	0.0571614	4	1.9192	0.153149	4	1.6946	0.0717351	7	1.0974	-0.043114	7	0.9903	0.316615	7	1.0031	0.186355
1395	45.8	9.1113	83	4.4162e-87	3	5	5	4	4	3	3	5	5	4	4	3	P63220	ENST00000317311;ENST00000337102;ENST00000343986	RPS21	40S ribosomal protein S21		3	0.97051	-0.0258962	3	2.0934	0.293649	3	1.8643	0.227539	6	1.1177	-0.0226385	6	1.08785	0.569308	6	1.15785	0.438768	6	1.74555	0.0565061	6	0.460495	0.451965	6	0.81439	0.814436	8
1396	24.6	58.24	517	1.1179e-106	6	6	4	4	6	7	6	6	4	4	6	7	P35269	ENST00000394456	GTF2F1;RAP74	General transcription factor IIF subunit 1;Transcription initiation factor IIF subunit alpha;Transcription initiation factor RAP74;General transcription factor IIF polypeptide 1 74 kDa subunit protein											5	1.1855	-0.00420393	5	0.60717	-0.309201	5	0.67432	-0.313567
1397	40.5	88.885	793	0	21	21	19	19	21	19	21	21	19	19	21	19	Q15459	ENST00000215793	SF3A1;SAP114	Splicing factor 3 subunit 1;Spliceosome-associated protein 114;SF3a120		13	0.9916	-0.0307046	13	2.0838	0.245226	13	1.8699	0.174613	14	1.15415	0.0113392	14	0.87531	0.162118	14	0.987355	0.195863	9	1.8543	0.0216361	9	0.33839	0.1763	9	0.59389	0.184799	9
1398	50.6	28.048	261	0	7	7	7	4	9	9	7	7	7	4	9	9	P35270	ENST00000234454	SPR	Sepiapterin reductase		6	0.98105	-0.0480951	6	2.54425	0.577701	6	2.46665	0.580943	5	1.1706	-0.0250039	5	0.9048	0.293367	5	1.0281	0.310615	6	1.87185	-0.0602278	6	0.250405	-0.259718	6	0.466435	-0.166901	5
1399	32.2	25.565	227	8.2969e-113	6	4	3	5	4	4	6	4	3	5	4	4	P00403	ENST00000361739	COII;COXII;MT-CO2;MTCO2	Cytochrome c oxidase subunit 2;Cytochrome c oxidase polypeptide II		12	0.90636	-0.123491	12	3.5023	0.962814	12	3.24235	0.908881	8	1.01853	-0.15612	8	1.4821	0.93735	8	1.4944	0.756148	9	1.4891	-0.329942	9	0.623	1.09073	9	0.94551	0.761777	17
1402	36.1	83.353	739	4.4641e-298	17	15	12	14	16	12	17	15	12	14	16	12	O95202-1;O95202	ENST00000302787	LETM1	LETM1 and EF-hand domain-containing protein 1, mitochondrial;Leucine zipper-EF-hand-containing transmembrane protein 1		5	1.0062	-0.0170148	5	2.9671	0.842503	5	2.9555	0.898322										3	1.9911	-0.00599931	3	0.46191	0.956657	3	1.0204	1.21172	3
1403	59	29.999	268	3.1112e-257	13	10	10	13	9	11	9	7	8	10	6	9	Q15691	ENST00000375571	MAPRE1	Microtubule-associated protein RP/EB family member 1;APC-binding protein EB1;End-binding protein 1																													5
1405	54.7	69.147	614	0	29	28	24	27	29	27	22	21	18	20	22	21	P17844	ENST00000225792	DDX5;HELR;HLR1;G17P1	Probable ATP-dependent RNA helicase DDX5;DEAD box protein 5;RNA helicase p68		17	1.0197	0.0152717	17	1.1978	-0.558964	17	1.1849	-0.531429	24	1.1178	-0.0522108	24	0.55447	-0.527936	24	0.58526	-0.558762	29	1.4922	-0.253459	29	0.20824	-0.602572	29	0.28817	-0.868299	25
1406	24	44.503	416	6.8363e-82	4	4	5	5	4	3	4	4	5	5	4	3	Q6JBY9-1;Q6JBY9;Q6JBY9-2	ENST00000361496;ENST00000367854;ENST00000367856	RCSD1;CAPZIP	Capz-interacting protein;Protein kinase substrate CapZIP;RCSD domain-containing protein 1		4	1.30005	0.403843	4	1.7948	-0.000606411	4	2.23935	0.457756										3	1.8302	0.0168309	3	0.32265	0.0620253	3	0.48527	-0.098661	4
1407	22.6	46.649	411	6.1835e-125	5	5	3	4	7	4	5	5	3	4	7	4	Q969G3-1;Q969G3;Q969G3-2	ENST00000348513;ENST00000377808	SMARCE1;BAF57	SWI/SNF-related matrix-associated actin-dependent regulator of chromatin subfamily E member 1;BRG1-associated factor 57
1408	78.5	32.551	293	0	16	17	17	16	18	17	16	17	17	16	18	17	P00491	ENST00000361505;ENST00000398059	NP;PNP	Purine nucleoside phosphorylase;Inosine phosphorylase		23	0.98834	-0.00930819	23	3.2218	0.86895	23	3.0768	0.878499	14	1.1412	-0.00978053	14	1.58505	1.05655	14	1.7436	1.07881	15	1.8265	-0.0290651	15	0.6704	1.09201	15	1.1765	1.16066	25
1409	45.8	15.945	142	2.7407e-75	4	4	5	4	5	4	4	4	5	4	5	4	Q14019	ENST00000262428	COTL1;CLP	Coactosin-like protein		5	0.9734	-0.0309706	5	3.0533	0.729444	5	2.7366	0.781632	5	1.0984	-0.0329309	5	1.474	0.867457	5	1.5745	0.851885	6	1.8774	-0.0169353	6	0.505065	0.594167	6	0.931385	0.76462	5
1410	83.5	26.923	261	0	14	13	14	10	15	13	14	13	14	10	15	13	Q99714-1;Q99714;Q99714-2	ENST00000168216;ENST00000375304	ERAB;SCHAD;HSD17B10;XH98G2;MRPP2;HADH2	3-hydroxyacyl-CoA dehydrogenase type-2;3-hydroxyacyl-CoA dehydrogenase type II;Type II HADH;3-hydroxy-2-methylbutyryl-CoA dehydrogenase;17-beta-hydroxysteroid dehydrogenase 10;Mitochondrial ribonuclease P protein 2;Endoplasmic reticulum-associated amyloid beta-peptide-binding protein;Short-chain type dehydrogenase/reductase XH98G2		22	0.999965	0.015057	22	2.5629	0.549145	22	2.5728	0.672771	19	1.1587	-0.00234984	19	1.187	0.604616	19	1.2731	0.56101	24	1.85025	0.00781333	24	0.48446	0.616927	24	0.85496	0.680737	12
1411	7.6	74.088	657	3.9415e-30	1	1	1	1	1	1	1	1	1	1	1	1	Q99759-2;Q99759;Q99759-1	ENST00000361357;ENST00000361733	MAP3K3;MAPKKK3;MEKK3	Mitogen-activated protein kinase kinase kinase 3;MAPK/ERK kinase kinase 3
1413	53.8	85.424	780	0	24	24	20	21	25	19	24	24	20	21	25	19	Q99798	ENST00000216254;ENST00000396512	ACO2	Aconitate hydratase, mitochondrial;Citrate hydro-lyase		13	1.0205	0.0184167	13	2.1585	0.341648	13	2.0977	0.330243	16	1.1279	-0.05241	16	0.997375	0.389784	16	1.1561	0.424976	12	2.0196	0.106499	12	0.385775	0.320299	12	0.699165	0.402877	14
1414	55.9	13.527	118	1.9926e-179	5	7	5	7	7	5	5	7	5	7	7	5	P62316	ENST00000342669;ENST00000391932	SNRPD1;SNRPD2	Small nuclear ribonucleoprotein Sm D2;snRNP core protein D2		12	0.97279	-0.0258152	12	1.87775	0.0818634	12	1.6784	0.0288837	11	1.0009	-0.172521	11	0.94838	0.254841	11	0.97389	0.12265	11	1.7817	-0.0365523	11	0.37068	0.0750101	11	0.65712	0.305776	12
1415	54.8	13.916	126	8.4999e-114	5	5	5	5	5	5	5	5	5	5	5	5	P62318	ENST00000215829;ENST00000404603	SNRPD3	Small nuclear ribonucleoprotein Sm D3;snRNP core protein D3		14	1.0171	0.0346046	14	1.7857	-0.000339541	14	1.7433	0.0686413	10	1.12405	-0.0296445	10	0.918645	0.211155	10	0.94251	0.0792077	20	1.86125	0.00131711	20	0.35255	0.124236	20	0.62617	0.190364	16
1419	18.9	56.077	508	3.1726e-90	2	4	1	1	5	3	2	4	1	1	5	3	Q96F86	ENST00000315127	PP844;LSM16;EDC3;YJEFN2;YJDC	Enhancer of mRNA-decapping protein 3;LSM16 homolog;YjeF domain-containing protein 1;YjeF N-terminal domain-containing protein 2
1421	18.1	51.166	474	8.6991e-39	2	2	0	0	5	2	2	2	0	0	5	2	Q9NW68-3;Q9NW68;Q9NW68-1;Q9NW68-2;Q9NW68-4;Q9NW68-5	ENST00000325745;ENST00000341071;ENST00000373520	UNQ2494/PRO5781;BSDC1	BSD domain-containing protein 1
1423	20.3	29.617	256	2.4036e-34	3	4	3	3	3	3	3	4	3	3	3	3	Q15527	ENST00000371964	SURF2	Surfeit locus protein 2		4	1.13105	0.16365	4	0.96621	-0.834242	4	0.88584	-0.862082										3	1.726	-0.082538	3	0.24131	-0.308718	3	0.36826	-0.519041
1424	12.5	22.22	200	5.4725e-05	1	2	2	1	1	1	1	2	2	1	1	1	Q15528-1;Q15528;Q15528-2	ENST00000343730;ENST00000344469	SURF5;MED22	Mediator of RNA polymerase II transcription subunit 22;Mediator complex subunit 22;Surfeit locus protein 5
1426	11.5	64.467	546	1.9468e-33	3	4	3	1	5	3	3	4	3	1	5	3	Q5VTL8-1;Q5VTL8;Q5VTL8-2	ENST00000370025	PRPF38B	Pre-mRNA-splicing factor 38B;Sarcoma antigen NY-SAR-27		6	0.83365	-0.280342	6	2.37515	0.513967	6	2.0374	0.36986	4	1.14485	-0.0131369	4	0.939305	0.274065	4	0.99458	0.249667	7	1.7996	-0.0640333	7	0.32972	0.00836098	7	0.57412	0.0262521
1428	47	45.566	398	7.8198e-181	8	10	10	6	9	11	8	10	10	6	9	11	P51398	ENST00000343043;ENST00000368336	DAP3;MRPS29	28S ribosomal protein S29, mitochondrial;MRP-S29;Death-associated protein 3;Ionizing radiation resistance conferring protein		5	0.99561	0.00781071	5	1.1093	-0.630777	5	1.102	-0.592279	6	1.18835	0.0688402	6	0.655815	-0.216551	6	0.693525	-0.292128	6	1.76105	0.416283	6	0.260665	-0.316971	6	0.4678	-0.153989	4
1430	50.2	27.764	245	0	11	11	13	12	13	12	9	9	11	10	10	10	P27348	ENST00000238081;ENST00000381844	YWHAQ	14-3-3 protein theta;14-3-3 protein tau;14-3-3 protein T-cell;Protein HS1		3	0.97693	-0.0381851	3	1.7924	0.0313633	3	1.8495	0.0635967	3	1.0707	-0.0685399	3	0.94111	0.207039	3	1.0136	0.195702	3	1.6988	-0.135817	3	0.37964	0.244072	3	0.61991	0.202793	3
1431	31.6	28.338	263	7.9402e-22	4	4	2	2	5	3	4	3	2	2	4	3	Q9NVZ3-1;Q9NVZ3;Q9NVZ3-2;Q9NVZ3-3	ENST00000263498;ENST00000337132;ENST00000406746	NECAP2	Adaptin ear-binding coat-associated protein 2;NECAP endocytosis-associated protein 2
1432	19.5	42.441	385	5.6676e-126	3	5	2	1	5	5	3	5	2	1	5	5	Q6RFH5-1;Q6RFH5;Q6RFH5-2	ENST00000278856;ENST00000311713	NSA1;WDR74	WD repeat-containing protein 74;NOP seven-associated protein 1		4	0.90098	-0.134936	4	0.97186	-0.865731	4	0.85887	-0.904578	3	1.1482	0.00191976	3	0.74987	0.0518136	3	0.68931	-0.189145										4
1433	45.1	43.135	379	2.7475e-120	10	9	7	9	8	9	7	6	5	6	5	6	P27361	ENST00000263025	PRKM3;ERK1;MAPK3	Mitogen-activated protein kinase 3;Extracellular signal-regulated kinase 1;Insulin-stimulated MAP2 kinase;MAP kinase 1;p44-ERK1;ERT2;p44-MAPK;Microtubule-associated protein 2 kinase		5	0.92237	-0.113779	5	2.2054	0.325739	5	1.6943	0.0583359										3	2.0139	0.0566232	3	0.42143	0.429126	3	0.70921	0.428614	3
1434	34.4	53.266	485	2.5046e-90	6	5	4	6	7	4	6	5	4	6	7	4	Q9NVX2	ENST00000262335;ENST00000360831	HUSSY-07;NLE1	Notchless protein homolog 1		6	1.04185	0.0593145	6	2.15315	0.365187	6	2.118	0.438857	4	1.3627	0.227293	4	1.2931	0.710757	4	1.7791	1.06475	4	1.7799	-0.0842907	4	0.607755	0.915613	4	1.0375	0.881702	4
1435	23	26.933	235	9.1491e-116	1	4	3	1	3	3	1	4	3	1	3	3	Q9NVX0-1;Q9NVX0;Q9NVX0-2	ENST00000260372	C15orf25;HAUS2;CEP27	HAUS augmin-like complex subunit 2;Centrosomal protein of 27 kDa
1436	61.6	47.475	430	0	17	16	17	15	17	21	17	16	17	15	17	21	P00505	ENST00000245206	GOT2	Aspartate aminotransferase, mitochondrial;mAspAT;Transaminase A;Glutamate oxaloacetate transaminase 2;Fatty acid-binding protein;FABP-1;FABPpm		21	0.99892	0.0187023	21	2.9406	0.71907	21	2.7169	0.717336	26	1.1335	-0.0154507	26	1.2562	0.679358	26	1.40265	0.708757	25	1.7934	-0.0125293	25	0.50033	0.683357	25	0.92221	0.772573	27
1439	16.9	30.381	284	3.8733e-73	3	5	5	2	5	4	3	5	5	2	5	4	Q9UBV8	ENST00000373703	PEF1;ABP32;UNQ1845/PRO3573	Peflin;PEF protein with a long N-terminal hydrophobic domain;Penta-EF hand domain-containing protein 1		5	0.96556	-0.0434819	5	1.7846	-0.0656443	5	1.5574	-0.0703777	5	1.0629	-0.14199	5	0.80212	0.0770722	5	1.013	0.246177	3	1.8405	-0.0341598	3	0.29469	0.0567391	3	0.50105	-0.128599	3
1440	17.8	79.863	687	2.5366e-219	9	5	6	7	7	5	9	5	6	7	7	5	Q9NVU7-1;Q9NVU7;Q9NVU7-2	ENST00000356260;ENST00000395711	NUC130;SDAD1	Protein SDA1 homolog;SDA1 domain-containing protein 1;Nucleolar protein 130
1441	36.5	102.48	917	0	22	21	17	18	23	22	19	16	14	13	18	18	P19367-1;P19367;P19367-3;P19367-2;P19367-4	ENST00000298649;ENST00000356342;ENST00000359426;ENST00000360289;ENST00000404387;ENST00000405407	HK1	Hexokinase-1;Hexokinase type I;Brain form hexokinase		10	0.99849	-0.0141273	10	2.69205	0.646092	10	2.7695	0.771694	8	1.2104	0.0846937	8	1.2243	0.694571	8	1.54595	0.867096	9	2.0489	0.129267	9	0.4378	0.470518	9	0.80762	0.661506	4
1442	22	31.28	282	3.6838e-32	3	2	2	3	3	4	3	2	2	3	3	4	Q9NVT9	ENST00000276569	ARCP;ARMC1	Armadillo repeat-containing protein 1
1443	41	29.988	261	2.9821e-187	5	7	7	5	6	5	5	7	7	5	6	5	Q9NVS9	ENST00000225573	PNPO	Pyridoxine-5'-phosphate oxidase;Pyridoxamine-phosphate oxidase		3	1.0124	0.0296539	3	2.8121	0.691101	3	2.7909	0.726955	6	1.10635	-0.0593473	6	1.2463	0.70504	6	1.37905	0.685644	6	1.88655	-0.00466956	6	0.480435	0.715376	6	0.785135	0.592228	4
1444	53.9	13.553	128	1.9852e-67	4	3	5	4	6	4	2	1	3	2	4	2	P0C0S5;Q71UI9	ENST00000296417;ENST00000308153	H2AFZ;H2AZ;H2AFV;H2AV	Histone H2A.Z;Histone H2A.V;H2A.F/Z
1445	20.4	31.441	275	3.266e-108	3	4	2	2	5	2	3	4	2	2	5	2	P19387	ENST00000219252	A-152E5.7;POLR2C	DNA-directed RNA polymerase II subunit RPB3;DNA-directed RNA polymerase II subunit C;DNA-directed RNA polymerase II 33 kDa polypeptide;RPB33;RPB31
1448	50.8	96.557	863	0	29	30	26	26	32	29	29	30	26	26	32	29	P33991	ENST00000262105;ENST00000396826	CDC21;MCM4	DNA replication licensing factor MCM4;CDC21 homolog;P1-CDC21		24	0.979695	-0.047826	24	1.79285	0.0387565	24	1.74705	0.0833036	30	1.172	0.0298562	30	0.86118	0.123383	30	0.97038	0.20641	29	1.8433	-0.044049	29	0.3903	0.331547	29	0.67712	0.369077	30
1449	56.3	82.285	734	0	29	31	26	28	33	30	29	31	26	28	33	30	P33992	ENST00000216122	MCM5;CDC46	DNA replication licensing factor MCM5;CDC46 homolog;P1-CDC46		29	0.99033	-0.0124851	29	1.4999	-0.192747	29	1.4968	-0.141491	35	1.1376	-0.0204647	35	0.79135	0.0244427	35	0.89754	0.0842902	23	1.8553	-0.0143653	23	0.36346	0.127293	23	0.64941	0.36692	30
1452	49.2	49.203	439	0	16	16	13	13	15	14	16	16	13	13	15	14	P17980	ENST00000298852	TBP1;PSMC3	26S protease regulatory subunit 6A;Proteasome 26S subunit ATPase 3;TAT-binding protein 1;Proteasome subunit P50		6	0.99072	-0.0290804	6	1.54335	-0.177362	6	1.44265	-0.214133	5	1.1505	-0.00391853	5	0.67679	-0.107364	5	0.74296	-0.0920763	6	1.92495	0.0303576	6	0.282275	-0.132718	6	0.512525	0.0291922	6
1453	58.6	59.345	527	1.7072e-270	10	15	7	8	13	13	9	14	7	7	13	12	Q15813	ENST00000366601;ENST00000406207	TBCE	Tubulin-specific chaperone E;Tubulin-folding cofactor E		3	1.0213	-0.00196111	3	2.4237	0.547486	3	2.6023	0.701262	5	1.1772	0.0464172	5	1.229	0.690865	5	1.531	0.866274	6	2.148	0.211598	6	0.47378	0.622134	6	0.984415	0.88708
1455	15.5	75.775	663	9.5948e-117	5	5	4	3	7	6	5	5	4	3	7	6	Q99805	ENST00000376387	TM9SF2	Transmembrane 9 superfamily member 2;p76		3	1.0491	0.0450161	3	0.883	-0.946734	3	0.88977	-0.849503	5	1.3809	0.266564	5	0.38597	-0.979652	5	0.43258	-0.888439	3	1.6776	-0.212074	3	0.13135	-1.1156	3	0.21346	-1.22287
1456	26.7	43.944	390	6.2715e-44	4	7	5	5	8	4	4	7	5	5	8	4	Q99816-1;Q99816;Q99816-2	ENST00000251968;ENST00000357193	TSG101	Tumor susceptibility gene 101 protein;ESCRT-I complex subunit TSG101		5	0.85531	-0.23355	5	1.8368	0.0778477	5	1.4338	-0.166689	5	1.1436	-0.0242078	5	0.80024	0.078825	5	0.87107	0.050291	3	1.6973	-0.138243	3	0.22957	-0.478212	3	0.39462	-0.406996
1458	15.5	59.058	537	1.6983e-90	5	5	4	5	4	5	5	5	4	5	4	5	Q99829	ENST00000317619;ENST00000317677;ENST00000352393;ENST00000374114;ENST00000397443;ENST00000397445;ENST00000397446;ENST00000401607;ENST00000402424	CPN1;CPNE1	Copine-1;Copine I		6	0.9641	-0.0921335	6	1.21125	-0.446112	6	1.0403	-0.604655	7	1.0328	-0.197726	7	0.66666	-0.188791	7	0.65453	-0.303172	6	1.7573	-0.109387	6	0.20157	-0.537468	6	0.35419	-0.543433	4
1459	72.4	59.366	543	0	27	31	27	26	34	28	27	31	27	26	34	28	Q99832	ENST00000409924	NIP7-1;CCT7;CCTH	T-complex protein 1 subunit eta;CCT-eta;HIV-1 Nef-interacting protein		31	0.97016	-0.0381851	31	2.0539	0.219905	31	1.9557	0.196127	30	1.1246	-0.0328217	30	0.94547	0.257696	30	1.03055	0.267306	34	1.8641	0.0187407	34	0.341625	0.150745	34	0.623335	0.224105	32
1462	55	42.461	371	0	17	18	17	14	18	17	17	18	17	14	18	17	Q99873-1;Q99873;Q99873-2;Q99873-3	ENST00000351853;ENST00000391849;ENST00000391851;ENST00000408976		Protein arginine N-methyltransferase 1;Interferon receptor 1-bound protein 4		4	0.965365	-0.0485064	4	1.98065	0.140018	4	1.9209	0.14585	3	1.0675	-0.117084	3	0.98524	0.320994	3	1.0295	0.220661	3	1.6643	-0.183947	3	0.38972	0.404615	3	0.65762	0.279947	5
1463	26.5	18.804	166	1.7251e-109	6	6	6	6	5	5	3	3	3	3	3	2	Q99877;O60814;P62807;P58876;P57053;Q99880;Q93079;Q99879;Q5QNW6	ENST00000369385;ENST00000406034;ENST00000356950;ENST00000396891;ENST00000314332;ENST00000339812;ENST00000356530;ENST00000359985;ENST00000377733;ENST00000396984;ENST00000289316;ENST00000377777;ENST00000377401;ENST00000356350;ENST00000359465;ENST00000369167	H2BFG;;HIRIP1;HIST1H2BN;H2BFD;HIST1H2BD;H2BFA;;HIST1H2BC;H2BFS;HIST1H2BE;HIRIP2;HIST1H2BM;H2BFB;HIST1H2BI;HIST1H2BK;HIST1H2BG;H2BFE;HIST2H2BF;HIST1H2BH;HIST1H2BL;H2BFJ;H2BFT;H2BFK;H2BFL;;H2BFH;;HIST1H2BF;H2BFC	Histone H2B type 1-N;H2B.d;H2B/d;Histone H2B type 1-K;HIRA-interacting protein 1;Histone H2B type 1-C/E/F/G/I;H2B.a/g/h/k/l;H2B.1 A;H2B/g;H2B/h;H2B/k;H2B/l;Histone H2B type 1-D;H2B.b;H2B/b;H2B.1 B;HIRA-interacting protein 2;Histone H2B type F-S;Histone H2B type 1-L;H2B.c;H2B/c;Histone H2B type 1-H;H2B.j;H2B/j;Histone H2B type 1-M;Histone H2B type 2-F
1464	18.6	72.065	635	5.1129e-47	3	3	2	2	3	1	2	2	1	1	2	0	P43405-1;P43405;P43405-2	ENST00000375746;ENST00000375751;ENST00000375754	SYK	Tyrosine-protein kinase SYK;Spleen tyrosine kinase
1465	59.2	19.398	169	6.4112e-216	8	11	10	7	11	10	8	11	10	7	11	10	Q9GZZ1-1;Q9GZZ1;Q9GZZ1-2	ENST00000240922;ENST00000313396	NAT13;MAK3;NAT5;NAA50	N-acetyltransferase 13;N-acetyltransferase 5;N-acetyltransferase san homolog		4	1.10215	0.141989	4	0.732115	-1.22281	4	0.76859	-1.03122	4	1.30875	0.179844	4	0.34946	-1.10972	4	0.389245	-1.09629	4	2.07625	0.18545	4	0.14147	-1.16299	4	0.2621	-1.05824
1468	8.3	80.147	708	5.3437e-74	2	3	2	0	2	1	2	3	2	0	2	1	Q9NVR0	ENST00000319121	KLHL11	Kelch-like protein 11											3	1.3907	0.234992	3	0.098294	-3.01241	3	0.11131	-2.96583
1469	42.5	26.183	228	5.932e-263	9	6	8	7	9	9	9	6	8	7	9	9	Q15631	ENST00000389682	TSN	Translin		10	1.0207	0.0292288	10	2.2262	0.329089	10	2.2846	0.458959	5	1.167	0.028392	5	1.0028	0.341164	5	1.0223	0.255573	6	2.0543	0.1511	6	0.369905	0.22425	6	0.673765	0.297003	7
1470	63.9	21.445	194	1.9092e-126	5	6	3	3	6	5	5	6	3	3	6	5	Q9BY32	ENST00000380113	My049;ITPA;OK/SW-cl.9;C20orf37	Inosine triphosphate pyrophosphatase;Putative oncogene protein hlc14-06-p
1471	6.9	79.135	721	1.1883e-09	2	4	1	1	3	1	2	4	1	1	3	1	Q9H6R7-1;Q9H6R7;Q9H6R7-2;Q9H6R7-3	ENST00000295148	PP384;C2orf44	WD repeat-containing protein C2orf44											6	1.17585	0.0216091	6	0.841605	0.139757	6	0.93894	0.172879
1474	4.5	66.145	581	1.7255e-05	1	2	0	1	1	1	1	2	0	1	1	1	Q15650	ENST00000261884	TRIP4	Activating signal cointegrator 1;Thyroid receptor-interacting protein 4											3	1.0836	-0.0819123	3	0.75414	0.018523	3	0.56041	-0.542938
1476	56.2	55.52	491	0	17	19	14	17	18	13	17	19	14	17	18	13	P43490	ENST00000222553	PBEF;PBEF1;NAMPT	Nicotinamide phosphoribosyltransferase;Pre-B-cell colony-enhancing factor 1;Visfatin		3	1.0148	0.0174168	3	2.314	0.385381	3	2.2958	0.513589	3	1.1624	0.0264373	3	1.166	0.558461	3	1.3209	0.584486	3	1.88	0.017397	3	0.43073	0.480455	3	0.78989	0.523463	4
1479	14.1	40.143	347	7.9161e-39	3	3	3	3	2	3	3	3	3	3	2	3	Q9NP66-1;Q9NP66	ENST00000336216;ENST00000381714	HMGXB1;HMGX1;HMG20A	High mobility group protein 20A;HMG box-containing protein 20A;HMG domain-containing protein HMGX1;HMG domain-containing protein 1											3	1.2245	0.0926558	3	0.47777	-0.703818	3	0.57906	-0.575786	4	1.8201	-0.000701959	4	0.17653	-0.8926	4	0.286845	-0.935426
1480	38.3	91.706	796	0	20	22	20	17	24	20	20	22	20	17	24	20	Q96QK1	ENST00000299138	MEM3;VPS35;TCCCTA00141	Vacuolar protein sorting-associated protein 35;Vesicle protein sorting 35;Maternal-embryonic 3		31	0.94936	-0.0914784	31	2.3256	0.423734	31	2.1268	0.376688	26	1.13545	-0.0230072	26	1.06545	0.422822	26	1.1409	0.417403	42	1.783	-0.0438423	42	0.39472	0.294658	42	0.673995	0.313196	17
1481	33	60.246	534	6.4134e-226	12	9	11	8	9	10	12	9	11	8	9	10	Q13564	ENST00000290810;ENST00000359087	APPBP1;HPP1;NAE1	NEDD8-activating enzyme E1 regulatory subunit;Amyloid protein-binding protein 1;Amyloid beta precursor protein-binding protein 1, 59 kDa;Proto-oncogene protein 1		9	1	0.0121198	9	1.5359	-0.109243	9	1.4357	-0.172955	5	1.1295	-0.021851	5	1.0012	0.433691	5	1.1339	0.427601	9	1.771	-0.0515998	9	0.4346	0.461832	9	0.78103	0.717544	6
1482	7.8	54.169	475	2.9313e-12	1	2	1	0	1	2	1	2	1	0	1	2	P19474	ENST00000254436	RNF81;RO52;TRIM21;SSA1	52 kDa Ro protein;Sjoegren syndrome type A antigen;Ro(SS-A);52 kDa ribonucleoprotein autoantigen Ro/SS-A;Tripartite motif-containing protein 21;RING finger protein 81											3	1.1301	-0.0324215	3	0.69311	-0.0966035	3	0.98645	0.332348
1483	4.5	45.861	399	2.0792e-07	1	1	1	1	2	1	1	1	1	1	2	1	Q99442	ENST00000337002	SEC62;TLOC1	Translocation protein SEC62;Translocation protein 1
1484	10.1	79.988	735	5.6746e-51	5	3	2	1	6	3	5	3	2	1	6	3	Q9NUT2-1;Q9NUT2;Q9NUT2-2	ENST00000297504;ENST00000358849	MABC1;ABCB8	ATP-binding cassette sub-family B member 8, mitochondrial;Mitochondrial ATP-binding cassette 1		3	0.81902	-0.266923	3	2.0481	0.354351	3	2.011	0.35501
1485	39.2	16.537	148	5.851e-54	4	0	2	3	0	1	4	0	2	3	0	1	P61626	ENST00000261267	LZM;LYZ	Lysozyme C;1,4-beta-N-acetylmuramidase C																													4
1486	21.2	46.895	420	1.0482e-52	5	6	4	5	8	5	5	6	4	5	8	5	Q9NW64-1;Q9NW64;Q9NW64-2	ENST00000199814	199G4;RBM22;ZC3H16	Pre-mRNA-splicing factor RBM22;RNA-binding motif protein 22;Zinc finger CCCH domain-containing protein 16		6	0.95222	-0.0611789	6	1.06925	-0.728363	6	1.00089	-0.801264	6	1.14845	0.00589334	6	0.466575	-0.69549	6	0.495785	-0.746008	6	1.67215	-0.140807	6	0.179085	-0.827227	6	0.30335	-0.832117	3
1487	33	39.221	339	2.4585e-75	2	7	3	2	3	4	2	7	3	2	3	4	P78318	ENST00000342206;ENST00000356413	IBP1;IGBP1	Immunoglobulin-binding protein 1;CD79a-binding protein 1;B-cell signal transduction molecule alpha 4;Renal carcinoma antigen NY-REN-16		4	0.987735	-0.0354773	4	1.5037	-0.204576	4	1.3948	-0.204645	5	1.2382	0.0693827	5	0.66201	-0.174761	5	0.76708	-0.112331	4	1.9186	0.0704316	4	0.262025	-0.188597	4	0.44869	-0.245366	5
1489	28	25.007	225	6.8181e-39	5	5	5	2	5	4	5	5	5	2	5	4	P78330	ENST00000275605;ENST00000395471	PSPH	Phosphoserine phosphatase;O-phosphoserine phosphohydrolase;L-3-phosphoserine phosphatase		9	1.0064	0.0313532	9	1.4708	-0.317134	9	1.4636	-0.180185	5	1.1443	-0.0208978	5	0.98283	0.355007	5	0.95311	0.139863	5	1.8259	0.00845423	5	0.46935	0.392894	5	0.82112	0.662679	4
1490	17.3	31.834	283	3.6349e-13	3	2	1	3	4	1	3	2	1	3	4	1	P78345	ENST00000378197;ENST00000378202;ENST00000378203	RPP38	Ribonuclease P protein subunit p38
1491	41.4	29.321	268	1.1985e-101	6	6	4	2	9	4	6	6	4	2	9	4	P78346	ENST00000277882;ENST00000371703	RPP30;RNASEP2	Ribonuclease P protein subunit p30;RNase P subunit 2
1492	9.3	82.658	796	1.1744e-49	4	5	4	3	5	4	2	3	2	1	3	2	Q9H1B7	ENST00000238647	IRF2BPL;C14orf4;KIAA1865;My039;EAP1	Enhanced at puberty protein 1																				3	1.6193	-0.232088	3	0.22177	-0.518712	3	0.31701	-0.764713
1493	2	455.42	3929	9.5925e-13	3	4	2	1	3	1	3	4	2	1	3	1	Q99996-6;Q99996;Q99996-1;Q99996-2;Q99996-3;Q99996-5	ENST00000356239;ENST00000358100;ENST00000359028	AKAP9;AKAP450;AKAP350;KIAA0803	A-kinase anchor protein 9;Protein kinase A-anchoring protein 9;A-kinase anchor protein 450 kDa;A-kinase anchor protein 350 kDa;AKAP 120-like protein;Protein hyperion;Protein yotiao;Centrosome- and Golgi-localized PKN-associated protein
1494	55.1	33.58	305	0	5	10	7	6	10	5	5	10	7	6	10	5	Q9GZS3	ENST00000267973	WDR61	WD repeat-containing protein 61;Meiotic recombination REC14 protein homolog
1496	14.1	57.889	509	1.0348e-25	2	4	3	3	5	4	2	4	3	3	5	4	P78395	ENST00000358617;ENST00000398741;ENST00000398743;ENST00000402697;ENST00000405655	MAPE;OIP4;PRAME	Melanoma antigen preferentially expressed in tumors;Preferentially expressed antigen of melanoma;OPA-interacting protein 4											3	0.86392	-0.461949	3	0.19052	-1.99551	3	0.1962	-2.07112
1499	62	20.987	184	4.4145e-143	6	6	6	6	8	6	2	2	1	1	2	1	P62834	ENST00000356415;ENST00000369709	RAP1A;KREV1	Ras-related protein Rap-1A;GTP-binding protein smg-p21A;Ras-related protein Krev-1;C21KG;G-22K
1500	35.3	47.137	422	3.1058e-168	9	8	6	6	8	6	9	8	6	6	8	6	Q53H12-1;Q53H12	ENST00000355413	MULK;AGK	Acylglycerol kinase, mitochondrial;Multiple substrate lipid kinase																													3
1501	35.8	91.838	790	0	16	16	14	14	17	13	16	16	14	14	17	13	Q09161	ENST00000375147	NCBP;CBP80;NCBP1	Nuclear cap-binding protein subunit 1;80 kDa nuclear cap-binding protein;NCBP 80 kDa subunit		14	0.973495	-0.0465632	14	2.8279	0.731393	14	2.622	0.68701	10	1.14345	-0.0153141	10	1.3325	0.792887	10	1.44655	0.807937	10	1.7515	-0.122144	10	0.470985	0.664097	10	0.784015	0.550832	13
1503	29.3	20.213	184	5.9434e-119	4	5	4	3	3	4	4	5	4	3	3	4	P51571	ENST00000320857;ENST00000370086;ENST00000370087	TRAPD;SSR4	Translocon-associated protein subunit delta;Signal sequence receptor subunit delta		3	0.98974	-0.00959935	3	1.2528	-0.567038	3	1.1101	-0.552753	3	1.0925	-0.111462	3	0.48912	-0.62046	3	0.53697	-0.659829	4	1.99205	0.0644037	4	0.18463	-0.703224	4	0.35344	-0.595678	3
1504	20.4	28.18	245	5.1915e-68	4	5	5	1	4	3	4	5	5	1	4	3	P51580	ENST00000309983	TPMT	Thiopurine S-methyltransferase;Thiopurine methyltransferase
1505	44.8	41.9	373	3.0584e-178	8	7	4	8	9	6	8	7	4	8	9	6	Q15738	ENST00000370274	H105E3;NSDHL	Sterol-4-alpha-carboxylate 3-dehydrogenase, decarboxylating;Protein H105e3		8	0.97173	-0.0455329	8	1.8739	0.160206	8	1.83835	0.129314	7	1.112	-0.0989107	7	1.0433	0.508057	7	1.2099	0.525798	3	1.709	-0.138936	3	0.4257	0.46236	3	0.81857	0.539895	10
1506	15.7	101.98	894	4.2689e-34	5	6	6	2	4	5	5	6	6	2	4	5	Q9NV70-1;Q9NV70;Q9NV70-2	ENST00000346134;ENST00000381295;ENST00000401442	SEC3L1;BM-012;SEC3;EXOC1	Exocyst complex component 1;Exocyst complex component Sec3
1508	30.3	60.67	538	3.6497e-168	10	9	8	6	11	10	10	9	8	6	11	10	P10155-1;P10155	ENST00000367441;ENST00000367445;ENST00000367446;ENST00000400969	SSA2;RO60;TROVE2	60 kDa SS-A/Ro ribonucleoprotein;Ro 60 kDa autoantigen;TROVE domain family member 2;Sjoegren syndrome type A antigen;Sjoegren syndrome antigen A2		12	0.961405	-0.0630059	12	2.47955	0.588655	12	2.2765	0.490891	8	1.79225	0.624474	8	1.1947	0.677761	8	1.3762	0.688383	10	1.76385	-0.0893484	10	0.42582	0.665588	10	0.71283	0.354432
1510	9.7	54.643	504	3.6683e-72	2	3	1	3	3	1	2	3	1	3	3	1	Q15750	ENST00000216160	MAP3K7IP1;TAB1	Mitogen-activated protein kinase kinase kinase 7-interacting protein 1;TGF-beta-activated kinase 1-binding protein 1		3	1.0153	0.00140949	3	1.9367	0.16573	3	1.6372	-0.0171685																			3
1511	30.5	62.094	551	6.5011e-237	11	13	9	8	12	6	11	13	9	8	12	6	P19525	ENST00000233057;ENST00000379156;ENST00000395127	PRKR;PKR;EIF2AK2	Interferon-induced, double-stranded RNA-activated protein kinase;Interferon-inducible RNA-dependent protein kinase;Eukaryotic translation initiation factor 2-alpha kinase 2;Protein kinase RNA-activated;p68 kinase;P1/eIF-2A protein kinase											4	1.1169	-0.0701524	4	0.6492	-0.107687	4	0.713125	-0.140377	4	1.42205	-0.134402	4	0.254475	-0.142969	4	0.313465	-0.49107
1512	15.9	56.598	541	4.408e-70	4	4	4	6	5	4	4	4	4	6	5	4	Q15758	ENST00000306894	M7V1;SLC1A5;ASCT2;RDR;RDRC	Neutral amino acid transporter B(0);Sodium-dependent neutral amino acid transporter type 2;RD114/simian type D retrovirus receptor;Baboon M7 virus receptor;Solute carrier family 1 member 5		5	0.95944	-0.0816954	5	0.94905	-0.877579	5	0.8647	-0.874711	4	1.14275	-0.0187122	4	0.3927	-0.966697	4	0.488285	-0.766562	9	2.1679	0.344777	9	0.16331	-1.00049	9	0.36861	-0.333761	6
1514	51.6	21.85	184	1.024e-148	4	6	5	1	8	4	4	6	5	1	8	4	Q9NV31	ENST00000314852;ENST00000403490	MRPS4;C15orf12;IMP3	U3 small nucleolar ribonucleoprotein protein IMP3;BRMS2		4	1.1112	0.142841	4	0.846525	-1.01012	4	0.85405	-0.969457	7	1.5702	0.412581	7	0.3284	-1.22297	7	0.50136	-0.738883	5	2.5377	0.448547	5	0.11125	-1.45278	5	0.21878	-1.28284
1516	38.9	12.452	113	1.4634e-134	3	2	2	2	3	3	3	2	2	2	3	3	P63172	ENST00000367089	TCTEX-1;DYNLT1;TCTEX1;TCTEL1	Dynein light chain Tctex-type 1;T-complex testis-specific protein 1 homolog;Protein CW-1
1517	55.1	226.53	1960	0	81	84	83	81	92	77	66	69	68	69	76	60	P35579-1;P35579;P35579-2	ENST00000216181	MYH9	Myosin-9;Myosin heavy chain 9;Myosin heavy chain, non-muscle IIa;Non-muscle myosin heavy chain IIa;Cellular myosin heavy chain, type A;Non-muscle myosin heavy chain A		51	0.9553	-0.0520033	51	3.012	0.819234	51	2.9285	0.861223	44	1.12035	-0.0449332	44	1.48265	0.931172	44	1.61165	0.916984	39	1.8473	-0.0175368	39	0.58782	0.965435	39	1.0697	1.02971	54
1518	22.9	52.306	467	8.5582e-98	6	5	4	4	7	4	6	5	4	4	7	4	Q15796-1;Q15796;Q15796-2;P84022	ENST00000262160;ENST00000356825;ENST00000402690;ENST00000327367	SMAD2;MADH2;MADR2	Mothers against decapentaplegic homolog 2;Mad-related protein 2;SMAD 2;hSMAD2;JV18-1;Mothers against decapentaplegic homolog 3;SMAD 3;hSMAD3;JV15-2		6	1.1137	0.144412	6	1.0443	-0.720588	6	1.04405	-0.632008	5	1.1228	-0.0351747	5	0.45277	-0.737735	5	0.50414	-0.726896	6	1.73115	-0.109449	6	0.160475	-0.990049	6	0.22199	-1.17679	8
1519	34.6	43.603	387	1.0783e-92	5	6	4	5	5	7	5	6	4	5	5	7	Q53HC9	ENST00000382125;ENST00000398659	TSSC1	Protein TSSC1;Tumor-suppressing subchromosomal transferable fragment candidate gene 1 protein;Tumor-suppressing STF cDNA 1 protein		6	0.98987	-0.0349141	6	2.0681	0.244134	6	1.945	0.216492	4	1.10185	-0.0654915	4	0.968225	0.299164	4	1.0307	0.267182	3	1.7053	-0.0842679	3	0.28902	-0.0952213	3	0.50966	-0.112137	5
1520	32.6	25.796	221	2.0858e-64	6	5	5	7	5	4	2	3	2	3	1	1	Q13404-1;Q13404;Q13404-7;Q13404-2;Q13404-4;Q13404-6	ENST00000340309;ENST00000341698;ENST00000371658;ENST00000371674;ENST00000371677;ENST00000396059	UBE2V;UBE2V1;CROC1;UEV1;P/OKcl.19	Ubiquitin-conjugating enzyme E2 variant 1;CROC-1;TRAF6-regulated IKK activator 1 beta Uev1A		5	0.98011	-0.0149966	5	2.0949	0.260559	5	1.8914	0.168169	6	1.12255	-0.0326616	6	0.95366	0.283231	6	1.08115	0.341354	4	1.8735	0.0417424	4	0.46479	0.441341	4	0.726275	0.422119	5
1521	49.7	16.363	145	4.3749e-79	6	4	6	6	6	5	2	2	3	2	2	2	Q15819	ENST00000324746	UEV2;UBE2V2;MMS2	Ubiquitin-conjugating enzyme E2 variant 2;MMS2;Enterocyte differentiation-associated factor EDAF-1;Enterocyte differentiation-promoting factor;EDPF-1;Vitamin D3-inducible protein;DDVit 1		5	0.92717	-0.0894149	5	2.1365	0.24058	5	1.9641	0.262133	4	1.0694	-0.100855	4	0.98093	0.276147	4	0.94992	0.152826	6	1.6553	-0.122097	6	0.401435	0.341531	6	0.552365	0.10453	6
1522	46	45.476	396	0	9	13	6	9	12	10	9	13	6	9	12	10	Q99986	ENST00000216639	VRK1	Serine/threonine-protein kinase VRK1;Vaccinia-related kinase 1		10	1.01119	0.0209135	10	1.552	-0.154677	10	1.5436	-0.0583138	9	1.1347	-0.0280476	9	0.76383	-0.0915255	9	0.81722	-0.0578235	6	1.8618	0.0636296	6	0.383195	0.176252	6	0.51994	-0.028725	10
1523	69.3	40.968	368	0	15	14	10	11	12	11	15	14	10	11	12	11	P78406	ENST00000371242;ENST00000395840;ENST00000395841	RAE1;MRNP41	mRNA export factor;mRNA-associated protein mrnp 41;Rae1 protein homolog		20	0.973675	-0.0388981	20	1.77065	0.0571646	20	1.6449	0.0703583	13	1.1583	-0.0234699	13	0.70504	-0.0765279	13	0.80047	-0.0366131	11	1.7929	0.0380505	11	0.32818	-0.0474709	11	0.52408	0.194578	16
1524	61.4	27.566	241	6.7735e-182	14	11	14	13	14	14	14	11	14	13	14	14	P78417	ENST00000369713	GSTO1;GSTTLP28	Glutathione S-transferase omega-1;GSTO 1-1		6	0.94859	-0.0461226	6	1.47375	-0.285663	6	1.46425	-0.214306	7	1.1764	0.0526046	7	0.8714	0.127139	7	1.0093	0.186386	9	1.7807	-0.0281301	9	0.33117	0.0430235	9	0.52384	-0.0448691	14
1525	7.5	14.39	133	3.1258e-12	1	1	1	1	1	1	1	1	1	1	1	1	P62861	ENST00000279259		40S ribosomal protein S30
1526	44.1	56.878	499	0	11	14	8	9	12	11	11	13	8	8	12	11	P53041	ENST00000012443	PPP5C;PPP5	Serine/threonine-protein phosphatase 5;Protein phosphatase T		3	1.0282	0.0292288	3	2.1685	0.322769	3	2.0807	0.261995	6	1.18285	0.0264373	6	0.954525	0.362002	6	1.145	0.40813	3	1.8538	-0.0536944	3	0.44614	0.53002	3	0.68994	0.388771	3
1527	21.3	208.73	2035	0	20	20	16	17	21	17	20	20	16	17	21	17	P51610-1;P51610;P51610-2	ENST00000310441;ENST00000354233;ENST00000369984	HFC1;HCFC1;HCF1	Host cell factor;HCF-1;C1 factor;VP16 accessory protein;VCAF;CFF;HCF N-terminal chain 1;HCF N-terminal chain 2;HCF N-terminal chain 3;HCF N-terminal chain 4;HCF N-terminal chain 5;HCF N-terminal chain 6;HCF C-terminal chain 1;HCF C-terminal chain 2;HCF C-terminal chain 3;HCF C-terminal chain 4;HCF C-terminal chain 5;HCF C-terminal chain 6		36	0.94912	-0.0700791	36	2.03985	0.23152	36	1.78925	0.163247	29	1.1141	-0.0629698	29	1.0051	0.36981	29	1.1097	0.393101	35	1.8125	0.0128616	35	0.45009	0.384981	35	0.74072	0.511275	20
1528	28.8	36.939	333	1.2093e-55	5	4	4	7	8	3	5	4	4	7	8	3	P29016-1;P29016;P29016-2	ENST00000368168	CD1B	T-cell surface glycoprotein CD1b		3	1.1737	0.226314	3	1.1934	-0.47607	3	1.1337	-0.490608	3	1.214	0.086102	3	0.60488	-0.254871	3	0.68507	-0.19721										3
1530	31.6	57.214	535	8.3533e-132	7	11	5	5	4	6	7	11	5	5	4	6	P51649	ENST00000348925;ENST00000357578	ALDH5A1;SSADH	Succinate-semialdehyde dehydrogenase, mitochondrial;NAD(+)-dependent succinic semialdehyde dehydrogenase;Aldehyde dehydrogenase family 5 member A1		4	0.877595	-0.173164	4	2.0678	0.247338	4	1.9697	0.259581	5	1.1847	0.0564412	5	0.96159	0.365713	5	1.1759	0.413767	3	1.8595	0.030077	3	0.42454	0.448838	3	0.84413	0.782533
1531	11.3	35.215	293	2.5826e-45	3	3	2	2	3	2	3	3	2	2	3	2	Q15800	ENST00000261507	SC4MOL;MSMO1;ERG25;DESP4	C-4 methylsterol oxidase;Methylsterol monooxygenase		4	0.973985	-0.0318871	4	0.992485	-0.722201	4	0.877435	-0.817457
1532	27.5	84.302	768	1.2021e-204	8	11	8	10	9	10	7	10	7	9	8	9	P35611-3;P35611;P35611-1;P35611-2	ENST00000264758;ENST00000398129	ADDA;ADD1	Alpha-adducin;Erythrocyte adducin subunit alpha											4	1.34765	0.202033	4	0.339845	-1.08325	4	0.44466	-0.901903	5	1.9006	-0.0182329	5	0.16281	-0.796953	5	0.26407	-1.01762
1533	17.8	32.477	297	4.1177e-05	1	2	1	1	3	2	1	2	1	1	3	2	Q9BSH4	ENST00000258975	CCDC44;PRO0477;TACO1	Coiled-coil domain-containing protein 44											3	1.3687	0.21343	3	0.56337	-0.408258	3	0.68569	-0.272387
1534	21.1	80.853	726	4.3493e-248	8	10	5	5	10	8	7	9	4	4	9	7	P35612-1;P35612;P35612-3;P35612-4;P35612-2	ENST00000264436;ENST00000264439;ENST00000355733;ENST00000356565;ENST00000403045;ENST00000407644	ADDB;ADD2	Beta-adducin;Erythrocyte adducin subunit beta											5	1.1069	-0.0775662	5	0.86109	0.169383	5	0.81201	-0.0134299
1535	21	42.2	385	1.1687e-199	5	5	5	5	5	4	5	5	5	5	5	4	P35613-1;P35613;P35613-2	ENST00000333511;ENST00000353555	BSG;UNQ6505/PRO21383	Basigin;Leukocyte activation antigen M6;Collagenase stimulatory factor;Extracellular matrix metalloproteinase inducer;5F7;Tumor cell-derived collagenase stimulatory factor;OK blood group antigen		5	1.0721	0.12902	5	1.3199	-0.432541	5	1.1964	-0.490005	4	1.02085	-0.151679	4	0.69153	-0.192874	4	0.72811	-0.225416	4	1.76605	-0.0578106	4	0.339555	-0.0507718	4	0.535715	0.0641211	6
1536	45.8	79.685	736	0	19	20	22	16	22	19	19	20	22	16	22	19	P51659	ENST00000256216	EDH17B4;HSD17B4	Peroxisomal multifunctional enzyme type 2;D-bifunctional protein;17-beta-hydroxysteroid dehydrogenase 4;3-hydroxyacyl-CoA dehydrogenase;3-alpha,7-alpha,12-alpha-trihydroxy-5-beta-cholest-24-enoyl-CoA hydratase		21	0.98139	-0.00939553	21	2.8047	0.682967	21	2.6829	0.689318	19	1.1345	-0.0182581	19	1.2387	0.722818	19	1.4592	0.841982	19	1.8324	-0.0286121	19	0.48764	0.670622	19	0.85537	0.70735	18
1537	51.5	53.974	478	1.2803e-236	15	14	9	12	14	12	15	14	9	11	14	12	Q9NUU7;Q9UMR2-1;Q9UMR2;Q9UMR2-2	ENST00000302243;ENST00000288071;ENST00000355992	DDX19L;DDX19A	ATP-dependent RNA helicase DDX19A;DEAD box protein 19A;DDX19-like protein;ATP-dependent RNA helicase DDX19B;DEAD box protein 19B;DEAD box RNA helicase DEAD5		10	0.957985	-0.0607413	10	2.0454	0.203921	10	1.91595	0.289575	8	1.11675	-0.0270395	8	0.940045	0.286268	8	1.03735	0.272331	9	1.7202	0.126383	9	0.36849	0.128874	9	0.62363	0.492139	6
1538	3.1	35.204	327	0.002446	0	1	0	0	1	1	0	1	0	0	1	1	Q8N0Y2-1;Q8N0Y2;Q8N0Y2-2	ENST00000337080;ENST00000391714	ZNF444;EZF2;ZSCAN17	Zinc finger protein 444;Endothelial zinc finger protein 2;Zinc finger and SCAN domain-containing protein 17
1539	12.1	39.22	346	4.5558e-15	2	1	1	0	1	1	2	1	1	0	1	1	Q15814	ENST00000244625;ENST00000372876	TBCC	Tubulin-specific chaperone C;Tubulin-folding cofactor C
1541	34.9	37.025	324	1.1571e-258	8	6	7	6	8	9	8	6	7	6	8	9	P51665	ENST00000219313	PSMD7;MOV34L	26S proteasome non-ATPase regulatory subunit 7;26S proteasome regulatory subunit rpn8;26S proteasome regulatory subunit S12;Proteasome subunit p40;Mov34 protein homolog		9	1.0157	-0.0128936	9	2.0827	0.348013	9	2.0356	0.376561										6	1.92325	0.0296562	6	0.373615	0.361309	6	0.64605	0.283878	6
1544	21.7	23.864	203	5.0169e-49	2	3	2	2	4	2	2	3	2	2	4	2	Q96EY4	ENST00000358572	C4orf43	UPF0534 protein C4orf43		4	0.972915	-0.0361223	4	1.34695	-0.348627	4	1.23505	-0.413762	4	1.22085	0.0631989	4	0.56843	-0.497704	4	0.641215	-0.438703
1545	13.8	49.967	442	6.2882e-149	4	3	2	1	3	2	4	3	2	1	3	2	Q49AR2-1;Q49AR2;Q49AR2-2	ENST00000325366;ENST00000355907;ENST00000397578	C5orf22	UPF0489 protein C5orf22
1546	12.1	49.452	439	5.9897e-54	2	3	2	2	3	2	2	3	2	2	3	2	P29083	ENST00000283875	GTF2E1;TF2E1	General transcription factor IIE subunit 1;Transcription initiation factor IIE subunit alpha;General transcription factor IIE 56 kDa subunit																													4
1547	6.9	33.043	291	7.104e-09	1	2	1	0	2	0	1	2	1	0	2	0	P29084	ENST00000355904	GTF2E2;TF2E2	Transcription initiation factor IIE subunit beta;General transcription factor IIE subunit 2
1548	18.4	60.585	528	1.0818e-41	5	4	3	1	4	4	5	4	3	1	4	4	Q9NUQ3	ENST00000380122	LSR5;CXorf15;ELRG;TXLNG	Gamma-taxilin;Lipopolysaccharide-specific response protein 5
1549	17.8	21.834	197	5.7246e-22	3	3	3	3	2	4	3	3	3	3	2	4	Q9NUP9;O14910	ENST00000278193;ENST00000261203	VELI3;LIN7C;MALS3	Lin-7 homolog C;Mammalian lin-seven protein 3;Vertebrate lin-7 homolog 3;Lin-7 homolog A;Mammalian lin-seven protein 1;Vertebrate lin-7 homolog 1;Tax interaction protein 33																				3	1.9694	0.100433	3	0.24087	-0.387691	3	0.18647	-1.5894
1552	26.1	42.674	375	9.626e-171	10	6	10	9	10	8	10	6	10	9	10	8	P35659	ENST00000244776;ENST00000397239	DEK	Protein DEK		6	1.02505	0.0476773	6	1.68785	-0.0101409	6	1.6119	-0.0484682	3	1.0967	-0.0494175	3	0.81501	0.0319936	3	0.84316	-0.0584294	4	1.09236	-0.786116	4	0.43485	0.398097	4	0.488275	-0.096189	4
1554	61	47.366	418	1.775e-284	12	13	12	12	14	12	12	13	12	12	14	12	P43686-1;P43686;P43686-2	ENST00000157812	MIP224;TBP7;PSMC4	26S protease regulatory subunit 6B;Proteasome 26S subunit ATPase 4;MB67-interacting protein;MIP224;TAT-binding protein 7		8	1.0166	0.0341809	8	1.61435	-0.121741	8	1.4985	-0.0910925	7	1.1406	-0.0241499	7	0.79814	0.187398	7	0.8993	0.240769	8	2.01665	0.0682817	8	0.288125	0.0711044	8	0.514935	0.122601	4
1555	22.2	59.55	540	5.1384e-45	0	3	1	0	3	3	0	3	1	0	3	3	Q9NUL7	ENST00000332395	MDDX28;DDX28	Probable ATP-dependent RNA helicase DDX28;Mitochondrial DEAD box protein 28											4	1.19223	0.0331906	4	0.214495	-1.85883	4	0.222745	-1.93448
1556	35.3	33.932	306	3.0208e-207	6	7	5	3	5	6	6	7	5	3	5	6	Q9NUJ1	ENST00000273359	ABHD10	Abhydrolase domain-containing protein 10, mitochondrial											3	1.087	-0.0697043	3	1.2521	0.741065	3	1.1701	0.510405
1557	26.8	72.397	639	0	8	9	8	8	11	8	4	5	5	3	7	5	Q07866-9;Q07866;Q07866-4;Q07866-6;Q07866-5;Q07866-7;Q07866-1;Q07866-3;Q07866-2;Q07866-8	ENST00000246489;ENST00000334553;ENST00000347839;ENST00000348520;ENST00000380038;ENST00000389744	KLC;KLC1;KNS2	Kinesin light chain 1
1558	19	54.022	479	1.788e-25	6	3	3	2	5	2	6	3	3	2	5	2	Q9BTU6	ENST00000370631	PI4K2A	Phosphatidylinositol 4-kinase type 2-alpha;Phosphatidylinositol 4-kinase type II-alpha											7	1.3169	0.191666	7	0.26513	-1.55133	7	0.29147	-1.51223	4	2.3907	0.347932	4	0.10522	-1.61502	4	0.19742	-1.51143	3
1559	51.9	68.137	616	0	20	24	17	16	20	18	19	23	17	16	20	18	P27694	ENST00000254719	RPA70;REPA1;RPA1	Replication protein A 70 kDa DNA-binding subunit;Replication factor A protein 1;Single-stranded DNA-binding protein		4	0.895995	-0.134459	4	2.0346	0.188744	4	1.7306	0.0841069	10	1.22635	0.0893826	10	0.785235	-0.0327009	10	0.88017	0.0296988	3	1.7635	-0.0597425	3	0.31337	0.176976	3	0.49063	-0.0735049
1560	13.9	70.193	597	8.7342e-49	5	5	4	4	5	4	5	5	4	4	5	4	Q9NYH9	ENST00000261708	MHAT;HCA66;C17orf40;UTP6	U3 small nucleolar RNA-associated protein 6 homolog;Hepatocellular carcinoma-associated antigen 66;Multiple hat domains protein											3	0.97732	-0.25628	3	0.31034	-1.3952	3	0.35722	-1.19861
1561	28.5	59.179	540	2.9322e-163	6	8	3	4	7	4	4	6	2	3	5	3	Q92783-1;Q92783;Q92783-2	ENST00000377524	STAM;STAM1	Signal transducing adapter molecule 1
1562	47.9	19.127	167	1.3169e-124	2	5	4	3	4	4	2	5	4	3	4	4	Q12974-1;Q12974;Q12974-2	ENST00000344035;ENST00000356536	BM-008;PRL2;PTP4A2;PTPCAAX2	Protein tyrosine phosphatase type IVA 2;Protein-tyrosine phosphatase 4a2;Protein-tyrosine phosphatase of regenerating liver 2;PTP(CAAXII);HU-PP-1;OV-1											4	0.898525	-0.362149	4	0.37452	-1.00914	4	0.289735	-1.52093	4	3.7094	0.973249	4	0.12199	-1.2449	4	0.21506	-1.19312
1563	11.5	61.829	592	2.9372e-125	6	6	6	5	7	6	4	4	4	3	5	5	Q92804-1;Q92804;Q92804-2	ENST00000311979;ENST00000394533	TAF2N;RBP56;TAF15	TATA-binding protein-associated factor 2N;RNA-binding protein 56;TAFII68;TAF(II)68		7	0.94723	-0.0759365	7	2.274	0.302853	7	2.0456	0.263373	5	1.1923	0.0275546	5	1.0781	0.511151	5	1.061	0.324765										7
1564	15.2	54.141	501	1.2532e-146	3	3	3	2	5	2	3	3	3	2	5	2	Q6NXE6	ENST00000392336	ARMC6	Armadillo repeat-containing protein 6
1566	38.6	17.262	153	5.7169e-34	3	5	2	1	5	3	3	5	2	1	5	3	P78537	ENST00000257899	GCN5L1;RT14;BLOC1S1;BLOS1	Biogenesis of lysosome-related organelles complex 1 subunit 1;GCN5-like protein 1;Protein RT14
1570	38	138.35	1249	0	28	31	27	29	32	24	28	31	27	29	32	24	P29144	ENST00000376052;ENST00000376065	TPP2	Tripeptidyl-peptidase 2;Tripeptidyl-peptidase II;Tripeptidyl aminopeptidase		8	1.03985	0.0441747	8	2.8586	0.737612	8	2.89215	0.847647	9	1.0542	-0.131804	9	1.3728	0.777602	9	1.5504	0.888164	8	1.90985	0.0325297	8	0.50562	0.641084	8	0.912685	0.743714	17
1571	59.2	24.488	218	1.0319e-212	8	10	10	11	9	9	8	10	10	11	9	9	Q15907;P62491	ENST00000328024;ENST00000261890	YPT3;RAB11B	Ras-related protein Rab-11B;GTP-binding protein YPT3;Ras-related protein Rab-11A;YL8		5	0.99783	0.00896107	5	2.18	0.297732	5	2.1079	0.273255	4	1.12505	-0.0423078	4	0.878955	0.168881	4	1.00466	0.186991	8	1.80945	-0.0358841	8	0.322965	0.0662335	8	0.534995	-0.021351	15
1573	31.2	30.518	260	1.1465e-21	2	5	2	1	2	3	2	5	2	1	2	3	P27707	ENST00000286648	DCK	Deoxycytidine kinase											5	1.1729	0.0145124	5	0.7697	0.048989	5	0.82591	0.0205567
1576	3	41.935	371	0.0018493	1	1	1	0	1	1	1	1	1	0	1	1	Q68CQ7-1;Q68CQ7;Q68CQ7-2	ENST00000266014;ENST00000344383;ENST00000394783;ENST00000407584	GALA4A;GLT8D1;AD-017;MSTP137;UNQ572/PRO1134	Glycosyltransferase 8 domain-containing protein 1
1577	21.5	29.952	261	2.2435e-50	3	0	0	2	0	1	3	0	0	2	0	1	Q9P0I2-1;Q9P0I2;Q9P0I2-2	ENST00000245046	TMEM111	Transmembrane protein 111
1579	17.1	72.233	659	1.4582e-34	3	6	2	0	6	3	3	6	2	0	6	3	Q9NXH9-1;Q9NXH9;Q9NXH9-2	ENST00000221504;ENST00000357720	TRMT1	N(2),N(2)-dimethylguanosine tRNA methyltransferase;tRNA(guanine-26,N(2)-N(2)) methyltransferase;tRNA 2,2-dimethylguanosine-26 methyltransferase;tRNA(m(2,2)G26)dimethyltransferase		4	0.86046	-0.232437	4	1.63445	-0.081844	4	1.4212	-0.180597	7	1.0839	-0.105601	7	0.98626	0.398833	7	0.9096	0.142837
1580	51.9	12.199	108	1.9413e-74	4	3	5	4	4	5	4	3	5	4	4	5	Q9NZ45	ENST00000333926	CISD1;C10orf70;MDS029;ZCD1	CDGSH iron sulfur domain-containing protein 1;MitoNEET
1584	25	14.96	140	6.2129e-87	3	3	3	1	3	3	3	3	3	1	3	3	Q9NPJ3	ENST00000230048	HT012;THEM2;PNAS-27;ACOT13	Acyl-coenzyme A thioesterase 13;Thioesterase superfamily member 2
1587	45.8	50.435	439	2.2259e-179	6	11	7	8	12	7	6	11	7	8	12	7	Q07960	ENST00000311956	RHOGAP1;CDC42GAP;ARHGAP1	Rho GTPase-activating protein 1;Rho-type GTPase-activating protein 1;Rho-related small GTPase protein activator;GTPase-activating protein rhoOGAP;p50-RhoGAP;CDC42 GTPase-activating protein		8	0.90252	-0.150271	8	2.1441	0.345598	8	2.2829	0.491244	8	1.19575	0.0376407	8	0.971855	0.348794	8	1.03602	0.328814	5	1.9671	0.0159812	5	0.42351	0.438546	5	0.71363	0.355926	5
1588	69.1	48.141	417	0	11	13	15	14	15	11	11	13	15	14	15	11	P27797	ENST00000316448	CRTC;CALR	Calreticulin;CRP55;Calregulin;HACBP;ERp60;grp60
1589	54.9	41.213	350	1.5431e-283	14	12	10	9	14	13	13	11	9	8	13	12	P19784	ENST00000262506	CK2A2;CSNK2A2	Casein kinase II subunit alpha'		11	1.0419	0.0268173	11	1.7445	0.0892308	11	1.7662	0.150333	6	1.29255	0.125898	6	0.88137	0.214325	6	0.95751	0.249874	7	2.193	0.194427	7	0.31705	0.0448222	7	0.65222	0.260341	9
1590	45.1	50.817	450	7.186e-226	15	17	15	14	17	15	15	17	15	14	17	15	P00966	ENST00000334909;ENST00000352480;ENST00000372393;ENST00000372394	ASS1;ASS	Argininosuccinate synthase;Citrulline--aspartate ligase		8	0.956265	-0.050295	8	2.80345	0.673621	8	2.6112	0.681867	11	1.2329	0.108185	11	1.4966	0.928536	11	1.8179	1.05184	8	1.8483	-0.00328361	8	0.796705	1.34002	8	1.37785	1.43312	8
1591	35.7	82.588	737	0	12	14	12	12	17	12	12	14	12	12	17	12	Q9NY33-1;Q9NY33	ENST00000347422;ENST00000360510	DPP3	Dipeptidyl-peptidase 3;Dipeptidyl-peptidase III;Dipeptidyl aminopeptidase III;Dipeptidyl arylamidase III		10	0.933	-0.0830889	10	2.53735	0.587741	10	2.4396	0.555413	11	1.1616	-0.0158103	11	1.2826	0.671524	11	1.3896	0.696785	13	1.7941	0.283259	13	0.4526	0.532913	13	0.80911	0.615006	7
1592	17.2	37.238	337	8.185e-105	3	4	3	1	3	3	3	4	3	1	3	3	O43414-1;O43414;O43414-2;O43414-3	ENST00000372253;ENST00000372257;ENST00000372259	PINT1;ERI3;PRNPIP1;PRNPIP	Prion protein-interacting protein;Prion interactor 1
1593	15.7	56.527	540	3.3684e-69	5	4	4	3	3	4	5	4	4	3	3	4	Q7Z434-1;Q7Z434	ENST00000356687;ENST00000358134	MAVS;VISA;KIAA1271;IPS1	Mitochondrial antiviral-signaling protein;Interferon-beta promoter stimulator protein 1;Virus-induced-signaling adapter;CARD adapter inducing interferon-beta;Putative NF-kappa-B-activating protein 031N		3	1.067	0.0870165	3	2.3361	0.447405	3	2.4699	0.626892										3	1.7508	-0.00787023	3	0.32403	0.0686623	3	0.5461	0.111521
1594	26.4	24.935	220	2.1929e-56	6	5	3	4	6	4	6	5	3	4	6	4	P51809-1;P51809;P51809-3;P51809-2	ENST00000262640;ENST00000286448;ENST00000369427	VAMP7;SYBL1	Vesicle-associated membrane protein 7;Synaptobrevin-like protein 1;Tetanus-insensitive VAMP		3	1.0467	0.0707209	3	1.4845	-0.223603	3	1.3174	-0.302321	5	1.1887	0.0356291	5	0.75408	-0.09553	5	0.87709	0.0226763
1595	29.6	83.735	740	1.3072e-162	12	9	3	7	12	6	7	4	2	3	7	4	P51812	ENST00000379565	MAPKAPK1B;RPS6KA3;RSK2;ISPK1	Ribosomal protein S6 kinase alpha-3;90 kDa ribosomal protein S6 kinase 3;p90-RSK 3;Ribosomal S6 kinase 2;pp90RSK2;Insulin-stimulated protein kinase 1;MAP kinase-activated protein kinase 1b
1596	48.7	30.188	277	7.8332e-231	9	10	6	8	10	7	9	10	6	8	10	7	P29218	ENST00000256108	IMPA;IMPA1	Inositol monophosphatase;Inositol-1(or 4)-monophosphatase;Lithium-sensitive myo-inositol monophosphatase A1		7	0.93449	-0.0857725	7	2.1105	0.217404	7	1.8334	0.227116	5	1.1144	-0.0476368	5	1.0437	0.457369	5	1.0906	0.360093	5	1.8594	0.0248776	5	0.4299	0.244671	5	0.70612	0.507364	6
1598	36.6	29.096	246	3.5199e-43	7	7	4	4	9	6	7	7	4	4	9	6	Q00059	ENST00000373899	TFAM;TCF6;TCF6L2	Transcription factor A, mitochondrial;mtTFA;Mitochondrial transcription factor 1;Transcription factor 6-like 2																				3	0.97285	-0.925475	3	0.63522	0.834443	3	0.67127	0.567082
1599	42.9	48.115	417	0	10	15	10	11	13	13	10	15	10	11	13	13	P37268	ENST00000220584	FDFT1	Squalene synthetase;Farnesyl-diphosphate farnesyltransferase;FPP:FPP farnesyltransferase		14	1.04475	0.0522179	14	0.64795	-1.40195	14	0.632645	-1.37394	17	1.138	-0.0239762	17	0.36921	-1.06154	17	0.37706	-1.11923	13	1.7147	-0.135597	13	0.13627	-1.12211	13	0.19346	-1.36311	19
1600	39.3	42.447	382	6.2119e-136	8	5	4	3	7	7	6	3	3	2	5	5	P35813-1;P35813;P35813-2	ENST00000325642;ENST00000325658;ENST00000395075;ENST00000395076	PPM1A;PPPM1A	Protein phosphatase 1A;Protein phosphatase 2C isoform alpha
1601	53.8	26.788	240	2.1579e-110	7	10	6	8	10	8	7	9	6	7	10	8	P51858	ENST00000357325;ENST00000368206	HDGF;HMG1L2	Hepatoma-derived growth factor;High-mobility group protein 1-like 2
1603	16.4	20.655	183	3.8501e-19	2	1	1	1	2	1	2	1	1	1	2	1	P62256	ENST00000355621	UBE2H	Ubiquitin-conjugating enzyme E2 H;Ubiquitin-protein ligase H;Ubiquitin carrier protein H;UbcH2;E2-20K
1605	3.4	264.16	2414	1.6823e-30	2	6	3	2	6	3	2	6	3	2	6	3	Q09472;Q92793	ENST00000263253;ENST00000262367;ENST00000382070	EP300;P300	Histone acetyltransferase p300;E1A-associated protein p300;CREB-binding protein
1606	28.4	61.124	580	1.7816e-195	4	5	3	6	5	5	4	5	3	6	5	5	Q9NXV6	ENST00000302350		CDKN2A-interacting protein;Collaborator of ARF
1607	38.4	37.656	346	4.3213e-124	7	4	3	5	6	4	7	4	3	5	6	4	P43897-2;P43897;P43897-1	ENST00000323833;ENST00000350762	TSFM	Elongation factor Ts, mitochondrial
1608	5.2	136.04	1214	1.1242e-90	4	2	2	2	3	2	4	2	2	2	3	2	Q9Y6M7-1;Q9Y6M7;Q9Y6M7-3;Q9Y6M7-2;Q9Y6M7-4;Q9Y6M7-5	ENST00000295736;ENST00000349751;ENST00000388777	SLC4A7;SLC4A6;SBC2;NBC2;NBC2B;NBC3;BT	Sodium bicarbonate cotransporter 3;Sodium bicarbonate cotransporter 2;Sodium bicarbonate cotransporter 2b;Solute carrier family 4 member 7											3	1.2149	0.0443488	3	0.84486	0.0930688	3	0.8885	0.0521632	4	1.9231	0.0393751	4	0.30747	-0.0418082	4	0.530675	-0.0764078
1612	20	58.382	536	8.8218e-102	1	2	1	0	2	0	1	2	1	0	2	0	O75191	ENST00000207870	XYLB	Xylulose kinase
1616	38.7	34.404	313	1.3178e-108	8	8	6	4	9	7	8	8	6	4	9	7	O75569-1;O75569;O75569-2;O75569-3	ENST00000325748	HSD14;RAX;HSD-14;PACT;PRKRA	Interferon-inducible double stranded RNA-dependent protein kinase activator A;Protein kinase, interferon-inducible double stranded RNA-dependent activator;Protein activator of the interferon-induced protein kinase;PKR-associated protein X;PKR-associating protein X		3	0.96683	-0.0687588	3	2.3166	0.425662	3	2.2838	0.510344	3	1.1547	-0.0228771	3	1.0436	0.465176	3	1.1888	0.506438	3	1.8146	0.00317616	3	0.43839	0.467102	3	0.79669	0.558665
1618	6.3	164.15	1490	1.7379e-141	5	6	3	5	3	4	2	3	1	3	2	2	Q9NYV4-1;Q9NYV4;Q9NYV4-2	ENST00000300647	CDK12;KIAA0904;CRK7;CRKRS	Cell division cycle 2-related protein kinase 7;Cdc2-related kinase, arginine/serine-rich
1619	49.3	50.227	456	0	16	17	15	16	16	15	16	17	15	16	16	15	Q9Y265-1;Q9Y265;Q9Y265-2	ENST00000322623	RUVBL1;INO80H;NMP238;TIP49;TIP49A	RuvB-like 1;49 kDa TATA box-binding protein-interacting protein;TIP49a;Pontin 52;Nuclear matrix protein 238;54 kDa erythrocyte cytosolic protein;TIP60-associated protein 54-alpha;INO80 complex subunit H		29	0.99835	0.0105413	29	3.0749	0.812805	29	2.9863	0.842448	21	1.162	0.000355705	21	1.367	0.831174	21	1.6212	0.936051	28	1.80605	-0.0485748	28	0.556135	0.827647	28	0.975225	0.799959	26
1620	39.8	68.254	603	0	9	14	9	10	10	12	9	14	9	10	10	12	P53350	ENST00000300093	PLK;PLK1	Serine/threonine-protein kinase PLK1;Polo-like kinase 1;Serine/threonine-protein kinase 13		5	1.0946	0.0985446	5	0.21033	-3.04513	5	0.25508	-2.64807	9	1.8188	0.656333	9	0.11017	-2.76826	9	0.12272	-2.69332	3	1.6261	-0.20651	3	0.43696	0.515214	3	0.14173	-1.91317	5
1621	13.8	37.855	341	3.097e-20	1	3	1	0	4	2	1	3	1	0	4	2	P53365	ENST00000254584;ENST00000396777	POR1;ARFIP2	Arfaptin-2;ADP-ribosylation factor-interacting protein 2;Partner of RAC1											3	1.2958	0.138234	3	0.52102	-0.325425	3	0.58363	-0.361112
1622	62.4	27.745	245	0	13	15	14	16	16	13	11	12	12	13	14	11	P63104	ENST00000353245;ENST00000395948;ENST00000395951;ENST00000395953;ENST00000395956;ENST00000395957;ENST00000395958	YWHAZ	14-3-3 protein zeta/delta;Protein kinase C inhibitor protein 1
1623	43.6	17.695	156	3.1225e-132	7	8	8	6	7	7	7	8	8	6	7	7	P62750	ENST00000355731;ENST00000394938	RPL23A	60S ribosomal protein L23a
1625	48.7	120.84	1101	0	33	39	40	38	37	38	33	39	40	38	37	38	P53396	ENST00000352035;ENST00000406400	ACLY	ATP-citrate synthase;ATP-citrate (pro-S-)-lyase;Citrate cleavage enzyme		27	0.96417	-0.0470189	27	1.9899	0.198506	27	1.865	0.152996	47	1.1353	-0.0137976	47	1.0266	0.411077	47	1.1808	0.473921	36	2.05175	0.149294	36	0.41143	0.365216	36	0.831975	0.622801	51
1626	22.3	37.643	323	6.9733e-66	2	3	1	1	4	4	2	3	1	1	4	4	P51946	ENST00000256897	CCNH	Cyclin-H;MO15-associated protein;p37;p34
1627	12.6	74.354	689	6.1614e-95	6	5	2	5	5	2	6	5	2	5	5	2	Q7L2J0	ENST00000310512	MEPCE;BCDIN3	7SK snRNA methylphosphate capping enzyme;Bicoid-interacting protein 3 homolog		6	1.09345	0.155622	6	1.45675	-0.223537	6	1.5742	-0.0810214	5	1.3784	0.29038	5	0.64415	-0.303405	5	0.88474	0.0616232										6
1628	50.7	25.206	217	1.5317e-56	8	9	9	8	8	7	8	9	9	8	8	7	P62993-1;P62993;P62993-2	ENST00000316615;ENST00000316804;ENST00000392562;ENST00000392564	ASH;GRB2	Growth factor receptor-bound protein 2;Adapter protein GRB2;SH2/SH3 adapter GRB2;Protein Ash		6	0.917255	-0.115627	6	1.10235	-0.718512	6	0.95197	-0.828657	6	1.06705	-0.0857581	6	0.39023	-1.00542	6	0.39966	-1.1417	10	1.6572	0.0342091	10	0.148315	-1.26391	10	0.19841	-1.35127	5
1632	30.8	68.996	647	0	12	10	12	10	12	11	12	10	12	10	12	11	P10515	ENST00000280346	DLAT;DLTA	Dihydrolipoyllysine-residue acetyltransferase component of pyruvate dehydrogenase complex, mitochondrial;Pyruvate dehydrogenase complex E2 subunit;Dihydrolipoamide S-acetyltransferase component of pyruvate dehydrogenase complex;70 kDa mitochondrial autoantigen of primary biliary cirrhosis;M2 antigen complex 70 kDa subunit		8	0.967455	-0.0350104	8	2.72125	0.591716	8	2.49025	0.615662	7	1.1826	0.0327108	7	1.1957	0.655841	7	1.338	0.663101	8	1.99515	0.0814043	8	0.49529	0.65858	8	0.931935	0.874381	10
1634	63.6	17.861	154	5.5486e-296	5	6	5	6	6	4	5	6	5	6	6	4	P68036	ENST00000342192	UBCE7;UBCH7;UBE2L3	Ubiquitin-conjugating enzyme E2 L3;Ubiquitin-protein ligase L3;Ubiquitin carrier protein L3;UbcH7;E2-F1;L-UBC											6	1.1241	-0.0689727	6	0.75912	0.0465599	6	0.841715	0.0632107
1636	50	22.406	200	1.2115e-126	4	6	6	3	8	3	4	6	6	3	8	3	P61086-1;P61086;P61086-2	ENST00000261427;ENST00000295963	LIG;HIP2;UBE2K	Ubiquitin-conjugating enzyme E2 K;Ubiquitin-conjugating enzyme E2-25 kDa;Ubiquitin-protein ligase;Ubiquitin carrier protein;Huntingtin-interacting protein 2																				3	1.5825	-0.306212	3	0.2959	-0.124154	3	0.31768	-0.719121
1639	25.9	90.254	800	0	11	12	11	10	12	13	11	12	11	10	12	13	O43290	ENST00000312397	SART1	U4/U6.U5 tri-snRNP-associated protein 1;U4/U6.U5 tri-snRNP-associated 110 kDa protein;Squamous cell carcinoma antigen recognized by T cells 1		6	1.00337	0.0128869	6	1.05895	-0.756713	6	1.027	-0.6649	10	1.20665	0.0336147	10	0.46083	-0.669979	10	0.540175	-0.605986	10	1.71805	-0.158346	10	0.1733	-0.775524	10	0.258085	-1.00589	5
1640	66.7	48.633	433	0	22	21	24	22	25	24	22	21	24	22	25	24	P35998	ENST00000292644	MSS1;PSMC2	26S protease regulatory subunit 7;Proteasome 26S subunit ATPase 2;Protein MSS1		14	1.01705	0.00234838	14	1.4226	-0.246716	14	1.3624	-0.264253	19	1.1404	-0.00791927	19	0.64718	-0.259799	19	0.70224	-0.256858	27	1.8412	-0.0558068	27	0.26381	-0.201751	27	0.448	-0.200713	30
1641	80.5	41.792	375	0	25	26	24	19	22	20	0	0	0	1	0	0	P63261	ENST00000331925	ACTB;ACTG;ACTG1	Actin, cytoplasmic 2;Gamma-actin;Actin, cytoplasmic 2, N-terminally processed
1642	17.3	84.473	732	1.5008e-147	5	9	5	1	6	6	4	7	5	1	5	5	P27986-4;P27986;P27986-1;P27986-2;P27986-3	ENST00000274335;ENST00000320694;ENST00000336483;ENST00000396611	PIK3R1;GRB1	Phosphatidylinositol 3-kinase regulatory subunit alpha;PI3-kinase p85 subunit alpha;PtdIns-3-kinase p85-alpha											7	1.0424	-0.190238	7	0.57086	-0.444342	7	0.56106	-0.572714	5	1.5183	-0.253527	5	0.27746	-0.195534	5	0.33252	-0.7045
1644	12.9	53.524	479	2.3288e-54	5	3	1	3	4	4	5	3	1	3	4	4	Q9H074-1;Q9H074;Q9H074-2	ENST00000306846	PAIP1	Polyadenylate-binding protein-interacting protein 1		4	0.80509	-0.310848	4	1.16936	-0.56626	4	0.89516	-0.86637																			4
1650	6.6	67.622	621	5.0495e-49	3	4	2	3	3	3	3	4	2	3	3	3	O43292-1;O43292;O43292-2	ENST00000355091;ENST00000361036	GPAA1;GAA1	Glycosylphosphatidylinositol anchor attachment 1 protein;GAA1 protein homolog		3	1.0681	0.10313	3	1.7032	-0.0366635	3	1.8334	0.144722	3	1.1257	-0.0646951	3	1.0906	0.482431	3	1.1093	0.396856
1652	27.1	50.413	480	7.4586e-122	6	7	5	3	7	6	6	7	5	3	7	6	Q9BTD8-1;Q9BTD8;Q9BTD8-3;Q9BTD8-2;Q9BTD8-4	ENST00000262633;ENST00000360475	RBM42	RNA-binding protein 42;RNA-binding motif protein 42		6	1.18285	0.26829	6	0.369455	-2.20233	6	0.342735	-2.20203	5	1.3378	0.139268	5	0.18709	-1.80301	5	0.23972	-1.8591	3	1.4996	-0.132124	3	0.062871	-2.4445	3	0.10158	-1.70953	3
1654	17.7	21.097	186	8.3514e-17	3	2	1	3	1	2	3	2	1	3	1	2	Q9H0F7	ENST00000335979;ENST00000394206	ARL6	ADP-ribosylation factor-like protein 6;Bardet-Biedl syndrome 3 protein
1656	72	28.768	261	2.3421e-304	9	8	11	10	10	11	9	8	11	10	10	11	P12004	ENST00000379143;ENST00000379160	PCNA	Proliferating cell nuclear antigen;Cyclin		3	1.0362	0.0222671	3	2.0459	0.112689	3	1.9735	0.136324																			9
1657	30.9	38.388	333	8.5865e-174	7	10	7	9	11	9	7	10	7	9	11	9	P20042;A6NK07	ENST00000374980;ENST00000249480	EIF2S2;EIF2B	Eukaryotic translation initiation factor 2 subunit 2;Eukaryotic translation initiation factor 2 subunit beta;Eukaryotic translation initiation factor 2 subunit 2-like protein											5	1.0294	-0.15364	5	0.75707	-0.0091207	5	0.81774	-0.0585028	3	1.7567	-0.0890437	3	0.34326	0.226528	3	0.55398	0.0727316
1659	38.8	13.696	129	1.2086e-24	4	4	3	3	5	2	4	4	3	3	5	2	P10606	ENST00000258424	COX5B	Cytochrome c oxidase subunit 5B, mitochondrial;Cytochrome c oxidase polypeptide Vb
1661	12.5	54.465	480	3.6176e-70	2	2	2	2	2	3	2	2	2	2	2	3	P10619	ENST00000191018;ENST00000354880;ENST00000372471;ENST00000372484	CTSA;PPGB	Lysosomal protective protein;Cathepsin A;Carboxypeptidase C;Protective protein for beta-galactosidase;Lysosomal protective protein 32 kDa chain;Lysosomal protective protein 20 kDa chain
1662	56	57.41	509	0	22	23	23	18	24	18	16	17	16	13	18	11	P12081	ENST00000307633	HRS;HARS	Histidyl-tRNA synthetase, cytoplasmic;Histidine--tRNA ligase		4	0.912315	-0.123137	4	2.3238	0.412784	4	2.0164	0.293552	3	1.0586	-0.0961854	3	0.63559	-0.326906	3	0.74514	-0.199031	8	1.4329	-0.361567	8	0.41518	0.392825	8	0.59565	0.17195	7
1664	43.3	42.981	381	3.2982e-139	13	12	12	10	14	12	13	12	12	10	14	12	P10644	ENST00000358598;ENST00000392710;ENST00000392711	PRKAR1A;TSE1;PKR1;PRKAR1	cAMP-dependent protein kinase type I-alpha regulatory subunit;Tissue-specific extinguisher 1		15	1.1248	0.186961	15	0.65514	-1.42901	15	0.68738	-1.2873	13	1.3846	0.299196	13	0.21346	-1.7954	13	0.32238	-1.37646	23	2.72	0.559415	23	0.089314	-1.82637	23	0.15184	-1.70142	6
1665	32.9	28.68	249	4.078e-270	6	6	8	7	8	6	6	6	8	7	8	6	P62753	ENST00000380394	RPS6;OK/SW-cl.2	40S ribosomal protein S6;Phosphoprotein NP33																													3
1667	15.5	22.487	213	1.0858e-41	3	4	3	3	4	4	3	4	3	3	4	4	Q92522	ENST00000333762	H1FX	Histone H1x		3	1.1766	0.233713	3	0.53498	-1.74531	3	0.55011	-1.56811	7	1.674	0.528296	7	0.25228	-1.5924	7	0.36634	-1.20738	4	1.741	-0.111854	4	0.267395	-0.25186	4	0.293385	-0.867876
1668	51.2	44.172	389	4.5068e-247	14	16	14	13	14	14	14	16	14	13	14	14	P62333	ENST00000216407		26S protease regulatory subunit S10B;Proteasome 26S subunit ATPase 6;Proteasome subunit p42		11	0.99423	-0.00770781	11	2.3694	0.462503	11	2.2447	0.492126	17	1.1723	0.0212586	17	0.97889	0.408556	17	1.0571	0.406202	15	1.8731	0.0219183	15	0.34426	0.267051	15	0.60754	0.236847	9
1669	15.2	206.44	1859	9.9138e-245	14	15	10	8	14	10	13	14	9	7	13	9	Q92538	ENST00000369983	KIAA0248;GBF1	Golgi-specific brefeldin A-resistance guanine nucleotide exchange factor 1											9	1.2522	0.0838213	9	0.49418	-0.640069	9	0.56454	-0.51684	8	2.11705	0.1399	8	0.18469	-0.755698	8	0.33396	-0.73107
1670	23.9	28.431	259	3.8668e-33	3	4	2	4	4	2	3	4	2	4	4	2	O96011	ENST00000369306	PEX11B	Peroxisomal membrane protein 11B;Peroxin-11B;Peroxisomal biogenesis factor 11B;PEX11beta;Pex11pbeta											4	1.06665	-0.101641	4	1.09205	0.546687	4	1.08215	0.393906
1672	10.6	74.518	642	2.6903e-71	4	4	3	2	5	4	4	4	3	2	5	4	Q92544	ENST00000217315;ENST00000398022	TM9SF4;KIAA0255	Transmembrane 9 superfamily member 4
1674	41.9	29.634	260	5.1951e-121	4	5	4	6	8	5	4	5	4	6	8	5	O60762	ENST00000371584;ENST00000371588	DPM1	Dolichol-phosphate mannosyltransferase;Dolichol-phosphate mannose synthase;Dolichyl-phosphate beta-D-mannosyltransferase;Mannose-P-dolichol synthase		5	1.0152	-0.00709723	5	1.6724	0.000872882	5	1.6975	0.0562231	4	1.1142	-0.0709668	4	0.852475	0.182073	4	0.827295	-9.6996e-05										6
1676	9.6	71.947	648	1.9852e-34	1	1	0	1	3	2	1	1	0	1	3	2	Q8NBF6-1;Q8NBF6;Q8NBF6-2	ENST00000318709;ENST00000329714	AVL9;KIAA0241	Late secretory pathway protein AVL9 homolog
1678	22.1	42.835	394	3.1015e-67	3	3	1	1	2	4	3	3	1	1	2	4	Q92597	ENST00000323851	RTP;CAP43;DRG1;NDRG1	Protein NDRG1;N-myc downstream-regulated gene 1 protein;Differentiation-related gene 1 protein;Reducing agents and tunicamycin-responsive protein;Nickel-specific induction protein Cap43;Rit42
1682	40.1	124	1114	0	23	23	21	19	25	18	23	23	21	19	25	18	Q9BSJ8-2;Q9BSJ8;Q9BSJ8-1	ENST00000267113;ENST00000394048;ENST00000402331	FAM62A;ESYT1;KIAA0747;MBC2	Extended synaptotagmin-1;Membrane-bound C2 domain-containing protein;Protein FAM62A		26	0.973045	-0.0437949	26	2.3267	0.442773	26	2.20635	0.46478	21	1.1472	-0.0403749	21	1.1445	0.581605	21	1.2158	0.562563	14	1.7298	-0.0881375	14	0.47525	0.563188	14	0.798195	0.559421	21
1683	7.4	27.296	243	1.1089e-42	1	1	0	1	2	0	1	1	0	1	2	0	Q9H1E3-1;Q9H1E3;Q9H1E3-2	ENST00000264531;ENST00000367141;ENST00000367142	NUCKS1;NUCKS;JC7	Nuclear ubiquitous casein and cyclin-dependent kinases substrate;P1
1685	9.3	114.21	1066	2.9543e-112	5	4	4	4	4	5	3	2	2	2	2	4	Q8TB72-1;Q8TB72;Q8TB72-3;Q8TB72-2	ENST00000319801;ENST00000338086;ENST00000361078	PUMH2;PUM2;KIAA0235	Pumilio homolog 2		3	1.0751	0.111856	3	1.2592	-0.542598	3	0.90848	-0.849414
1686	31.8	40.094	362	1.9217e-237	11	10	9	9	9	8	11	10	9	9	9	8	Q00325-1;Q00325;Q00325-2	ENST00000188376;ENST00000228318;ENST00000401722	SLC25A3;OK/SW-cl.48;PHC	Phosphate carrier protein, mitochondrial;Phosphate transport protein;Solute carrier family 25 member 3		7	0.96862	-0.025852	7	2.1893	0.286375	7	2.2066	0.398922	13	1.0842	-0.0655735	13	1.1189	0.461725	13	1.1271	0.379202	6	1.6544	-0.128471	6	0.55057	0.602751	6	0.88845	0.796597	7
1687	17.9	44.564	390	5.2383e-26	1	0	0	1	0	1	1	0	0	1	0	1	P29508-1;P29508;P29508-2;P48594	ENST00000341074;ENST00000356424;ENST00000283752	SERPINB3;SCCA;SCCA1	Serpin B3;Squamous cell carcinoma antigen 1;Protein T4-A;Serpin B4;Squamous cell carcinoma antigen 2;Leupin
1688	17.1	123.56	1102	6.9584e-112	10	8	3	4	8	5	10	8	3	4	8	5	Q9H2P0	ENST00000349014;ENST00000371602;ENST00000396029;ENST00000396032	ADNP;ADNP1;KIAA0784	Activity-dependent neuroprotector homeobox protein;Activity-dependent neuroprotective protein
1689	11.4	99.474	867	2.1408e-96	3	4	0	1	4	2	3	4	0	1	4	2	Q8WUQ7-2;Q8WUQ7;Q8WUQ7-1	ENST00000221899;ENST00000248420	C19orf29	Uncharacterized protein C19orf29;Renal carcinoma antigen NY-REN-24
1690	27.1	141.45	1268	0	18	23	15	14	24	17	18	23	15	14	24	17	Q00341	ENST00000310931;ENST00000391975;ENST00000391976	HDLBP;HBP;VGL	Vigilin;High density lipoprotein-binding protein		7	1.0813	0.0974635	7	1.0217	-0.773032	7	1.0181	-0.688149	9	1.2294	0.0789795	9	0.39277	-0.986059	9	0.46009	-0.846104	12	1.66185	-0.179106	12	0.12556	-1.17113	12	0.206555	-1.22417	7
1692	38.6	43.215	386	3.4399e-90	7	6	5	5	8	4	7	6	5	5	8	4	P53582	ENST00000296411	METAP1;KIAA0094	Methionine aminopeptidase 1;Peptidase M 1		3	1.0372	0.0285199	3	2.5082	0.538052	3	2.6211	0.592664																			3
1693	28.3	35.864	314	1.2263e-102	6	5	3	3	7	4	6	5	3	3	7	4	Q9NT62-1;Q9NT62;Q9NT62-2	ENST00000283290;ENST00000402314	APG3;APG3L;ATG3	Autophagy-related protein 3;APG3-like;Protein PC3-96																				3	1.8588	-0.0620134	3	0.33651	0.242767	3	0.65219	0.378387
1694	19.8	49.654	435	2.1948e-74	5	7	5	8	5	5	5	7	5	8	5	5	Q96CW1-1;Q96CW1;Q96CW1-2	ENST00000292807;ENST00000382456	KIAA0109;AP2M1;CLAPM1	AP-2 complex subunit mu-1;Adaptin-mu2;AP-2 mu-2 chain;Plasma membrane adaptor AP-2 50 kDa protein;HA2 50 kDa subunit;Clathrin assembly protein complex 2 medium chain;Clathrin coat assembly protein AP50;Clathrin coat-associated protein AP50		3	1.0599	0.0834718	3	1.8383	0.042537	3	1.933	0.15417	5	1.1153	-0.0475192	5	0.78318	0.02875	5	0.96497	0.16098										5
1696	24.6	70.755	627	9.4996e-37	5	7	4	2	4	4	5	7	4	2	4	4	O60826	ENST00000376227	CCDC22;JM1;CXorf37	Coiled-coil domain-containing protein 22		4	0.980935	-0.0554411	4	1.20645	-0.524623	4	1.2068	-0.40818	12	1.19605	0.0364618	12	0.54174	-0.470849	12	0.61152	-0.437031	6	1.9968	0.139575	6	0.22557	-0.495075	6	0.43163	-0.365436
1697	33.4	66.966	587	1.6781e-256	15	10	12	11	12	15	15	10	12	11	12	15	Q9NTJ5	ENST00000389061	SACM1L;KIAA0851	Phosphatidylinositide phosphatase SAC1;Suppressor of actin mutations 1-like protein		11	0.94616	-0.0631872	11	3.0988	0.814461	11	2.6458	0.712805	7	1.1051	-0.0535614	7	1.1888	0.613511	7	1.2281	0.583781	8	1.9086	0.14055	8	0.4204	0.307936	8	0.793885	0.628034	10
1698	24.1	20.843	187	3.1733e-25	3	3	2	3	4	3	3	3	2	3	4	3	Q9Y2Q9	ENST00000276585	MRPS28;HSPC007;MRPS35	28S ribosomal protein S28, mitochondrial;MRP-S28;MRP-S35											4	1.1174	-0.0355465	4	0.861595	0.164981	4	0.98526	0.216978	3	1.7219	-0.173038	3	0.40732	0.398284	3	0.653	0.251544	4
1702	36	48.162	419	2.2219e-189	13	12	10	10	13	12	11	10	8	8	11	10	Q9Y6E2	ENST00000258761	MSTP017;BZW2;HSPC028	Basic leucine zipper and W2 domain-containing protein 2		6	1.01307	0.0134101	6	1.3223	-0.373223	6	1.373	-0.219099	10	1.1308	-0.0167817	10	0.694365	-0.158307	10	0.71055	-0.241275	6	1.5632	0.0541215	6	0.28279	-0.243981	6	0.410835	-0.214396	7
1703	26.6	24.722	222	1.6835e-200	5	4	6	2	5	5	5	4	6	2	5	5	P04179	ENST00000337404;ENST00000367055	SOD2	Superoxide dismutase [Mn], mitochondrial
1704	40.3	29.395	258	1.1368e-76	4	5	4	3	5	4	4	5	4	3	5	4	Q9Y676	ENST00000259873;ENST00000327800;ENST00000383428	PTD017;HSPC183;C6orf14;MRPS18B	28S ribosomal protein S18b, mitochondrial;MRP-S18-b;MRP-S18-2		5	0.98997	-0.00810046	5	1.4462	-0.292825	5	1.3363	-0.31257	6	1.15735	0.00206186	6	0.79267	0.0871012	6	0.866205	0.139359	6	1.83455	-0.0186101	6	0.354615	0.154759	6	0.61153	0.189079
1705	21.8	16.661	142	1.9684e-18	2	1	2	0	1	1	2	1	2	0	1	1	Q9Y6G3	ENST00000358678;ENST00000393128	PTD007;MRPS32;MRPL31;MRPL42;RPML31;HSPC204	28S ribosomal protein L42, mitochondrial;28S ribosomal protein S32, mitochondrial;MRP-L31
1706	2.7	173.53	1584	0.00087941	2	2	3	2	2	2	2	2	3	2	2	2	O14514	ENST00000323289	BAI1	Brain-specific angiogenesis inhibitor 1		17	0.97582	-0.0233363	17	2.3637	0.469877	17	2.3359	0.495764	17	1.0777	-0.0894323	17	1.1465	0.58337	17	1.2559	0.563279	20	1.72205	-0.0941563	20	0.506285	0.679333	20	0.862185	0.703709	14
1707	51	48.534	439	0	12	16	14	11	13	15	12	16	14	11	13	15	P04181	ENST00000368845;ENST00000405216	OAT	Ornithine aminotransferase, mitochondrial;Ornithine--oxo-acid aminotransferase;Ornithine aminotransferase, hepatic form;Ornithine aminotransferase, renal form		7	0.9921	-0.0205608	7	1.2693	-0.428792	7	1.1319	-0.536167	9	1.2007	0.0357679	9	0.51228	-0.584082	9	0.5393	-0.579866	9	1.867	0.0544181	9	0.2068	-0.725024	9	0.37154	-0.495904	4
1711	11.4	47.724	422	2.5598e-07	1	3	2	2	3	1	1	3	2	2	3	1	Q9ULX3	ENST00000268802	NOB1;PSMD8BP1;MSTP158;ART4;NOB1P	RNA-binding protein NOB1;Protein ART-4;Phosphorylation regulatory protein HP-10											3	1.6429	0.48004	3	0.25864	-1.52204	3	0.32684	-1.40976	3	2.0314	0.0603367	3	0.14705	-1.26247	3	0.18553	-1.58694
1712	11.9	26.534	226	6.6203e-20	1	3	2	2	2	2	1	3	2	2	2	2	O14530	ENST00000264255	TXNDC9;APACD	Thioredoxin domain-containing protein 9;Protein 1-4;ATP-binding protein associated with cell differentiation
1714	55.1	20.692	178	3.1165e-49	8	7	1	5	8	6	8	7	1	5	8	6	Q9BYD1	ENST00000306185	MRPL13	39S ribosomal protein L13, mitochondrial		5	1.0985	0.11306	5	1.4272	-0.319654	5	1.4561	-0.202227	4	1.2931	0.163871	4	0.70672	-0.115778	4	0.82277	0.010315										5
1715	27.6	17.417	156	8.1821e-70	6	5	4	5	6	4	6	5	4	5	6	4	O14561	ENST00000007516	NDUFAB1	Acyl carrier protein, mitochondrial;NADH-ubiquinone oxidoreductase 9.6 kDa subunit;CI-SDAP
1717	43.4	211.95	1830	0	47	47	37	41	48	40	46	46	36	40	47	39	Q92608-1;Q92608	ENST00000256935;ENST00000343291	DOCK2;KIAA0209	Dedicator of cytokinesis protein 2		18	0.937985	-0.104816	18	2.4583	0.526088	18	2.2532	0.454261	21	1.1021	-0.0805725	21	1.274	0.754392	21	1.3833	0.722022	17	1.7882	-0.106239	17	0.47992	0.778842	17	0.81344	0.615249	16
1718	13.7	89.003	795	2.6992e-55	4	4	4	2	3	4	4	4	4	2	3	4	Q92609	ENST00000253692	TBC1D5;KIAA0210	TBC1 domain family member 5																				3	1.6787	-0.0834482	3	0.46907	0.383727	3	0.81779	0.620449
1721	43.3	84.87	760	0	23	23	20	22	23	21	23	23	20	22	23	21	P02786	ENST00000360110;ENST00000392396	TFRC	Transferrin receptor protein 1;T9;p90;Transferrin receptor protein 1, serum form		21	0.98713	-0.0130104	21	1.5305	-0.222791	21	1.4682	-0.13545	22	1.18885	0.0313887	22	0.60851	-0.372267	22	0.672045	-0.336197	19	1.7963	0.0127196	19	0.23247	-0.393339	19	0.38354	-0.464246	19
1722	1.7	231.43	2027	0.00085202	1	2	1	0	2	1	1	2	1	0	2	1	O14578-1;O14578;O14578-3	ENST00000261833;ENST00000392521	CRIK;KIAA0949;STK21;CIT	Citron Rho-interacting kinase;Rho-interacting, serine/threonine-protein kinase 21		4	0.887285	-0.209662	4	1.9404	0.239348	4	1.6378	0.0445066										4	1.4902	-0.00626541	4	0.40798	0.26051	4	0.582235	0.24679
1725	18.4	158.17	1354	1.4175e-83	9	9	5	2	13	5	7	5	4	1	10	4	Q13464	ENST00000399799	ROCK1	Rho-associated protein kinase 1;Rho-associated, coiled-coil-containing protein kinase 1;p160 ROCK-1;Renal carcinoma antigen NY-REN-35
1727	33.3	20.9	183	8.1075e-48	5	5	4	3	5	6	5	5	4	3	5	6	P61081	ENST00000253023	UBE2M;UBC12	NEDD8-conjugating enzyme Ubc12;Ubiquitin-conjugating enzyme E2 M;NEDD8 protein ligase;NEDD8 carrier protein		4	0.98416	-0.0153035	4	1.9658	0.200267	4	1.71815	0.0836312	6	1.1558	0.0312494	6	0.94305	0.227794	6	1.0197	0.19248	6	1.41585	-0.350723	6	0.44069	0.388457	6	0.52553	0.0870594	5
1728	35.2	45.378	412	2.8011e-169	2	7	7	4	9	8	2	7	7	4	9	8	O60496	ENST00000276420	DOK2	Docking protein 2;Downstream of tyrosine kinase 2;p56(dok-2)											3	1.282	0.0965205	3	0.22814	-1.71766	3	0.22075	-1.89958	3	0.92444	-0.960137	3	0.09734	-1.8593	3	0.10794	-2.15365
1729	20.3	97.667	857	2.9151e-96	8	7	6	8	10	5	8	7	6	8	10	5	P78316-1;P78316;P78316-2	ENST00000314262;ENST00000398071	RES4-25;NOP14;NOL14;C4orf9	Nucleolar protein 14;Nucleolar complex protein 14											4	1.1745	0.0292986	4	0.529645	-0.580204	4	0.61605	-0.486775	4	1.40595	-0.405691	4	0.228605	-0.464489	4	0.323705	-0.721582	3
1731	32	49.222	431	0	12	11	9	10	10	8	12	11	9	10	10	8	P55010	ENST00000216554;ENST00000392715	EIF5	Eukaryotic translation initiation factor 5											6	1.1797	0.0434516	6	0.92629	0.243284	6	1.0594	0.261676
1733	31.4	65.071	567	1.7995e-143	11	13	8	10	13	12	11	13	8	10	13	12	Q92696	ENST00000216840;ENST00000399409	RABGGTA	Geranylgeranyl transferase type-2 subunit alpha;Geranylgeranyl transferase type II subunit alpha;Rab geranylgeranyltransferase subunit alpha;Rab geranyl-geranyltransferase subunit alpha		6	0.922625	-0.124177	6	2.6636	0.622971	6	2.28415	0.497756	7	1.1075	-0.0640553	7	1.5679	0.988377	7	1.6598	1.01758	3	1.5931	-0.302763	3	0.69165	1.14262	3	1.208	1.1624	6
1734	37.1	40.736	377	0	7	9	9	7	10	8	5	7	7	5	8	6	P55036-1;P55036;P55036-2	ENST00000368881;ENST00000368884	PSMD4;MCB1	26S proteasome non-ATPase regulatory subunit 4;26S proteasome regulatory subunit S5A;Rpn10;Multiubiquitin chain-binding protein;Antisecretory factor 1		5	1.0011	0.0208422	5	0.96162	-0.866984	5	0.94137	-0.895778	9	1.1239	-0.0345332	9	0.39965	-0.925703	9	0.42776	-1.01658	8	1.87525	0.0232507	8	0.13637	-1.21784	8	0.22838	-1.14474	7
1735	35.2	40.746	364	6.5697e-183	8	9	6	8	8	4	8	9	6	8	8	4	P55039	ENST00000225729	DRG2	Developmentally-regulated GTP-binding protein 2											3	1.3807	0.202713	3	0.54844	-0.432071	3	0.62672	-0.306134
1736	45.7	110.42	971	0	29	29	24	26	32	28	29	29	24	26	32	28	P55060-1;P55060;P55060-3	ENST00000262982;ENST00000396192	XPO2;CSE1L;CAS	Exportin-2;Importin-alpha re-exporter;Chromosome segregation 1-like protein;Cellular apoptosis susceptibility protein		15	1.0239	0.041226	15	2.0344	0.174782	15	2.1164	0.326294	27	1.122	-0.0146598	27	1.0234	0.382436	27	1.1517	0.455905	15	1.7143	0.0192355	15	0.45101	0.338004	15	0.70148	0.419901	23
1737	27.8	43.404	400	9.5301e-128	5	4	3	1	3	4	5	4	3	1	3	4	P53602	ENST00000301012	MVD;MPD	Diphosphomevalonate decarboxylase;Mevalonate pyrophosphate decarboxylase;Mevalonate (diphospho)decarboxylase		3	1.0074	0.00752298	3	0.57043	-1.60124	3	0.58662	-1.4568	5	1.0402	-0.0160981	5	0.60022	-0.102588	5	0.67215	-0.235959
1738	8.9	26.537	237	4.0274e-05	1	2	1	1	2	1	1	2	1	1	2	1	P55061	ENST00000267115;ENST00000395006	BI1;TEGT;TMBIM6	Bax inhibitor 1;Testis-enhanced gene transcript protein;Transmembrane BAX inhibitor motif-containing protein 6
1739	5.7	67.638	597	3.2887e-22	2	1	0	2	2	2	2	1	0	2	2	2	Q9H2C0	ENST00000248272	KLHL16;GAN;GAN1	Gigaxonin;Kelch-like protein 16
1741	62.3	89.321	806	0	28	30	26	29	29	29	28	30	26	29	29	29	P55072	ENST00000358901	VCP	Transitional endoplasmic reticulum ATPase;15S Mg(2+)-ATPase p97 subunit;Valosin-containing protein		14	0.982755	-0.0085005	14	1.87555	0.102808	14	1.821	0.129639	14	1.13615	-0.0235278	14	0.819365	0.135208	14	0.89127	0.061057	14	1.9752	0.0706021	14	0.273595	-0.103928	14	0.532395	0.0676759	24
1742	6.2	51.958	439	2.4012e-30	2	2	2	2	2	1	2	2	2	2	2	1	P55081	ENST00000267812	MFAP1	Microfibrillar-associated protein 1
1743	53.6	51.294	474	0	15	17	16	17	18	15	15	17	16	17	18	15	P55084	ENST00000317799	HADHB;MSTP029	Trifunctional enzyme subunit beta, mitochondrial;TP-beta;3-ketoacyl-CoA thiolase;Acetyl-CoA acyltransferase;Beta-ketothiolase		13	0.99527	-0.00200456	13	2.4375	0.450366	13	2.2732	0.426734	11	1.1391	0.00348211	11	1.0951	0.451582	11	1.1908	0.46794	15	2.0193	0.108559	15	0.39833	0.22957	15	0.77971	0.536189	12
1744	30.5	51.841	463	3.0341e-219	7	7	6	6	8	7	7	7	6	6	8	7	P53634	ENST00000227266	CPPI;CTSC	Dipeptidyl-peptidase 1;Dipeptidyl-peptidase I;Cathepsin C;Cathepsin J;Dipeptidyl transferase;Dipeptidyl-peptidase 1 exclusion domain chain;Dipeptidyl-peptidase I exclusion domain chain;Dipeptidyl-peptidase 1 heavy chain;Dipeptidyl-peptidase I heavy chain;Dipeptidyl-peptidase 1 light chain;Dipeptidyl-peptidase I light chain		7	0.89828	-0.126085	7	2.0001	0.19201	7	1.6722	0.000603252	3	1.1672	0.0491705	3	1.077	0.467089	3	0.97808	0.217752	4	2.1111	0.17121	4	0.310075	0.0494849	4	0.651665	0.296633	5
1745	32.9	34.833	316	5.2231e-170	5	5	3	3	5	7	5	5	3	3	5	7	Q00403	ENST00000370500	TFIIB;TF2B;GTF2B	Transcription initiation factor IIB;General transcription factor TFIIB;S300-II
1747	16.4	142.69	1235	1.1884e-162	8	9	3	5	6	5	7	8	3	4	5	4	Q9H2G2-1;Q9H2G2;Q9H2G2-2	ENST00000335753;ENST00000369755	KIAA0204;STK2;SLK	STE20-like serine/threonine-protein kinase;STE20-related serine/threonine-protein kinase;Serine/threonine-protein kinase 2;CTCL tumor antigen se20-9
1749	37	14.279	127	1.3974e-64	5	4	5	4	4	4	5	4	5	4	4	4	O95563	ENST00000271373;ENST00000367846	BRP44	Brain protein 44
1751	17.2	32.592	290	1.2478e-43	4	4	5	3	4	5	4	4	5	3	4	5	Q969X5-1;Q969X5;Q969X5-2	ENST00000265089;ENST00000326654;ENST00000393784	ERGIC32;ERGIC1;HT034;KIAA1181	Endoplasmic reticulum-Golgi intermediate compartment protein 1;ER-Golgi intermediate compartment 32 kDa protein		3	1.0233	0.0492157	3	2.8056	0.723483	3	2.8592	0.87652
1752	53.7	33.064	298	0	16	15	14	10	14	12	5	6	4	4	5	5	P12235	ENST00000281456	ANT1;SLC25A4	ADP/ATP translocase 1;Adenine nucleotide translocator 1;ADP,ATP carrier protein 1;Solute carrier family 25 member 4;ADP,ATP carrier protein, heart/skeletal muscle isoform T1		6	0.93292	-0.116826	6	2.9878	0.815839	6	2.4485	0.578731	6	1.1124	-0.0543296	6	1.34825	0.810375	6	1.3922	0.7053	8	1.58275	-0.259215	8	0.557995	0.869293	8	0.803675	0.621173	5
1753	24.2	17.935	161	3.5596e-57	3	2	1	3	3	1	3	2	1	3	3	1	P04216	ENST00000284240	THY1	Thy-1 membrane glycoprotein;Thy-1 antigen;CDw90																													4
1755	26.9	18.929	171	5.2614e-57	5	5	4	5	5	4	5	5	4	5	5	4	P04234	ENST00000300692	T3D;CD3D	T-cell surface glycoprotein CD3 delta chain;T-cell receptor T3 delta chain		17	1.3379	0.366411	17	0.33319	-2.43154	17	0.37163	-2.14628	13	1.5944	0.475646	13	0.092874	-3.09473	13	0.13575	-2.67698	14	2.96725	0.678834	14	0.048292	-2.70471	14	0.0777435	-2.80002	20
1759	24.7	17.342	154	2.7524e-115	3	3	3	3	3	3	3	3	3	3	3	3	Q96A26	ENST00000232125	FWP001;DC16;E2IG5;C3orf28;FAM162A	UPF0389 protein FAM162A;E2-induced gene 5 protein																				3	2.1256	0.232107	3	0.33722	-0.0834621	3	0.69522	0.537212
1763	28.6	71.407	647	0	14	16	10	14	12	11	12	14	9	12	10	10	P29692-2;P29692;P29692-1	ENST00000337369;ENST00000356793;ENST00000395119	EF1D;EEF1D	Elongation factor 1-delta;Antigen NY-CO-4		15	0.99368	0.00276707	15	2.1178	0.206796	15	1.9635	0.146619	22	1.17905	0.0325717	22	0.933925	0.334542	22	1.086	0.351065	10	1.7832	0.00074461	10	0.472775	0.55077	10	0.80851	0.573769	21
1764	20.6	20.266	175	2.9837e-12	4	3	3	4	3	4	4	3	3	4	3	4	Q9P032	ENST00000316149	HRPAP20;My013;NDUFAF4;HSPC125;C6orf66	Protein HRPAP20;Hormone-regulated proliferation-associated protein of 20 kDa
1766	42.2	33.419	296	1.3941e-159	7	7	7	3	11	7	6	6	6	3	10	6	Q9P015	ENST00000260102	HSPC145;MRPL15	39S ribosomal protein L15, mitochondrial		7	0.95945	-0.0665003	7	1.939	0.159909	7	1.7825	0.135512	6	1.23215	0.0931894	6	0.876325	0.203463	6	1.0309	0.298693	8	1.812	-0.0281666	8	0.39428	0.310797	8	0.682745	0.288983	8
1767	31	22.521	197	5.2449e-39	4	5	5	3	4	5	4	5	5	3	4	5	Q9NPD8	ENST00000367274	UBE2T;PIG50;HSPC150	Ubiquitin-conjugating enzyme E2 T;Ubiquitin-protein ligase T;Ubiquitin carrier protein T
1769	19.8	192.95	1689	1.2148e-220	16	15	14	12	21	12	16	15	14	12	21	12	Q86U86-1;Q86U86;Q86U86-8;Q86U86-2;Q86U86-9;Q86U86-3;Q86U86-7;Q86U86-5;Q86U86-4;Q86U86-6	ENST00000296302;ENST00000337303;ENST00000356770;ENST00000394830	PBRM1;BAF180;PB1	Protein polybromo-1;Polybromo-1D;BRG1-associated factor 180		8	1.0357	0.0330505	8	1.24225	-0.486214	8	1.0829	-0.57243	8	1.19245	0.029438	8	0.48923	-0.624624	8	0.53241	-0.64982	8	1.98285	0.108493	8	0.2163	-0.344729	8	0.338995	-0.63111	7
1770	30.1	33.631	299	2.0337e-157	5	5	6	6	6	6	5	5	6	6	6	6	Q92600	ENST00000273064	RCD1;CNOT9;RQCD1	Cell differentiation protein RCD1 homolog		4	0.949695	-0.0945405	4	1.8949	0.134895	4	1.5357	-0.0688512	5	1.2305	0.0738512	5	0.95144	0.314774	5	0.98681	0.26551	6	1.8016	-0.0356124	6	0.36419	0.129056	6	0.590445	0.146514	3
1773	21.1	68.04	610	3.3482e-157	6	6	7	5	4	6	6	6	7	5	4	6	O15213	ENST00000383074	C6orf11;WDR46;BING4;FP221	WD repeat-containing protein 46;WD repeat-containing protein BING4		3	1.4826	0.544652	3	0.63799	-1.44046	3	0.78	-1.08114	6	1.47295	0.344392	6	0.29788	-1.38352	6	0.3599	-1.21272	5	1.4566	-0.329366	5	0.2462	-0.202065	5	0.17115	-1.63518
1774	26.8	24.583	213	4.0217e-77	2	3	3	2	3	2	2	3	3	2	3	2	O14653-2;O14653;O14653-1	ENST00000225567;ENST00000393456	GS27;GOSR2	Golgi SNAP receptor complex member 2;27 kDa Golgi SNARE protein;Membrin											4	1.22125	0.070264	4	0.5003	-0.579717	4	0.491295	-0.735297
1777	7.1	37.031	325	4.8406e-23	2	2	1	0	2	2	2	2	1	0	2	2	O14662-1;O14662;O14662-4;O14662-2;O14662-3	ENST00000355957;ENST00000361830;ENST00000371138	STX16	Syntaxin-16											4	1.29045	0.14359	4	0.78665	0.00548721	4	0.72929	-0.224138	3	1.7269	-0.130775	3	0.30587	-0.174208	3	0.43938	-0.35518
1778	30.8	31.705	279	1.8179e-112	6	6	3	6	6	5	6	6	3	6	6	5	Q9H2W6	ENST00000312475	LIECG2;C15orf4;MRPL46	39S ribosomal protein L46, mitochondrial;P2ECSL		4	1.00151	0.00850104	4	1.76335	0.0278547	4	1.96545	0.192291	5	1.3487	0.212202	5	0.82062	0.163542	5	0.97515	0.246875										4
1779	34.1	79.274	722	0	7	12	3	7	16	4	7	12	3	7	16	4	Q9Y223	ENST00000339267;ENST00000377902;ENST00000396594	GLCNE;GNE	Bifunctional UDP-N-acetylglucosamine 2-epimerase/N-acetylmannosamine kinase;UDP-GlcNAc-2-epimerase/ManAc kinase;UDP-N-acetylglucosamine 2-epimerase;Uridine diphosphate-N-acetylglucosamine-2-epimerase;UDP-GlcNAc-2-epimerase;N-acetylmannosamine kinase;ManAc kinase		10	0.941115	-0.105726	10	2.1827	0.340627	10	1.75305	0.0834518	7	1.2025	0.0428301	7	1.0889	0.568714	7	1.2591	0.635554										9
1780	13.6	106.92	956	1.0008e-35	8	4	3	4	4	1	8	4	3	4	4	1	Q13111-1;Q13111;Q13111-3	ENST00000301280;ENST00000344143;ENST00000394774	CHAF1A;CAF1P150;CAF	Chromatin assembly factor 1 subunit A;Chromatin assembly factor I p150 subunit
1781	1	565.58	4973	0.0019175	2	5	2	1	4	2	2	4	1	0	3	1	Q92736-2;Q92736;Q92736-1	ENST00000360064;ENST00000366574	RYR2	Ryanodine receptor 2;Cardiac muscle-type ryanodine receptor;Cardiac muscle ryanodine receptor-calcium release channel
1782	33	71.223	640	7.9538e-238	9	11	8	7	12	8	9	11	8	7	12	8	Q9UBT2	ENST00000246548	UBA2;HRIHFB2115;SAE2;UBLE1B	SUMO-activating enzyme subunit 2;Ubiquitin-like 1-activating enzyme E1B;Anthracycline-associated resistance ARX		3	1.2125	0.272786	3	1.751	-0.0122918	3	2.0175	0.298473	5	1.0568	-0.109495	5	1.2577	0.707038	5	1.3604	0.726718	5	1.8479	0.0144222	5	0.40189	0.451898	5	0.6729	0.365048
1783	0.5	3829.8	34474	7.9001e-11	8	5	8	4	7	7	5	3	7	2	6	6	Q8WZ42-8;Q8WZ42;Q8WZ42-1;Q8WZ42-2;Q8WZ42-5;Q8WZ42-7;Q8WZ42-4;Q8WZ42-3	ENST00000360870;ENST00000375038	TTN	Titin;Connectin;Rhabdomyosarcoma antigen MU-RMS-40.14		4	1.01536	0.162228	4	1.6733	-0.0569645	4	1.8931	0.202799
1784	22.5	44.155	391	6.2053e-29	5	2	5	3	2	4	5	2	5	3	2	4	Q92785	ENST00000252268		Zinc finger protein ubi-d4;Requiem;Apoptosis response zinc finger protein;D4, zinc and double PHD fingers family 2
1786	22.8	34.919	311	1.8787e-106	3	2	3	2	3	4	3	2	3	2	3	4	Q9BYD3-1;Q9BYD3;Q9BYD3-2	ENST00000253099;ENST00000307422;ENST00000393733	CDABP0091;MRPL4;CGI-28	39S ribosomal protein L4, mitochondrial;L4mt;MRP-L4		5	0.97236	-0.0257048	5	1.9912	0.1615	5	1.8347	0.103668										7	1.4721	-0.123485	7	0.36761	0.132328	7	0.4747	0.106169	6
1787	29	141.15	1274	0	21	18	11	15	21	13	21	18	11	15	21	13	Q92797-1;Q92797	ENST00000245934	SPK;SYMPK	Symplekin		8	0.87522	-0.181792	8	1.9531	0.193778	8	1.62695	0.00710677	9	1.1669	-0.0102104	9	0.79909	0.105176	9	0.88719	0.096498	10	1.89355	0.023751	10	0.347985	0.147966	10	0.605055	0.161998	9
1788	24.9	42.961	390	1.411e-164	7	3	3	5	5	5	7	3	3	5	5	5	Q8IVS2-1;Q8IVS2	ENST00000290429;ENST00000327555	MT;MCAT	Malonyl CoA-acyl carrier protein transacylase, mitochondrial;Mitochondrial malonyltransferase		5	1.1397	0.17266	5	1.6916	0.00632426	5	2.0302	0.326557	3	1.2574	0.111877	3	0.69225	-0.223077	3	0.9278	0.188477										3
1789	28	30.601	268	1.0026e-140	7	6	3	5	5	3	7	6	3	5	5	3	P53701	ENST00000321143;ENST00000380762;ENST00000380763	CCHL;HCCS	Cytochrome c-type heme lyase;Holocytochrome c-type synthase		4	1.1534	0.200555	4	1.56825	-0.107056	4	1.82855	0.175433	5	1.148	-0.022111	5	0.8212	0.0994148	5	0.94207	0.128018										4
1790	13.3	128.15	1127	3.5911e-56	10	6	7	8	6	5	10	6	7	8	6	5	P55160	ENST00000293373	NCKAP1L;HEM1	Nck-associated protein 1-like;Membrane-associated protein HEM-1;Hematopoietic protein 1
1798	33.5	23.658	215	2.5434e-94	5	5	5	4	5	5	2	2	2	1	2	2	P20339	ENST00000273047	RAB5;RAB5A	Ras-related protein Rab-5A
1800	39.9	23.593	208	1.1113e-70	7	8	8	8	8	6	7	8	8	8	8	6	P20340-1;P20340;P20340-2	ENST00000310653;ENST00000336083	RAB6A;RAB6	Ras-related protein Rab-6A		3	1.1012	0.125974	3	1.9255	0.0942226	3	2.027	0.237949										4	2.06065	0.0897056	4	0.28565	-0.0194046	4	0.588425	0.162902	3
1801	52.5	36.938	326	1.3039e-286	11	14	14	12	14	16	10	13	13	11	13	15	Q00534	ENST00000265734	CDKN6;CDK6	Cell division protein kinase 6;Serine/threonine-protein kinase PLSTIRE		18	0.326745	-1.61868	18	1.28455	-0.413131	18	0.38276	-2.11347	16	0.3826	-1.60575	16	0.51804	-0.602878	16	0.175825	-2.30095	17	1.1011	-0.736531	17	0.15214	-0.887109	17	0.13676	-1.96519	13
1802	48.3	33.304	292	2.0461e-94	8	8	8	7	8	7	7	7	7	6	7	6	Q00535	ENST00000297518	CDK5;CDKN5	Cell division protein kinase 5;Cyclin-dependent kinase 5;Tau protein kinase II catalytic subunit;Serine/threonine-protein kinase PSSALRE		3	0.76129	-0.373624	3	2.2544	0.319663	3	1.9842	0.320481
1803	20	27.277	235	6.5687e-105	4	4	4	4	4	4	4	3	4	4	3	4	Q9BVK6	ENST00000332598	TMED9;GP25L2	Transmembrane emp24 domain-containing protein 9;Glycoprotein 25L2		4	1.02315	0.0451563	4	1.55745	-0.140055	4	1.6139	0.0763047																			3
1807	16.1	34.91	322	7.082e-83	5	5	5	3	5	5	3	3	3	1	3	3	Q00577	ENST00000331327	PUR1;PURA	Transcriptional activator protein Pur-alpha;Purine-rich single-stranded DNA-binding protein alpha											3	1.1781	0.00490097	3	1.1777	0.53092	3	1.355	0.695587
1808	69.8	49.585	444	0	22	21	21	17	21	23	4	2	3	1	2	3	P04350	ENST00000264071	TUBB4;TUBB5;TUBB4A	Tubulin beta-4 chain;Tubulin 5 beta
1810	16	48.181	426	1.3913e-19	0	0	1	1	0	2	0	0	1	1	0	2	O14733-4;O14733;O14733-1;O14733-2;O14733-3	ENST00000397979;ENST00000397981;ENST00000397983	MKK7;MAP2K7;JNKK2;SKK4;PRKMK7;MEK7	Dual specificity mitogen-activated protein kinase kinase 7;MAPK/ERK kinase 7;JNK-activating kinase 2;c-Jun N-terminal kinase kinase 2
1811	45.6	14.285	125	1.6056e-68	6	6	6	5	6	6	6	6	6	5	6	6	O14737	ENST00000221784	PDCD5;TFAR19	Programmed cell death protein 5;TF-1 cell apoptosis-related protein 19		9	0.99905	-0.01161	9	1.7482	0.00264926	9	1.5892	-0.12321	16	1.1589	0.00419172	16	0.77542	0.00916872	16	0.84495	0.0205654	15	2.0462	0.154708	15	0.2812	-0.0269882	15	0.5272	-0.0729387	10
1812	23.4	117.97	1052	6.231e-259	14	14	12	12	15	11	14	14	12	12	15	11	A0AVT1-1;A0AVT1;A0AVT1-2	ENST00000322244	MOP4;UBE1L2;UBA6	Ubiquitin-like modifier-activating enzyme 6;Ubiquitin-activating enzyme E1-like protein 2;Monocyte protein 4		3	0.96909	-0.0546597	3	2.5361	0.534373	3	2.6107	0.665338	5	1.1346	-0.0530594	5	1.2667	0.770595	5	1.2927	0.622326	5	1.9069	0.026566	5	0.45513	0.561033	5	0.72264	0.42682	4
1813	11.2	154.31	1393	2.6561e-223	4	6	6	4	8	6	1	4	4	1	6	4	A3KN83-1;A3KN83;A3KN83-2;A3KN83-3;A3KN83-4	ENST00000267176	MOP3;SBNO1	Protein strawberry notch homolog 1;Monocyte protein 3											4	1.26635	0.0979838	4	0.413675	-0.877676	4	0.44847	-0.854577	3	1.769	-0.139473	3	0.13747	-1.01067	3	0.21551	-1.26605
1814	23.9	54.419	476	1.0997e-67	5	4	3	3	6	3	5	4	3	3	6	3	O14757	ENST00000278916	CHK1;CHEK1	Serine/threonine-protein kinase Chk1											3	1.1444	-0.0270323	3	0.20084	-1.94437	3	0.21387	-1.99716										3
1817	33	35.964	318	2.3362e-92	5	9	4	5	7	4	5	9	4	5	7	4	Q92820	ENST00000260118	GGH	Gamma-glutamyl hydrolase;Gamma-Glu-X carboxypeptidase;Conjugase;GH											3	0.95792	-0.286663	3	0.79998	0.13605	3	0.7703	-0.0946539
1818	32.6	23.384	215	1.5595e-153	4	5	4	4	4	4	4	5	4	4	4	4	Q13765	ENST00000356769;ENST00000393891	HSD48;NACA	Nascent polypeptide-associated complex subunit alpha;Alpha-NAC
1820	1.4	64.831	578	6.9611e-05	0	1	0	1	1	0	0	1	0	1	1	0	Q92839	ENST00000222115	HAS;HAS1	Hyaluro synthase 1;Hyaluronate synthase 1;Hyaluronic acid synthase 1											5	1.1534	-0.0218654	5	0.89107	0.208306	5	0.94642	0.107
1821	36	40.2	367	2.8185e-148	5	6	6	2	7	5	5	6	6	2	7	5	Q86X76-3;Q86X76;Q86X76-1;Q86X76-4;Q86X76-2	ENST00000368007;ENST00000368009	NIT1	Nitrilase homolog 1		6	0.93175	-0.134404	6	2.1019	0.345598	6	2.1548	0.440503	6	1.01168	-0.185238	6	1.136	0.622237	6	1.12125	0.446942	7	2.0466	0.136321	7	0.5017	0.740075	7	1.0666	1.01894
1823	14.1	21.196	206	2.7432e-08	2	3	2	2	3	2	2	3	2	2	3	2	Q14761	ENST00000326294	PTPRCAP;LPAP	Protein tyrosine phosphatase receptor type C-associated protein;CD45-associated protein;Lymphocyte phosphatase-associated phosphoprotein		3	1.0606	0.108775	3	0.36051	-2.3357	3	0.32842	-2.3023	4	1.98605	0.767672	4	0.102924	-2.90629	4	0.15497	-2.44299	4	1.7028	-0.0922388	4	0.0700835	-2.35032	4	0.101084	-2.24712	4
1824	13	96.149	862	6.3709e-121	4	4	2	1	4	4	4	4	2	1	4	4	Q92854	ENST00000343780;ENST00000356444	SEMAJ;C9orf164;SEMA4D;CD100	Semaphorin-4D;BB18;A8;GR3		5	1.5488	0.608938	5	0.28218	-2.37048	5	0.25713	-2.4986	4	1.454	0.309968	4	0.138425	-2.46664	4	0.0783355	-3.38765
1826	2.7	138.18	1220	1.0772e-07	1	2	3	0	3	1	1	2	3	0	3	1	P55201-2;P55201;P55201-1;P55201-3;P55201-4	ENST00000302054;ENST00000383829	BRPF1;BR140	Peregrin;Bromodomain and PHD finger-containing protein 1;BR140 protein											3	1.1213	-0.0761404	3	0.92878	0.287359	3	1.0408	0.289704
1827	22.5	45.374	391	5.0386e-294	7	8	7	6	7	7	5	6	6	4	6	5	P55209	ENST00000261182;ENST00000393263	NRP;NAP1L1	Nucleosome assembly protein 1-like 1;NAP-1-related protein		6	0.995005	0.00330109	6	1.7153	-0.00207103	6	1.6632	-0.00200142	5	1.2059	0.0479322	5	0.87444	0.111029	5	0.98932	0.187641	7	1.8496	-0.0302054	7	0.34026	0.0970354	7	0.59683	0.147922
1828	41.3	33.31	293	1.9868e-125	7	7	7	5	10	6	7	7	7	5	10	6	P55212-1;P55212;P55212-2	ENST00000265164;ENST00000352981	MCH2;CASP6	Caspase-6;Apoptotic protease Mch-2;Caspase-6 subunit p18;Caspase-6 subunit p11		4	0.986645	-0.000484602	4	2.17085	0.323286	4	2.10015	0.362808	3	1.0668	-0.102573	3	1.0799	0.516581	3	0.98762	0.274096	3	1.6685	-0.119746	3	0.40206	0.223635	3	0.65215	0.362567
1829	61.8	45.626	406	0	17	19	19	14	19	17	16	18	18	13	18	16	P62195	ENST00000310144	PSMC5;SUG1	26S protease regulatory subunit 8;Proteasome 26S subunit ATPase 5;Proteasome subunit p45;p45/SUG;Thyroid hormone receptor-interacting protein 1		19	0.99054	-0.0165173	19	1.7823	0.0928133	19	1.7232	0.0812817	21	1.1724	0.0213988	21	0.77144	0.0978186	21	0.86448	0.131532	22	1.8884	0.0238918	22	0.305545	0.0659209	22	0.5226	0.104323	17
1830	16.3	13.839	123	5.6322e-08	2	2	2	1	2	2	2	2	2	1	2	2	P47224	ENST00000367262	RASGRF3;MSS4;RABIF	Guanine nucleotide exchange factor MSS4;Rab-interacting factor		3	1.0978	0.16003	3	1.4129	-0.321391	3	1.2352	-0.398942	3	1.094	-0.0612316	3	0.61209	-0.27296	3	0.70325	-0.237434	3	1.8278	0.0152728	3	0.21947	-0.724814	3	0.39397	-0.281305
1832	32.5	50.646	455	4.3366e-170	9	7	7	6	9	7	9	7	7	6	9	7	Q9H0S4	ENST00000358007	DDX47	Probable ATP-dependent RNA helicase DDX47;DEAD box protein 47		11	0.97994	-0.0131564	11	1.4126	-0.256253	11	1.3654	-0.259249	8	1.0539	-0.148955	8	0.634775	-0.274505	8	0.65721	-0.387353	12	1.6053	-0.169579	12	0.22752	-0.509068	12	0.337885	-0.698811	10
1834	43.1	7.0041	58	0.00010369	2	2	2	2	2	2	2	2	2	2	2	2	P53803	ENST00000353107	POLR2K	DNA-directed RNA polymerases I, II, and III subunit RPABC4;DNA-directed RNA polymerase II subunit K;RPB10alpha;DNA-directed RNA polymerases I, II, and III 7.0 kDa polypeptide;RPB7.0;ABC10-alpha											3	1.1289	-0.0230506	3	0.30358	-1.36498	3	0.32171	-1.44045	3	2.13	0.220476	3	0.16257	-0.935243	3	0.34469	-0.674482
1835	18.3	34.005	311	4.046e-31	2	3	3	2	2	1	2	3	3	2	2	1	Q9HAB8	ENST00000372561	PPCS;COAB	Phosphopantothenate--cysteine ligase;Phosphopantothenoylcysteine synthetase
1836	12.8	153.1	1358	1.29e-81	6	8	5	2	7	4	6	8	5	2	7	4	Q99570	ENST00000356763	PIK3R4	Phosphoinositide 3-kinase regulatory subunit 4;PI3-kinase p150 subunit;Phosphoinositide 3-kinase adaptor protein											4	1.1491	-0.0406091	4	0.69803	-0.0760542	4	0.779105	-0.0748018
1837	3.9	102.27	940	6.0106e-09	0	2	1	0	1	2	0	0	1	0	0	1	P53814-6;P53814;P53814-1;P53814-3;P53814-4	ENST00000329852;ENST00000333137;ENST00000347557;ENST00000358743	SMSMO;SMTN	Smoothelin
1839	7.9	80.735	695	1.4189e-194	3	3	1	0	2	1	3	3	1	0	2	1	Q02040-1;Q02040;Q02040-3;Q02040-2	ENST00000313871	CXYorf3;DXYS155E;XE7;SFRS17A;AKAP17A	Splicing factor, arginine/serine-rich 17A;Protein XE7;B-lymphocyte antigen;721P
1840	54	191.61	1675	0	62	59	61	56	68	63	62	59	61	56	68	63	Q00610-1;Q00610;Q00610-2	ENST00000269122	CLTCL2;CLTC;CLH17;KIAA0034	Clathrin heavy chain 1;CLH-17		81	0.97795	-0.0243803	81	2.3876	0.453322	81	2.2276	0.434216	93	1.1506	-0.00577464	93	1.0059	0.371854	93	1.106	0.385696	108	1.8272	0.00738591	108	0.386255	0.287735	108	0.671295	0.362329	93
1842	21.7	36.375	323	5.7148e-32	0	2	0	1	0	0	0	2	0	1	0	0	P12429	ENST00000264908	ANXA3;ANX3	Annexin A3;Annexin-3;Annexin III;Lipocortin III;Placental anticoagulant protein III;35-alpha calcimedin;Inositol 1,2-cyclic phosphate 2-phosphohydrolase
1843	41.6	59.573	546	5.2412e-221	10	8	5	6	10	7	10	8	5	6	10	7	Q9NRG9	ENST00000209873	ADRACALA;AAAS;GL003	Aladin;Adracalin		8	1.17555	0.247728	8	1.3584	-0.348308	8	1.34035	-0.280333	11	1.5528	0.407011	11	0.64754	-0.253211	11	0.83674	0.0470855	3	2.4984	0.458171	3	0.30088	-0.113927	3	0.63669	0.42682	6
1845	51.3	25.177	224	2.8896e-173	9	10	10	7	9	10	9	10	10	7	9	10	Q00688	ENST00000216330;ENST00000396062	FKBP25;FKBP3	FK506-binding protein 3;Peptidyl-prolyl cis-trans isomerase;25 kDa FKBP;FKBP-25;Rapamycin-selective 25 kDa immunophilin		3	1.0226	0.0300789	3	2.1721	0.31265	3	2.2195	0.40817	4	1.0732	-0.0796925	4	1.0072	0.315624	4	0.987755	0.192349	4	1.7438	-0.0887314	4	0.42639	0.438345	4	0.724695	0.384165	6
1846	15.4	155.75	1391	1.9694e-158	7	7	5	1	10	6	7	7	5	1	10	6	O14802	ENST00000372371	POLR3A	DNA-directed RNA polymerase III subunit RPC1;DNA-directed RNA polymerase III subunit A;DNA-directed RNA polymerase III largest subunit;RPC155;RNA polymerase III subunit C160		4	1.01805	0.0526363	4	2.0959	0.26157	4	2.16225	0.388227
1847	12.2	98.795	851	8.6571e-52	6	5	2	4	9	3	6	5	2	4	9	3	Q9H501	ENST00000202816;ENST00000401775	ESF1;C20orf6;ABTAP;HDCMC28P	ESF1 homolog;ABT1-associated protein
1848	56	27.887	248	0	9	12	11	10	11	12	5	7	6	7	7	7	O14818-1;O14818;O14818-2	ENST00000370873	HSPC;PSMA7	Proteasome subunit alpha type-7;Proteasome subunit RC6-1;Proteasome subunit XAPC7		3	0.95864	-0.0532784	3	1.5884	-0.151252	3	1.2334	-0.431788	4	1.07465	-0.111838	4	0.712885	-0.127058	4	0.729165	-0.265343	5	1.7341	-0.0778593	5	0.40003	0.384563	5	0.66562	0.333199	4
1849	28	55.55	500	9.4084e-96	7	10	5	5	10	7	7	10	5	5	10	7	Q15554-1;Q15554	ENST00000254942	TRBF2;TRF2;TERF2	Telomeric repeat-binding factor 2;TTAGGG repeat-binding factor 2;Telomeric DNA-binding protein											4	1.37365	0.24319	4	0.835655	0.196168	4	0.828485	7.05414e-05
1850	35.3	52.228	476	2.1521e-173	6	6	4	5	9	5	6	6	4	5	9	5	Q92917	ENST00000156109	GPATCH5;GPATC5;T54;GPKOW	G patch domain and KOW motifs-containing protein;G patch domain-containing protein 5;Protein MOS2 homolog;Protein T54		12	0.928935	-0.106434	12	1.59765	-0.103751	12	1.4299	-0.145398	6	1.103	-0.052897	6	0.754865	-0.0496436	6	0.78463	-0.104925	13	1.6326	-0.149907	13	0.20741	-0.643305	13	0.33874	-0.614151	5
1851	24.3	16.516	152	3.5571e-54	1	1	0	1	3	0	1	1	0	1	3	0	O14880	ENST00000367883;ENST00000367884;ENST00000367885;ENST00000367886;ENST00000367889;ENST00000404549	MGST3	Microsomal glutathione S-transferase 3;Microsomal GST-III
1853	30.8	242.37	2144	0	34	38	21	26	32	25	34	38	21	26	32	25	Q9H583	ENST00000366582	HEATR1;BAP28	HEAT repeat-containing protein 1;Protein BAP28		24	0.960365	-0.0628095	24	2.5475	0.563767	24	2.48265	0.631807	20	0.988775	-0.232805	20	1.2075	0.646078	20	1.25395	0.533495	24	1.46425	-0.314017	24	0.471895	0.528508	24	0.629165	0.295961	25
1854	35.7	23.584	207	8.6162e-94	8	7	4	5	6	6	2	2	0	1	2	2	Q92930	ENST00000321437	RAB8B	Ras-related protein Rab-8B		4	0.9243	-0.121145	4	2.4689	0.561194	4	2.12985	0.415004	5	1.2529	0.087308	5	0.89844	0.181242	5	0.96977	0.206501										3
1857	12.3	48.127	438	6.093e-68	3	5	5	3	4	4	3	5	5	3	4	4	Q92947-1;Q92947;Q92947-2	ENST00000222214	GCDH	Glutaryl-CoA dehydrogenase, mitochondrial											4	1.2025	0.0703995	4	0.731025	-0.0138896	4	0.897165	0.186394
1858	49	17.17	157	2.8737e-152	4	4	3	4	1	3	4	4	3	4	1	3	P98179	ENST00000376755;ENST00000376759	RNPL;RBM3	Putative RNA-binding protein 3;RNA-binding motif protein 3;RNPL		3	0.95126	-0.0939152	3	0.87264	-0.986994	3	0.7315	-1.22064	8	1.1145	-0.0333823	8	0.358565	-1.04679	8	0.383165	-1.01327	10	1.8625	0.151036	10	0.131775	-1.35698	10	0.23708	-1.06122	6
1860	8.2	97.326	863	1.182e-42	2	5	3	1	5	5	1	4	3	1	3	4	Q92995	ENST00000263966	ISOT3;USP13	Ubiquitin carboxyl-terminal hydrolase 13;Ubiquitin thioesterase 13;Ubiquitin-specific-processing protease 13;Deubiquitinating enzyme 13;Isopeptidase T-3											3	1.2232	0.049308	3	0.86311	0.24588	3	0.8902	0.161658	3	2.1009	0.111346	3	0.33162	0.107164	3	0.536	0.0126845
1861	30	60.13	537	3.6298e-144	11	11	9	9	12	8	10	10	8	8	11	7	O75131	ENST00000198765	KIAA0636;CPNE3;CPN3	Copine-3;Copine III		4	0.922315	-0.116465	4	2.3077	0.422106	4	1.96735	0.281159	5	1.0732	-0.0934348	5	1.1104	0.471798	5	1.1149	0.403271	4	1.73325	-0.0842148	4	0.35441	0.183642	4	0.58994	0.215644	4
1863	8.8	119.39	1068	1.5374e-98	4	5	3	4	2	3	4	5	3	4	2	3	O75146	ENST00000253083	HIP12;KIAA0655;HIP1R	Huntingtin-interacting protein 1-related protein;Hip 12		4	0.89257	-0.192958	4	1.6146	-0.0789379	4	1.3701	-0.205121																			3
1865	36.6	177.19	1555	0	25	29	21	21	29	20	23	27	19	19	27	18	Q9NYU2-1;Q9NYU2;Q9NYU2-2	ENST00000259253	UGGT1;UGT1;UGCGL1;UGGT;UGTR;GT	UDP-glucose:glycoprotein glucosyltransferase 1;UDP-glucose ceramide glucosyltransferase-like 1;UDP--Glc:glycoprotein glucosyltransferase;HUGT1		9	0.98501	-0.0495613	9	2.2158	0.345471	9	2.1736	0.436294	15	1.2071	0.0255987	15	0.97766	0.422034	15	1.0619	0.354449	6	2.4919	0.465035	6	0.33383	0.110089	6	0.698005	0.434716	13
1867	20.9	36.087	326	1.4726e-44	1	2	4	2	3	4	1	2	3	2	3	3	O75190-1;O75190;O75190-3;O75190-2	ENST00000262177	HSJ2;MRJ;MSJ1;DNAJB6	DnaJ homolog subfamily B member 6;Heat shock protein J2;MSJ-1;HHDJ1;MRJ
1868	24.6	27.924	252	1.058e-93	5	3	2	5	3	2	5	3	2	5	3	2	Q9NRX1	ENST00000263657	PNO1	RNA-binding protein PNO1		4	1.00197	-0.0231599	4	1.22755	-0.48394	4	1.1828	-0.490782	3	1.1401	-0.00491767	3	0.672	-0.219687	3	0.67402	-0.335051										4
1870	29.4	43.973	395	3.4954e-59	3	5	3	2	5	4	3	5	3	1	5	4	Q9NR46-1;Q9NR46;Q9NR46-2	ENST00000372554;ENST00000372559;ENST00000372564	PP578;SH3GLB2;KIAA1848	Endophilin-B2;SH3 domain-containing GRB2-like protein B2											5	1.3023	0.127332	5	0.81976	0.11939	5	1.1025	0.37336	3	1.4066	-0.400596	3	0.48831	0.646785	3	0.69695	0.329851
1872	29.8	26.47	242	3.4321e-21	3	4	3	1	2	2	3	4	3	1	2	2	Q9NPA0	ENST00000256545	C11orf3;C15orf24;HT022;UNQ905/PRO1926	UPF0480 protein C15orf24
1874	15.3	54.389	478	4.4259e-123	3	4	3	5	6	4	3	4	3	5	6	4	Q9NZM5	ENST00000246802	GLTSCR2	Glioma tumor suppressor candidate region gene 2 protein;p60
1875	14.5	56.194	495	2.5836e-38	3	3	1	0	3	1	3	3	1	0	3	1	Q9NS91	ENST00000264926	RNF73;RAD18	E3 ubiquitin-protein ligase RAD18;Postreplication repair protein RAD18;RING finger protein 73
1876	23.4	80.472	725	5.7884e-100	5	3	1	0	2	0	5	3	1	0	2	0	Q96RQ3	ENST00000265594	MCCC1;MCCA	Methylcrotonoyl-CoA carboxylase subunit alpha, mitochondrial;3-methylcrotonyl-CoA carboxylase 1;3-methylcrotonyl-CoA:carbon dioxide ligase subunit alpha;3-methylcrotonyl-CoA carboxylase biotin-containing subunit
1877	13.8	40.574	354	1.5627e-10	2	1	2	1	3	2	2	1	2	1	3	2	Q96FZ2	ENST00000383463;ENST00000389735	DC12;C3orf37	UPF0361 protein DC12
1878	39.2	9.4598	79	2.7777e-16	2	4	2	1	3	2	2	4	2	1	3	2	Q9NRP2	ENST00000219400	C16orf61;DC13	Uncharacterized protein C16orf61
1880	23.4	47.485	432	5.7658e-58	2	3	1	1	2	4	2	3	1	1	2	4	P45954	ENST00000358776	ACADSB	Short/branched chain specific acyl-CoA dehydrogenase, mitochondrial;2-methyl branched chain acyl-CoA dehydrogenase;2-methylbutyryl-coenzyme A dehydrogenase
1881	9.2	49.688	433	1.3844e-09	2	3	1	0	2	1	2	3	1	0	2	1	Q9NRG4	ENST00000366957	SMYD2;KMT3C	SET and MYND domain-containing protein 2;HSKM-B;Lysine N-methyltransferase 3C
1882	37.3	55.873	483	1.7034e-210	9	10	3	6	8	5	9	10	3	6	8	5	Q96A33-1;Q96A33;Q96A33-2	ENST00000225726;ENST00000403162	MSTP041;GK001;PSEC0077;CCDC47	Coiled-coil domain-containing protein 47		7	0.98389	0.0212698	7	1.5264	-0.12679	7	1.5527	-0.0688165	7	1.2393	0.113456	7	0.71343	-0.0614272	7	0.81814	-0.00861408										3
1883	7	53.958	500	2.7741e-21	3	2	4	2	3	3	3	2	4	2	3	3	P53985	ENST00000369626	SLC16A1;MCT1	Monocarboxylate transporter 1;Solute carrier family 16 member 1
1884	21.6	39.978	366	1.908e-39	5	6	4	6	5	4	5	6	4	6	5	4	P53990-4;P53990;P53990-1;P53990-2;P53990-3	ENST00000329908;ENST00000378798;ENST00000378799	KIAA0174;IST1	IST1 homolog;Putative MAPK-activating protein PM28
1885	29.8	118.32	1094	0	17	15	14	17	15	16	17	15	14	17	14	16	P53992	ENST00000339365;ENST00000345254	KIAA0079;SEC24C	Protein transport protein Sec24C;SEC24-related protein C		15	1.026	0.00507492	15	2.0283	0.227797	15	1.8943	0.247309	11	1.1652	0.0129619	11	0.78286	0.0595104	11	0.90428	0.0448991	16	1.9863	0.0909836	16	0.275145	-0.160357	16	0.4808	-0.186282	15
1886	52.9	22.225	191	4.1643e-151	7	8	6	7	8	7	6	7	5	7	7	6	P45973	ENST00000209875	CBX5;HP1A	Chromobox protein homolog 5;Heterochromatin protein 1 homolog alpha;Antigen p25
1887	30	95.785	858	1.1559e-298	16	14	13	11	17	15	15	13	13	11	15	14	P45974-1;P45974;P45974-2	ENST00000229268;ENST00000389231	USP5;ISOT	Ubiquitin carboxyl-terminal hydrolase 5;Ubiquitin thioesterase 5;Ubiquitin-specific-processing protease 5;Deubiquitinating enzyme 5;Isopeptidase T		11	1.0138	0.0103977	11	1.9703	0.221709	11	1.9802	0.242008	13	1.1363	0.00291418	13	0.94345	0.31279	13	1.019	0.263646	13	1.9018	-0.027254	13	0.30563	-0.00370882	13	0.54895	0.0700292	9
1888	10.6	21.493	189	6.445e-17	2	2	2	2	3	3	2	2	2	2	3	3	Q00765	ENST00000379638	DP1;REEP5;TB2;C5orf18	Receptor expression-enhancing protein 5;Polyposis locus protein 1;TB2 protein
1889	29.1	30.472	265	2.4534e-27	4	2	1	2	3	2	4	2	1	2	3	2	O60828-1;O60828;O60828-2;O60828-4;O60828-3;O60828-6;O60828-5;O60828-10;O60828-7;O60828-8;O60828-9	ENST00000218224;ENST00000376548;ENST00000376563;ENST00000376564;ENST00000376566;ENST00000396763;ENST00000396764	NPW38;JM26;PQBP1	Polyglutamine-binding protein 1;Polyglutamine tract-binding protein 1;PQBP-1;38 kDa nuclear protein containing a WW domain;Npw38											3	1.0822	-0.0604747	3	0.68543	0.173748	3	0.74313	0.0362574
1890	17.8	70.834	624	6.2417e-129	5	5	4	3	7	5	5	5	4	3	7	5	Q9Y5P4-1;Q9Y5P4;Q9Y5P4-2	ENST00000261415;ENST00000357457;ENST00000380493;ENST00000380494;ENST00000405807	STARD11;COL4A3BP;CERT	Collagen type IV alpha-3-binding protein;Ceramide transfer protein;Goodpasture antigen-binding protein;StAR-related lipid transfer protein 11;START domain-containing protein 11		7	1.0074	-0.0128645	7	1.6777	0.0457517	7	1.7348	0.175989										3	1.2902	-0.607372	3	0.35158	0.344032	3	0.51804	-0.0650931
1892	11.6	86.563	756	1.0536e-37	2	6	1	2	3	1	2	6	1	2	3	1	O14920	ENST00000342222	IKBKB;IKKB	Inhibitor of nuclear factor kappa-B kinase subunit beta;I-kappa-B kinase 2;Nuclear factor NF-kappa-B inhibitor kinase beta											3	0.80175	-0.505788	3	1.6811	1.0849	3	0.97254	0.167008
1893	37.2	49.512	419	2.3225e-237	9	10	12	12	12	13	9	10	12	12	12	13	O14929	ENST00000264108	KAT1;HAT1	Histone acetyltransferase type B catalytic subunit		6	1.02686	0.0331282	6	1.9758	0.155437	6	1.9878	0.220605	5	1.1103	-0.0371007	5	1.0261	0.384867	5	1.0629	0.316291	6	1.8904	0.0445226	6	0.382765	0.310298	6	0.695635	0.332624	7
1894	15.9	9.9062	82	6.0615e-13	1	1	1	0	1	0	1	1	1	0	1	0	O14949	ENST00000378665;ENST00000378667;ENST00000378670	UQCRQ	Cytochrome b-c1 complex subunit 8;Ubiquinol-cytochrome c reductase complex ubiquinone-binding protein QP-C;Ubiquinol-cytochrome c reductase complex 9.5 kDa protein;Complex III subunit VIII;Complex III subunit 8
1897	12.1	70.311	620	4.8659e-122	4	3	2	1	5	2	4	3	2	1	5	2	O14975	ENST00000267842	FATP2;FACVL1;VLACS;SLC27A2;ACSVL1	Very long-chain acyl-CoA synthetase;Very long-chain-fatty-acid-CoA ligase;THCA-CoA ligase;Fatty-acid-coenzyme A ligase, very long-chain 1;Long-chain-fatty-acid--CoA ligase;Fatty acid transport protein 2;Solute carrier family 27 member 2											3	1.1026	-0.0276994	3	1.051	0.382571	3	1.1596	0.435316	3	1.8849	0.922277	3	0.47941	0.314134	3	0.90734	1.02589
1898	12.5	206.89	1849	3.2267e-270	10	10	9	4	13	7	10	10	9	4	13	7	O14981	ENST00000265990	TAF172;BTAF1	TATA-binding protein-associated factor 172;ATP-dependent helicase BTAF1;TBP-associated factor 172;TAF(II)170;B-TFIID transcription factor-associated 170 kDa subunit		6	1.0126	0.0340326	6	1.7558	0.0485294	6	1.65515	0.0775349	5	1.2864	0.160431	5	0.92257	0.317746	5	0.96175	0.235985	3	1.8092	0.00617419	3	0.3258	-0.156978	3	0.53412	0.0891196	3
1900	19.9	38.464	342	3.5468e-74	5	4	1	2	4	3	5	4	1	2	4	3	Q9GZY8-1;Q9GZY8;Q9GZY8-2;Q9GZY8-3;Q9GZY8-5;Q9GZY8-4	ENST00000304593;ENST00000337110;ENST00000349901;ENST00000353339;ENST00000354503;ENST00000392058;ENST00000392059	AD033;GL004;MFF;C2orf33;AD030	Mitochondrial fission factor		3	0.87189	-0.183056	3	0.89118	-0.965365	3	0.69463	-1.15472
1901	49.7	34.577	310	1.2551e-211	9	9	9	8	9	9	9	9	9	8	9	9	O00487	ENST00000409682	PSMD14;POH1	26S proteasome non-ATPase regulatory subunit 14;26S proteasome regulatory subunit rpn11;26S proteasome-associated PAD1 homolog 1		6	1.03695	0.0564661	6	1.9476	0.246855	6	2.0313	0.313581	4	1.14165	-0.0393655	4	0.91529	0.264672	4	1.016	0.262191	4	1.82335	-0.0999393	4	0.44935	0.571402	4	0.605615	0.209117	5
1904	44.8	28.993	261	1.6064e-167	8	10	10	9	8	10	8	10	10	9	8	10	P30040	ENST00000261735	C12orf8;ERP28;ERP29	Endoplasmic reticulum protein ERp29;ERp31;ERp28		6	0.953835	-0.0701171	6	2.2708	0.407979	6	2.07765	0.387848	12	1.11115	-0.0734727	12	1.1125	0.500541	12	1.1613	0.487318	13	1.7725	-0.106516	13	0.46798	0.598976	13	0.76199	0.502263	12
1905	38.8	28.17	268	2.5061e-72	3	4	1	3	7	3	3	4	1	3	7	3	P30042-1;P30042;P30042-2	ENST00000291577;ENST00000348499	C21orf33;HES1;KNPI	ES1 protein homolog, mitochondrial;Protein KNP-I;Protein GT335
1906	56.1	22.026	214	1.2321e-128	8	9	9	8	8	9	8	9	9	8	8	9	P30044-1;P30044;P30044-2	ENST00000265462	PRDX5;SBBI10;ACR1	Peroxiredoxin-5, mitochondrial;Prx-V;Peroxisomal antioxidant enzyme;PLP;Thioredoxin reductase;Thioredoxin peroxidase PMP20;Antioxidant enzyme B166;TPx type VI;Liver tissue 2D-page spot 71B;Alu corepressor 1
1907	41	27.692	256	2.5878e-219	6	7	8	5	7	6	6	7	8	5	7	6	P30048	ENST00000298510	PRDX3;AOP1	Thioredoxin-dependent peroxide reductase, mitochondrial;Peroxiredoxin-3;PRX III;Antioxidant protein 1;Protein MER5 homolog;HBC189		3	1.0156	0.0263914	3	2.6157	0.553888	3	2.4977	0.497405	6	1.08235	-0.0829745	6	1.19675	0.588183	6	1.2496	0.486374	8	1.85535	-0.0258462	8	0.443625	0.494717	8	0.77466	0.524754
1908	22.6	17.49	168	5.9832e-74	2	2	2	2	3	1	2	2	2	2	3	1	P30049	ENST00000215375;ENST00000395633	ATP5D	ATP synthase subunit delta, mitochondrial;F-ATPase delta subunit
1909	58.8	17.818	165	0	5	7	6	6	7	6	5	7	6	6	7	6	P30050-1;P30050;P30050-2	ENST00000361436	RPL12	60S ribosomal protein L12		8	0.95985	-0.035885	8	2.195	0.315316	8	2.08605	0.36698	7	1.1202	-0.0387076	7	1.1417	0.537612	7	1.2391	0.545748	6	1.80925	-0.0486266	6	0.55241	0.752646	6	0.917675	0.740552	7
1910	14.9	83.119	750	1.1301e-96	7	6	5	8	5	5	7	6	5	8	5	5	P22033	ENST00000274813	MUT	Methylmalonyl-CoA mutase, mitochondrial;Methylmalonyl-CoA isomerase
1911	30.5	89.42	807	0	14	16	10	12	16	13	14	16	10	12	16	13	P22059-1;P22059	ENST00000263847	OSBP;OSBP1	Oxysterol-binding protein 1		9	1.0188	0.0091048	9	1.5725	-0.11347	9	1.5948	-0.0328772	11	1.2395	0.0826124	11	0.82084	0.1339	11	0.90851	0.160049	9	1.9003	0.13123	9	0.32769	0.0921831	9	0.54617	0.26271	4
1912	19.5	160.16	1388	0	7	15	9	3	11	8	7	15	9	3	11	8	Q9NS87-1;Q9NS87;Q9NS87-2;Q9NS87-4	ENST00000326047;ENST00000396031	KLP2;KNSL7;KIF15	Kinesin-like protein KIF15;Kinesin-like protein 2;Kinesin-like protein 7;Serologically defined breast cancer antigen NY-BR-62											10	1.2817	0.118053	10	0.48704	-0.550133	10	0.7139	-0.18544	5	1.7531	-0.126437	5	0.23799	-0.597199	5	0.46784	0.0329429
1913	33.8	15.521	142	7.554e-181	4	4	4	1	4	3	4	4	4	1	4	3	Q9NS69	ENST00000216034	TOM22;TOMM22	Mitochondrial import receptor subunit TOM22 homolog;Translocase of outer membrane 22 kDa subunit homolog;1C9-2		5	0.99502	0.0105413	5	2.0804	0.239348	5	1.9466	0.235002	7	1.1408	0.00787604	7	0.91486	0.194622	7	1.0378	0.279933	6	1.77575	-0.0505388	6	0.4238	0.461898	6	0.748385	0.446292	4
1914	19.8	57.839	535	2.9232e-52	5	6	5	3	4	6	5	6	5	3	4	6	Q02252	ENST00000350259	MMSDH;ALDH6A1	Methylmalonate-semialdehyde dehydrogenase [acylating], mitochondrial;Aldehyde dehydrogenase family 6 member A1											4	1.28255	0.146164	4	1.07185	0.510656	4	1.53435	0.859	3	2.104	0.0978924	3	0.38572	0.477716	3	0.70775	0.463488
1915	39	31.387	290	0	6	9	6	5	7	7	6	9	6	5	7	7	P30084	ENST00000368547	ECHS1	Enoyl-CoA hydratase, mitochondrial;Short chain enoyl-CoA hydratase;Enoyl-CoA hydratase 1		5	1.007	-0.00371462	5	2.1991	0.354604	5	2.2407	0.487181	6	1.10725	-0.0657745	6	1.1045	0.517689	6	1.2795	0.603124	8	1.45843	-0.303417	8	0.471695	0.546606	8	0.59784	0.250265
1916	66	26.489	241	0	6	10	11	10	12	10	6	10	11	10	12	10	P20618	ENST00000262193	PSMB1;PSC5	Proteasome subunit beta type-1;Proteasome component C5;Macropain subunit C5;Multicatalytic endopeptidase complex subunit C5;Proteasome gamma chain		14	1.03615	0.0600777	14	2.11505	0.261166	14	2.0882	0.280486	20	1.15855	0.0325021	20	0.915805	0.239491	20	1.0714	0.30513	17	1.9513	0.0440365	17	0.3546	0.165562	17	0.69399	0.365624	24
1917	49.8	33.784	321	1.07e-237	15	15	12	14	13	14	15	15	12	14	13	14	P22087	ENST00000221801	FLRN;FBL;FIB1	rRNA 2'-O-methyltransferase fibrillarin;34 kDa nucleolar scleroderma antigen		11	1.0131	0.0354516	11	1.6893	-0.109592	11	1.781	0.0944859	9	1.1536	0.0067434	9	0.82116	0.172263	9	0.93922	0.121678	9	1.8214	-0.0104648	9	0.3646	0.156685	9	0.67778	0.468325	9
1918	14.8	30.993	277	2.0582e-129	2	3	2	3	3	3	2	3	2	3	3	3	P20645	ENST00000000412	M6PR;MPRD;MPR46	Cation-dependent mannose-6-phosphate receptor;46 kDa mannose 6-phosphate receptor;MPR 46		3	0.99285	-0.0256164	3	1.8777	0.158504	3	1.7928	0.115847	5	1.1861	0.0202767	5	0.9231	0.193759	5	0.9924	0.228148	5	1.8327	-0.0390812	5	0.29796	-0.255187	5	0.53593	-0.0257369	5
1919	17.2	40.146	360	2.8575e-63	1	2	0	0	3	2	1	2	0	0	3	2	Q9UGM6	ENST00000235521	WARS2	Tryptophanyl-tRNA synthetase, mitochondrial;Tryptophan--tRNA ligase;(Mt)TrpRS
1922	34	28.315	268	1.0195e-112	7	6	7	4	6	7	7	6	7	4	6	7	P04632	ENST00000246533	CAPNS1;CAPNS;CAPN4	Calpain small subunit 1;Calcium-dependent protease small subunit 1;Calcium-dependent protease small subunit;Calpain regulatory subunit;Calcium-activated neutral proteinase small subunit		6	1.0246	0.00523345	6	1.8717	0.179294	6	1.88375	0.218049	8	1.08845	-0.0938752	8	1.13115	0.538886	8	1.1506	0.465388	5	1.8779	-0.0101762	5	0.45078	0.529012	5	0.79385	0.522171	3
1923	52.7	16.762	150	4.7493e-127	7	5	6	4	6	6	7	5	6	4	6	6	P20674	ENST00000322347	COX5A	Cytochrome c oxidase subunit 5A, mitochondrial;Cytochrome c oxidase polypeptide Va		15	1.0293	0.0506129	15	1.6847	-0.0931654	15	1.6603	-0.0385364	17	1.1218	-0.0473721	17	0.76119	-0.0176573	17	0.86593	-0.0529123	19	1.8866	0.0236101	19	0.34202	0.0903913	19	0.59417	0.129819	16
1924	46.2	18.431	158	1.0802e-77	8	7	9	8	7	9	8	7	9	8	7	9	P62280	ENST00000270625	RPS11	40S ribosomal protein S11		12	0.966445	-0.030099	12	2.02515	0.187403	12	1.94265	0.220037	14	1.1463	0.0159908	14	0.988455	0.321488	14	1.09675	0.38691	7	1.875	0.884528	7	0.46201	0.344462	7	0.7936	0.850495	13
1925	29.4	50.47	445	8.3238e-144	5	4	4	4	6	5	5	4	4	4	6	5	P12694	ENST00000269980	BCKDHA	2-oxoisovalerate dehydrogenase subunit alpha, mitochondrial;Branched-chain alpha-keto acid dehydrogenase E1 component alpha chain		3	1.0384	0.0738849	3	1.4546	-0.215507	3	1.3353	-0.292469	3	1.096	-0.084475	3	0.65345	-0.166412	3	0.70418	-0.258692	3	1.9559	0.00816942	3	0.27798	-0.244228	3	0.56521	0.0986316	3
1926	25.7	34.856	303	3.6128e-95	5	4	5	4	5	7	5	4	5	4	5	7	Q9UNE7-1;Q9UNE7;Q9UNE7-2	ENST00000219548	PP1131;CHIP;STUB1	STIP1 homology and U box-containing protein 1;Carboxy terminus of Hsp70-interacting protein;E3 ubiquitin-protein ligase CHIP;CLL-associated antigen KW-8;Antigen NY-CO-7		4	1.06855	0.109914	4	1.2624	-0.480507	4	1.23725	-0.428959	5	1.2659	0.141205	5	0.6253	-0.338979	5	0.78016	-0.141194	3	2.0529	0.159204	3	0.20636	-0.630584	3	0.40148	-0.504724	5
1928	19.6	87.972	782	3.4737e-116	9	4	2	7	4	3	9	4	2	7	4	3	Q08AM6	ENST00000261776	TAX1BP2;VAC14;TRX	Protein VAC14 homolog;Tax1-binding protein 2
1929	15.3	53.846	472	6.6402e-49	2	3	2	2	2	2	2	3	2	2	2	2	Q6UX04-1;Q6UX04;Q6UX04-2	ENST00000381070	UNQ438/PRO871;SDCCAG10;CWC27	Peptidyl-prolyl cis-trans isomerase SDCCAG10;Serologically defined colon cancer antigen 10;Antigen NY-CO-10											3	1.0841	-0.0948322	3	0.81496	0.0858815	3	0.87879	0.0527244
1930	21	26.711	238	9.0144e-10	2	0	1	3	0	2	2	0	1	3	0	2	O75940	ENST00000369592;ENST00000369603	SMNDC1;SPF30;SMNR	Survival of motor neuron-related-splicing factor 30;SMN-related protein;30 kDa splicing factor SMNrp;Survival motor neuron domain-containing protein 1
1931	44.9	26.131	225	1.0602e-139	7	7	6	6	7	6	7	7	6	6	7	6	O75934	ENST00000369541	BCAS2;DAM1	Pre-mRNA-splicing factor SPF27;Spliceosome-associated protein SPF 27;Breast carcinoma-amplified sequence 2;DNA amplified in mammary carcinoma 1 protein		5	1.071	0.105149	5	0.96041	-0.827483	5	0.89498	-0.825138	5	0.89759	-0.406199	5	0.51654	-0.426021	5	0.48273	-0.713184	3	1.9263	-0.0115905	3	0.2179	-0.327415	3	0.39469	-0.315078	5
1932	24.6	122.41	1104	1.5559e-248	17	16	8	12	17	8	15	13	8	10	15	8	O95466-2;O95466;O95466-1	ENST00000328118;ENST00000331495	FMNL;C17orf1B;C17orf1;FMNL1	Formin-like protein 1;Leukocyte formin;CLL-associated antigen KW-13		8	0.93973	-0.0943089	8	2.4187	0.490163	8	2.25325	0.440137	5	1.127	-0.0565625	5	0.97996	0.30995	5	0.99677	0.254169	3	1.741	-0.159505	3	0.34817	0.223962	3	0.51455	-0.0243584	5
1933	36.5	52.545	463	4.9464e-78	5	7	5	3	4	4	5	7	5	3	4	4	O75306	ENST00000367993;ENST00000392179	NDUFS2	NADH dehydrogenase [ubiquinone] iron-sulfur protein 2, mitochondrial;NADH-ubiquinone oxidoreductase 49 kDa subunit;Complex I-49kD		4	1.05185	0.0611179	4	1.5688	-0.0452801	4	1.57185	0.0126229	8	1.2372	0.0729721	8	0.66082	-0.173638	8	0.76591	-0.137087	5	1.4865	-0.13181	5	0.39484	0.251864	5	0.48883	-0.0361654	4
1934	28.3	50.925	459	4.0642e-224	8	10	7	4	9	7	8	10	7	4	9	7	O75312	ENST00000227322	ZNF259;ZPR1	Zinc finger protein ZPR1;Zinc finger protein 259		7	1.041	0.0288035	7	1.667	-0.0357516	7	1.6844	0.0748773	7	1.1538	-0.0155226	7	0.7136	-0.117421	7	0.78059	0.0388862	8	1.8564	-0.0039082	8	0.235445	-0.350281	8	0.45441	-0.255599
1935	64.2	56.782	505	0	21	24	24	22	25	23	21	24	24	22	25	22	P30101	ENST00000300289	ERP57;GRP58;ERP60;PDIA3	Protein disulfide-isomerase A3;Disulfide isomerase ER-60;ERp60;58 kDa microsomal protein;p58;ERp57;58 kDa glucose-regulated protein		17	0.9601	-0.0777671	17	2.1559	0.333844	17	2.042	0.29457	22	1.1574	-0.00398987	22	0.803345	0.0442976	22	0.905625	0.0863763	20	1.8884	-0.0131579	20	0.343095	0.15719	20	0.62833	0.306759	19
1936	49.5	107.77	1010	0	30	31	30	29	33	28	30	31	30	29	33	28	P22102-1;P22102;P22102-2	ENST00000361093;ENST00000381815;ENST00000381831;ENST00000381839	GART;PRGS;PGFT	Trifunctional purine biosynthetic protein adenosine-3;Phosphoribosylamine--glycine ligase;Glycinamide ribonucleotide synthetase;Phosphoribosylglycinamide synthetase;Phosphoribosylformylglycinamidine cyclo-ligase;Phosphoribosyl-aminoimidazole synthetase;AIR synthase;Phosphoribosylglycinamide formyltransferase;5'-phosphoribosylglycinamide transformylase;GAR transformylase		20	1.0112	0.00168399	20	2.3913	0.472035	20	2.2806	0.409104	18	1.10615	-0.0378016	18	1.14315	0.574405	18	1.2465	0.576526	18	1.75935	-0.0187769	18	0.479	0.473728	18	0.78192	0.61912	15
1937	52.4	21.868	191	2.5514e-52	7	6	5	5	7	7	7	6	5	5	7	7	O75340	ENST00000264933;ENST00000316418	PDCD6;ALG2	Programmed cell death protein 6;Apoptosis-linked gene 2 protein;Probable calcium-binding protein ALG-2		13	0.90504	-0.126243	13	2.0319	0.221015	13	1.8679	0.199744	15	1.0836	-0.0866644	15	0.98353	0.358172	15	1.0448	0.337103	11	1.7807	-0.0787514	11	0.36171	0.273623	11	0.58028	0.101246	11
1938	54.2	13.757	118	2.3922e-71	4	4	5	3	6	4	4	4	5	3	6	4	O75348	ENST00000374050	ATP6J;ATP6G1;ATP6V1G1;ATP6G	V-type proton ATPase subunit G 1;Vacuolar proton pump subunit G 1;V-ATPase 13 kDa subunit 1;Vacuolar proton pump subunit M16		3	1.038	0.0627113	3	0.7262	-1.22207	3	0.74799	-1.11935										5	2.2115	0.312386	5	0.052513	-2.69396	5	0.12168	-1.88342
1939	16.6	26.638	247	1.0332e-90	4	4	4	3	5	4	4	4	4	3	5	4	O75352	ENST00000250124;ENST00000359822	MPDU1	Mannose-P-dolichol utilization defect 1 protein;Suppressor of Lec15 and Lec35 glycosylation mutation homolog
1940	4.2	115.27	1048	1.2284e-12	0	2	0	0	3	1	0	2	0	0	3	1	O75362	ENST00000302342;ENST00000371471		Zinc finger protein 217
1941	75.4	12.774	114	1.5196e-246	4	5	5	4	4	5	4	5	5	4	4	5	O75368	ENST00000373212	SH3BGRL	SH3 domain-binding glutamic acid-rich-like protein
1942	18.4	23.466	196	3.4418e-173	4	3	2	4	3	4	4	3	2	4	3	4	P84098	ENST00000225430	RPL19	60S ribosomal protein L19		3	0.97826	-0.0137257	3	1.6799	-0.0814847	3	1.5838	-0.157718																			5
1943	33.3	33.582	312	2.289e-90	5	6	4	4	6	6	5	6	4	4	6	6	Q6FI81-1;Q6FI81;Q6FI81-3;Q6FI81-2	ENST00000356811;ENST00000394391	PRO0915;CIAPIN1;CUA001	Anamorsin;Cytokine-induced apoptosis inhibitor 1
1944	42.2	31.698	296	3.4704e-187	9	6	8	5	6	6	9	6	8	5	6	6	Q96GD0	ENST00000215904	CIN;PLPP;PDXP;PLP	Pyridoxal phosphate phosphatase		8	0.986385	-0.0339661	8	2.2693	0.425782	8	2.2172	0.417049	8	1.16245	-0.0199019	8	1.05725	0.461917	8	1.2556	0.587071	6	2.0216	0.119214	6	0.472515	0.607174	6	0.878255	0.764238	6
1945	26.5	38.157	343	1.6747e-28	3	4	1	3	3	5	3	4	1	3	3	5	Q02338	ENST00000358186;ENST00000392378;ENST00000392379	BDH1;BDH	D-beta-hydroxybutyrate dehydrogenase, mitochondrial;3-hydroxybutyrate dehydrogenase											4	1.22915	0.0979838	4	1.1954	0.66931	4	1.46765	0.872067
1947	13	41.236	377	1.0381e-46	4	3	1	2	3	1	4	3	1	2	3	1	O75381-1;O75381;O75381-2	ENST00000356607	PEX14	Peroxisomal membrane protein PEX14;Peroxisomal membrane anchor protein PEX14;Peroxin-14;PTS1 receptor-docking protein																													3
1948	73	26.72	244	6.4289e-223	10	10	6	10	10	9	10	10	6	10	10	9	Q92979	ENST00000261406	EMG1;C2F	Probable ribosome biogenesis protein NEP1;Nucleolar protein EMG1 homolog;Protein C2f											7	1.1633	0.010845	7	0.7376	-0.0370332	7	0.85983	0.0183645	3	1.7249	-0.11355	3	0.31163	0.0189318	3	0.54289	-0.0379172	4
1949	31.3	51.712	466	1.8394e-147	10	14	11	9	13	13	10	14	11	9	13	13	O75390	ENST00000351328	CS	Citrate synthase, mitochondrial		10	0.971745	-0.0603944	10	2.19165	0.341903	10	2.14575	0.374458	13	1.1467	0.00348211	13	1.0176	0.40377	13	1.1634	0.466027	11	1.9479	0.0458413	11	0.3683	0.194176	11	0.67239	0.283168	9
1950	7.2	134.43	1223	1.8412e-151	5	2	3	1	4	4	5	2	3	1	4	4	P20701-2;P20701;P20701-1	ENST00000315171;ENST00000356798	CD11A;ITGAL	Integrin alpha-L;Leukocyte adhesion glycoprotein LFA-1 alpha chain;Leukocyte function-associated molecule 1 alpha chain;CD11 antigen-like family member A		5	0.86378	-0.242694	5	0.93464	-0.862391	5	0.7578	-1.09097										8	1.4995	-0.285526	8	0.131085	-1.29694	8	0.126185	-2.05982
1951	23.4	54.624	495	6.657e-101	6	5	6	4	6	5	6	5	6	4	6	5	P06127	ENST00000347785	LEU1;CD5	T-cell surface glycoprotein CD5;Lymphocyte antigen T1/Leu-1		5	1.3356	0.386466	5	0.65372	-1.32129	5	0.76401	-1.10822	5	1.5776	0.395049	5	0.2064	-1.84829	5	0.28068	-1.5613	9	2.4874	0.384379	9	0.10392	-1.78444	9	0.15375	-1.75899
1955	62.3	46.153	406	0	26	25	27	26	26	24	14	14	16	14	14	13	P60842	ENST00000293831;ENST00000380512	EIF4A1;DDX2A;EIF4A	Eukaryotic initiation factor 4A-I;ATP-dependent RNA helicase eIF4A-1		8	0.95796	-0.0548626	8	1.7284	-0.0197143	8	1.449	-0.181965	6	1.0958	-0.0627542	6	0.85037	0.094827	6	0.867235	-0.00686765	7	1.791	-0.0526987	7	0.32441	0.115545	7	0.55058	0.0669674	7
1956	21	22.782	205	1.3918e-16	1	1	3	2	1	2	1	1	3	2	1	2	P04792	ENST00000248553	HSP27;HSPB1;HSP28	Heat shock protein beta-1;Heat shock 27 kDa protein;HSP 27;Stress-responsive protein 27;Estrogen-regulated 24 kDa protein;28 kDa heat shock protein																				3	0.77819	-1.27193	3	0.18631	-0.791877	3	0.15898	-1.47545
1957	28.8	51.289	469	1.3515e-207	4	8	2	5	7	7	4	8	2	5	7	7	P49005	ENST00000223361;ENST00000395803;ENST00000406581	POLD2	DNA polymerase delta subunit 2;DNA polymerase delta subunit p50		3	1.0871	0.143233	3	1.6204	-0.129475	3	1.6564	-0.0156304	7	1.2572	0.134091	7	0.76874	-0.0179427	7	0.78	-0.0565208										5
1959	14.1	70.483	624	3.0521e-26	4	4	2	2	3	3	4	4	2	2	3	3	Q9H981	ENST00000335754	ACTR8;ARP8;INO80N	Actin-related protein 8;INO80 complex subunit N											3	1.0902	-0.0797301	3	0.42959	-0.870958	3	0.43972	-0.991121
1961	10.8	87.793	805	4.8469e-20	1	5	1	1	0	2	1	5	1	1	0	1	O75410-1;O75410;O75410-2;O75410-7;O75410-3;O75410-6	ENST00000276520;ENST00000317827;ENST00000330691;ENST00000348567;ENST00000379931	TACC1;KIAA1103	Transforming acidic coiled-coil-containing protein 1;Taxin 1;Gastric cancer antigen Ga55
1962	10.4	65.568	566	7.6089e-21	2	4	1	1	2	2	2	4	1	1	2	2	O75419	ENST00000263201;ENST00000407835	CDC45L2;CDC45L;CDC45;UNQ374/PRO710	CDC45-related protein;PORC-PI-1
1964	19.7	74.122	661	3.2879e-78	6	7	3	4	5	4	6	7	3	4	5	4	P57075-1;P57075;P57075-2	ENST00000291535;ENST00000319294	UBASH3A;STS2	Ubiquitin-associated and SH3 domain-containing protein A;Suppressor of T-cell receptor signaling 2;Cbl-interacting protein 4;T-cell ubiquitin ligand											4	1.2627	0.130845	4	0.82011	0.237557	4	0.79431	0.100336	3	1.637	-0.0484414	3	0.28895	-0.334229	3	0.42058	0.0158085	3
1966	37.3	29.763	263	1.5012e-139	2	5	2	4	5	3	2	5	2	4	5	3	O75431	ENST00000249442	MTX2	Metaxin-2;Mitochondrial outer membrane import complex protein 2																													4
1967	22.8	45.489	412	1.4899e-123	4	4	2	2	3	4	4	4	2	2	3	4	P57081-1;P57081;P57081-2;P57081-3	ENST00000330317;ENST00000398208	WDR4	tRNA (guanine-N(7)-)-methyltransferase subunit WDR4;WD repeat-containing protein 4		3	0.85924	-0.220263	3	2.051	0.316031	3	1.7722	0.144856
1968	35.9	47.873	423	3.4613e-210	8	9	7	4	8	7	8	9	7	4	8	7	Q9UNS2	ENST00000268717	CSN3;COPS3	COP9 signalosome complex subunit 3;JAB1-containing signalosome subunit 3											3	1.1163	-0.0884637	3	0.90095	0.256052	3	0.99241	0.243736	5	1.8115	-0.0475382	5	0.40263	0.377303	5	0.75709	0.508147
1973	48.1	30.241	264	0	10	8	6	6	10	10	10	8	6	6	10	10	O75489	ENST00000263774	NDUFS3	NADH dehydrogenase [ubiquinone] iron-sulfur protein 3, mitochondrial;NADH-ubiquinone oxidoreductase 30 kDa subunit;Complex I-30kD		8	1.1094	0.119598	8	1.24655	-0.438192	8	1.2661	-0.310416	6	1.1916	0.0466928	6	0.568165	-0.407346	6	0.63446	-0.379348	6	1.8357	-0.0294743	6	0.213075	-0.333049	6	0.39136	-0.470919	6
1975	34.6	44.991	416	2.8797e-203	4	7	6	5	6	3	4	7	6	5	6	3	Q13148	ENST00000240185	TDP43;TARDBP	TAR DNA-binding protein 43		4	0.96585	-0.0324195	4	2.12035	0.284319	4	1.92715	0.231065	3	1.1157	-0.0226602	3	0.80889	0.0304589	3	0.85583	0.0571552										3
1977	9.8	64.218	559	1.5061e-26	3	2	2	2	3	1	3	2	2	2	3	1	Q10472-1;Q10472	ENST00000269195;ENST00000392829	GALNT1	Polypeptide N-acetylgalactosaminyltransferase 1;Protein-UDP acetylgalactosaminyltransferase 1;UDP-GalNAc:polypeptide N-acetylgalactosaminyltransferase 1;Polypeptide GalNAc transferase 1;Polypeptide N-acetylgalactosaminyltransferase 1 soluble form
1979	53	28.585	249	6.3434e-190	9	7	8	8	8	5	6	4	5	5	5	4	P39687	ENST00000409628	C15orf1;PHAP1;LANP;MAPM;ANP32A	Acidic leucine-rich nuclear phosphoprotein 32 family member A;Potent heat-stable protein phosphatase 2A inhibitor I1PP2A;Acidic nuclear phosphoprotein pp32;Leucine-rich acidic nuclear protein;Putative HLA-DR-associated protein I;Mapmodulin
1980	13.5	48.766	429	1.1862e-82	4	4	2	2	4	4	4	4	2	2	4	4	P06280	ENST00000218516	GLA	Alpha-galactosidase A;Alpha-D-galactoside galactohydrolase;Alpha-D-galactosidase A;Melibiase
1981	48.6	72.777	646	0	20	19	20	17	22	18	20	19	20	17	22	18	P04843	ENST00000296255	RPN1	Dolichyl-diphosphooligosaccharide--protein glycosyltransferase subunit 1;Dolichyl-diphosphooligosaccharide--protein glycosyltransferase 67 kDa subunit;Ribophorin-1;Ribophorin I		19	0.99582	-0.0150258	19	2.1838	0.325352	19	2.0921	0.330112	19	1.1294	-0.0402139	19	0.93244	0.287662	19	1.0053	0.270855	21	1.8529	-0.0136711	21	0.39788	0.374922	21	0.65941	0.317424	26
1983	20.1	112.29	972	3.2582e-214	9	7	7	9	10	7	9	7	7	9	10	7	Q14CX7-1;Q14CX7;Q14CX7-2	ENST00000261745	NAA25;NAP1;MDM20;C12orf30	TPR repeat-containing protein C12orf30;p120		4	0.939225	-0.103766	4	2.0955	0.345025	4	1.7539	0.127862	5	1.1279	-0.0481958	5	1.0405	0.375118	5	1.1784	0.426026	4	1.7908	-0.0986045	4	0.459335	0.524912	4	0.72354	0.409459	7
1984	38.4	24.95	224	4.2172e-148	5	4	3	2	4	6	5	4	3	2	4	6	Q9H444	ENST00000217402	CHMP4B;C20orf178;SHAX1	Charged multivesicular body protein 4b;Chromatin-modifying protein 4b;Vacuolar protein-sorting-associated protein 32-2;SNF7-2;hSnf7-2;SNF7 homolog associated with Alix 1		4	0.952925	-0.0717427	4	1.50325	-0.221848	4	1.48035	-0.134879	3	1.1215	-0.0148036	3	0.50076	-0.681208	3	0.57186	-0.637518	5	1.8541	-0.000687629	5	0.18389	-0.808369	5	0.28294	-0.914881	3
1989	65.2	10.058	89	2.249e-147	6	7	8	6	5	6	6	6	8	6	5	6	O75531	ENST00000312175	BCRG1;BAF;BANF1	Barrier-to-autointegration factor;Breakpoint cluster region protein 1		5	1.0186	0.0289453	5	2.1201	0.305864	5	1.9968	0.269283	8	1.1151	-0.0297389	8	0.85307	0.114663	8	0.94624	0.124269	11	1.7679	-0.00542413	11	0.30157	-0.111411	11	0.52259	-0.0524897	4
1990	44.2	145.83	1304	0	36	37	30	34	40	38	36	37	30	34	40	38	O75533	ENST00000335508	SAP155;SF3B1	Splicing factor 3B subunit 1;Pre-mRNA-splicing factor SF3b 155 kDa subunit;Spliceosome-associated protein 155		24	0.99377	0.0123851	24	1.79575	0.0391499	24	1.6798	0.0138431	28	1.20175	0.0545242	28	0.82018	0.0750914	28	0.92248	0.091715	21	1.8408	0.00831183	21	0.27759	-0.13731	21	0.50302	-0.12204	28
1991	33.1	58.993	547	1.474e-239	13	12	13	9	13	14	13	12	13	9	13	14	P22307-1;P22307;P22307-2	ENST00000371514;ENST00000407246	SCP2	Non-specific lipid-transfer protein;Propanoyl-CoA C-acyltransferase;NSL-TP;Sterol carrier protein 2;Sterol carrier protein X;SCP-chi;SCPX
1992	19.7	21.175	188	2.3769e-105	2	3	3	3	3	3	2	3	3	3	3	3	Q9UM00-1;Q9UM00;Q9UM00-2	ENST00000367881;ENST00000392129	TMCO1;PNAS-10;TMCC4;UNQ151/PRO177;PNAS-136	Transmembrane and coiled-coil domain-containing protein 1;Xenogeneic cross-immune protein PCIA3;Transmembrane and coiled-coil domains protein 4		3	1.0512	0.0946218	3	0.98229	-0.832772	3	1.005	-0.620768										5	2.0741	0.184127	5	0.13252	-1.41734	5	0.24731	-0.919753
1993	36.6	53.983	486	0	15	13	13	15	16	15	15	13	13	15	16	15	P14317	ENST00000314583	HCLS1;HS1	Hematopoietic lineage cell-specific protein;Hematopoietic cell-specific LYN substrate 1;LckBP1;p75		11	0.99508	-0.039017	11	1.6073	-0.0591611	11	1.5709	-0.094177	4	1.1428	-0.00384005	4	0.672115	-0.165888	4	0.75242	-0.15292	6	1.89725	0.00398338	6	0.246795	-0.233694	6	0.427365	-0.285631	11
1994	33.6	14.173	128	4.7279e-68	5	5	5	5	5	4	5	5	5	5	5	4	P55769	ENST00000215956;ENST00000355257;ENST00000401959;ENST00000402458	NHP2L1	NHP2-like protein 1;High mobility group-like nuclear protein 2 homolog 1;U4/U6.U5 tri-snRNP 15.5 kDa protein;OTK27;hSNU13		4	0.98657	0.00423154	4	1.8035	0.0256804	4	1.7663	0.0811255										3	1.6897	0.899654	3	0.38707	0.0223547	3	0.62655	0.653742	4
1995	73.4	32.949	286	0	10	11	9	11	12	9	7	8	6	8	9	6	P47755	ENST00000361183	CAPZA2	F-actin-capping protein subunit alpha-2;CapZ alpha-2		3	0.98702	-0.00354062	3	2.3548	0.497054	3	2.0429	0.312251																			5
1996	48.3	20.762	176	1.005e-112	6	8	10	7	7	5	6	8	10	7	7	5	Q02543	ENST00000222247	RPL18A	60S ribosomal protein L18a		34	0.978875	-0.00483886	34	1.8865	0.100201	34	1.8504	0.144714	19	1.1093	-0.0345041	19	1.0593	0.410546	19	1.1537	0.391354	17	1.7538	0.0137131	17	0.47257	0.470911	17	0.8164	0.663617	35
1997	48.4	42.592	380	2.441e-259	11	11	11	9	9	9	11	11	11	9	9	9	P39748	ENST00000305885	RAD2;FEN1	Flap endonuclease 1;Flap structure-specific endonuclease 1;Maturation factor 1;DNase IV		10	1.0561	0.075121	10	1.72155	-0.0509053	10	1.73435	0.079257	11	1.1679	0.0271357	11	0.87711	0.122162	11	1.0345	0.221084	11	1.8144	-0.0355537	11	0.37357	0.308083	11	0.66405	0.276994	9
1998	45.2	103.28	919	0	24	23	20	19	27	23	24	23	20	19	27	23	P55786	ENST00000322157	NPEPPS;PSA	Puromycin-sensitive aminopeptidase		14	1.00249	0.00924852	14	2.82785	0.715529	14	2.90015	0.839865	20	1.1302	-0.032436	20	1.3108	0.766251	20	1.4902	0.837055	18	1.9007	0.0170432	18	0.417175	0.375833	18	0.72334	0.445066	17
1999	16.2	160.88	1443	2.9443e-179	12	13	6	7	14	10	12	13	6	7	14	10	Q10570	ENST00000349769	CPSF160;CPSF1	Cleavage and polyadenylation specificity factor subunit 1;Cleavage and polyadenylation specificity factor 160 kDa subunit		12	0.939465	-0.107836	12	2.24835	0.389583	12	2.0681	0.348534	11	1.1198	-0.0315922	11	1.3957	0.899548	11	1.5021	0.853252	5	1.874	0.11426	5	0.62671	1.01997	5	0.96758	1.02233	9
2000	30.3	49.263	449	1.3913e-295	8	11	10	9	11	9	2	5	4	3	5	3	P55795	ENST00000316594;ENST00000395130	HNRNPH2;HNRPH2;FTP3	Heterogeneous nuclear ribonucleoprotein H2;Heterogeneous nuclear ribonucleoprotein H';FTP-3		4	1.0318	0.0261073	4	1.73765	-0.00601915	4	1.6584	0.00513162	7	1.179	-0.030429	7	0.75597	0.00397683	7	0.83068	0.0402932	7	1.9874	0.0437586	7	0.30563	0.0637135	7	0.51505	-0.0298803	6
2001	5.6	49.618	467	1.499e-15	0	1	0	0	2	2	0	1	0	0	2	2	Q8IV32	ENST00000321895	CCDC71	Coiled-coil domain-containing protein 71											4	1.0837	-0.105601	4	0.90489	0.191007	4	0.97067	0.200943
2002	8.3	19.769	180	2.2167e-65	1	1	1	1	1	1	1	1	1	1	1	1	Q10589	ENST00000252593	BST2	Bone marrow stromal antigen 2;Tetherin;HM1.24 antigen
2004	5.3	116.4	1047	1.269e-62	2	1	0	0	3	0	2	1	0	0	3	0	P20936-1;P20936;P20936-2	ENST00000274376;ENST00000389275	RASA1;RASA	Ras GTPase-activating protein 1;Ras p21 protein activator;p120GAP
2005	45.6	37.377	340	0	8	7	8	10	10	9	6	4	6	6	6	6	P62873	ENST00000378609	GNB1	Guanine nucleotide-binding protein G(I)/G(S)/G(T) subunit beta-1;Transducin beta chain 1		3	0.89694	-0.161834	3	1.2452	-0.489014	3	1.1689	-0.476372	4	1.18495	0.0261019	4	0.444445	-0.789728	4	0.491155	-0.765228	3	1.7798	-0.111537	3	0.17381	-0.749816	3	0.29731	-0.83962	5
2006	70.2	16.273	151	4.5449e-242	5	7	8	5	6	7	5	7	8	5	6	7	P62263	ENST00000312037;ENST00000401695;ENST00000407193	PRO2640;RPS14	40S ribosomal protein S14		6	0.958915	-0.0392994	6	1.72805	0.0364329	6	1.5288	0.00218031	7	1.1309	-0.0706903	7	0.86114	0.2971	7	0.92672	0.29201	6	2.01025	0.100099	6	0.369565	0.421341	6	0.71471	0.519067	5
2008	33.6	14.463	125	5.8061e-81	2	4	4	3	4	4	2	4	4	3	4	4	P62899	ENST00000264258;ENST00000409038;ENST00000409733	RPL31	60S ribosomal protein L31		6	0.994355	0.0182739	6	1.6915	-0.120123	6	1.6214	-0.102929	7	1.1297	-0.0353642	7	0.96383	0.223688	7	1.0718	0.237976	8	1.69465	-0.0808177	8	0.460775	0.53241	8	0.7456	0.44847	7
2009	36.8	65.521	579	6.1677e-99	9	10	6	5	7	6	9	10	6	5	7	6	O60508	ENST00000307731;ENST00000368932	PRPF17;CDC40;EHB3;PRP17	Pre-mRNA-processing factor 17;PRP17 homolog;Cell division cycle 40 homolog;EH-binding protein 3		3	1.023	0.045857	3	1.3482	-0.332423	3	1.2631	-0.32254	6	1.21865	0.0727015	6	0.448795	-0.732105	6	0.547465	-0.601016	5	1.6014	-0.0370959	5	0.16719	-1.00877	5	0.23765	-0.997691
2013	13.3	309.35	2799	0	16	14	10	9	17	9	16	14	10	9	17	9	O95071	ENST00000220959	HYD;EDD1;UBR5;KIAA0896;EDD	E3 ubiquitin-protein ligase UBR5;E3 ubiquitin-protein ligase, HECT domain-containing 1;Hyperplastic discs protein homolog;Progestin-induced protein		6	0.91767	-0.128866	6	1.9381	0.176507	6	2.0296	0.348663	5	1.087	-0.0872538	5	0.90273	0.237026	5	0.82223	-7.05414e-05	8	1.9367	0.0430637	8	0.26338	-0.30603	8	0.438255	-0.224595	4
2014	22.1	19.206	172	8.989e-199	3	2	3	2	2	2	3	2	3	2	2	2	O95881	ENST00000371626	TXNDC12;TLP19;UNQ713/PRO1376	Thioredoxin domain-containing protein 12;Thioredoxin-like protein p19;Endoplasmic reticulum protein ERp19;ERp18;hTLP19
2015	39.3	13.667	117	1.0243e-30	3	3	4	2	3	4	1	2	3	0	2	3	P60520	ENST00000037243	FLC3A;GEF2;GABARAPL2	Gamma-aminobutyric acid receptor-associated protein-like 2;GABA(A) receptor-associated protein-like 2;Golgi-associated ATPase enhancer of 16 kDa;General protein transport factor p16;Ganglioside expression factor 2;MAP1 light chain 3-related protein
2016	5	39.087	337	0.0015647	0	2	1	1	2	1	0	1	0	1	1	0	Q9H9S4	ENST00000355854;ENST00000409308;ENST00000410043	CAB39L	Calcium-binding protein 39-like;Mo25-like protein;Antigen MLAA-34
2017	5.8	316.05	2804	5.3829e-133	5	5	7	4	12	6	5	5	7	4	12	6	Q6KC79-1;Q6KC79;Q6KC79-2	ENST00000282516	IDN3;NIPBL	Nipped-B-like protein;Delangin;SCC2 homolog																				4	1.81	-0.0479602	4	0.254015	-0.297369	4	0.357025	-0.585394
2019	41	19.343	178	4.6935e-268	4	4	4	4	4	4	4	4	4	4	4	4	O75607	ENST00000370110	NPM3	Nucleoplasmin-3		8	0.925515	-0.12783	8	2.03915	0.217751	8	1.86625	0.151576	6	1.0258	-0.187724	6	1.0871	0.520148	6	1.16645	0.488261	11	1.6555	-0.0330163	11	0.45282	0.475495	11	0.69098	0.366056	6
2020	11	48.349	437	1.8491e-10	2	2	1	2	2	2	2	2	1	2	2	2	O75616-1;O75616;O75616-2	ENST00000254928	HERA;ERAL1	GTP-binding protein era homolog;ERA-W;Conserved ERA-like GTPase
2021	36	33.269	311	4.9177e-298	7	8	5	5	8	7	7	8	5	5	8	7	P49247	ENST00000283646	RPIA;RPI	Ribose-5-phosphate isomerase;Phosphoriboisomerase		15	0.9768	-0.0369381	15	2.3092	0.435379	15	2.1148	0.409166	18	1.21305	0.0724309	18	1.0801	0.46441	18	1.3372	0.665327	13	2.0668	0.13123	13	0.46152	0.408318	13	0.78912	0.4842	7
2022	44.4	56.157	520	0	12	14	14	10	13	9	12	14	14	10	13	9	P55809	ENST00000196371	OXCT;OXCT1;SCOT	Succinyl-CoA:3-ketoacid-coenzyme A transferase 1, mitochondrial;3-oxoacid-CoA transferase 1;Somatic-type succinyl CoA:3-oxoacid CoA-transferase											5	1.2526	0.107261	5	1.396	0.888264	5	1.3112	0.653043	4	2.6081	0.444132	4	0.51065	0.736643	4	1.00916	0.909138	3
2023	53.1	22.04	207	5.6725e-34	4	5	6	4	6	4	3	4	5	3	5	4	P30405	ENST00000225174	CYP3;PPIF	Peptidyl-prolyl cis-trans isomerase, mitochondrial;Cyclophilin F
2024	35.7	57.548	510	4.6766e-179	12	11	10	8	11	12	12	11	10	8	11	12	P49257	ENST00000251047	LMAN1;F5F8D;ERGIC53	Protein ERGIC-53;ER-Golgi intermediate compartment 53 kDa protein;Lectin mannose-binding 1;Gp58;Intracellular mannose-specific lectin MR60		7	1.0151	0.0388346	7	1.9638	0.201462	7	2.0407	0.255225	6	1.11455	-0.0574877	6	0.94321	0.326976	6	1.0744	0.369747	9	1.9627	0.0582748	9	0.33818	0.100346	9	0.61213	0.151619	4
2025	44.1	25.569	229	1.3394e-69	4	3	3	3	3	2	4	3	3	3	3	2	P68402	ENST00000304808	PAFAH1B2;PAFAHB	Platelet-activating factor acetylhydrolase IB subunit beta;PAF acetylhydrolase 30 kDa subunit;PAF-AH subunit beta;PAFAH subunit beta		5	1.0101	0.0242596	5	2.1808	0.355236	5	2.1288	0.385193	5	1.1544	-0.00463213	5	0.94892	0.358172	5	1.1625	0.483034	10	1.8015	-0.0438276	10	0.394105	0.241429	10	0.602945	0.341865	6
2028	21.7	12.844	115	2.2407e-45	3	2	3	1	2	3	3	2	3	1	2	3	P14406	ENST00000230459;ENST00000370081;ENST00000370089		Cytochrome c oxidase polypeptide 7A2, mitochondrial;Cytochrome c oxidase polypeptide VIIa-liver/heart																				3	2.015	0.123756	3	0.32543	0.0792322	3	0.57803	0.0534752
2029	13.6	41.45	361	3.2123e-05	4	6	2	4	4	4	4	6	2	4	4	4	O75683	ENST00000372022	SURF6;SURF-6	Surfeit locus protein 6
2031	30.6	155.2	1391	0	24	18	15	12	20	19	24	18	15	12	20	19	O75694-1;O75694;O75694-2	ENST00000231498;ENST00000381843	KIAA0791;NUP155	Nuclear pore complex protein Nup155;Nucleoporin Nup155;155 kDa nucleoporin		18	1.0294	0.0376373	18	1.6002	-0.0674645	18	1.5986	-0.0519511	12	1.1506	-0.0307924	12	0.91905	0.276045	12	1.01568	0.274519	13	2.0391	0.132929	13	0.35799	0.176944	13	0.69227	0.385223	11
2032	19.4	39.641	350	1.8195e-19	5	5	1	3	4	2	5	5	1	3	4	2	O75695	ENST00000218340	RP2	Protein XRP2																													4
[truncated: 2,449 more rows]
[truncated: 86 more columns]
