# Supplementary material for: A Novel Pulse-Chase SILAC Strategy Measures Changes in Protein Decay and Synthesis Rates Induced by Perturbation of Proteostasis with an Hsp90 Inhibitor
Source: PLoS One. 2013 Nov 27;8(11):e80423. doi: 10.1371/journal.pone.0080423 (PMC3842330; doi:10.1371/journal.pone.0080423)
Supplement: Table S4 — Kinetic parameters calculated for each replicate of experiment 1 and experiment 2, including statistics (.XLS). (XLSX) [file pone.0080423.s020.xlsx]

## Sheet:  Legend exp.2
Column information - pcSILAC exp 2 with rates
index	Just a number index
Uniprot	ID
ENSEMBL
Protein.Names
Gene.Names
MaxQuant id
IPI id
Length	length in AA
#K	number of K in sequence
#R	number of R in sequence
Intensity	total ion intensity (basis for iBAQ score)
Nr detectable peps	tryptic peptides between 5-32 AA length
iBAQ score per protein	total ion intensity per protein / nr. Detectable peptides = iBAQ score per protein
Fract iBAQ score	Fractional iBAQ score (=iBAQ score divided by total iBAQ score)
S1 6h	S1 parameter calc from pcSILAC ratios (should correspond to a standard SILAC ratio treated/control)
S2 6h	S2 parameter calc. from pcSILAC ratios (should correspond to a standard SILAC ratio treated/control)
avg(S1,S2) 6h
log2(avg(S2S2)6h)
centered log2(avg(S1S2)6h)	as the above, just centered on median
S1 12h	S1 parameter calc from pcSILAC ratios (should correspond to a standard SILAC ratio treated/control)
S2 12h	S2 parameter calc. from pcSILAC ratios (should correspond to a standard SILAC ratio treated/control)
avg(S1,S2) 12h
log2(avg(S2S2)12h)
centered log2(avg(S1S2)12h)	as the above, just centered on median
S1 (20h)	S1 parameter calc from pcSILAC ratios (should correspond to a standard SILAC ratio treated/control)
S2 (20h)	S2 parameter calc. from pcSILAC ratios (should correspond to a standard SILAC ratio treated/control)
average(S1,S2) at 20h
log2(avg(S1,S2 at 20h)
centered log2(avg(S1,S2 at 20h)	as the above, just centered on median
n_nonConverging	0= convergence
resNorm	residual norm of the fitting; if large-> poor fitting
resNorm-std	std deviation of the above
kA_app [/hr]	k apparent (A=control sample)
kA_app-std	std deviation of the above
kB_app [/hr]	k apparent (B=GA treated sample)
kB_app/kA_app
log2(kB_app/kA_app)
kB_app-std	std deviation of the above
kA_specific [/hr]	true kdeg (A=control sample)
kB_specific [/hr]	true kdeg (B=GA treated sample)
kBspec/kAspec	ratio of the above
log2(kBspec/kAspec)
ln2/kA_spec	half-life control sample
ln2/kB_spec	half-life treated sample
vB/vA
log2(vB/vA)
vB/vA-std	std deviation of the above
P_B / P_A	ratio of steady-state (t-> infinite) concentrations of pA(control), pB(treated)
log2(P_B / P_A)
p_A [a.u. - concentration]	steady-state (t-> infinite) concentrations of pA(control), pB(treated)
p_B [a.u. - concentration]	steady-state (t-> infinite) concentrations of pA(control), pB(treated)
V_A [a.u. - concentration/time]	synthesis rate control
V_B [a.u. - concentration/time]	synthesis rate treated
***
d_pB_dt (time_drug) [a.u.]	Flux total at time of drug addition
d_V-synth (td) [a.u.]	Flux synthesis at time of drug addition
d_V-degrad (td) [a.u.]	Flux decay at time of drug addition
d_V-dilution (td) [a.u.]	Flux dilution term at time of drug addition
***
d_pB_dt (6 hr) [a.u.]	Same as above, later time point
d_V-synth (6 hr) [a.u.]	Same as above, later time point
d_V-degrad (6 hr) [a.u.]	Same as above, later time point
d_V-dilution (6 hr) [a.u.]	Same as above, later time point
***
d_pB_dt (20 hr) [a.u.]	Same as above, later time point
d_V-synth (20 hr) [a.u.]	Same as above, later time point
d_V-degrad (20 hr) [a.u.]	Same as above, later time point
d_V-dilution (20 hr) [a.u.]	Same as above, later time point
***
d_pB_dt (200 hr) [a.u.]	Same as above, later time point
d_V-synth (200 hr) [a.u.]	Same as above, later time point
d_V-degrad (200 hr) [a.u.]	Same as above, later time point
d_V-dilution (200 hr) [a.u.]	Same as above, later time point
id
Interactor category	Annotation		Special annotations	Description/origin of annotation
Interactor type	Annotation
HS genes richter	Annotation		Oncogene	Higgins, M. E., Claremont, M., Major, J. E., Sander, C., & Lash, A. E. (2007). CancerGenes: a gene selection resource for cancer genome projects. Nucleic acids research, 35(Database issue), D721–6. doi:10.1093/nar/gkl811
Oncogene	Annotation		Tumor suppressor	Higgins, M. E., Claremont, M., Major, J. E., Sander, C., & Lash, A. E. (2007). CancerGenes: a gene selection resource for cancer genome projects. Nucleic acids research, 35(Database issue), D721–6. doi:10.1093/nar/gkl811
Suppressor	Annotation		client	http://www.picard.ch/downloads/downloads.htm
Human kinase	Annotation		cofactor	http://www.picard.ch/downloads/downloads.htm
GOBP name	Annotation		cochaperone	http://www.picard.ch/downloads/downloads.htm
GOMF name	Annotation		kinase	http://www.picard.ch/downloads/downloads.htm
GOCC name	Annotation		Heat Shock	Richter, K., Haslbeck, M., & Buchner, J. (2010). The heat shock response: life on the verge of death. Molecular cell, 40(2), 253–66. doi:10.1016/j.molcel.2010.10.006
KEGG name	Annotation
Pfam	Annotation
Uniprot	Annotation
ENSEMBL	Annotation
R.ev..median..HM..r3.6h	raw values
R.ev..median..HL..r3.6h	raw values
R.ev..median..ML..r3.6h	raw values
R.ev..median..HM..r3.12h	raw values
R.ev..median..HL..r3.12h	raw values
R.ev..median..ML..r3.12h	raw values
R.ev..median..HM..r3.20h	raw values
R.ev..median..HL..r3.20h	raw values
R.ev..median..ML..r3.20h	raw values
K.ev..median..HM..r3.6h	raw values
K.ev..median..HL..r3.6h	raw values
K.ev..median..ML..r3.6h	raw values
K.ev..median..HM..r3.12h	raw values
K.ev..median..HL..r3.12h	raw values
K.ev..median..ML..r3.12h	raw values
K.ev..median..HM..r3.20h	raw values
K.ev..median..HL..r3.20h	raw values
K.ev..median..ML..r3.20h	raw values

## Sheet: exp2_with_parameter_scores_new
index	Uniprot	ENSEMBL	Protein.Names	Gene.Names	MaxQuant id	IPI id	Length	#K	#R	Intensity	Nr detectable peps	iBAQ score per protein	Fract iBAQ score global	***	S1 (6h)	S2 (6h)	avg(S1,S2) 6h	log2(avg(S2S2)6h)	centered log2(avg(S1S2)6h)	S1 (12h)	S2 (12h)	avg(S1,S2) 12h	log2(avg(S2S2)12h)	centered log2(avg(S1S2)12h)	S1 (20h)	S2 (20h)	average(S1,S2) at 20h	log2(avg(S1,S2 at 20h)	centered log2(avg(S1,S2 at 20h)	***	n_nonConverging	resNorm	resNorm-std	kA_app [/hr]	kA_app-std	kB_app [/hr]	kB_app/kA_app	log2(kB_app/kA_app)	kB_app-std	kA_specific [/hr]	kB_specific [/hr]	kBspec/kAspec	log2(kBspec/kAspec)	ln2/kA_spec (HALF-LIFE control) [h-1]	ln2/kB_spec (HALF-LIFE treated) [h-1]	vB/vA	log2(vB/vA)	vB/vA-std	P_B / P_A
1	P46777	ENST00000370321	60S ribosomal protein L5	RPL5;MSTP030	109	IPI:IPI00000494.6	297	35	24	3868200000	11	352000000	0.00183		0.831767	0.858778	0.845273	-0.242512	-0.0465115	1.00297	1.06442	1.03369	0.047808	-0.042192	0.745842	0.807387	0.776615	-0.364729	-0.118129		0	0.2881	0.1397	0.0402	0.0018	0.0273	0.6805	-0.5554	0.0038	0.0152	0.021	1.3793	0.4639	45.5987	33.0048	0.3904	-1.3571	0.0448	0.5737
2	O95816	ENST00000370693	BAG family molecular chaperone regulator 2;Bcl-2-associated athanogene 2	BAG2	112	IPI:IPI00000643.1	211	14	16	795750000	14	56800000	0.000296		0.87445	0.877686	0.876068	-0.190885	0.00511516	1.21006	1.18882	1.19944	0.26236	0.17236	1.05717	1.02447	1.04082	0.0577195	0.304319		0	0.1645	0.0618	0.0333	0.0022	0.0218	0.6555	-0.6093	0.0043	0.0083	0.0155	1.8535	0.8903	83.506	44.7161	0.8594	-0.2187	0.0762	1.311
3	Q16222-1;Q16222;Q16222-3;Q16222-2	ENST00000271469;ENST00000367925;ENST00000367926	UDP-N-acetylhexosamine pyrophosphorylase;Antigen X;Sperm-associated antigen 2;UDP-N-acetylgalactosamine pyrophosphorylase;AGX-1;UDP-N-acetylglucosamine pyrophosphorylase;AGX-2	UAP1;SPAG2	115	IPI:IPI00000684.4	522	37	19	287050000	32	8970000	4.68e-05		0.80029	0.820267	0.810279	-0.30351	-0.10751	1.14225	1.14098	1.14162	0.191076	0.101076	0.6993	0.738015	0.718657	-0.476624	-0.230024		0	0.3673	0.1679	0.0317	0.0018	0.0243	0.7661	-0.3843	0.0039	0.0068	0.018	2.6475	1.4046	101.926	38.5056	0.4127	-1.2768	0.0395	0.5387
4	Q08257	ENST00000340866	Quinone oxidoreductase;NADPH:quinone reductase;Zeta-crystallin	CRYZ	126	IPI:IPI00000792.1	329	23	12	518120000	20	25900000	0.000135		0.995935	0.925219	0.960577	-0.0580269	0.137973	1.07168	1.24856	1.16012	0.214276	0.124276	1.20344	1.25801	1.23073	0.299514	0.546114		0	0.5243	0.2102	0.0307	0.0015	0.0139	0.4545	-1.1378	0.0044	0.0057	0.0076	1.3249	0.4059	121.596	91.1974	0.8722	-0.1973	0.0679	1.9191
5	P62258	ENST00000264335	14-3-3 protein epsilon	YWHAE	129	IPI:IPI00000816.1	255	18	14	5935300000	17	349000000	0.00182		0.862739	0.922978	0.892858	-0.163497	0.0325034	1.09332	1.04938	1.07135	0.0994308	0.00943076	0.951272	0.955087	0.953179	-0.0691803	0.17742		0	0.1612	0.0745	0.0333	0.0018	0.0261	0.7827	-0.3535	0.0042	0.0083	0.0197	2.3628	1.2405	83.506	35.1827	0.717	-0.48	0.0519	0.916
6	Q14839-2;Q14839;Q14839-1	ENST00000309577;ENST00000357008	Chromodomain-helicase-DNA-binding protein 4;ATP-dependent helicase CHD4;Mi-2 autoantigen 218 kDa protein;Mi2-beta	CHD4	131	IPI:IPI00455210.1	1940	176	114	1469500000	89	16500000	8.61e-05		0.839705	0.857529	0.848617	-0.236814	-0.0408145	0.893631	0.942965	0.918298	-0.122966	-0.212966	0.738735	0.758724	0.74873	-0.417483	-0.170883		0	0.1095	0.0441	0.0483	0.0022	0.0409	0.8468	-0.2399	0.0038	0.0234	0.0346	1.4793	0.5649	29.6197	20.0318	0.4423	-1.1768	0.0365	0.5224
7	P26640	ENST00000211402;ENST00000375663	Valyl-tRNA synthetase;Valine--tRNA ligase;Protein G7a	VARS;G7A;VARS2	135	IPI:IPI00000873.3	1264	57	88	1776400000	60	29600000	0.000154		0.869228	0.882009	0.875619	-0.191625	0.00437467	1.02285	1.10165	1.06225	0.0871215	-0.00287854	0.767216	0.856385	0.811801	-0.300803	-0.0542028		0	0.1824	0.11	0.0327	0.0017	0.021	0.6438	-0.6353	0.0035	0.0077	0.0147	1.9038	0.9289	90.013	47.1497	0.3748	-1.4159	0.0462	0.5821
8	Q9Y4L1	ENST00000353883;ENST00000404233	Hypoxia up-regulated protein 1;150 kDa oxygen-regulated protein;Orp150	HYOU1;ORP150	137	IPI:IPI00000877.1	999	77	57	3577800000	51	70200000	0.000366		0.918652	0.985427	0.95204	-0.0709064	0.125094	1.62117	1.55474	1.58796	0.667172	0.577172	1.34839	1.37136	1.35987	0.443472	0.690072		0	0.6914	0.3048	0.0312	0.0017	0.025	0.8019	-0.3184	0.0041	0.0062	0.0187	2.9887	1.5795	111.79	37.0642	1.8796	0.9104	0.1508	2.3437
9	Q92616	ENST00000300648	Translational activator GCN1;GCN1-like protein 1	GCN1L1;KIAA0219	149	IPI:IPI00001159.10	2671	161	133	831610000	165	5040000	2.63e-05		0.814718	0.837725	0.826221	-0.2754	-0.0793996	1.00365	1.04156	1.02261	0.0322498	-0.0577502	0.728278	0.775843	0.752061	-0.411079	-0.164479		0	0.1958	0.114	0.0326	0.0022	0.0285	0.8734	-0.1953	0.0045	0.0077	0.0222	2.8783	1.5252	90.013	31.2207	0.4346	-1.2023	0.0399	0.4976
10	Q9UBB4	ENST00000252934;ENST00000381061	Ataxin-10;Spinocerebellar ataxia type 10 protein;Brain protein E46 homolog	ATXN10;SCA10	165	IPI:IPI00001636.1	475	26	25	355960000	26	13700000	7.14e-05		0.820511	0.857495	0.839003	-0.253252	-0.0572524	1.06434	1.11719	1.09077	0.125344	0.0353443	0.868772	0.851017	0.859895	-0.217768	0.0288317		0	0.1011	0.0407	0.0627	0.0021	0.0577	0.9198	-0.1206	0.0039	0.0378	0.0513	1.3593	0.4429	18.336	13.5107	0.778	-0.3621	0.0563	0.8459
11	Q14974	ENST00000290158	Importin subunit beta-1;Karyopherin subunit beta-1;Nuclear factor P97;Importin-90	KPNB1;NTF97	167	IPI:IPI00001639.2	876	43	32	4406800000	41	107000000	0.00056		0.883666	0.955003	0.919334	-0.121339	0.0746613	1.05238	1.08742	1.0699	0.0974811	0.00748106	0.84647	0.903119	0.874795	-0.192983	0.0536165		0	0.1351	0.0709	0.0344	0.0019	0.0241	0.6995	-0.5155	0.004	0.0095	0.0177	1.8708	0.9037	72.9579	39.1582	0.6015	-0.7334	0.0524	0.8598
12	Q16401	ENST00000210313	26S proteasome non-ATPase regulatory subunit 5;26S proteasome subunit S5B;26S protease subunit S5 basic	PSMD5;KIAA0072	194	IPI:IPI00002134.4	504	21	28	633830000	28	22600000	0.000118		0.948636	0.800576	0.874606	-0.193295	0.00270492	1.03118	1.07382	1.0525	0.0738192	-0.0161808	0.853621	0.912454	0.883037	-0.179454	0.0671463		0	0.2628	0.1659	0.03	0.0017	0.0202	0.6746	-0.5678	0.0042	0.005	0.0139	2.7594	1.4644	138.62	49.8633	0.5576	-0.8428	0.0505	0.8265
13	Q9Y6A5	ENST00000313288	Transforming acidic coiled-coil-containing protein 3;ERIC-1	TACC3;ERIC1	195	IPI:IPI00002135.1	838	54	38	189290000	34	5570000	2.9e-05		0.840365	0.988583	0.914474	-0.128985	0.0670146	1.53891	1.55102	1.54496	0.62757	0.53757	0.905862	0.836303	0.871082	-0.199119	0.0474806		0	0.8106	0.2032	0.0889	0.0029	0.106	1.1924	0.2539	0.0042	0.0639	0.0996	1.5584	0.64	10.8466	6.95884	1.2506	0.3227	0.0893	1.0488
14	P52292	ENST00000330459;ENST00000400873	Importin subunit alpha-2;Karyopherin subunit alpha-2;SRP1-alpha;RAG cohort protein 1	KPNA2;RCH1;SRP1	203	IPI:IPI00002214.1	529	28	21	1760900000	20	88000000	0.000459		0.718425	0.773243	0.745834	-0.423073	-0.227073	1.18389	1.15729	1.17059	0.227238	0.137238	1.25266	1.23105	1.24186	0.312497	0.559097		0	0.4892	0.1986	0.106	0.0037	0.095	0.8965	-0.1576	0.0043	0.081	0.0886	1.0942	0.1299	8.55679	7.8228	1.1285	0.1744	0.0878	1.2587
15	P28288-1;P28288;P28288-2	ENST00000370214;ENST00000394233	ATP-binding cassette sub-family D member 3;70 kDa peroxisomal membrane protein;PMP70	ABCD3;PMP70;PXMP1	216	IPI:IPI00002372.1	659	43	46	389470000	40	9740000	5.08e-05		0.908507	0.863119	0.885813	-0.174926	0.0210738	1.04056	1.06411	1.05233	0.0735927	-0.0164073	0.763082	0.742472	0.752777	-0.409705	-0.163105		0	0.2466	0.1497	0.0301	0.0018	0.0238	0.7902	-0.3398	0.0041	0.0052	0.0175	3.3652	1.7507	133.288	39.6057	0.45	-1.1521	0.0515	0.5695
16	P34897	ENST00000328923	Serine hydroxymethyltransferase, mitochondrial;Glycine hydroxymethyltransferase	SHMT2	234	IPI:IPI00002520.1	504	22	41	2991500000	29	103000000	0.000538		0.920879	0.940398	0.930638	-0.103707	0.0922927	1.08648	1.13955	1.11301	0.154469	0.0644689	0.929255	0.983009	0.956132	-0.0647182	0.181882		0	0.2243	0.1411	0.0302	0.0016	0.0168	0.5568	-0.8448	0.0041	0.0053	0.0105	1.9876	0.991	130.774	66.0095	0.6195	-0.6908	0.0532	1.1127
17	P28340	ENST00000262266;ENST00000391817	DNA polymerase delta catalytic subunit;DNA polymerase subunit delta p125	POLD1;POLD	259	IPI:IPI00002894.2	1107	46	88	484560000	66	7340000	3.83e-05		0.710893	0.750546	0.73072	-0.45261	-0.25661	0.776828	0.809214	0.793021	-0.334569	-0.424569	0.397704	0.472549	0.435127	-1.20049	-0.953892		0	0.1406	0.0547	0.0509	0.0021	0.0555	1.091	0.1256	0.0033	0.0259	0.0492	1.8953	0.9225	26.7606	14.0874	0.2262	-2.1442	0.0298	0.2074
18	P34932	ENST00000304858	Heat shock 70 kDa protein 4;Heat shock 70-related protein APG-2;HSP70RY	HSPA4;APG2	267	IPI:IPI00002966.2	840	81	29	6194200000	50	124000000	0.000646		0.934956	0.94517	0.940063	-0.0891709	0.106829	1.2745	1.26187	1.26819	0.342766	0.252766	1.19059	1.16627	1.17843	0.236872	0.483472		0	0.2892	0.1089	0.0278	0.0018	0.0183	0.6575	-0.6049	0.0037	0.0028	0.0119	4.2379	2.0834	247.536	58.2437	1.1138	0.1555	0.0792	1.694
19	O60256	ENST00000268835;ENST00000395656	Phosphoribosyl pyrophosphate synthetase-associated protein 2;41 kDa phosphoribosypyrophosphate synthetase-associated protein	PRPSAP2	276	IPI:IPI00003168.1	369	24	20	157800000	24	6580000	3.43e-05		0.953512	0.732911	0.843212	-0.246033	-0.050033	0.964538	1.04022	1.00238	0.00342675	-0.0865732	0.868279	0.939981	0.90413	-0.145398	0.101202		0	0.5169	0.2203	0.0323	0.0017	0.0187	0.5791	-0.7881	0.0038	0.0074	0.0124	1.6746	0.7439	93.6622	55.8952	0.4646	-1.1058	0.045	0.8023
20	P11021	ENST00000324460	78 kDa glucose-regulated protein;GRP 78;Heat shock 70 kDa protein 5;Immunoglobulin heavy chain-binding protein;Endoplasmic reticulum lumenal Ca(2+)-binding protein grp78	HSPA5;GRP78	287	IPI:IPI00003362.2	655	61	28	8377000000	30	279000000	0.00146		1.36057	1.27432	1.31744	0.39774	0.59374	1.90952	1.86645	1.88799	0.916848	0.826848	1.56224	1.56127	1.56175	0.643167	0.889767		0	1.0119	0.3542	0.0398	0.0026	0.0412	1.0351	0.0498	0.0059	0.0149	0.0349	2.3455	1.2299	46.5168	19.8596	2.6392	1.4001	0.2495	2.5496
21	Q16643-1;Q16643;Q16643-2	ENST00000292385;ENST00000309007;ENST00000393563;ENST00000393565	Drebrin;Developmentally-regulated brain protein	DBN1;D0S117E	293	IPI:IPI00003406.4	649	22	37	1847400000	27	68400000	0.000357		0.878245	0.88163	0.879938	-0.184527	0.011473	1.09208	1.07495	1.08352	0.115723	0.0257231	0.814562	0.820437	0.817499	-0.29071	-0.0441104		0	0.1686	0.0991	0.0319	0.0016	0.0237	0.7432	-0.4283	0.0045	0.0069	0.0173	2.5056	1.3252	100.449	40.0636	0.5774	-0.7923	0.0542	0.777
22	Q16666-1;Q16666;Q16666-3;Q16666-2;Q16666-5	ENST00000295809;ENST00000340979;ENST00000368131;ENST00000392247	Gamma-interferon-inducible protein Ifi-16;Interferon-inducible myeloid differentiation transcriptional activator;IFI 16	IFI16;IFNGIP1	298	IPI:IPI00003443.3	785	89	28	3052900000	37	82500000	0.00043		0.775133	0.820936	0.798034	-0.325477	-0.129477	0.92508	0.98544	0.95526	-0.066035	-0.156035	0.64024	0.678519	0.65938	-0.600819	-0.354219		0	0.1447	0.0704	0.0361	0.0023	0.0384	1.0654	0.0914	0.0043	0.0111	0.0321	2.8865	1.5293	62.4414	21.5919	0.4429	-1.1749	0.0382	0.4157
23	P28482	ENST00000215832;ENST00000398822	Mitogen-activated protein kinase 1;Extracellular signal-regulated kinase 2;Mitogen-activated protein kinase 2;p42-MAPK;ERT1	MAPK1;ERK2;PRKM1;PRKM2	299	IPI:IPI00003479.3	360	23	19	789920000	22	35900000	0.000187		0.792665	0.848872	0.820769	-0.284953	-0.0889527	1.02415	1.08501	1.05458	0.0766635	-0.0133365	0.873022	0.913185	0.893104	-0.1631	0.0834997		0	0.1585	0.0678	0.0489	0.0021	0.0384	0.7859	-0.3477	0.0037	0.0239	0.0321	1.3395	0.4217	29	21.5919	0.6338	-0.6578	0.0471	0.8065
24	Q15645-1;Q15645	ENST00000166345;ENST00000354240	Thyroid receptor-interacting protein 13;Thyroid hormone receptor interactor 13;Human papillomavirus type 16 E1 protein-binding protein	TRIP13	301	IPI:IPI00003505.3	432	27	19	692490000	24	28900000	0.00015		0.790076	0.864988	0.827532	-0.273113	-0.0771127	0.972198	0.9889	0.980549	-0.0283384	-0.118338	0.651814	0.700576	0.676195	-0.564489	-0.317889		0	0.1952	0.0963	0.0348	0.002	0.0274	0.789	-0.3419	0.0041	0.0098	0.0211	2.1436	1.1	70.7245	32.8483	0.2855	-1.8085	0.0386	0.3619
25	Q15029	ENST00000262414	116 kDa U5 small nuclear ribonucleoprotein component;U5 snRNP-specific protein, 116 kDa;Elongation factor Tu GTP-binding domain-containing protein 2	EFTUD2;KIAA0031;SNRP116	303	IPI:IPI00003519.1	972	59	41	2056800000	52	39600000	0.000206		0.825956	0.866974	0.846465	-0.240478	-0.0444775	0.919494	0.983603	0.951548	-0.0716512	-0.161651	0.678075	0.730856	0.704466	-0.505399	-0.258799		0	0.0997	0.0564	0.0418	0.0022	0.0351	0.8412	-0.2494	0.0043	0.0168	0.0288	1.7107	0.7746	41.256	24.066	0.4023	-1.3138	0.0358	0.4782
26	O14745	ENST00000262613	Na(+)/H(+) exchange regulatory cofactor NHE-RF1;Ezrin-radixin-moesin-binding phosphoprotein 50;Regulatory cofactor of Na(+)/H(+) exchanger;Sodium-hydrogen exchanger regulatory factor 1;Solute carrier family 9 isoform A3 regulatory factor 1	SLC9A3R1;NHERF;NHERF1	304	IPI:IPI00003527.5	358	22	24	978860000	21	46600000	0.000243		0.482391	0.611928	0.547159	-0.869967	-0.673967	0.908158	0.844072	0.876115	-0.190808	-0.280808	0.692548	0.670187	0.681368	-0.553495	-0.306895		0	0.3929	0.1191	0.0479	0.0024	0.0769	1.6046	0.6822	0.0053	0.023	0.0705	3.072	1.6192	30.1348	9.83121	0.7704	-0.3762	0.0602	0.4801
27	O43324	ENST00000379715	Eukaryotic translation elongation factor 1 epsilon-1;Multisynthetase complex auxiliary component p18;Elongation factor p18	EEF1E1;AIMP3;P18	306	IPI:IPI00003588.1	174	12	6	487250000	13	37500000	0.000195		0.87593	0.894459	0.885195	-0.175933	0.0200667	1.10199	1.14144	1.12172	0.165707	0.0757066	0.897266	0.941829	0.919547	-0.121004	0.125596		0	0.3208	0.1414	0.0301	0.0018	0.0154	0.5126	-0.9641	0.0048	0.0052	0.0091	1.7547	0.8112	133.288	76.1648	0.5206	-0.9419	0.0603	1.0155
28	O96019-1;O96019;O96019-2	ENST00000259034;ENST00000392662	Actin-like protein 6A;53 kDa BRG1-associated factor A;Actin-related protein Baf53a;ArpNbeta;INO80 complex subunit K	ACTL6A;BAF53;BAF53A;INO80K	309	IPI:IPI00003627.1	429	21	19	379220000	20	19000000	9.89e-05		0.88943	0.93791	0.91367	-0.130255	0.065745	1.03254	1.02126	1.0269	0.0382963	-0.0517037	0.867053	0.899268	0.883161	-0.179252	0.0673477		0	0.1496	0.0881	0.0354	0.0017	0.0244	0.6906	-0.5341	0.0037	0.0104	0.0181	1.7341	0.7942	66.6442	38.2928	0.5564	-0.8459	0.0541	0.8056
29	O00541-1;O00541;O00541-2	ENST00000335214	Pescadillo homolog	PES1	315	IPI:IPI00003768.1	588	56	43	1093800000	29	37700000	0.000197		0.788096	0.828896	0.808496	-0.306687	-0.110687	0.89373	0.926929	0.910329	-0.13554	-0.22554	0.599384	0.615889	0.607636	-0.71872	-0.47212		0	0.0865	0.0514	0.0557	0.0023	0.0485	0.8713	-0.1987	0.0037	0.0307	0.0421	1.3724	0.4567	22.5765	16.4632	0.3567	-1.4872	0.0332	0.4094
30	Q9Y6C9	ENST00000302503	Mitochondrial carrier homolog 2;Met-induced mitochondrial protein	MTCH2;MIMP;HSPC032	325	IPI:IPI00003833.3	303	11	13	1274200000	14	91000000	0.000475		0.846523	0.890328	0.868425	-0.203526	-0.00752628	0.943719	0.92288	0.9333	-0.0995877	-0.189588	0.751026	0.824224	0.787625	-0.34442	-0.0978195		0	0.2268	0.1553	0.0362	0.0021	0.0177	0.4896	-1.0304	0.0039	0.0113	0.0114	1.0092	0.0132	61.3363	60.7982	0.1433	-2.803	0.0316	0.2927
31	P11142-1;P11142;P11142-2	ENST00000227378;ENST00000392773	Heat shock cognate 71 kDa protein;Heat shock 70 kDa protein 8	HSPA8;HSC70;HSP73;HSPA10	330	IPI:IPI00003865.1	646	54	28	64492000000	34	1900000000	0.00989		1.00868	1.03201	1.02035	0.0290599	0.22506	1.69205	1.66955	1.6808	0.749147	0.659147	1.87164	1.84462	1.85813	0.893852	1.14045		0	0.8555	0.2522	0.0302	0.0022	0.0151	0.5013	-0.9962	0.0042	0.0053	0.0088	1.6724	0.7419	130.774	78.7614	2.1306	1.0913	0.1376	4.2499
32	P52597	ENST00000337970;ENST00000356053;ENST00000357065	Heterogeneous nuclear ribonucleoprotein F;Nucleolin-like protein mcs94-1;Heterogeneous nuclear ribonucleoprotein F, N-terminally processed	HNRNPF;HNRPF	332	IPI:IPI00003881.5	415	16	24	3037300000	15	202000000	0.00106		0.853742	0.851239	0.85249	-0.230245	-0.0342448	1.06936	1.08826	1.07881	0.109436	0.0194359	0.769632	0.811525	0.790578	-0.33902	-0.0924202		0	0.1297	0.0683	0.0401	0.002	0.0313	0.7808	-0.357	0.0038	0.0151	0.0249	1.6478	0.7205	45.9007	27.8353	0.5453	-0.8749	0.0447	0.6984
33	P36578	ENST00000307961	60S ribosomal protein L4;L1	RPL4;RPL1	334	IPI:IPI00003918.6	427	57	41	8307200000	16	519000000	0.00271		0.895524	0.904934	0.900229	-0.151636	0.0443641	1.0598	1.05122	1.05551	0.0779449	-0.0120551	0.754251	0.81217	0.78321	-0.352528	-0.105928		0	0.1823	0.0895	0.039	0.0022	0.0267	0.6848	-0.5463	0.0038	0.0141	0.0204	1.4465	0.5325	49.156	33.9755	0.4667	-1.0995	0.0415	0.6815
34	P11177-1;P11177;P11177-2	ENST00000302746;ENST00000383714	Pyruvate dehydrogenase E1 component subunit beta, mitochondrial	PDHB;PHE1B	337	IPI:IPI00003925.6	359	19	18	483810000	21	23000000	0.00012		0.880932	0.900605	0.890768	-0.166878	0.0291218	1.10498	1.12766	1.11632	0.158754	0.0687535	0.906519	1.01337	0.959944	-0.0589781	0.187622		0	0.1949	0.0837	0.037	0.0018	0.0261	0.7056	-0.5031	0.0042	0.0121	0.0198	1.6369	0.711	57.281	35.0051	0.7164	-0.4811	0.0539	1.0154
35	Q08752	ENST00000307720	40 kDa peptidyl-prolyl cis-trans isomerase;Cyclophilin-40;Cyclophilin-related protein	PPID;CYP40;CYPD	338	IPI:IPI00003927.5	370	39	12	1205000000	25	48200000	0.000251		0.877666	0.808883	0.843275	-0.245925	-0.0499251	1.27291	1.25092	1.26191	0.335612	0.245612	1.23959	1.21518	1.22739	0.295592	0.542192		0	0.3677	0.1104	0.0288	0.0018	0.0323	1.1195	0.1628	0.0037	0.0039	0.0259	6.6998	2.7441	177.718	26.7606	1.4962	0.5813	0.0926	1.3365
36	Q93008-2;Q93008;Q93008-1;O00507-1;O00507	ENST00000324545;ENST00000378308;ENST00000338981	Probable ubiquitin carboxyl-terminal hydrolase FAF-X;Ubiquitin thioesterase FAF-X;Ubiquitin-specific-processing protease FAF-X;Deubiquitinating enzyme FAF-X;Ubiquitin-specific protease 9, X chromosome;Fat facets protein-related, X-linked;Fat facets in mammals;Probable ubiquitin carboxyl-terminal hydrolase FAF-Y;Ubiquitin thioesterase FAF-Y;Ubiquitin-specific-processing protease FAF-Y;Deubiquitina…	USP9X;DFFRX;FAM;USP9;USP9Y;DFFRY;USP10	343	IPI:IPI00221012.7	2570	133	133	149420000	125	1200000	6.23e-06		0.838328	0.997993	0.918161	-0.123182	0.0728184	1.0851	1.06837	1.07674	0.106665	0.016665	0.83604	1.02661	0.931324	-0.102645	0.143955		0	0.496	0.1294	0.04	0.002	0.0337	0.8419	-0.2483	0.0043	0.0151	0.0273	1.8138	0.859	45.9007	25.3883	0.7828	-0.3533	0.0583	0.9298
37	Q93009	ENST00000344836;ENST00000381886	Ubiquitin carboxyl-terminal hydrolase 7;Ubiquitin thioesterase 7;Ubiquitin-specific-processing protease 7;Deubiquitinating enzyme 7;Herpesvirus-associated ubiquitin-specific protease	USP7;HAUSP	344	IPI:IPI00003965.5	1102	80	55	1287300000	65	19800000	0.000103		0.893506	0.884284	0.888895	-0.169915	0.0260845	1.01027	1.09869	1.05448	0.0765259	-0.0134741	0.81063	0.851064	0.830847	-0.267345	-0.0207453		0	0.1308	0.0695	0.0352	0.0019	0.0274	0.7779	-0.3624	0.0038	0.0103	0.0211	2.0455	1.0325	67.2913	32.8483	0.577	-0.7933	0.0521	0.7418
38	Q16795	ENST00000266544	NADH dehydrogenase [ubiquinone] 1 alpha subcomplex subunit 9, mitochondrial;NADH-ubiquinone oxidoreductase 39 kDa subunit;Complex I-39kD	NDUFA9;NDUFS2L	345	IPI:IPI00003968.1	377	22	29	302670000	27	11200000	5.85e-05		0.989173	0.972315	0.980744	-0.0280517	0.167948	1.16669	1.15251	1.1596	0.213624	0.123624	0.937376	0.951088	0.944232	-0.0827866	0.163813		0	0.2978	0.0816	0.0605	0.0017	0.0525	0.8671	-0.2057	0.0032	0.0356	0.0461	1.2967	0.3748	19.4691	15.0347	0.8479	-0.238	0.0454	0.9779
39	Q93084-6;Q93084;Q93084-5;Q93084-1;Q93084-3;Q93084-2;Q93084-4	ENST00000309890;ENST00000352011;ENST00000359983;ENST00000397035;ENST00000397041	Sarcoplasmic/endoplasmic reticulum calcium ATPase 3;Calcium pump 3;SR Ca(2+)-ATPase 3	ATP2A3	352	IPI:IPI00218442.4	1052	36	65	211210000	48	4400000	2.29e-05		0.834412	0.864922	0.849667	-0.235031	-0.0390309	1.00138	1.06265	1.03202	0.0454668	-0.0445332	0.875668	1.01854	0.947105	-0.0784033	0.168197		0	0.1231	0.0467	0.0528	0.0021	0.0501	0.9482	-0.0767	0.0038	0.0279	0.0437	1.5689	0.6497	24.8423	15.8604	0.7843	-0.3506	0.0529	0.8271
40	P46013-1;P46013;P46013-2	ENST00000368653;ENST00000368654	Antigen KI-67	MKI67	353	IPI:IPI00004233.2	3256	374	196	1538600000	181	8500000	4.43e-05		0.74761	0.775521	0.761565	-0.39296	-0.19696	1.06713	1.05065	1.05889	0.0825534	-0.00744659	0.770857	0.834669	0.802763	-0.316954	-0.070354		0	0.1879	0.0593	0.0748	0.0026	0.0765	1.0233	0.0332	0.0042	0.0498	0.0702	1.4082	0.4939	13.9177	9.87322	0.8303	-0.2682	0.0559	0.8114
41	P49756-1;P49756;P49756-4;P49756-3;P49756-2	ENST00000261973	RNA-binding protein 25;RNA-binding motif protein 25;RNA-binding region-containing protein 7;Arg/Glu/Asp-rich protein of 120 kDa;Protein S164	RBM25;RNPC7	356	IPI:IPI00004273.6	843	87	111	603650000	33	18300000	9.54e-05		0.900663	0.841317	0.87099	-0.199272	-0.00327241	1.04483	1.08799	1.06641	0.0927613	0.00276135	0.934918	0.960956	0.947937	-0.0771371	0.169463		0	0.1647	0.082	0.0353	0.0021	0.0265	0.7519	-0.4113	0.0044	0.0103	0.0202	1.9555	0.9675	67.2913	34.3119	0.6964	-0.522	0.057	0.9261
42	P11216	ENST00000216962	Glycogen phosphorylase, brain form	PYGB	364	IPI:IPI00004358.4	843	56	53	644710000	49	13200000	6.86e-05		0.973406	0.866298	0.919852	-0.120527	0.075473	1.01115	1.06957	1.04036	0.0570789	-0.0329211	0.800762	0.913958	0.85736	-0.222027	0.0245728		0	0.2574	0.1261	0.0319	0.0018	0.0212	0.6635	-0.5918	0.0035	0.007	0.0148	2.1226	1.0858	99.0143	46.8311	0.502	-0.9944	0.0512	0.7565
43	Q9UEW8	ENST00000355999	STE20/SPS1-related proline-alanine-rich protein kinase;Serine/threonine-protein kinase 39;DCHT	STK39;SPAK	365	IPI:IPI00004363.1	547	40	25	216210000	22	9830000	5.12e-05		0.938427	0.954187	0.946307	-0.0796197	0.11638	1.17261	1.17082	1.17171	0.228618	0.138618	0.958907	0.851993	0.90545	-0.143293	0.103307		0	0.2229	0.1456	0.028	0.0016	0.0199	0.713	-0.488	0.0038	0.003	0.0136	4.4897	2.1666	231.033	50.9632	0.6846	-0.5466	0.0616	0.9602
44	O75995	ENST00000356892	SAM and SH3 domain-containing protein 3;SH3 protein expressed in lymphocytes homolog	SASH3;CXorf9;SLY	378	IPI:IPI00004504.1	380	30	18	459450000	14	32800000	0.000171		0.765136	0.774939	0.770037	-0.376999	-0.180999	0.918878	0.957581	0.93823	-0.0919868	-0.181987	0.782331	0.765854	0.774093	-0.369422	-0.122822		0	0.4378	0.1196	0.0508	0.0029	0.0601	1.1832	0.2426	0.0047	0.0258	0.0537	2.0798	1.0564	26.8643	12.9069	0.6711	-0.5753	0.0547	0.5672
45	O15067	ENST00000314666	Phosphoribosylformylglycinamidine synthase;Formylglycinamide ribotide amidotransferase;Formylglycinamide ribotide synthetase	PFAS;KIAA0361	382	IPI:IPI00004534.4	1338	33	87	1377300000	58	23700000	0.000124		0.879719	0.895953	0.887836	-0.171635	0.0243652	0.918675	1.00967	0.964173	-0.0526367	-0.142637	0.618368	0.630361	0.624365	-0.67954	-0.43294		0	0.2926	0.1424	0.0349	0.002	0.0239	0.6859	-0.544	0.0037	0.0099	0.0176	1.7673	0.8216	70.0101	39.3807	0.1091	-3.1957	0.042	0.1591
46	P46109	ENST00000354336	Crk-like protein	CRKL	396	IPI:IPI00004839.1	303	14	18	401810000	16	25100000	0.000131		0.85911	0.876412	0.867761	-0.20463	-0.00863013	1.09459	1.05238	1.07348	0.1023	0.0123004	0.808147	0.825686	0.816917	-0.291739	-0.0451393		0	0.1338	0.0778	0.0413	0.0018	0.0344	0.8339	-0.262	0.0038	0.0163	0.0281	1.718	0.7807	42.5215	24.6655	0.6056	-0.7235	0.0477	0.7262
47	P38117-2;P38117;P38117-1	ENST00000309244;ENST00000354232	Electron transfer flavoprotein subunit beta	ETFB;FP585	400	IPI:IPI00556451.2	346	24	20	805310000	18	44700000	0.000233		0.793392	0.841917	0.817654	-0.290437	-0.0944368	1.08398	1.1614	1.12269	0.166965	0.0769646	0.812827	0.915717	0.864272	-0.210443	0.0361567		0	0.1504	0.0847	0.0386	0.002	0.0295	0.7653	-0.386	0.0038	0.0136	0.0232	1.7017	0.7669	50.9632	29.875	0.54	-0.8891	0.0428	0.7056
48	Q9UMS4	ENST00000227524	Pre-mRNA-processing factor 19;PRP19/PSO4 homolog;Nuclear matrix protein 200;Senescence evasion factor	PRPF19;NMP200;PRP19;SNEV	405	IPI:IPI00004968.1	504	30	17	2480100000	19	131000000	0.000681		0.868907	0.822158	0.845533	-0.242067	-0.0460674	1.09419	1.08589	1.09004	0.124379	0.0343786	0.807956	0.83981	0.823883	-0.279488	-0.0328882		0	0.1451	0.0898	0.034	0.002	0.0253	0.7419	-0.4307	0.0039	0.0091	0.0189	2.078	1.0552	76.1648	36.672	0.5633	-0.8279	0.0524	0.7593
49	O75691	ENST00000261637	Small subunit processome component 20 homolog;Down-regulated in metastasis protein;Protein Key-1A6;Novel nucleolar protein 73	UTP20;DRIM	406	IPI:IPI00004970.4	2785	238	112	300650000	140	2150000	1.12e-05		0.755946	0.880556	0.818251	-0.289385	-0.0933849	0.982465	0.994228	0.988347	-0.0169111	-0.106911	0.587371	0.701287	0.644329	-0.63413	-0.38753		0	0.1547	0.073	0.0439	0.0022	0.0386	0.8785	-0.1869	0.0036	0.019	0.0322	1.6983	0.7641	36.4789	21.5248	0.3945	-1.3417	0.0349	0.4491
50	Q9BQG0-2;Q9BQG0;Q9BQG0-1	ENST00000254718;ENST00000381556	Myb-binding protein 1A	MYBBP1A;P160	410	IPI:IPI00607584.1	1332	101	84	1412500000	70	20200000	0.000105		0.814626	0.864808	0.839717	-0.252026	-0.0560256	0.971486	0.994957	0.983221	-0.0244119	-0.114412	0.652521	0.719765	0.686143	-0.543419	-0.296819		0	0.1947	0.111	0.0312	0.0019	0.0257	0.8233	-0.2805	0.0043	0.0063	0.0194	3.0811	1.6234	110.016	35.7268	0.2789	-1.8422	0.0408	0.3387
51	P11310-2;P11310;P11310-1	ENST00000370834;ENST00000370841	Medium-chain specific acyl-CoA dehydrogenase, mitochondrial	ACADM	414	IPI:IPI00895801.1	425	29	26	649740000	22	29500000	0.000154		0.753573	0.818765	0.786169	-0.347088	-0.151088	1.0933	1.07261	1.08296	0.114976	0.0249763	0.867205	0.852386	0.859795	-0.217935	0.0286652		0	0.3314	0.1648	0.0346	0.0021	0.0217	0.6286	-0.6699	0.0036	0.0096	0.0154	1.5989	0.6771	72.1979	45.0065	0.431	-1.2141	0.0412	0.6858
52	Q9UG63	ENST00000222388;ENST00000287844	ATP-binding cassette sub-family F member 2;Iron-inhibited ABC transporter 2	ABCF2;HUSSY-18	415	IPI:IPI00005045.1	623	54	34	512570000	33	15500000	8.1e-05		0.781857	0.793952	0.787905	-0.343907	-0.147907	0.767887	0.816523	0.792205	-0.336054	-0.426054	0.464836	0.503055	0.483945	-1.04708	-0.800484		0	0.1232	0.0544	0.0551	0.0023	0.0607	1.1025	0.1407	0.0053	0.0301	0.0544	1.8043	0.8514	23.0266	12.7408	0.291	-1.7808	0.0294	0.264
53	Q08945	ENST00000278412	FACT complex subunit SSRP1;Facilitates chromatin transcription complex subunit SSRP1;FACT 80 kDa subunit;FACTp80;Chromatin-specific transcription elongation factor 80 kDa subunit;Structure-specific recognition protein 1;Recombination signal sequence recognition protein 1;T160	SSRP1;FACT80	429	IPI:IPI00005154.1	709	76	43	2500300000	30	83300000	0.000435		0.889825	0.901813	0.895819	-0.158721	0.0372789	1.04086	1.06221	1.05154	0.0724977	-0.0175023	0.757154	0.810409	0.783781	-0.351477	-0.104877		0	0.1214	0.0635	0.041	0.002	0.0327	0.7978	-0.3258	0.0042	0.016	0.0263	1.6438	0.717	43.3188	26.3536	0.5539	-0.8524	0.0467	0.6942
54	P36776	ENST00000360614	Lon protease homolog, mitochondrial;Lon protease-like protein;LONHs;Mitochondrial ATP-dependent protease Lon;Serine protease 15	LONP1;PRSS15	430	IPI:IPI00005158.1	959	64	61	1114400000	41	27200000	0.000142		0.805594	0.879678	0.842636	-0.247019	-0.0510186	1.15592	1.21842	1.18717	0.247526	0.157526	1.00882	1.0323	1.02056	0.0293629	0.275963		0	0.1881	0.0985	0.0322	0.0018	0.0221	0.6861	-0.5434	0.0038	0.0073	0.0157	2.1689	1.1169	94.9452	44.1465	0.7474	-0.4201	0.0582	1.0892
55	P61160	ENST00000260641;ENST00000377982	Actin-related protein 2;Actin-like protein 2	ACTR2;ARP2	431	IPI:IPI00005159.3	394	25	25	1441700000	13	111000000	0.000578		0.764102	0.823177	0.793639	-0.333445	-0.137445	1.06679	1.06926	1.06803	0.0949466	0.00494657	1.0348	1.05766	1.04623	0.0652014	0.311801		0	0.2015	0.0655	0.0489	0.0024	0.0412	0.8438	-0.245	0.0039	0.0239	0.0349	1.4581	0.5441	29	19.8596	0.8125	-0.2996	0.0554	0.9628
56	O15144	ENST00000295685;ENST00000315717	Actin-related protein 2/3 complex subunit 2;Arp2/3 complex 34 kDa subunit	ARPC2;ARC34;PRO2446	433	IPI:IPI00005161.3	300	25	17	1900100000	20	95000000	0.000495		0.866034	0.89763	0.881832	-0.181424	0.0145761	1.16364	1.18303	1.17334	0.23062	0.14062	1.1282	1.11526	1.12173	0.165729	0.412329		0	0.234	0.0976	0.0329	0.002	0.0217	0.6602	-0.5989	0.0046	0.008	0.0154	1.9274	0.9467	86.6375	45.0065	0.8717	-0.1981	0.0636	1.3203
57	O15145	ENST00000228825;ENST00000392683	Actin-related protein 2/3 complex subunit 3;Arp2/3 complex 21 kDa subunit	ARPC3;ARC21	434	IPI:IPI00005162.3	178	18	7	866230000	10	86600000	0.000452		0.837067	0.861952	0.849509	-0.235298	-0.0392983	0.985989	1.06125	1.02362	0.0336782	-0.0563218	1.03236	1.07342	1.05289	0.074357	0.320957		0	0.243	0.0808	0.0416	0.0021	0.0364	0.8745	-0.1935	0.0036	0.0167	0.03	1.8026	0.8501	41.503	23.1033	0.7922	-0.3361	0.0596	0.9059
58	Q12905	ENST00000361891;ENST00000368684	Interleukin enhancer-binding factor 2;Nuclear factor of activated T-cells 45 kDa	ILF2;NF45;PRO3063	439	IPI:IPI00005198.2	390	17	23	2001900000	19	105000000	0.000549		0.876667	0.908302	0.892485	-0.164101	0.0318994	1.049	1.04544	1.04722	0.0665617	-0.0234383	0.84426	0.881593	0.862926	-0.212691	0.0339091		0	0.1247	0.0635	0.0338	0.002	0.0263	0.7778	-0.3626	0.0041	0.0088	0.0199	2.2603	1.1765	78.7614	34.8291	0.6039	-0.7276	0.0511	0.7765
59	Q86U42-1;Q86U42;Q86U42-2	ENST00000216727	Polyadenylate-binding protein 2;Poly(A)-binding protein II;Polyadenylate-binding nuclear protein 1;Nuclear poly(A)-binding protein 1	PABPN1;PAB2;PABP2	491	IPI:IPI00005792.2	306	10	28	571990000	12	47700000	0.000249		0.739001	0.777643	0.758322	-0.399117	-0.203117	1.00639	0.997859	1.00212	0.00306029	-0.0869397	0.704245	0.889565	0.796905	-0.32752	-0.08092		0	0.1697	0.0595	0.0429	0.0021	0.0383	0.8921	-0.1647	0.0043	0.018	0.0319	1.7775	0.8298	38.5056	21.7273	0.5448	-0.8763	0.0467	0.6106
60	Q15020-1;Q15020	ENST00000228284	Squamous cell carcinoma antigen recognized by T-cells 3;Tat-interacting protein of 110 kDa	SART3;KIAA0156;TIP110	505	IPI:IPI00006025.1	963	73	67	311090000	51	6100000	3.18e-05		0.704858	0.710669	0.707763	-0.498661	-0.302661	1.06439	1.12928	1.09684	0.133351	0.0433512	0.919489	0.96936	0.944424	-0.082493	0.164107		0	0.34	0.0776	0.0499	0.002	0.0392	0.7853	-0.3487	0.0041	0.025	0.0329	1.3151	0.3952	27.724	21.0669	0.6263	-0.675	0.0472	0.7975
61	Q9UHV9	ENST00000368010	Prefoldin subunit 2	PFDN2;PFD2;HSPC231	508	IPI:IPI00006052.3	154	14	9	490740000	10	49100000	0.000256		0.843177	0.906765	0.874971	-0.192692	0.00330761	1.02131	1.05706	1.03918	0.0554515	-0.0345485	0.765334	0.86733	0.816332	-0.292772	-0.0461722		0	0.1151	0.0652	0.0436	0.0024	0.034	0.7795	-0.3593	0.0042	0.0187	0.0277	1.4805	0.5661	37.0642	25.0217	0.5796	-0.7868	0.0515	0.7436
62	Q9NYF8-1;Q9NYF8;Q9NYF8-2;Q9NYF8-3;Q9NYF8-4	ENST00000031135;ENST00000353331;ENST00000392348	Bcl-2-associated transcription factor 1	BCLAF1;BTF;KIAA0164	513	IPI:IPI00006079.1	920	92	114	608000000	36	16900000	8.81e-05		0.827058	0.758527	0.792792	-0.334985	-0.138985	1.28693	1.14687	1.2169	0.283214	0.193214	1.07628	1.09603	1.08616	0.119231	0.365831		0	0.1728	0.076	0.0396	0.0021	0.0306	0.7718	-0.3738	0.0044	0.0147	0.0242	1.6498	0.7223	47.1497	28.6405	0.9212	-0.1185	0.0693	1.1936
63	Q14692	ENST00000374518	Ribosome biogenesis protein BMS1 homolog;Ribosome assembly protein BMS1 homolog	BMS1;BMS1L;KIAA0187	517	IPI:IPI00006099.1	1282	132	72	227600000	51	4460000	2.33e-05		0.791457	0.794554	0.793006	-0.334597	-0.138597	0.919053	0.908592	0.913823	-0.130014	-0.220014	0.550019	0.622289	0.586154	-0.770648	-0.524048		0	0.0939	0.047	0.066	0.0024	0.065	0.9853	-0.0214	0.0042	0.041	0.0586	1.4297	0.5158	16.9049	11.8276	0.4732	-1.0796	0.0349	0.4802
64	Q9H0C8	ENST00000254654	Integrin-linked kinase-associated serine/threonine phosphatase 2C	ILKAP	523	IPI:IPI00006164.4	392	29	26	205560000	22	9340000	4.87e-05		1.17771	2.10525	1.64148	0.714998	0.910998	1.99242	1.31006	1.65124	0.723549	0.633549	0.842217	0.857833	0.850025	-0.234423	0.0121773		0	5.3005	1.022	0.0684	0.0014	0.0381	0.5564	-0.8459	0.0024	0.0435	0.0317	0.7295	-0.455	15.9333	21.8644	0.5415	-0.8849	0.0413	0.9733
65	O15371	ENST00000216190;ENST00000397177;ENST00000405442	Eukaryotic translation initiation factor 3 subunit D;Eukaryotic translation initiation factor 3 subunit 7;eIF-3-zeta;eIF3 p66	EIF3D;EIF3S7	528	IPI:IPI00006181.1	548	39	42	1123700000	25	44900000	0.000234		0.872496	0.8665	0.869498	-0.201745	-0.00574538	1.01073	1.02893	1.01983	0.0283284	-0.0616716	0.732172	0.774899	0.753536	-0.408253	-0.161653		0	0.1825	0.0976	0.042	0.0021	0.0336	0.8009	-0.3203	0.0038	0.017	0.0273	1.6019	0.6798	40.7706	25.3883	0.519	-0.9463	0.0503	0.648
66	Q12904	ENST00000358008;ENST00000394699;ENST00000394701	Aminoacyl tRNA synthetase complex-interacting multifunctional protein 1;Multisynthetase complex auxiliary component p43;Endothelial monocyte-activating polypeptide 2;EMAP-II;Small inducible cytokine subfamily E member 1	AIMP1;EMAP2;SCYE1	538	IPI:IPI00006252.3	312	37	11	724140000	17	42600000	0.000222		0.707245	0.805095	0.75617	-0.403217	-0.207217	1.06848	1.05849	1.06349	0.0888031	-0.00119694	0.940121	0.933965	0.937043	-0.093813	0.152787		0	0.2753	0.1207	0.0327	0.0019	0.0254	0.7773	-0.3635	0.0037	0.0078	0.0191	2.4582	1.2976	88.859	36.288	0.6012	-0.7341	0.0465	0.7734
67	Q9Y2X3	ENST00000264279	Nucleolar protein 58;Nucleolar protein 5	NOP58;NOL5;NOP5;HSPC120	545	IPI:IPI00006379.1	529	72	24	1874800000	24	78100000	0.000407		0.86646	0.875567	0.871014	-0.199232	-0.00323245	1.02908	1.08784	1.05846	0.0819698	-0.00803024	0.804564	0.844894	0.824729	-0.278008	-0.0314076		0	0.1677	0.0982	0.036	0.002	0.0272	0.7538	-0.4077	0.0037	0.0111	0.0208	1.8768	0.9083	62.4414	33.3221	0.5214	-0.9395	0.0445	0.6917
68	P38432	ENST00000240316	Coilin;p80	COIL;CLN80	552	IPI:IPI00006442.1	576	53	35	44142000	26	1700000	8.85e-06		0.80087	0.816942	0.808906	-0.305956	-0.109956	1.08876	1.11691	1.10284	0.141219	0.0512188	0.945356	0.908249	0.926803	-0.109666	0.136934		0	0.1473	0.0526	0.0453	0.0022	0.0406	0.8965	-0.1576	0.0041	0.0203	0.0342	1.685	0.7527	34.1429	20.2661	0.7245	-0.465	0.0565	0.8081
69	P46459	ENST00000398238	Vesicle-fusing ATPase;N-ethylmaleimide-sensitive fusion protein;Vesicular-fusion protein NSF	NSF	554	IPI:IPI00006451.7	744	58	35	617580000	47	13100000	6.85e-05		0.952514	0.930062	0.941288	-0.0872916	0.108708	1.08265	1.13788	1.11027	0.150908	0.0609076	1.02386	1.00582	1.01484	0.0212484	0.267848		0	0.2021	0.109	0.0303	0.0017	0.0189	0.6228	-0.6831	0.0037	0.0053	0.0125	2.3434	1.2286	130.774	55.448	0.6637	-0.5913	0.0568	1.0657
70	P05023-1;P05023;P05023-2	ENST00000295598;ENST00000339159	Sodium/potassium-transporting ATPase subunit alpha-1;Na(+)/K(+) ATPase alpha-1 subunit	ATP1A1	556	IPI:IPI00006482.1	1023	56	46	1440000000	45	32000000	0.000167		0.895295	0.874853	0.885074	-0.17613	0.0198698	1.04986	1.13134	1.0906	0.125118	0.0351181	0.738674	0.770619	0.754646	-0.406128	-0.159528		0	0.1273	0.0615	0.0566	0.0023	0.0401	0.7078	-0.4986	0.0038	0.0317	0.0337	1.0646	0.0903	21.8644	20.5668	0.4773	-1.067	0.0388	0.6744
71	P13073	ENST00000253452	Cytochrome c oxidase subunit 4 isoform 1, mitochondrial;Cytochrome c oxidase subunit IV isoform 1;Cytochrome c oxidase polypeptide IV	COX4I1;COX4	563	IPI:IPI00006579.1	169	20	8	1709200000	11	155000000	0.00081		0.818041	0.819959	0.819	-0.288065	-0.092065	0.995899	1.02102	1.00846	0.0121557	-0.0778443	0.833971	0.93648	0.885226	-0.175883	0.0707174		0	0.1573	0.0594	0.0501	0.0021	0.0416	0.8306	-0.2677	0.0035	0.0252	0.0353	1.4014	0.4869	27.504	19.6346	0.6534	-0.6139	0.0435	0.7867
72	Q9BUQ8	ENST00000308025	Probable ATP-dependent RNA helicase DDX23;DEAD box protein 23;100 kDa U5 snRNP-specific protein;U5-100kD;PRP28 homolog	DDX23	576	IPI:IPI00006725.2	820	86	100	674420000	45	15000000	7.82e-05		0.871421	0.888128	0.879775	-0.184794	0.011206	1.07745	1.09785	1.08765	0.121215	0.0312154	0.880925	0.814537	0.847731	-0.238321	0.00827856		0	0.1692	0.0826	0.0374	0.0023	0.0347	0.9283	-0.1073	0.0042	0.0125	0.0284	2.2771	1.1872	55.448	24.4049	0.6941	-0.5268	0.0525	0.7477
73	O75396		Vesicle-trafficking protein SEC22b;SEC22 vesicle-trafficking protein homolog B;SEC22 vesicle-trafficking protein-like 1;ERS24;ERS-24	SEC22B;SEC22L1	582	IPI:IPI00006865.3	215	14	13	835410000	12	69600000	0.000363		0.935386	0.961381	0.948384	-0.0764574	0.119543	1.0424	1.11011	1.07625	0.106018	0.0160184	1.03324	1.06562	1.04943	0.0696078	0.316208		0	0.1821	0.0879	0.0328	0.002	0.0218	0.6637	-0.5914	0.0038	0.0079	0.0154	1.9635	0.9734	87.7342	45.0065	0.7871	-0.3454	0.0705	1.1859
74	Q9Y383-1;Q9Y383;Q9Y383-2	ENST00000263545;ENST00000354926	Putative RNA-binding protein Luc7-like 2	LUC7L2;CGI-59;CGI-74	586	IPI:IPI00006932.4	458	35	80	894820000	20	44700000	0.000233		0.931219	0.889879	0.910549	-0.135191	0.0608088	1.18811	1.24862	1.21836	0.284945	0.194945	0.931644	0.955919	0.943782	-0.0834749	0.163125		0	0.1351	0.0834	0.0365	0.0021	0.0248	0.6786	-0.5593	0.0039	0.0115	0.0184	1.5963	0.6748	60.2696	37.6685	0.7626	-0.3909	0.0704	1.1238
75	Q9Y224	ENST00000261700	UPF0568 protein C14orf166	C14orf166;CGI-99	592	IPI:IPI00006980.1	244	19	16	650860000	16	40700000	0.000212		0.862134	0.874816	0.868475	-0.203444	-0.00744403	1.09124	1.10157	1.0964	0.132781	0.0427806	0.84332	0.89348	0.8684	-0.203568	0.0430319		0	0.1592	0.0817	0.0352	0.0018	0.0296	0.8396	-0.2523	0.0038	0.0103	0.0232	2.2614	1.1772	67.2913	29.875	0.6913	-0.5325	0.0511	0.8234
76	Q9GZR7	ENST00000330836	ATP-dependent RNA helicase DDX24;DEAD box protein 24	DDX24	593	IPI:IPI00006987.1	859	97	43	822830000	43	19100000	9.98e-05		0.807538	0.838219	0.822879	-0.281249	-0.0852485	0.940611	1.0205	0.980555	-0.0283299	-0.11833	0.830082	0.752405	0.791243	-0.337807	-0.0912069		0	0.0943	0.0422	0.0874	0.0033	0.0746	0.8543	-0.2272	0.0042	0.0624	0.0683	1.094	0.1296	11.1074	10.1479	0.633	-0.6597	0.0501	0.7409
77	P54577	ENST00000373477	Tyrosyl-tRNA synthetase, cytoplasmic;Tyrosyl--tRNA ligase	YARS	608	IPI:IPI00007074.5	528	61	15	3761100000	37	102000000	0.00053		0.931837	0.949441	0.940639	-0.0882869	0.107713	1.22288	1.23792	1.2304	0.299131	0.209131	0.945411	0.963371	0.954391	-0.0673478	0.179252		0	0.1818	0.0936	0.0379	0.0019	0.0273	0.7208	-0.4723	0.0037	0.0129	0.0209	1.6208	0.6967	53.7287	33.1627	0.8552	-0.2256	0.0713	1.1865
78	O95478	ENST00000296802	Ribosome biogenesis protein NSA2 homolog;TGF-beta-inducible nuclear protein 1;Hairy cell leukemia protein 1	TINP1;HUSSY-29	611	IPI:IPI00007089.1	260	44	19	97225000	11	8840000	4.61e-05		0.756695	0.685165	0.72093	-0.472069	-0.276069	0.832266	0.828779	0.830523	-0.267908	-0.357908	0.508299	0.44465	0.476474	-1.06953	-0.82293		0	0.2591	0.0659	0.0964	0.0033	0.1254	1.3006	0.3792	0.0055	0.0715	0.1191	1.6657	0.7362	9.69371	5.81948	0.6415	-0.6405	0.0565	0.4932
79	Q9UKV3-1;Q9UKV3;Q9UKV3-2;Q9UKV3-3	ENST00000262710;ENST00000397341	Apoptotic chromatin condensation inducer in the nucleus	ACIN1;ACINUS;KIAA0670	640	IPI:IPI00007334.1	1341	96	150	621170000	68	9130000	4.76e-05		1.07036	0.931003	1.00068	0.000979812	0.19698	0.821324	0.963288	0.892306	-0.16439	-0.25439	0.855976	0.824792	0.840384	-0.250879	-0.00427869		0	0.3795	0.2235	0.0387	0.0021	0.031	0.8015	-0.3192	0.0044	0.0138	0.0247	1.7916	0.8413	50.2246	28.0607	0.518	-0.9489	0.0423	0.6463
80	O95373	ENST00000379719	Importin-7;Ran-binding protein 7	IPO7;RANBP7	647	IPI:IPI00007402.3	1038	53	37	350810000	42	8350000	4.36e-05		0.715073	0.779809	0.747441	-0.419968	-0.223968	0.967395	0.99636	0.981877	-0.0263852	-0.116385	0.719053	0.709523	0.714288	-0.485422	-0.238822		0	0.2066	0.1177	0.0361	0.0021	0.0353	0.9776	-0.0326	0.0039	0.0112	0.0289	2.5939	1.3751	61.8839	23.9827	0.4014	-1.3167	0.0405	0.4106
81	P48047	ENST00000290299	ATP synthase subunit O, mitochondrial;Oligomycin sensitivity conferral protein	ATP5O;ATPO	653	IPI:IPI00007611.1	213	18	13	1559300000	12	130000000	0.000678		0.845293	0.909426	0.877359	-0.18876	0.00723957	1.13414	1.16067	1.1474	0.198374	0.108374	0.971947	0.970499	0.971223	-0.0421252	0.204475		0	0.1611	0.0845	0.0302	0.0017	0.0172	0.5687	-0.8142	0.0039	0.0052	0.0108	2.0705	1.0499	133.288	64.1759	0.6068	-0.7206	0.0541	1.067
82	P38606	ENST00000273398	V-type proton ATPase catalytic subunit A;Vacuolar proton pump subunit alpha;V-ATPase 69 kDa subunit;Vacuolar ATPase isoform VA68	ATP6V1A;ATP6A1;ATP6V1A1;VPP2	659	IPI:IPI00007682.2	617	35	32	1622300000	34	47700000	0.000249		0.887584	0.893887	0.890736	-0.166931	0.0290691	1.02729	1.0834	1.05534	0.0777145	-0.0122855	0.941597	0.954835	0.948216	-0.0767126	0.169887		0	0.2631	0.1149	0.0313	0.0019	0.024	0.7657	-0.3851	0.0038	0.0064	0.0176	2.766	1.4678	108.297	39.3807	0.7009	-0.5127	0.0535	0.9154
83	Q9Y570-1;Q9Y570;Q9Y570-2	ENST00000328257;ENST00000398456	Protein phosphatase methylesterase 1	PPME1;PME1;PP2593;PRO0750	661	IPI:IPI00007694.5	386	24	19	180890000	18	10000000	5.24e-05		0.822309	0.873661	0.847985	-0.237889	-0.0418892	1.1414	1.17831	1.15986	0.213946	0.123946	1.03276	0.998575	1.01567	0.0224312	0.269031		0	0.2454	0.0738	0.0388	0.0019	0.0313	0.8057	-0.3116	0.0039	0.0139	0.0249	1.7951	0.8441	49.8633	27.8353	0.7859	-0.3476	0.0578	0.9754
84	P68366	ENST00000248437	Tubulin alpha-4A chain;Tubulin alpha-1 chain;Alpha-tubulin 1;Testis-specific alpha-tubulin;Tubulin H2-alpha	TUBA4A;TUBA1	666	IPI:IPI00007750.1	448	19	21	4956600000	21	236000000	0.00123		0.93293	0.932639	0.932784	-0.100385	0.0956153	1.06317	1.1271	1.09513	0.131108	0.0411083	0.791433	0.823031	0.807232	-0.308945	-0.0623454		0	0.1651	0.0823	0.0408	0.002	0.0243	0.5953	-0.7483	0.0041	0.0159	0.018	1.1301	0.1764	43.5912	38.5056	0.4311	-1.2139	0.0403	0.7242
85	P38646	ENST00000297185	Stress-70 protein, mitochondrial;75 kDa glucose-regulated protein;GRP 75;Heat shock 70 kDa protein 9;Peptide-binding protein 74;Mortalin	HSPA9;GRP75;HSPA9B	672	IPI:IPI00007765.5	679	52	36	9053000000	38	238000000	0.00124		0.893943	0.922036	0.907989	-0.139253	0.0567473	1.23442	1.28354	1.25898	0.332253	0.242253	1.10218	1.12677	1.11447	0.156364	0.402964		0	0.1099	0.0559	0.0344	0.0018	0.0234	0.6799	-0.5565	0.0038	0.0094	0.017	1.8043	0.8515	73.734	40.7706	0.994	-0.0086	0.0761	1.462
86	P21281	ENST00000276390	V-type proton ATPase subunit B, brain isoform;Vacuolar proton pump subunit B 2;Endomembrane proton pump 58 kDa subunit;HO57	ATP6V1B2;ATP6B2;VPP3	675	IPI:IPI00007812.1	511	21	32	1049800000	25	42000000	0.000219		0.822586	0.93135	0.876968	-0.189404	0.0065961	1.15379	1.2158	1.18479	0.244636	0.154636	1.03412	1.01411	1.02411	0.034374	0.280974		0	0.1647	0.0796	0.0394	0.0023	0.0295	0.7489	-0.4172	0.0042	0.0145	0.0232	1.601	0.679	47.8	29.875	0.833	-0.2637	0.0686	1.1123
87	Q9UKF6	ENST00000238112	Cleavage and polyadenylation specificity factor subunit 3;Cleavage and polyadenylation specificity factor 73 kDa subunit;mRNA 3'-end-processing endonuclease CPSF-73	CPSF3;CPSF73	677	IPI:IPI00007818.3	684	42	28	1580300000	36	43900000	0.000229		0.80295	0.82515	0.81405	-0.296811	-0.100811	1.0434	1.05723	1.05031	0.0708218	-0.0191782	0.687559	0.727543	0.707551	-0.499094	-0.252494		0	0.1374	0.0534	0.0492	0.0021	0.0445	0.9038	-0.1459	0.004	0.0243	0.0382	1.5704	0.6511	28.5226	18.144	0.5665	-0.8197	0.0462	0.6269
88	O95347-1;O95347;O95347-2	ENST00000286398;ENST00000303219;ENST00000374787;ENST00000374793	Structural maintenance of chromosomes protein 2;Chromosome-associated protein E;XCAP-E homolog	SMC2;CAPE;SMC2L1;PRO0324	681	IPI:IPI00007927.4	1197	146	50	2092600000	66	31700000	0.000165		0.880151	0.876307	0.878229	-0.187331	0.00866947	1.05187	1.05872	1.05529	0.0776444	-0.0123556	0.730255	0.748344	0.739299	-0.43577	-0.18917		0	0.1111	0.0515	0.0462	0.0019	0.0474	1.0273	0.0389	0.0039	0.0212	0.0411	1.9366	0.9535	32.6934	16.8637	0.7099	-0.4944	0.0458	0.691
89	Q6P2Q9	ENST00000304992	Pre-mRNA-processing-splicing factor 8;Splicing factor Prp8;PRP8 homolog;220 kDa U5 snRNP-specific protein;p220	PRPF8;PRPC8	682	IPI:IPI00007928.4	2335	152	149	3417300000	127	26900000	0.00014		0.787721	0.795013	0.791367	-0.337581	-0.141581	0.870797	0.921081	0.895939	-0.158528	-0.248528	0.707395	0.757546	0.732471	-0.449157	-0.202557		0	0.124	0.0607	0.0484	0.0022	0.0355	0.732	-0.4502	0.0039	0.0235	0.0291	1.2389	0.309	29.4936	23.8179	0.2895	-1.7882	0.0287	0.3956
90	P48147	ENST00000369110	Prolyl endopeptidase;Post-proline cleaving enzyme	PREP;PEP	695	IPI:IPI00008164.2	710	47	26	717160000	47	15300000	7.96e-05		0.881114	0.874994	0.878054	-0.187619	0.00838104	1.03958	1.05832	1.04895	0.0689491	-0.0210509	0.757448	0.806911	0.782179	-0.354429	-0.107829		0	0.2274	0.1211	0.0337	0.0018	0.0215	0.637	-0.6506	0.0038	0.0087	0.0151	1.7278	0.789	79.6667	45.9007	0.3476	-1.5245	0.0361	0.5457
91	P54709	ENST00000286371	Sodium/potassium-transporting ATPase subunit beta-3;Sodium/potassium-dependent ATPase subunit beta-3	ATP1B3	696	IPI:IPI00008167.1	279	23	8	356090000	12	29700000	0.000155		0.899871	0.840653	0.870262	-0.200478	-0.00447781	1.09198	1.08653	1.08925	0.123341	0.0333408	0.740133	0.779495	0.759814	-0.396282	-0.149682		0	0.1481	0.0544	0.0602	0.0021	0.0394	0.6535	-0.6138	0.0038	0.0353	0.033	0.9354	-0.0963	19.6346	21.003	0.4692	-1.0917	0.0398	0.718
92	P56192	ENST00000262027	Methionyl-tRNA synthetase, cytoplasmic;Methionine--tRNA ligase	MARS	702	IPI:IPI00008240.2	900	46	47	1285500000	41	31400000	0.000163		0.883549	0.899054	0.891302	-0.166014	0.0299856	1.18276	1.16454	1.17365	0.231003	0.141003	0.914461	0.908608	0.911534	-0.133631	0.112969		0	0.2539	0.1507	0.0321	0.0018	0.0209	0.6497	-0.6222	0.0039	0.0072	0.0145	2.0222	1.0159	96.2639	47.8	0.6915	-0.5322	0.0638	1.0643
93	P46782	ENST00000196551	40S ribosomal protein S5;40S ribosomal protein S5, N-terminally processed	RPS5	710	IPI:IPI00008433.4	204	16	17	3356600000	10	336000000	0.00175		0.833628	0.890778	0.862203	-0.213901	-0.0179008	1.00039	1.08641	1.0434	0.0612899	-0.0287101	0.723208	0.773863	0.748535	-0.417858	-0.171258		0	0.1391	0.07	0.0383	0.0018	0.0282	0.7367	-0.4409	0.0044	0.0133	0.0218	1.6395	0.7133	52.1128	31.7936	0.4421	-1.1777	0.0422	0.6001
94	P46783;Q9NQ39	ENST00000326199;ENST00000344700;ENST00000217256	40S ribosomal protein S10;Putative 40S ribosomal protein S10-like protein	RPS10;RPS10P5;RPS10L	712	IPI:IPI00008438.1	165	13	18	1838200000	8	230000000	0.0012		0.94019	1.01295	0.97657	-0.0342039	0.161796	1.04891	1.09975	1.07433	0.103439	0.0134389	0.877349	0.894658	0.886004	-0.174615	0.0719849		0	0.1989	0.0826	0.0362	0.0018	0.0252	0.6974	-0.5199	0.004	0.0112	0.0189	1.6817	0.7499	61.8839	36.672	0.6272	-0.6731	0.0497	0.8993
95	Q01581	ENST00000325110	Hydroxymethylglutaryl-CoA synthase, cytoplasmic;3-hydroxy-3-methylglutaryl coenzyme A synthase	HMGCS1;HMGCS	717	IPI:IPI00008475.1	520	29	21	1230400000	27	45600000	0.000238		0.652137	0.634515	0.643326	-0.636378	-0.440378	0.826031	0.875218	0.850625	-0.233405	-0.323405	0.688858	0.702904	0.695881	-0.523087	-0.276487		0	0.5519	0.1094	0.0728	0.0023	0.0723	0.9939	-0.0088	0.004	0.0478	0.066	1.3796	0.4643	14.5	10.5015	0.6079	-0.718	0.0475	0.6116
96	P21399	ENST00000309951;ENST00000379923	Cytoplasmic aconitate hydratase;Citrate hydro-lyase;Iron-responsive element-binding protein 1;Iron regulatory protein 1;Ferritin repressor protein	ACO1;IREB1	719	IPI:IPI00008485.1	889	49	41	587370000	42	14000000	7.29e-05		0.775095	0.794497	0.784796	-0.34961	-0.15361	0.896246	0.976075	0.936161	-0.0951721	-0.185172	0.700711	0.714069	0.70739	-0.499422	-0.252822		0	0.1836	0.1093	0.0352	0.0019	0.0266	0.7551	-0.4052	0.0038	0.0103	0.0203	1.9684	0.977	67.2913	34.1429	0.2002	-2.3205	0.0365	0.2651
97	P11940-1;P11940;P11940-2;Q9H361	ENST00000318607;ENST00000347137;ENST00000281589	Polyadenylate-binding protein 1;Polyadenylate-binding protein 3;Testis-specific poly(A)-binding protein	PABPC1;PAB1;PABP1;PABPC2;PABPC3;PABP3;PABPL3	723	IPI:IPI00008524.1	636	41	43	4748400000	36	132000000	0.000688		0.867554	0.87305	0.870302	-0.200412	-0.00441197	0.98765	1.05802	1.02284	0.0325749	-0.0574251	0.690229	0.76317	0.7267	-0.460569	-0.213969		0	0.1429	0.0872	0.041	0.0019	0.0302	0.7358	-0.4427	0.0036	0.0161	0.0238	1.4837	0.5692	43.0497	29.1218	0.3693	-1.4371	0.0325	0.5019
98	P05388;Q8NHW5	ENST00000228306;ENST00000392514	60S acidic ribosomal protein P0;L10E;60S acidic ribosomal protein P0-like	RPLP0	727	IPI:IPI00008530.1	317	19	13	5492600000	14	392000000	0.00205		0.90124	0.877608	0.889424	-0.169056	0.0269436	1.03253	1.03883	1.03568	0.0505782	-0.0394218	0.780646	0.794344	0.787495	-0.344657	-0.0980572		0	0.1607	0.0906	0.034	0.0019	0.0218	0.6408	-0.6421	0.0036	0.009	0.0154	1.707	0.7714	77.0111	45.0065	0.3852	-1.3762	0.0368	0.6012
99	P62736;P63267	ENST00000224784;ENST00000345517;ENST00000409624	Actin, aortic smooth muscle;Alpha-actin-2;Cell growth-inhibiting gene 46 protein;Actin, gamma-enteric smooth muscle;Smooth muscle gamma-actin;Gamma-2-actin;Alpha-actin-3	ACTA2;ACTSA;ACTVS;GIG46;ACTG2;ACTA3;ACTL3;ACTSG	739	IPI:IPI00008603.1	377	19	18	15495000000	20	775000000	0.00404		1.01973	0.974702	0.997216	-0.00402202	0.191978	1.05299	1.06023	1.05661	0.0794428	-0.0105572	0.884118	0.89691	0.890514	-0.16729	0.0793101		0	0.4728	0.2094	0.0333	0.0019	0.0282	0.8467	-0.24	0.0041	0.0083	0.0218	2.6175	1.3882	83.506	31.7936	0.6795	-0.5574	0.0481	0.8025
100	O76021	ENST00000396503	Ribosomal L1 domain-containing protein 1;Cellular senescence-inhibited gene protein;Protein PBK1;CATX-11	RSL1D1;CATX11;CSIG;PBK1;L12	741	IPI:IPI00008708.5	490	78	30	970010000	22	44100000	0.00023		0.892241	0.872953	0.882597	-0.180173	0.0158266	0.910093	1.00594	0.958018	-0.0618754	-0.151875	0.665838	0.711359	0.688598	-0.538265	-0.291665		0	0.1288	0.0776	0.0381	0.0019	0.0334	0.8771	-0.1891	0.0035	0.0131	0.027	2.0618	1.0439	52.9084	25.6704	0.4088	-1.2904	0.0376	0.4661
101	P54886-1;P54886;P54886-2	ENST00000371221;ENST00000371224	Delta-1-pyrroline-5-carboxylate synthetase;Aldehyde dehydrogenase family 18 member A1;Glutamate 5-kinase;Gamma-glutamyl kinase;Gamma-glutamyl phosphate reductase;Glutamate-5-semialdehyde dehydrogenase;Glutamyl-gamma-semialdehyde dehydrogenase	ALDH18A1;GSAS;P5CS;PYCS	756	IPI:IPI00008982.1	795	38	48	711260000	45	15800000	8.24e-05		0.779332	0.783755	0.781544	-0.355602	-0.159602	0.931624	0.971977	0.9518	-0.071269	-0.161269	0.651898	0.690939	0.671418	-0.574716	-0.328116		0	0.1095	0.0446	0.049	0.0024	0.0437	0.8918	-0.1652	0.0045	0.0241	0.0374	1.5515	0.6336	28.7593	18.5321	0.4317	-1.212	0.0349	0.484
102	Q9P035	ENST00000261875	Protein tyrosine phosphatase-like protein PTPLAD1;Protein-tyrosine phosphatase-like A domain-containing protein 1;Butyrate-induced protein 1	PTPLAD1;BIND1	760	IPI:IPI00008998.3	362	21	22	314080000	16	19600000	0.000102		0.935882	0.938977	0.937429	-0.0932185	0.102781	1.11533	1.10584	1.11058	0.151318	0.061318	0.969252	0.936583	0.952918	-0.0695766	0.177023		0	0.1618	0.1067	0.0346	0.0018	0.0225	0.6506	-0.6202	0.0036	0.0097	0.0162	1.6737	0.7431	71.4536	42.784	0.662	-0.5952	0.0551	1.0175
103	P05455	ENST00000260956;ENST00000409333	Lupus La protein;Sjoegren syndrome type B antigen;La ribonucleoprotein;La autoantigen	SSB	765	IPI:IPI00009032.1	408	61	17	2138800000	22	97200000	0.000507		0.899509	0.928587	0.914048	-0.129658	0.0663417	1.11777	1.19277	1.15527	0.208229	0.118229	0.855581	0.887342	0.871462	-0.198491	0.048109		0	0.1504	0.0857	0.0321	0.0018	0.0212	0.6597	-0.6	0.0035	0.0072	0.0148	2.0716	1.0508	96.2639	46.8311	0.604	-0.7274	0.0543	0.9155
104	Q9UN86-1;Q9UN86;Q9UN86-2	ENST00000357854;ENST00000359707;ENST00000395719	Ras GTPase-activating protein-binding protein 2;G3BP-2;GAP SH3 domain-binding protein 2	G3BP2;KIAA0660	766	IPI:IPI00009057.2	482	22	42	924000000	22	42000000	0.000219		0.8148	0.824489	0.819645	-0.286929	-0.0909295	0.970671	0.940104	0.955388	-0.0658421	-0.155842	0.870997	0.831435	0.851216	-0.232403	0.0141967		0	0.1322	0.0511	0.0508	0.0022	0.0504	0.9909	-0.0132	0.0041	0.0259	0.044	1.7006	0.7661	26.7606	15.7523	0.6874	-0.5408	0.0434	0.6937
105	Q9Y450-1;Q9Y450;Q9Y450-3	ENST00000367822;ENST00000367837	HBS1-like protein;ERFS	HBS1L;HBS1;KIAA1038	767	IPI:IPI00009070.1	684	56	29	245320000	38	6460000	3.37e-05		0.748208	0.762294	0.755251	-0.404972	-0.208972	0.973908	1.07772	1.02581	0.036767	-0.053233	0.805049	0.821576	0.813313	-0.298118	-0.0515177		0	0.1479	0.0658	0.0438	0.0023	0.0399	0.9106	-0.1352	0.0035	0.0188	0.0335	1.7803	0.8321	36.867	20.6896	0.5559	-0.8471	0.0444	0.6105
106	Q9Y230	ENST00000221413	RuvB-like 2;48 kDa TATA box-binding protein-interacting protein;TIP49b;Repressing pontin 52;51 kDa erythrocyte cytosolic protein;TIP60-associated protein 54-beta;INO80 complex subunit J	RUVBL2;INO80J;TIP48;TIP49B;CGI-46	769	IPI:IPI00009104.7	463	27	33	2592100000	27	96000000	0.000501		0.862151	0.890143	0.876147	-0.190755	0.00524511	1.06003	1.08105	1.07054	0.0983409	0.00834087	0.825162	0.84862	0.836891	-0.256889	-0.0102888		0	0.1963	0.0928	0.0383	0.0019	0.0303	0.792	-0.3364	0.0043	0.0133	0.024	1.7973	0.8458	52.1128	28.8792	0.6019	-0.7324	0.0516	0.7599
107	P54920	ENST00000263354	Alpha-soluble NSF attachment protein;N-ethylmaleimide-sensitive factor attachment protein alpha	NAPA;SNAPA	779	IPI:IPI00009253.2	295	26	8	990140000	18	55000000	0.000287		0.847389	0.871204	0.859297	-0.218772	-0.0227721	1.19126	1.21019	1.20072	0.263902	0.173902	1.10464	1.04368	1.07416	0.103204	0.349804		0	0.1878	0.0727	0.0454	0.0024	0.0346	0.7613	-0.3935	0.0034	0.0205	0.0282	1.3788	0.4635	33.8098	24.578	0.8504	-0.2337	0.0586	1.1171
108	P46926	ENST00000311337	Glucosamine-6-phosphate isomerase 1;Glucosamine-6-phosphate deaminase 1;Oscillin	GNPDA1;GNPI;HLN;KIAA0060	784	IPI:IPI00009305.1	289	25	8	656080000	16	41000000	0.000214		0.818631	0.864694	0.841663	-0.248686	-0.0526861	1.03353	1.05579	1.04466	0.0630359	-0.0269641	0.853056	0.928876	0.890966	-0.166558	0.0800421		0	0.4924	0.1962	0.0287	0.0016	0.0224	0.7791	-0.3601	0.0043	0.0038	0.016	4.2568	2.0898	182.395	43.3188	0.4825	-1.0514	0.0498	0.6193
109	P38919	ENST00000269349	Eukaryotic initiation factor 4A-III;Eukaryotic translation initiation factor 4A isoform 3;ATP-dependent RNA helicase eIF4A-3;ATP-dependent RNA helicase DDX48;DEAD box protein 48;Eukaryotic initiation factor 4A-like NUK-34;Nuclear matrix protein 265	EIF4A3;DDX48;KIAA0111	789	IPI:IPI00009328.4	411	23	32	2925300000	23	127000000	0.000663		0.822545	0.893942	0.858244	-0.220541	-0.0245408	0.968581	1.01179	0.990186	-0.0142292	-0.104229	0.773132	0.80947	0.791301	-0.337702	-0.0911015		0	0.1185	0.0583	0.0414	0.0021	0.0315	0.7611	-0.3938	0.0035	0.0165	0.0252	1.5292	0.6127	42.0061	27.504	0.4442	-1.1708	0.0382	0.5836
110	P46940	ENST00000268182	Ras GTPase-activating-like protein IQGAP1;p195	IQGAP1;KIAA0051	792	IPI:IPI00009342.1	1657	134	83	3831000000	84	45600000	0.000238		0.81175	0.857357	0.834554	-0.260923	-0.0649235	1.06402	1.09515	1.07959	0.110477	0.0204775	0.876229	0.916454	0.896342	-0.157879	0.0887205		0	0.1365	0.0653	0.0347	0.0021	0.0274	0.7917	-0.337	0.0039	0.0097	0.0211	2.1715	1.1187	71.4536	32.8483	0.6317	-0.6627	0.0564	0.7979
111	Q9H9B4	ENST00000321442	Sideroflexin-1;Tricarboxylate carrier protein	SFXN1	796	IPI:IPI00009368.4	322	13	17	1688500000	17	99300000	0.000518		0.893051	0.899705	0.896378	-0.157821	0.038179	1.03096	1.01976	1.02536	0.0361301	-0.0538699	0.898465	0.936869	0.917667	-0.123957	0.122643		0	0.2126	0.1253	0.0276	0.0017	0.017	0.6144	-0.7029	0.0039	0.0027	0.0106	3.9851	1.9946	256.704	65.3868	0.5186	-0.9473	0.0556	0.8442
112	Q01780-1;Q01780;Q01780-2	ENST00000304457;ENST00000376936	Exosome component 10;Polymyositis/scleroderma autoantigen 2;Autoantigen PM/Scl 2;Polymyositis/scleroderma autoantigen 100 kDa;P100 polymyositis-scleroderma overlap syndrome-associated autoantigen	EXOSC10;PMSCL;PMSCL2	804	IPI:IPI00009464.1	885	75	49	304500000	55	5540000	2.89e-05		0.757549	0.77668	0.767115	-0.382486	-0.186486	0.883695	0.932843	0.908269	-0.138808	-0.228808	0.769618	0.776034	0.772826	-0.371784	-0.125184		0	0.1147	0.0474	0.0643	0.0025	0.0622	0.9669	-0.0486	0.0037	0.0394	0.0558	1.4182	0.504	17.5914	12.4211	0.5922	-0.7559	0.0379	0.6124
113	Q9UNX4	ENST00000349139	WD repeat-containing protein 3	WDR3	805	IPI:IPI00009471.1	943	79	45	310260000	49	6330000	3.3e-05		0.728891	0.77827	0.753581	-0.408166	-0.212166	0.834754	0.843371	0.839063	-0.25315	-0.34315	0.542484	0.566263	0.554374	-0.851069	-0.604469		0	0.1202	0.0717	0.0413	0.0022	0.0432	1.0452	0.0638	0.0038	0.0164	0.0368	2.2491	1.1694	42.2622	18.8342	0.2217	-2.1735	0.0312	0.2121
114	P48449	ENST00000356396;ENST00000397728	Lanosterol synthase;Oxidosqualene--lanosterol cyclase;2,3-epoxysqualene--lanosterol cyclase	LSS;OSC	826	IPI:IPI00009747.1	732	22	51	542870000	38	14300000	7.45e-05		0.801724	0.820753	0.811238	-0.301803	-0.105803	0.909393	0.973648	0.94152	-0.0869357	-0.176936	0.761742	0.854853	0.808298	-0.307042	-0.0604416		0	0.4737	0.1542	0.0508	0.0018	0.0286	0.5625	-0.8301	0.0036	0.0258	0.0222	0.8598	-0.2179	26.8643	31.2207	0.1852	-2.4327	0.0239	0.3293
115	Q01813	ENST00000381125	6-phosphofructokinase type C;Phosphofructokinase 1;Phosphohexokinase;Phosphofructo-1-kinase isozyme C;6-phosphofructokinase, platelet type	PFKP;PFKF	829	IPI:IPI00009790.1	784	42	48	3796500000	32	119000000	0.000619		0.908685	0.917728	0.913206	-0.130988	0.0650125	1.01908	1.04389	1.03148	0.0447206	-0.0452794	0.763579	0.797112	0.780345	-0.357815	-0.111215		0	0.2409	0.1521	0.0307	0.0019	0.0193	0.6275	-0.6723	0.0037	0.0057	0.0129	2.2477	1.1684	121.596	53.7287	0.3343	-1.5806	0.0492	0.5328
116	P13667	ENST00000286091	Protein disulfide-isomerase A4;Protein ERp-72	PDIA4;ERP70;ERP72	841	IPI:IPI00009904.1	645	65	23	2444000000	38	64300000	0.000335		0.983971	0.986253	0.985112	-0.0216407	0.174359	1.46573	1.4472	1.45647	0.542471	0.452471	1.28171	1.26426	1.27299	0.348217	0.594817		0	0.2633	0.1328	0.0323	0.002	0.0207	0.6417	-0.6399	0.004	0.0073	0.0144	1.9595	0.9705	94.9452	48.1319	1.4303	0.5163	0.1144	2.2287
117	Q9GZT3	ENST00000238688	SRA stem-loop-interacting RNA-binding protein, mitochondrial	SLIRP;C14orf156;DC23;DC50;PD04872	844	IPI:IPI00009922.3	109	6	11	750810000	8	93900000	0.000489		0.912244	0.861109	0.886677	-0.17352	0.0224798	1.08388	1.17164	1.12776	0.173457	0.0834566	0.942729	0.92954	0.936134	-0.0952126	0.151387		0	0.1268	0.0699	0.0382	0.0019	0.026	0.681	-0.5542	0.0035	0.0132	0.0196	1.4854	0.5708	52.5076	35.3622	0.6657	-0.587	0.0528	0.9776
118	P13674-1;P13674;P13674-2	ENST00000263556;ENST00000307116;ENST00000394890	Prolyl 4-hydroxylase subunit alpha-1;4-PH alpha-1;Procollagen-proline,2-oxoglutarate-4-dioxygenase subunit alpha-1	P4HA1;P4HA	845	IPI:IPI00009923.1	534	44	26	123960000	27	4590000	2.39e-05		0.857574	0.863824	0.860699	-0.216419	-0.0204194	1.43041	1.34961	1.39001	0.475099	0.385099	1.58052	1.57849	1.5795	0.65947	0.90607		0	0.8789	0.2698	0.0441	0.0031	0.0424	0.9608	-0.0577	0.0048	0.0192	0.036	1.88	0.9107	36.099	19.2528	1.7089	0.7731	0.1151	1.7786
119	Q15785	ENST00000372813	Mitochondrial import receptor subunit TOM34;Translocase of outer membrane 34 kDa subunit	TOMM34;URCC3	847	IPI:IPI00009946.4	309	30	19	299760000	18	16700000	8.68e-05		0.831057	0.787376	0.809216	-0.305403	-0.109403	1.11954	1.08278	1.10116	0.139023	0.0490228	0.971991	0.955203	0.963597	-0.0534982	0.193102		0	0.2258	0.0803	0.0373	0.0019	0.0428	1.1479	0.1991	0.0041	0.0124	0.0365	2.949	1.5602	55.8952	18.989	0.9631	-0.0542	0.0678	0.839
120	P31146	ENST00000219150	Coronin-1A;Coronin-like protein p57;Coronin-like protein A;Tryptophan aspartate-containing coat protein	CORO1A;CORO1	860	IPI:IPI00010133.3	461	22	35	8944400000	19	471000000	0.00245		0.836481	0.851527	0.844004	-0.244678	-0.0486784	0.948574	1.01626	0.982415	-0.0255948	-0.115595	0.652781	0.69096	0.671871	-0.573745	-0.327145		0	0.3102	0.191	0.0259	0.0021	0.0182	0.7007	-0.513	0.0048	0.001	0.0118	12.297	3.6202	693.1	58.7373	0.0555	-4.1712	0.0751	0.0792
121	P31150	ENST00000369741	Rab GDP dissociation inhibitor alpha;Guanosine diphosphate dissociation inhibitor 1;Oligophrenin-2;Protein XAP-4	GDI1;GDIL;OPHN2;RABGDIA;XAP4	864	IPI:IPI00010154.3	447	29	21	498640000	25	19900000	0.000104		0.88314	0.856294	0.869717	-0.201382	-0.0053822	1.20246	1.26133	1.23189	0.300876	0.210876	1.08371	1.0296	1.05665	0.079503	0.326103		0	0.4857	0.1842	0.0259	0.0016	0.0176	0.6778	-0.5611	0.0039	0.001	0.0112	11.2747	3.495	693.1	61.8839	0.805	-0.3129	0.061	1.1877
122	P31153	ENST00000306434	S-adenosylmethionine synthetase isoform type-2;Methionine adenosyltransferase 2;Methionine adenosyltransferase II	MAT2A;AMS2;MATA2	865	IPI:IPI00010157.1	395	27	20	1688400000	18	93800000	0.000489		0.769673	0.840273	0.804973	-0.312988	-0.116988	0.836821	0.8885	0.862661	-0.213135	-0.303135	0.616835	0.661615	0.639225	-0.645604	-0.399004		0	0.1325	0.0711	0.0457	0.0021	0.0363	0.7933	-0.334	0.004	0.0208	0.0299	1.4406	0.5266	33.3221	23.1806	0.2011	-2.314	0.0268	0.2535
123	P61960	ENST00000239878;ENST00000379649	Ubiquitin-fold modifier 1	UFM1;C13orf20;BM-002	873	IPI:IPI00010207.1	85	6	4	248430000	4	62100000	0.000324		0.791105	0.898273	0.844689	-0.243508	-0.0475078	1.08852	1.06515	1.07684	0.106798	0.0167983	1.07134	1.09831	1.08482	0.117462	0.364062		0	0.2139	0.0973	0.036	0.002	0.0247	0.685	-0.5459	0.0037	0.011	0.0183	1.6573	0.7289	63.0091	37.8743	0.7579	-0.3999	0.0589	1.1065
124	P15153	ENST00000249071	Ras-related C3 botulinum toxin substrate 2;p21-Rac2;Small G protein;GX	RAC2	882	IPI:IPI00010270.1	192	14	9	1439100000	8	180000000	0.000938		0.977571	0.963249	0.97041	-0.0433339	0.152666	1.19765	1.18191	1.18978	0.250693	0.160693	0.988719	0.991913	0.990316	-0.0140388	0.232561		0	0.3798	0.1941	0.0254	0.0015	0.0097	0.3813	-1.391	0.0039	0.0005	0.0033	7.4008	2.8877	1386.2	210.03	0.6242	-0.68	0.051	1.6369
125	O00116	ENST00000264167	Alkyldihydroxyacetonephosphate synthase, peroxisomal;Alkylglycerone-phosphate synthase;Aging-associated gene 5 protein	AGPS;AAG5	891	IPI:IPI00010349.1	658	39	38	381960000	35	10900000	5.69e-05		0.956821	0.850804	0.903812	-0.145905	0.0500951	1.04004	1.00674	1.02339	0.0333567	-0.0566433	0.818402	0.884568	0.851485	-0.231947	0.0146531		0	0.2148	0.1173	0.0349	0.0019	0.0233	0.6684	-0.5812	0.0037	0.01	0.017	1.7038	0.7688	69.31	40.7706	0.4553	-1.1351	0.0464	0.6812
126	O00151	ENST00000329399	PDZ and LIM domain protein 1;Elfin;LIM domain protein CLP-36;C-terminal LIM domain protein 1	PDLIM1;CLIM1;CLP36	894	IPI:IPI00010414.4	329	22	14	502360000	17	29600000	0.000154		0.804273	0.853638	0.828956	-0.270633	-0.0746333	1.12148	1.14573	1.13361	0.180922	0.0909223	0.846457	0.821102	0.83378	-0.262262	-0.0156617		0	0.2459	0.1328	0.028	0.0017	0.0261	0.9318	-0.1019	0.004	0.0031	0.0198	6.4306	2.685	223.581	35.0051	0.6727	-0.572	0.0576	0.7219
127	P13796	ENST00000323076;ENST00000398576	Plastin-2;L-plastin;Lymphocyte cytosolic protein 1;LC64P	LCP1;PLS2	903	IPI:IPI00010471.5	627	44	29	43823000000	37	1180000000	0.00618		0.919739	0.934364	0.927051	-0.109279	0.0867213	1.16072	1.21457	1.18765	0.248104	0.158104	1.05491	1.05766	1.05628	0.0789981	0.325598		0	0.1669	0.0803	0.031	0.0018	0.0206	0.6639	-0.591	0.0045	0.0061	0.0142	2.3462	1.2303	113.623	48.8099	0.8582	-0.2206	0.069	1.2927
128	Q9NRZ9-1;Q9NRZ9;Q9NRZ9-2;Q9NRZ9-3;Q9NRZ9-4;Q9NRZ9-5;Q9NRZ9-6	ENST00000348459;ENST00000371332;ENST00000394036;ENST00000394044;ENST00000394045	Lymphoid-specific helicase;SWI/SNF2-related matrix-associated actin-dependent regulator of chromatin subfamily A member 6;Proliferation-associated SNF2-like protein	HELLS;PASG;SMARCA6;Nbla10143	907	IPI:IPI00010590.2	838	74	55	199770000	41	4870000	2.54e-05		0.920463	0.842005	0.881234	-0.182404	0.0135964	0.843234	0.916039	0.879636	-0.185021	-0.275021	0.395261	0.472141	0.433701	-1.20523	-0.958627		0	0.2467	0.0644	0.0718	0.0025	0.0696	0.9685	-0.0461	0.004	0.0469	0.0632	1.3484	0.4312	14.7783	10.9668	0.3799	-1.3965	0.0349	0.3922
129	P48643	ENST00000280326	T-complex protein 1 subunit epsilon;CCT-epsilon	CCT5;CCTE;KIAA0098	913	IPI:IPI00010720.1	541	43	25	9132700000	34	269000000	0.0014		0.902317	0.906227	0.904272	-0.145172	0.0508284	1.14454	1.17768	1.16111	0.215504	0.125504	0.996112	1.00331	0.999713	-0.000414135	0.246186		0	0.1455	0.0679	0.0314	0.0018	0.0216	0.6869	-0.5418	0.004	0.0064	0.0152	2.3641	1.2413	108.297	45.5987	0.792	-0.3365	0.0622	1.1529
130	P23246-1;P23246;P23246-2	ENST00000357214	Splicing factor, proline- and glutamine-rich;Polypyrimidine tract-binding protein-associated-splicing factor;DNA-binding p52/p100 complex, 100 kDa subunit;100 kDa DNA-pairing protein	SFPQ;PSF	914	IPI:IPI00010740.1	707	33	60	8637900000	30	288000000	0.0015		0.830237	0.865529	0.847883	-0.238063	-0.0420627	1.01067	1.03861	1.02464	0.0351165	-0.0548835	0.766063	0.844714	0.805389	-0.312243	-0.0656428		0	0.2001	0.072	0.0489	0.002	0.0372	0.7607	-0.3946	0.0038	0.0239	0.0308	1.2887	0.3659	29	22.5032	0.5391	-0.8915	0.0391	0.7086
131	P07237	ENST00000331483	Protein disulfide-isomerase;Prolyl 4-hydroxylase subunit beta;Cellular thyroid hormone-binding protein;p55	P4HB;ERBA2L;PDI;PDIA1;PO4DB	918	IPI:IPI00010796.1	508	47	16	4287700000	35	123000000	0.000639		0.850634	0.808333	0.829484	-0.269715	-0.0737146	1.16101	1.2191	1.19006	0.251032	0.161032	0.951717	0.964208	0.957963	-0.0619585	0.184641		0	0.1573	0.0851	0.0325	0.0017	0.0264	0.8116	-0.3012	0.0039	0.0076	0.02	2.648	1.4049	91.1974	34.655	0.8612	-0.2156	0.0646	1.0612
132	P67870	ENST00000375865;ENST00000375866;ENST00000375882;ENST00000375885;ENST00000383241;ENST00000383244;ENST00000383427;ENST00000383433;ENST00000400070;ENST00000400076;ENST00000400110;ENST00000400116	Casein kinase II subunit beta;Phosvitin;G5a	CSNK2B;CK2N;G5A	925	IPI:IPI00010865.1	215	9	10	1342600000	10	134000000	0.0007		0.752346	0.757756	0.755051	-0.405355	-0.209355	1.1069	1.06678	1.08684	0.120134	0.0301341	0.833632	0.883651	0.858641	-0.219872	0.0267276		0	0.1868	0.0653	0.0399	0.0019	0.0324	0.813	-0.2986	0.0038	0.0149	0.026	1.7479	0.8056	46.5168	26.6577	0.5812	-0.7829	0.0459	0.7149
133	O00299	ENST00000211475;ENST00000375779;ENST00000375780;ENST00000375784;ENST00000383218;ENST00000383404;ENST00000383405;ENST00000395892;ENST00000400021;ENST00000400022;ENST00000400052;ENST00000400058	Chloride intracellular channel protein 1;Nuclear chloride ion channel 27;Chloride channel ABP;Regulatory nuclear chloride ion channel protein	CLIC1;NCC27	929	IPI:IPI00010896.3	241	18	9	2085400000	15	139000000	0.000725		0.843146	0.865253	0.854199	-0.227355	-0.0313554	0.990586	1.07002	1.0303	0.0430658	-0.0469342	0.748606	0.791332	0.769969	-0.377128	-0.130528		0	0.0893	0.0496	0.0476	0.0025	0.0398	0.8363	-0.2579	0.004	0.0227	0.0335	1.4757	0.5614	30.533	20.6896	0.551	-0.8599	0.0444	0.6589
134	P48735	ENST00000330062	Isocitrate dehydrogenase [NADP], mitochondrial;Oxalosuccinate decarboxylase;NADP(+)-specific ICDH;IDP;ICD-M	IDH2	937	IPI:IPI00011107.2	452	36	25	1342300000	24	55900000	0.000292		0.97821	0.882415	0.930313	-0.104212	0.0917877	1.26546	1.1297	1.19758	0.260126	0.170126	0.906388	0.963116	0.934752	-0.0973447	0.149255		0	0.2711	0.1427	0.0314	0.0019	0.0182	0.5795	-0.7872	0.0041	0.0065	0.0119	1.8296	0.8715	106.631	58.2437	0.6418	-0.6398	0.0557	1.1076
135	P62191	ENST00000261303	26S protease regulatory subunit 4;P26s4;Proteasome 26S subunit ATPase 1	PSMC1	940	IPI:IPI00011126.6	440	45	22	3644100000	25	146000000	0.00076		0.836894	0.840281	0.838587	-0.253967	-0.0579672	0.994458	1.03369	1.01407	0.0201634	-0.0698366	0.84155	0.906654	0.874102	-0.194126	0.0524736		0	0.1026	0.0471	0.0454	0.0023	0.0367	0.8086	-0.3066	0.0036	0.0205	0.0304	1.4837	0.5692	33.8098	22.7993	0.582	-0.7809	0.0474	0.7198
136	O43175	ENST00000369409	D-3-phosphoglycerate dehydrogenase	PHGDH;PGDH3	942	IPI:IPI00011200.5	533	26	22	7620700000	25	305000000	0.00159		0.945174	0.96559	0.955382	-0.0658505	0.130149	1.24862	1.2584	1.25351	0.32597	0.23597	1.02116	1.00948	1.01532	0.0219401	0.26854		0	0.2264	0.1142	0.0284	0.0016	0.0158	0.556	-0.8469	0.0039	0.0035	0.0094	2.7319	1.4499	198.029	73.734	0.8837	-0.1784	0.0716	1.5894
137	P23368	ENST00000321341	NAD-dependent malic enzyme, mitochondrial;Malic enzyme 2	ME2	943	IPI:IPI00011201.1	584	34	34	1782700000	31	57500000	0.0003		0.89162	0.931282	0.911451	-0.133763	0.0622374	1.2217	1.21818	1.21994	0.28681	0.19681	1.04159	1.10163	1.07161	0.0997759	0.346376		NaN	NaN	NaN	NaN	NaN	NaN	NaN	NaN	NaN	NaN	NaN	NaN	NaN	#VALUE!	#VALUE!	NaN	NaN	NaN	NaN
138	P07339	ENST00000236671;ENST00000407742	Cathepsin D;Cathepsin D light chain;Cathepsin D heavy chain	CTSD;CPSD	945	IPI:IPI00011229.1	412	23	12	777200000	19	40900000	0.000213		0.863421	0.845466	0.854444	-0.226943	-0.0309426	1.16196	1.15638	1.15917	0.213088	0.123088	1.08615	1.09165	1.0889	0.122874	0.369474		0	0.2257	0.0936	0.0439	0.0019	0.033	0.7525	-0.4103	0.0038	0.0189	0.0267	1.4085	0.4941	36.672	25.9588	0.8921	-0.1647	0.0654	1.1856
139	P23396	ENST00000278572;ENST00000405680	40S ribosomal protein S3	RPS3;OK/SW-cl.26	948	IPI:IPI00011253.3	243	20	18	7320800000	19	385000000	0.00201		0.864112	0.869686	0.866899	-0.206064	-0.0100645	0.979672	1.03301	1.00634	0.0091203	-0.0808797	0.739892	0.804867	0.77238	-0.372618	-0.126018		0	0.1521	0.096	0.0367	0.0019	0.0281	0.7657	-0.3851	0.0038	0.0117	0.0217	1.8547	0.8912	59.2393	31.9401	0.4742	-1.0764	0.0444	0.6193
140	Q9UKM9-1;Q9UKM9;Q9UKM9-2	ENST00000246194;ENST00000375114	RNA-binding protein Raly;hnRNP associated with lethal yellow homolog;Autoantigen p542;Heterogeneous nuclear ribonucleoprotein C-like 2	RALY;HNRPCL2;P542	949	IPI:IPI00011268.2	307	22	21	1594900000	18	88600000	0.000462		0.918561	0.921	0.919781	-0.120638	0.0753616	1.1274	1.14501	1.1362	0.184223	0.0942231	0.93154	0.93406	0.9328	-0.10036	0.14624		0	0.1403	0.0743	0.0382	0.0017	0.0272	0.7117	-0.4907	0.0037	0.0132	0.0208	1.5739	0.6543	52.5076	33.3221	0.7044	-0.5056	0.0595	0.9898
141	O14979-1;O14979;O14979-2;O14979-3	ENST00000295470;ENST00000349655	Heterogeneous nuclear ribonucleoprotein D-like;JKT41-binding protein;AU-rich element RNA-binding factor;Protein laAUF1	HNRPDL;JKTBP	950	IPI:IPI00011274.3	420	28	33	906890000	20	45300000	0.000236		0.792019	0.885624	0.838822	-0.253564	-0.0575636	1.00633	1.04256	1.02445	0.0348431	-0.0551569	0.687384	0.725611	0.706497	-0.501244	-0.254644		0	0.1505	0.0686	0.0492	0.002	0.0403	0.8184	-0.2891	0.0037	0.0243	0.0339	1.3977	0.483	28.5226	20.4454	0.4408	-1.1817	0.0355	0.5387
142	P07384	ENST00000279247	Calpain-1 catalytic subunit;Calpain-1 large subunit;Calcium-activated neutral proteinase 1;Calpain mu-type;muCANP;Micromolar-calpain;Cell proliferation-inducing gene 30 protein	CAPN1;CANPL1;PIG30	953	IPI:IPI00011285.1	714	37	52	415640000	38	10900000	5.7e-05		0.97348	0.87388	0.92368	-0.114536	0.0814644	1.03645	1.03693	1.03669	0.0519854	-0.0380146	0.792205	0.883694	0.83795	-0.255064	-0.00846435		0	0.4508	0.2167	0.0333	0.0016	0.0172	0.5173	-0.9508	0.0037	0.0083	0.0109	1.3065	0.3857	83.506	63.5872	0.3337	-1.5834	0.043	0.645
143	P13995	ENST00000394053	Bifunctional methylenetetrahydrofolate dehydrogenase/cyclohydrolase, mitochondrial;NAD-dependent methylenetetrahydrofolate dehydrogenase;Methenyltetrahydrofolate cyclohydrolase	MTHFD2;NMDMC	955	IPI:IPI00011307.4	350	22	19	451440000	23	19600000	0.000102		1.03244	1.02711	1.02978	0.0423293	0.238329	1.16488	1.09757	1.13123	0.177887	0.0878873	0.873091	0.937067	0.905079	-0.143885	0.102715		0	0.3034	0.0904	0.0516	0.002	0.0414	0.8034	-0.3159	0.0041	0.0266	0.0351	1.3175	0.3978	26.0564	19.7464	0.9181	-0.1233	0.0775	1.1428
144	Q13011	ENST00000221418	Delta(3,5)-Delta(2,4)-dienoyl-CoA isomerase, mitochondrial	ECH1	957	IPI:IPI00011416.2	328	17	21	1084600000	18	60300000	0.000314		0.894649	0.905576	0.900112	-0.151823	0.0441771	1.10745	1.19259	1.15002	0.201661	0.111661	0.901635	0.944661	0.923148	-0.115366	0.131234		0	0.2078	0.148	0.0276	0.0015	0.0129	0.468	-1.0954	0.0042	0.0027	0.0066	2.4762	1.3082	256.704	105.015	0.5151	-0.9571	0.0499	1.1007
145	Q9BXW7-1;Q9BXW7;Q9BXW7-2	ENST00000155674;ENST00000336737	Cat eye syndrome critical region protein 5	CECR5	962	IPI:IPI00011511.1	423	12	30	483130000	22	22000000	0.000115		0.873771	0.867607	0.870689	-0.199771	-0.00377127	0.975523	0.965293	0.970408	-0.0433362	-0.133336	0.792627	0.830389	0.811508	-0.301322	-0.0547221		0	0.1571	0.09	0.0329	0.0019	0.0222	0.6749	-0.5673	0.0036	0.0079	0.0158	1.996	0.9971	87.7342	43.8671	0.3685	-1.4403	0.0402	0.546
146	O43242	ENST00000264639	26S proteasome non-ATPase regulatory subunit 3;Proteasome subunit p58	PSMD3	969	IPI:IPI00011603.2	534	35	41	2425900000	34	71400000	0.000372		0.857648	0.863324	0.860486	-0.216776	-0.0207764	1.08322	1.10035	1.09179	0.126692	0.0366921	0.953923	1.03842	0.99617	-0.00553582	0.241064		0	0.1331	0.0655	0.0392	0.0021	0.0297	0.7575	-0.4007	0.0041	0.0143	0.0233	1.6373	0.7113	48.4685	29.7468	0.7621	-0.392	0.0587	1.0061
147	O43264	ENST00000200135	Centromere/kinetochore protein zw10 homolog	ZW10	973	IPI:IPI00011631.6	779	58	33	229050000	41	5590000	2.91e-05		0.898731	0.924385	0.911558	-0.133594	0.0624062	1.12238	1.18867	1.15552	0.208546	0.118546	0.795409	0.781791	0.7886	-0.342635	-0.0960351		0	0.141	0.0579	0.0445	0.0019	0.0378	0.8491	-0.236	0.0042	0.0195	0.0314	1.609	0.6862	35.5436	22.0732	0.6751	-0.5667	0.0482	0.7952
148	P15498	ENST00000304076	Proto-oncogene vav	VAV1;VAV	979	IPI:IPI00011696.1	845	57	60	622820000	45	13800000	7.22e-05		0.842722	0.883981	0.863351	-0.211981	-0.0159805	1.02668	1.10914	1.06791	0.0947887	0.0047887	0.736612	0.799068	0.76784	-0.381122	-0.134522		0	0.2131	0.0914	0.0344	0.0018	0.0302	0.8787	-0.1865	0.0037	0.0094	0.0239	2.5289	1.3385	73.734	29	0.5369	-0.8973	0.046	0.611
149	Q13155	ENST00000223029	Aminoacyl tRNA synthetase complex-interacting multifunctional protein 2;Multisynthetase complex auxiliary component p38;Protein JTV-1	AIMP2;JTV1;PRO0992	989	IPI:IPI00011916.1	320	20	12	459940000	17	27100000	0.000141		0.865819	0.906034	0.885927	-0.174741	0.0212593	1.06501	1.11449	1.08975	0.123996	0.0339958	0.85394	0.907169	0.880555	-0.183515	0.0630847		0	0.1527	0.084	0.0326	0.0017	0.0233	0.7163	-0.4813	0.004	0.0076	0.017	2.2237	1.1529	91.1974	40.7706	0.5681	-0.8159	0.0498	0.793
150	Q13162	ENST00000379341	Peroxiredoxin-4;Prx-IV;Thioredoxin peroxidase AO372;Thioredoxin-dependent peroxide reductase A0372;Antioxidant enzyme AOE372	PRDX4	992	IPI:IPI00011937.1	271	13	17	443050000	16	27700000	0.000144		0.824636	0.929262	0.876949	-0.189435	0.00656472	1.1362	1.11097	1.12358	0.168107	0.0781066	0.806426	0.906481	0.856453	-0.223554	0.0230462		0	0.1848	0.0808	0.0352	0.0018	0.0233	0.6614	-0.5963	0.0045	0.0102	0.0169	1.6528	0.7249	67.951	41.0118	0.5012	-0.9965	0.0412	0.7578
151	P23526	ENST00000217426	Adenosylhomocysteinase;S-adenosyl-L-homocysteine hydrolase	AHCY;SAHH	997	IPI:IPI00012007.6	432	29	17	4670300000	20	234000000	0.00122		0.893748	0.880711	0.887229	-0.172621	0.0233788	1.06611	1.09526	1.08068	0.111945	0.0219446	0.773364	0.817562	0.795463	-0.330133	-0.0835328		0	0.2619	0.1328	0.0359	0.0018	0.0216	0.602	-0.7321	0.0038	0.011	0.0153	1.3926	0.4777	63.0091	45.3007	0.3952	-1.3393	0.0454	0.6565
152	Q13200	ENST00000310118	26S proteasome non-ATPase regulatory subunit 2;26S proteasome regulatory subunit RPN1;26S proteasome regulatory subunit S2;26S proteasome subunit p97;Tumor necrosis factor type 1 receptor-associated protein 2;55.11 protein	PSMD2;TRAP2	1015	IPI:IPI00012268.3	908	51	42	3141500000	50	62800000	0.000328		0.809148	0.857806	0.833477	-0.262786	-0.0667857	0.962043	1.0173	0.989672	-0.0149777	-0.104978	0.790549	0.837196	0.813873	-0.297125	-0.0505252		0	0.104	0.0536	0.0455	0.0023	0.0372	0.817	-0.2916	0.0044	0.0206	0.0308	1.4987	0.5837	33.6456	22.5032	0.5186	-0.9472	0.0423	0.6348
153	Q13242	ENST00000229390	Splicing factor, arginine/serine-rich 9;Pre-mRNA-splicing factor SRp30C	SFRS9;SRP30C	1018	IPI:IPI00012340.1	221	8	30	879810000	15	58700000	0.000306		0.889783	0.935404	0.912593	-0.131956	0.0640436	1.1945	1.27015	1.23232	0.301382	0.211382	1.0474	1.08042	1.06391	0.0893757	0.335976		0	0.0968	0.0388	0.0539	0.0026	0.036	0.6674	-0.5835	0.0037	0.029	0.0296	1.0228	0.0325	23.9	23.4155	0.8018	-0.3187	0.0663	1.2015
154	Q13247-1;Q13247;Q13247-3	ENST00000244020;ENST00000328748	Splicing factor, arginine/serine-rich 6;Pre-mRNA-splicing factor SRP55	SFRS6;SRP55	1020	IPI:IPI00012345.2	344	26	69	2799400000	15	187000000	0.000973		0.902316	0.92323	0.912773	-0.131671	0.0643286	1.14561	1.12791	1.13676	0.184927	0.094927	0.867766	0.884981	0.876374	-0.190382	0.0562181		0	0.283	0.1025	0.0423	0.002	0.0285	0.6732	-0.571	0.0038	0.0174	0.0221	1.2737	0.349	39.8333	31.362	0.6401	-0.6436	0.0559	0.9509
155	Q13283	ENST00000356245;ENST00000394123	Ras GTPase-activating protein-binding protein 1;G3BP-1;ATP-dependent DNA helicase VIII;HDH-VIII;GAP SH3 domain-binding protein 1	G3BP1;G3BP	1031	IPI:IPI00012442.1	466	19	37	1872300000	22	85100000	0.000444		0.835515	0.868061	0.851788	-0.231433	-0.0354331	0.951164	1.01131	0.981236	-0.0273278	-0.117328	0.725639	0.732308	0.728974	-0.456061	-0.209461		0	0.0884	0.0429	0.0481	0.0021	0.0408	0.8482	-0.2376	0.0041	0.0232	0.0345	1.4869	0.5723	29.875	20.0899	0.4725	-1.0817	0.0302	0.557
156	P23634-1;P23634;P23634-8;P23634-6;P23634-7;P23634-2;P23634-3;P23634-4;P23634-5	ENST00000357681;ENST00000367218;ENST00000367219;ENST00000391954	Plasma membrane calcium-transporting ATPase 4;Plasma membrane calcium ATPase isoform 4;Plasma membrane calcium pump isoform 4;Matrix-remodeling-associated protein 1	ATP2B4;ATP2B2;MXRA1	1035	IPI:IPI00012490.1	1241	85	57	314950000	58	5430000	2.83e-05		0.839031	0.842648	0.84084	-0.250097	-0.0540973	1.06583	1.15719	1.11151	0.152522	0.0625219	0.95926	0.993814	0.976537	-0.0342533	0.212347		0	0.2103	0.0865	0.0401	0.0022	0.0268	0.6679	-0.5824	0.0045	0.0151	0.0204	1.3489	0.4318	45.9007	33.9755	0.5997	-0.7377	0.0422	0.898
157	P60866	ENST00000009589	40S ribosomal protein S20	RPS20	1036	IPI:IPI00012493.1	119	13	10	3412000000	5	682000000	0.00356		0.811805	0.870276	0.84104	-0.249753	-0.0537531	1.03539	1.05923	1.04731	0.0666931	-0.0233069	0.777516	0.804961	0.791238	-0.337816	-0.0912157		0	0.1657	0.0787	0.0358	0.002	0.026	0.7274	-0.4591	0.0045	0.0108	0.0197	1.8162	0.861	64.1759	35.1827	0.4858	-1.0417	0.0542	0.6678
158	P31689	ENST00000330899	DnaJ homolog subfamily A member 1;Heat shock 40 kDa protein 4;DnaJ protein homolog 2;HDJ-2;HSJ-2;HSDJ	DNAJA1;DNAJ2;HDJ2;HSJ2;HSPF4	1041	IPI:IPI00012535.1	397	36	25	2602300000	21	124000000	0.000646		1.08338	0.992374	1.03788	0.0536381	0.249638	1.68668	1.70584	1.69626	0.762354	0.672354	1.68021	1.64037	1.66029	0.731437	0.978037		0	0.2201	0.1061	0.0645	0.0033	0.0666	1.0324	0.0461	0.0036	0.0395	0.0602	1.5236	0.6075	17.5468	11.5133	2.0865	1.0611	0.126	2.0209
159	Q13310-1;Q13310;Q13310-2	ENST00000372856;ENST00000372857;ENST00000372858	Polyadenylate-binding protein 4;Inducible poly(A)-binding protein;Activated-platelet protein 1	PABPC4;APP1;PABP4	1047	IPI:IPI00012726.4	644	47	38	1106200000	32	34600000	0.00018		0.821892	0.857131	0.839512	-0.252378	-0.0563777	1.06668	1.1073	1.08699	0.120339	0.0303394	0.835624	0.827925	0.831775	-0.265735	-0.0191351		0	0.1763	0.0909	0.0353	0.002	0.0237	0.6705	-0.5767	0.0038	0.0103	0.0173	1.6746	0.7438	67.2913	40.0636	0.4751	-1.0738	0.0497	0.7085
160	P62851	ENST00000236900	40S ribosomal protein S25	RPS25	1049	IPI:IPI00012750.3	125	27	6	3086800000	5	617000000	0.00322		0.861555	0.870436	0.865995	-0.207569	-0.0115687	0.956065	0.992596	0.974331	-0.0375168	-0.127517	0.710945	0.778613	0.744779	-0.425116	-0.178516		0	0.1512	0.0825	0.0409	0.0022	0.0317	0.7745	-0.3687	0.004	0.0159	0.0253	1.5888	0.6679	43.5912	27.3953	0.4345	-1.2024	0.0365	0.5611
161	P62917	ENST00000262584;ENST00000394920	60S ribosomal protein L8	RPL8	1051	IPI:IPI00012772.8	257	26	28	1528700000	10	153000000	0.000797		0.833847	0.795753	0.8148	-0.295482	-0.0994819	1.05847	1.07377	1.06612	0.0923691	0.00236909	0.775773	0.780119	0.777946	-0.362258	-0.115658		0	0.3255	0.1337	0.0383	0.002	0.0265	0.6927	-0.5298	0.0039	0.0134	0.0202	1.5099	0.5944	51.7239	34.3119	0.4145	-1.2705	0.0415	0.5984
162	Q13347	ENST00000373586	Eukaryotic translation initiation factor 3 subunit I;Eukaryotic translation initiation factor 3 subunit 2;eIF-3-beta;eIF3 p36;TGF-beta receptor-interacting protein 1	EIF3I;EIF3S2;TRIP1	1054	IPI:IPI00012795.3	325	17	14	867900000	20	43400000	0.000226		0.845337	0.920172	0.882755	-0.179916	0.0160843	1.0386	1.08458	1.06159	0.0862244	-0.00377563	0.865019	0.867075	0.866047	-0.207483	0.0391167		0	0.1143	0.0566	0.041	0.0021	0.0414	1.0107	0.0153	0.0038	0.016	0.0351	2.1864	1.1285	43.3188	19.7464	0.8148	-0.2955	0.0545	0.8062
163	Q13363	ENST00000290921	C-terminal-binding protein 1	CTBP1;CTBP	1059	IPI:IPI00012835.1	440	14	28	416670000	21	19800000	0.000103		0.554294	0.847275	0.700784	-0.512957	-0.316957	1.17555	1.17567	1.17561	0.233412	0.143412	0.899779	0.938593	0.919186	-0.121572	0.125028		0	0.6216	0.1441	0.0361	0.0021	0.0274	0.759	-0.3978	0.004	0.0111	0.021	1.8923	0.9201	62.4414	33.0048	0.573	-0.8034	0.051	0.7549
164	P33176	ENST00000302418;ENST00000403329	Kinesin-1 heavy chain;Ubiquitous kinesin heavy chain;Conventional kinesin heavy chain	KIF5B;KNS;KNS1	1060	IPI:IPI00012837.1	963	98	53	675130000	60	11300000	5.87e-05		0.946334	0.93592	0.941127	-0.0875386	0.108461	1.0497	1.05218	1.05094	0.0716812	-0.0183188	0.805138	0.880348	0.842743	-0.246835	-0.000235029		0	0.2076	0.1536	0.0362	0.0018	0.0263	0.7281	-0.4577	0.0037	0.0112	0.02	1.7815	0.8331	61.8839	34.655	0.5406	-0.8874	0.0494	0.7424
165	P23786	ENST00000371486	Carnitine O-palmitoyltransferase 2, mitochondrial;Carnitine palmitoyltransferase II	CPT2;CPT1	1068	IPI:IPI00012912.1	658	38	36	323320000	36	8980000	4.68e-05		0.944863	0.961368	0.953115	-0.0692773	0.126723	1.08741	1.08075	1.08408	0.11647	0.0264704	0.981975	1.04521	1.01359	0.0194809	0.266081		0	0.9002	0.1574	0.0515	0.0016	0.034	0.6594	-0.6007	0.0036	0.0266	0.0276	1.0392	0.0555	26.0564	25.1123	0.6148	-0.7017	0.0499	0.9324
166	Q16630-2;Q16630;Q16630-1;Q16630-3	ENST00000266679;ENST00000351671	Cleavage and polyadenylation specificity factor subunit 6;Cleavage and polyadenylation specificity factor 68 kDa subunit;Pre-mRNA cleavage factor Im 68 kDa subunit;Protein HPBRII-4/7	CPSF6;CFIM68	1074	IPI:IPI00030654.1	588	19	52	779440000	22	35400000	0.000185		0.853281	0.891735	0.872508	-0.19676	-0.000759598	0.979765	1.06408	1.02192	0.0312824	-0.0587176	0.773533	0.821289	0.797411	-0.326604	-0.0800043		0	0.1135	0.0611	0.0391	0.0019	0.0322	0.8251	-0.2774	0.0038	0.0141	0.0259	1.8324	0.8737	49.156	26.7606	0.5562	-0.8462	0.0439	0.6742
167	P60228	ENST00000220849	Eukaryotic translation initiation factor 3 subunit E;Eukaryotic translation initiation factor 3 subunit 6;eIF-3 p48;Viral integration site protein INT-6 homolog	EIF3E;EIF3S6;INT6	1080	IPI:IPI00013068.1	445	26	26	1928200000	28	68900000	0.000359		0.871143	0.858789	0.864966	-0.209285	-0.0132852	1.00084	1.07367	1.03726	0.0527765	-0.0372235	0.780945	0.822434	0.801689	-0.318885	-0.0722846		0	0.1067	0.0487	0.0461	0.002	0.0383	0.8299	-0.269	0.0038	0.0212	0.0319	1.5076	0.5923	32.6934	21.7273	0.5869	-0.7688	0.0431	0.7072
168	Q9BUJ2-1;Q9BUJ2;Q9BUJ2-2;Q9BUJ2-4;Q9BUJ2-3	ENST00000263367;ENST00000352456;ENST00000378215;ENST00000392006	Heterogeneous nuclear ribonucleoprotein U-like protein 1;Adenovirus early region 1B-associated protein 5;E1B-55 kDa-associated protein 5	HNRNPUL1;E1BAP5;HNRPUL1	1081	IPI:IPI00013070.2	856	36	66	911460000	36	25300000	0.000132		0.844875	0.849373	0.847124	-0.239355	-0.0433549	1.04984	1.07524	1.06254	0.0875203	-0.00247968	0.798526	0.854792	0.826659	-0.274636	-0.0280364		0	0.1252	0.0734	0.0359	0.0019	0.0261	0.7265	-0.461	0.0043	0.011	0.0197	1.8013	0.849	63.0091	35.1827	0.4865	-1.0396	0.0472	0.6696
169	Q96PK6-1;Q96PK6	ENST00000310137	RNA-binding protein 14;RNA-binding motif protein 14;RRM-containing coactivator activator/modulator;Synaptotagmin-interacting protein;Paraspeckle protein 2	RBM14;SIP	1089	IPI:IPI00013174.2	669	19	41	2249000000	23	97800000	0.00051		0.892397	0.895029	0.893713	-0.162116	0.0338837	0.931125	1.0102	0.970663	-0.042958	-0.132958	0.76075	0.854633	0.807691	-0.308124	-0.0615242		0	0.1966	0.0916	0.0413	0.0019	0.0274	0.6646	-0.5895	0.0036	0.0163	0.0211	1.2902	0.3676	42.5215	32.8483	0.3497	-1.5156	0.0339	0.5263
170	P41240	ENST00000220003	Tyrosine-protein kinase CSK;C-SRC kinase;Protein-tyrosine kinase CYL	CSK	1096	IPI:IPI00013212.1	450	35	21	755880000	29	26100000	0.000136		0.869795	0.815826	0.842811	-0.24672	-0.0507198	0.898338	0.896037	0.897188	-0.156518	-0.246518	0.600392	0.658634	0.629513	-0.667692	-0.421092		0	0.2229	0.1214	0.0346	0.0019	0.0329	0.9507	-0.073	0.0043	0.0097	0.0266	2.7468	1.4577	71.4536	26.0564	0.3228	-1.6312	0.0348	0.3396
171	P62269	ENST00000211372;ENST00000374631;ENST00000383076	40S ribosomal protein S18;Ke-3	RPS18;D6S218E	1111	IPI:IPI00013296.3	152	16	20	5049600000	9	561000000	0.00293		0.891227	0.914466	0.902846	-0.147447	0.0485525	1.0178	1.09998	1.05889	0.082557	-0.00744299	0.759033	0.804473	0.781753	-0.355216	-0.108616		0	0.1434	0.0771	0.0376	0.0018	0.0259	0.6875	-0.5405	0.0038	0.0127	0.0195	1.5383	0.6213	54.5748	35.5436	0.4367	-1.1953	0.0406	0.6352
172	P07814	ENST00000366923	Bifunctional aminoacyl-tRNA synthetase;Proliferation-inducing gene 32 protein;Glutamyl-tRNA synthetase;Glutamate--tRNA ligase;Prolyl-tRNA synthetase;Proline--tRNA ligase	EPRS;GLNS;PARS;QARS;QPRS;PIG32	1119	IPI:IPI00013452.10	1512	148	59	4584500000	82	55900000	0.000292		0.902088	0.915769	0.908928	-0.137761	0.0582387	1.11986	1.16155	1.14071	0.189928	0.0999277	0.850785	0.906438	0.878612	-0.186702	0.0598979		0	0.1516	0.0908	0.0346	0.0019	0.0211	0.61	-0.7132	0.0043	0.0097	0.0148	1.5284	0.612	71.4536	46.8311	0.5624	-0.8304	0.0563	0.922
173	O43681	ENST00000357332	Arsenical pump-driving ATPase;Arsenite-translocating ATPase;Arsenical resistance ATPase;Arsenite-transporting ATPase	ASNA1;ARSA	1124	IPI:IPI00013466.4	348	23	10	991680000	15	66100000	0.000345		0.844772	0.858343	0.851557	-0.231824	-0.0358242	0.993582	1.08428	1.03893	0.0551023	-0.0348977	0.884245	0.985295	0.93477	-0.097317	0.149283		0	0.1981	0.0999	0.0314	0.0018	0.0209	0.6648	-0.589	0.0043	0.0065	0.0145	2.2461	1.1674	106.631	47.8	0.5205	-0.9419	0.0423	0.783
174	O43684	ENST00000368865	Mitotic checkpoint protein BUB3	BUB3	1125	IPI:IPI00013468.1	328	17	17	1570300000	15	105000000	0.000546		0.893346	0.898405	0.895876	-0.15863	0.0373704	1.158	1.18365	1.17082	0.22752	0.13752	0.971726	0.950936	0.961331	-0.0568946	0.189705		0	0.1139	0.0423	0.063	0.0025	0.0551	0.874	-0.1943	0.0041	0.0381	0.0487	1.2801	0.3562	18.1916	14.232	0.8835	-0.1787	0.0608	1.0108
175	P15880	ENST00000343262	40S ribosomal protein S2;S4;LLRep3 protein	RPS2;RPS4	1127	IPI:IPI00013485.3	293	24	24	3270200000	18	182000000	0.000947		0.917937	0.958192	0.938064	-0.0922412	0.103759	1.14325	1.15551	1.14938	0.200861	0.110861	0.764278	0.739923	0.752101	-0.411002	-0.164402		0	0.2519	0.1197	0.0368	0.0019	0.0237	0.6454	-0.6316	0.004	0.0118	0.0174	1.4711	0.5569	58.7373	39.8333	0.4096	-1.2876	0.0398	0.6347
176	Q8NE71-1;Q8NE71;Q8NE71-2	ENST00000326195;ENST00000376545;ENST00000383437;ENST00000383588	ATP-binding cassette sub-family F member 1;ATP-binding cassette 50;TNF-alpha-stimulated ABC protein	ABCF1;ABC50	1128	IPI:IPI00873899.1	845	101	45	328690000	37	8880000	4.63e-05		0.784514	0.88455	0.834532	-0.260961	-0.0649614	0.90767	1.00653	0.957102	-0.0632561	-0.153256	0.742243	0.804822	0.773532	-0.370467	-0.123867		0	0.1416	0.0702	0.0386	0.0019	0.0301	0.7781	-0.362	0.0041	0.0137	0.0237	1.7334	0.7936	50.5912	29.2447	0.3361	-1.573	0.0325	0.432
177	P12814	ENST00000193403;ENST00000394419	Alpha-actinin-1;Alpha-actinin cytoskeletal isoform;Non-muscle alpha-actinin-1;F-actin cross-linking protein	ACTN1	1129	IPI:IPI00013508.5	892	54	54	2673100000	52	51400000	0.000268		0.727403	0.849866	0.788634	-0.342572	-0.146572	1.02036	1.08193	1.05114	0.0719559	-0.0180441	0.91987	0.92917	0.92452	-0.113223	0.133377		NaN	NaN	NaN	NaN	NaN	NaN	NaN	NaN	NaN	NaN	NaN	NaN	NaN	#VALUE!	#VALUE!	NaN	NaN	NaN	NaN
178	O43707	ENST00000252699	Alpha-actinin-4;Non-muscle alpha-actinin 4;F-actin cross-linking protein	ACTN4	1143	IPI:IPI00013808.1	911	58	51	1761600000	55	32000000	0.000167		0.864574	0.888047	0.876311	-0.190486	0.00551426	1.0851	1.12914	1.10712	0.146816	0.0568163	0.842263	0.876757	0.85951	-0.218414	0.0281863		0	0.1438	0.0842	0.0343	0.0018	0.0259	0.7545	-0.4064	0.0033	0.0094	0.0195	2.0868	1.0613	73.734	35.5436	0.6252	-0.6775	0.0514	0.8287
179	P31930	ENST00000203407	Cytochrome b-c1 complex subunit 1, mitochondrial;Ubiquinol-cytochrome-c reductase complex core protein 1;Complex III subunit 1	UQCRC1	1151	IPI:IPI00013847.4	480	15	31	1661200000	24	69200000	0.000361		0.875307	0.79759	0.836448	-0.257651	-0.0616514	0.953879	0.967757	0.960818	-0.0576646	-0.147665	0.761102	0.785555	0.773329	-0.370846	-0.124246		0	0.1416	0.0594	0.0507	0.0022	0.0449	0.8866	-0.1737	0.004	0.0257	0.0386	1.4994	0.5844	26.9689	17.956	0.5744	-0.7999	0.0468	0.6479
180	P23921	ENST00000300738	Ribonucleoside-diphosphate reductase large subunit;Ribonucleoside-diphosphate reductase subunit M1;Ribonucleotide reductase large subunit	RRM1;RR1	1154	IPI:IPI00013871.1	792	59	35	752840000	44	17100000	8.92e-05		0.730692	0.856813	0.793753	-0.333239	-0.137239	0.795966	0.841756	0.818861	-0.28831	-0.37831	0.483863	0.542757	0.51331	-0.962098	-0.715498		0	0.0776	0.0375	0.0744	0.0031	0.076	1.0213	0.0304	0.0048	0.0494	0.0696	1.4082	0.4939	14.0304	9.95833	0.4407	-1.1821	0.0356	0.4315
181	P31942-1;P31942;P31942-2;P31942-3;P31942-4	ENST00000265866	Heterogeneous nuclear ribonucleoprotein H3	HNRNPH3;HNRPH3	1155	IPI:IPI00013877.2	346	8	28	1844200000	16	115000000	0.000601		0.855769	0.911307	0.883538	-0.178636	0.0173635	1.05057	1.08764	1.0691	0.0964003	0.00640028	0.824738	0.935678	0.880208	-0.184084	0.0625163		0	0.1409	0.0803	0.0344	0.0021	0.0233	0.6781	-0.5604	0.0035	0.0094	0.0169	1.802	0.8496	73.734	41.0118	0.5084	-0.9761	0.0435	0.7497
182	P31943	ENST00000329433;ENST00000356731;ENST00000393432	Heterogeneous nuclear ribonucleoprotein H;Heterogeneous nuclear ribonucleoprotein H, N-terminally processed	HNRNPH1;HNRPH;HNRPH1	1156	IPI:IPI00013881.6	449	16	31	11492000000	18	638000000	0.00333		0.867339	0.877099	0.872219	-0.197238	-0.00123758	0.964195	1.02713	0.995663	-0.00627084	-0.0962708	0.78298	0.861018	0.821999	-0.282791	-0.0361914		0	0.1086	0.0643	0.0432	0.0021	0.0339	0.7862	-0.3471	0.0036	0.0182	0.0276	1.5142	0.5986	38.0824	25.1123	0.5148	-0.958	0.0367	0.6548
183	P31948	ENST00000305218;ENST00000358794;ENST00000394563	Stress-induced-phosphoprotein 1;Hsc70/Hsp90-organizing protein;Transformation-sensitive protein IEF SSP 3521;NY-REN-11 antigen	STIP1	1160	IPI:IPI00013894.1	543	63	27	7749800000	35	221000000	0.00115		0.919551	0.94372	0.931635	-0.102162	0.0938375	1.40216	1.38909	1.39563	0.480915	0.390915	1.35377	1.30637	1.33007	0.411507	0.658107		0	0.3364	0.1281	0.0275	0.0019	0.0183	0.6657	-0.5872	0.004	0.0025	0.0119	4.7651	2.2525	277.24	58.2437	1.4764	0.5621	0.109	2.218
184	O43765	ENST00000221566	Small glutamine-rich tetratricopeptide repeat-containing protein alpha;Alpha-SGT;Vpu-binding protein	SGTA;SGT;SGT1	1166	IPI:IPI00013949.1	313	14	12	501810000	12	41800000	0.000218		0.768264	0.909549	0.838906	-0.253418	-0.0574182	1.10954	1.02418	1.06686	0.0933698	0.00336982	0.941069	0.925223	0.933146	-0.0998248	0.146775		0	0.1968	0.0959	0.0348	0.0022	0.0289	0.832	-0.2654	0.004	0.0098	0.0226	2.2982	1.2005	70.7245	30.6681	0.6505	-0.6204	0.0611	0.7819
185	Q15008	ENST00000295901	26S proteasome non-ATPase regulatory subunit 6;26S proteasome regulatory subunit S10;p42A;Proteasome regulatory particle subunit p44S10;Phosphonoformate immuno-associated protein 4;Breast cancer-associated protein SGA-113M	PSMD6;KIAA0107;PFAAP4	1178	IPI:IPI00014151.3	389	26	29	1396000000	25	55800000	0.000291		0.897356	1.11102	1.00419	0.00602776	0.202028	1.10828	1.1286	1.11844	0.161493	0.0714933	1.00869	0.981016	0.994854	-0.00744268	0.239157		0	0.1541	0.0664	0.0374	0.0021	0.0273	0.7307	-0.4526	0.0041	0.0124	0.021	1.6867	0.7542	55.8952	33.0048	0.7575	-0.4006	0.0589	1.0367
186	Q15019-2;Q15019;Q15019-1	ENST00000360051;ENST00000391971;ENST00000391973;ENST00000401990;ENST00000402092;ENST00000402251	Septin-2;Neural precursor cell expressed developmentally down-regulated protein 5	SEPT2;DIFF6;KIAA0158;NEDD5	1181	IPI:IPI00871851.2	396	27	30	836880000	23	36400000	0.00019		1.08268	0.89094	0.986809	-0.0191569	0.176843	1.12857	1.116	1.12228	0.166435	0.0764349	0.84229	0.87373	0.85801	-0.220934	0.0256663		0	0.2806	0.1242	0.0424	0.0022	0.028	0.6605	-0.5985	0.0033	0.0174	0.0216	1.241	0.3115	39.8333	32.088	0.5754	-0.7974	0.0506	0.8712
187	Q15046-1;Q15046;Q15046-2	ENST00000302445;ENST00000319410	Lysyl-tRNA synthetase;Lysine--tRNA ligase	KARS;KIAA0070	1192	IPI:IPI00014238.2	597	48	29	2437900000	30	81300000	0.000424		0.90885	0.826498	0.867674	-0.204775	-0.00877479	1.09104	1.0865	1.08877	0.122705	0.032705	0.804319	0.868076	0.836198	-0.258084	-0.0114841		0	0.1979	0.1064	0.0298	0.0019	0.0196	0.6569	-0.6063	0.0043	0.0048	0.0132	2.7299	1.4488	144.396	52.5076	0.4658	-1.1021	0.0494	0.7092
188	Q13617	ENST00000374748;ENST00000374749;ENST00000374751	Cullin-2	CUL2	1203	IPI:IPI00014311.5	764	60	36	295370000	45	6560000	3.42e-05		0.819515	0.843135	0.831325	-0.266515	-0.0705152	0.853746	0.884245	0.868995	-0.20258	-0.29258	0.623694	0.686385	0.655039	-0.610346	-0.363746		0	0.1629	0.0838	0.0373	0.0019	0.0344	0.924	-0.1141	0.0039	0.0123	0.0281	2.2785	1.1881	56.3496	24.6655	0.2736	-1.8698	0.0324	0.2961
189	Q13618-1;Q13618;Q13618-2;Q13618-3	ENST00000264414;ENST00000344951	Cullin-3	CUL3;KIAA0617	1204	IPI:IPI00014312.1	768	60	54	633540000	45	14100000	7.34e-05		0.780831	0.819082	0.799957	-0.322006	-0.126006	0.837446	0.925846	0.881646	-0.181729	-0.271729	0.55986	0.574334	0.567097	-0.818333	-0.571733		0	0.1132	0.0592	0.0501	0.0024	0.0468	0.934	-0.0985	0.0039	0.0251	0.0404	1.6091	0.6862	27.6135	17.1559	0.2814	-1.8295	0.0302	0.3012
190	Q9NP72	ENST00000356940;ENST00000375800	Ras-related protein Rab-18	RAB18	1220	IPI:IPI00014577.1	206	15	11	469320000	13	36100000	0.000188		0.843602	0.879372	0.861487	-0.215099	-0.0190989	1.07203	1.11086	1.09144	0.126235	0.0362354	0.965363	1.11012	1.03774	0.05345	0.30005		0	0.2718	0.086	0.0403	0.0019	0.0282	0.6995	-0.5157	0.0044	0.0153	0.0218	1.4244	0.5104	45.3007	31.7936	0.6656	-0.5873	0.0552	0.9515
191	Q15149-1;Q15149;Q15149-2;Q15149-3;Q15149-6;Q15149-5;Q15149-4;Q15149-9;Q15149-8;Q15149-7	ENST00000322810;ENST00000345136;ENST00000357316	Plectin-1;Hemidesmosomal protein 1	PLEC1	1233	IPI:IPI00014898.3	4684	246	453	631230000	292	2160000	1.13e-05		0.890428	0.91044	0.900434	-0.151308	0.044692	0.98897	1.02031	1.00464	0.0066819	-0.0833181	0.718817	0.779988	0.749403	-0.416187	-0.169587		0	0.1236	0.0539	0.0453	0.0022	0.0397	0.8758	-0.1913	0.0039	0.0204	0.0333	1.6363	0.7105	33.9755	20.8138	0.5581	-0.8414	0.0421	0.6372
192	Q15181	ENST00000373232	Inorganic pyrophosphatase;Pyrophosphate phospho-hydrolase	PPA1;IOPPP;PP	1239	IPI:IPI00015018.1	289	28	9	2861800000	18	159000000	0.000829		0.855824	0.909395	0.882609	-0.180153	0.015847	1.05354	1.07622	1.06488	0.090695	0.000694975	0.774122	0.86485	0.819486	-0.287209	-0.0406088		0	0.236	0.1177	0.0295	0.0018	0.0186	0.6316	-0.6628	0.004	0.0045	0.0122	2.7217	1.4445	154.022	56.8115	0.4309	-1.2144	0.0556	0.6823
193	Q9NX58	ENST00000343470	Cell growth-regulating nucleolar protein	LYAR;PNAS-5	1283	IPI:IPI00015838.3	379	68	19	643990000	17	37900000	0.000198		0.930733	0.868501	0.899617	-0.152617	0.0433827	1.12444	1.09271	1.10858	0.148709	0.0587086	0.737693	0.759819	0.748756	-0.417433	-0.170833		0	0.2612	0.1344	0.0303	0.0016	0.0181	0.597	-0.7441	0.0038	0.0053	0.0117	2.2066	1.1418	130.774	59.2393	0.4143	-1.2714	0.0467	0.6939
194	Q9ULA0	ENST00000273075	Aspartyl aminopeptidase	DNPEP;ASPEP;DAP	1285	IPI:IPI00015856.5	493	21	29	286830000	22	13000000	6.8e-05		1.1915	1.03298	1.11224	0.153462	0.349462	0.939698	1.05978	0.999738	-0.000378151	-0.0903782	0.739599	0.715911	0.727755	-0.458476	-0.211876		0	0.7358	0.2726	0.0316	0.0015	0.0248	0.7874	-0.3449	0.0033	0.0066	0.0185	2.798	1.4844	105.015	37.4649	0.5343	-0.9043	0.0463	0.6786
195	Q9UHD1-1;Q9UHD1;Q9UHD1-2	ENST00000320585	Cysteine and histidine-rich domain-containing protein 1;CHORD domain-containing protein 1	CHORDC1;CHP1	1290	IPI:IPI00015897.2	332	39	12	2700200000	16	169000000	0.00088		0.964751	1.04933	1.00704	0.0101188	0.206119	1.47666	1.45272	1.46469	0.550594	0.460594	1.54298	1.57501	1.559	0.64062	0.88722		0	0.7939	0.2016	0.0285	0.0019	0.0178	0.6253	-0.6775	0.0041	0.0036	0.0115	3.2128	1.6838	192.528	60.2696	1.6425	0.7159	0.1078	2.6268
196	P09622	ENST00000205402	Dihydrolipoyl dehydrogenase, mitochondrial;Dihydrolipoamide dehydrogenase;Glycine cleavage system L protein	DLD;GCSL;LAD;PHE3	1292	IPI:IPI00015911.2	509	38	17	1048900000	22	47700000	0.000249		0.893327	0.886892	0.89011	-0.167945	0.0280549	1.09192	1.09675	1.09433	0.13005	0.0400499	0.965827	0.950936	0.958382	-0.0613279	0.185272		0	0.1604	0.0911	0.035	0.0018	0.0273	0.779	-0.3603	0.0037	0.01	0.0209	2.0823	1.0581	69.31	33.1627	0.7314	-0.4514	0.06	0.9388
197	Q9UBB9-1;Q9UBB9	ENST00000263115;ENST00000405938;ENST00000407148;ENST00000407431;ENST00000407690	Tuftelin-interacting protein 11;Septin and tuftelin-interacting protein 1	TFIP11;STIP;HSPC006	1296	IPI:IPI00015924.1	837	65	40	559940000	46	12200000	6.35e-05		0.793942	0.837051	0.815497	-0.294249	-0.0982487	1.05284	0.88538	0.96911	-0.0452674	-0.135267	0.828695	0.816519	0.822607	-0.281725	-0.0351252		0	0.2796	0.0806	0.0619	0.0016	0.0736	1.1899	0.2508	0.0045	0.0369	0.0673	1.8219	0.8655	18.7832	10.2987	0.8809	-0.1829	0.0555	0.7403
198	P25685	ENST00000254322	DnaJ homolog subfamily B member 1;Heat shock 40 kDa protein 1;HSP40;DnaJ protein homolog 1;HDJ-1	DNAJB1;DNAJ1;HDJ1;HSPF1	1298	IPI:IPI00015947.5	340	28	26	1985600000	18	110000000	0.000575		1.87771	1.6788	1.77825	0.830462	1.02646	4.24823	3.87415	4.06119	2.0219	1.9319	1.81155	1.55323	1.68239	0.75051	0.99711		NaN	NaN	NaN	NaN	NaN	NaN	NaN	NaN	NaN	NaN	NaN	NaN	NaN	#VALUE!	#VALUE!	NaN	NaN	NaN	NaN
199	Q9NR30-1;Q9NR30;Q9NR30-2	ENST00000354185	Nucleolar RNA helicase 2;Nucleolar RNA helicase II;Nucleolar RNA helicase Gu;RH II/Gu;Gu-alpha;DEAD box protein 21	DDX21	1299	IPI:IPI00015953.3	783	91	43	4303400000	40	108000000	0.000561		0.842245	0.857325	0.849785	-0.23483	-0.0388302	0.955923	1.01272	0.98432	-0.0228007	-0.112801	0.619706	0.673167	0.646437	-0.629419	-0.382819		0	0.1188	0.0688	0.0414	0.0021	0.0384	0.9263	-0.1105	0.0035	0.0165	0.032	1.9441	0.9591	42.0061	21.6594	0.4307	-1.2154	0.0368	0.4649
200	O43491	ENST00000337057;ENST00000368128	Band 4.1-like protein 2;Generally expressed protein 4.1;4.1G	EPB41L2	1304	IPI:IPI00015973.1	1005	89	53	782120000	55	14200000	7.42e-05		0.783472	0.917382	0.850427	-0.233741	-0.0377405	1.10764	1.10091	1.10427	0.143099	0.0530991	0.801837	0.689434	0.745636	-0.423457	-0.176857		0	0.3019	0.0868	0.0515	0.0018	0.0442	0.8568	-0.223	0.0036	0.0266	0.0378	1.4217	0.5076	26.0564	18.336	0.563	-0.8289	0.0457	0.6571
201	P51114-1;P51114;P51114-2;P51114-3	ENST00000305586;ENST00000357559;ENST00000392637;ENST00000392639	Fragile X mental retardation syndrome-related protein 1	FXR1	1313	IPI:IPI00016249.4	621	38	54	657860000	28	23500000	0.000123		0.971385	0.986586	0.978985	-0.0306411	0.165359	1.35185	1.24818	1.30002	0.37853	0.28853	1.17138	1.15898	1.16518	0.220554	0.467154		0	0.4298	0.1193	0.0522	0.0025	0.0513	0.9841	-0.0232	0.0042	0.0272	0.045	1.6526	0.7247	25.4816	15.4022	1.221	0.2881	0.0612	1.2408
202	P51149	ENST00000265062	Ras-related protein Rab-7a	RAB7A;RAB7	1317	IPI:IPI00016342.1	207	17	10	2161400000	14	154000000	0.000805		0.910742	0.923911	0.917327	-0.124493	0.0715073	1.09662	1.16626	1.13144	0.178157	0.0881573	1.05246	1.07001	1.06123	0.0857441	0.332344		0	0.1753	0.0784	0.041	0.002	0.0269	0.6571	-0.6057	0.0044	0.016	0.0206	1.2845	0.3612	43.3188	33.6456	0.7541	-0.4072	0.0571	1.1475
203	Q9NWY4	ENST00000261511	UPF0609 protein C4orf27	C4orf27	1333	IPI:IPI00016532.3	346	37	13	311020000	19	16400000	8.54e-05		0.860207	0.835174	0.84769	-0.238391	-0.0423907	1.05513	1.06449	1.05981	0.0838057	-0.00619426	0.858039	0.83137	0.844705	-0.243481	0.00311876		0	0.1456	0.0563	0.0491	0.0021	0.0479	0.9739	-0.0381	0.0037	0.0242	0.0415	1.7161	0.7792	28.6405	16.7012	0.7731	-0.3713	0.0605	0.7938
204	Q15365	ENST00000303577	Poly(rC)-binding protein 1;Alpha-CP1;Nucleic acid-binding protein SUB2.3	PCBP1	1345	IPI:IPI00016610.2	356	14	16	4610800000	17	271000000	0.00141		0.827598	0.832276	0.829937	-0.268926	-0.072926	1.00556	1.05466	1.03011	0.042799	-0.047201	0.728589	0.731735	0.730162	-0.453712	-0.207112		0	0.1077	0.0517	0.0456	0.0025	0.0431	0.9443	-0.0827	0.0039	0.0207	0.0367	1.7765	0.829	33.4831	18.8856	0.5678	-0.8165	0.0397	0.6013
205	Q9UKN8	ENST00000372146	General transcription factor 3C polypeptide 4;Transcription factor IIIC subunit delta;TF3C-delta;TFIIIC 90 kDa subunit	GTF3C4	1359	IPI:IPI00016725.2	822	48	39	112570000	55	2050000	1.07e-05		0.874531	0.895912	0.885221	-0.17589	0.02011	0.904117	0.868637	0.886377	-0.174008	-0.264008	0.532256	0.490327	0.511292	-0.967782	-0.721182		0	0.2938	0.1285	0.0376	0.0024	0.0395	1.0511	0.0719	0.004	0.0127	0.0332	2.6205	1.3899	54.5748	20.8765	0.2602	-1.9425	0.0375	0.2475
206	P19174	ENST00000244007;ENST00000373271	1-phosphatidylinositol-4,5-bisphosphate phosphodiesterase gamma-1;Phosphoinositide phospholipase C;Phospholipase C-gamma-1;PLC-II;PLC-148	PLCG1;PLC1	1360	IPI:IPI00016736.1	1290	72	88	630540000	67	9410000	4.91e-05		0.855147	0.9288	0.891973	-0.164927	0.0310726	1.04251	1.1057	1.0741	0.103133	0.0131335	0.775279	0.850757	0.813018	-0.298641	-0.0520409		0	0.1947	0.0937	0.037	0.0021	0.0307	0.8294	-0.2699	0.0035	0.0121	0.0244	2.0157	1.0113	57.281	28.4057	0.586	-0.7711	0.053	0.7065
207	P00367;P49448	ENST00000277865;ENST00000328078	Glutamate dehydrogenase 1, mitochondrial;Glutamate dehydrogenase 2, mitochondrial	GLUD1;GLUD;GLUD2;GLUDP1	1365	IPI:IPI00016801.1	558	33	35	1601100000	33	48500000	0.000253		0.834608	0.882842	0.858725	-0.219733	-0.0237325	1.0203	1.06983	1.04506	0.0635918	-0.0264082	0.852029	0.91256	0.882294	-0.180668	0.0659319		0	0.2031	0.1039	0.0328	0.0016	0.0223	0.6814	-0.5535	0.0038	0.0078	0.016	2.0414	1.0296	88.859	43.3188	0.4469	-1.162	0.0448	0.6559
208	P25786-2;P25786;P25786-1	ENST00000249924;ENST00000322215;ENST00000396393	Proteasome subunit alpha type-1;Proteasome component C2;Macropain subunit C2;Multicatalytic endopeptidase complex subunit C2;Proteasome nu chain;30 kDa prosomal protein;PROS-30	PSMA1;PROS30;PSC2	1367	IPI:IPI00472442.4	269	14	19	2742300000	18	152000000	0.000794		0.910116	0.891439	0.900777	-0.150757	0.0452426	1.12916	1.16112	1.14514	0.195525	0.105525	0.924399	0.962149	0.943274	-0.0842511	0.162349		0	0.1585	0.0888	0.0319	0.0018	0.0202	0.6345	-0.6563	0.0044	0.0069	0.0139	2.0022	1.0016	100.449	49.8633	0.7042	-0.506	0.0576	1.1099
209	P00390-1;P00390;P00390-2	ENST00000221130	Glutathione reductase, mitochondrial	GSR;GLUR;GRD1	1369	IPI:IPI00016862.1	522	34	24	1425100000	23	62000000	0.000323		0.895551	0.90646	0.901006	-0.150392	0.0456078	1.01642	1.03357	1.02499	0.0356147	-0.0543853	0.826309	0.845855	0.836082	-0.258284	-0.0116839		0	0.2116	0.15	0.0295	0.0019	0.0248	0.839	-0.2532	0.0042	0.0046	0.0184	4.0404	2.0145	150.674	37.6685	0.5483	-0.8669	0.0476	0.6535
210	Q99613	ENST00000331666;ENST00000395587	Eukaryotic translation initiation factor 3 subunit C;Eukaryotic translation initiation factor 3 subunit 8;eIF3 p110	EIF3C;EIF3S8;EIF3CL	1372	IPI:IPI00016910.1	913	76	59	1972300000	42	47000000	0.000245		0.872876	0.871197	0.872037	-0.197539	-0.00153917	1.06538	1.0752	1.07029	0.0980016	0.00800157	0.757796	0.78097	0.769383	-0.378227	-0.131627		0	0.1866	0.0646	0.0496	0.0019	0.0421	0.8487	-0.2367	0.0032	0.0247	0.0357	1.4496	0.5357	28.0607	19.4146	0.6394	-0.6452	0.0446	0.7534
211	Q9NSE4	ENST00000302637	Isoleucyl-tRNA synthetase, mitochondrial;Isoleucine--tRNA ligase	IARS2	1379	IPI:IPI00017283.2	1012	71	47	700150000	43	16300000	8.49e-05		0.903345	0.91667	0.910007	-0.13605	0.0599502	1.12811	1.11791	1.12301	0.167366	0.077366	0.921064	0.957481	0.939273	-0.0903843	0.156216		0	0.189	0.1145	0.0291	0.0017	0.0172	0.5902	-0.7606	0.0042	0.0041	0.0108	2.61	1.3841	169.049	64.1759	0.5763	-0.7952	0.0521	0.9763
212	P43243	ENST00000361059;ENST00000394800;ENST00000394805	Matrin-3	MATR3;KIAA0723	1382	IPI:IPI00017297.1	847	66	51	3683100000	38	96900000	0.000505		0.792294	0.820374	0.806334	-0.310551	-0.114551	0.985392	1.04392	1.01466	0.0209932	-0.0690068	0.790495	0.831195	0.810845	-0.302502	-0.0559023		0	0.1245	0.0675	0.0428	0.0019	0.0348	0.8136	-0.2977	0.0037	0.0179	0.0285	1.5944	0.673	38.7207	24.3193	0.5214	-0.9395	0.0387	0.6409
213	P35232	ENST00000300408	Prohibitin	PHB	1385	IPI:IPI00017334.1	272	12	19	812970000	18	45200000	0.000236		0.825714	0.819183	0.822449	-0.282003	-0.0860027	0.987305	0.980654	0.983979	-0.0232999	-0.1133	0.789183	0.83343	0.811306	-0.301681	-0.0550812		0	0.1954	0.0975	0.0371	0.002	0.0297	0.8004	-0.3213	0.0047	0.0121	0.0233	1.9216	0.9423	57.281	29.7468	0.5061	-0.9825	0.0488	0.6323
214	P84095	ENST00000351018;ENST00000396978;ENST00000396979	Rho-related GTP-binding protein RhoG	RHOG;ARHG	1388	IPI:IPI00017342.1	191	10	11	1673300000	11	152000000	0.000793		0.887049	0.86101	0.87403	-0.194246	0.00175403	1.08785	1.1265	1.10718	0.146888	0.0568876	0.815346	0.828223	0.821784	-0.283168	-0.0365683		0	0.2245	0.1146	0.0289	0.0017	0.0223	0.7711	-0.375	0.0049	0.0039	0.0159	4.0362	2.013	177.718	43.5912	0.6029	-0.73	0.0511	0.7819
215	P63220	ENST00000317311;ENST00000337102;ENST00000343986	40S ribosomal protein S21	RPS21	1395	IPI:IPI00017448.1	83	6	6	1276100000	5	255000000	0.00133		0.885317	0.861506	0.873412	-0.195266	0.000733929	0.992373	1.07612	1.03425	0.0485783	-0.0414217	0.685208	0.758921	0.722064	-0.469801	-0.223201		0	0.1983	0.1009	0.0404	0.0019	0.0276	0.6829	-0.5502	0.0037	0.0154	0.0212	1.3756	0.46	45.0065	32.6934	0.3626	-1.4634	0.0368	0.531
216	Q15459	ENST00000215793	Splicing factor 3 subunit 1;Spliceosome-associated protein 114;SF3a120	SF3A1;SAP114	1397	IPI:IPI00017451.1	793	59	35	2174600000	41	53000000	0.000277		0.891163	0.901925	0.896544	-0.157554	0.0384463	1.1433	1.13112	1.13721	0.185503	0.0955025	0.861261	0.850038	0.855649	-0.224908	0.0216918		0	0.1689	0.0813	0.0351	0.0021	0.026	0.739	-0.4364	0.0042	0.0102	0.0196	1.9269	0.9463	67.951	35.3622	0.6096	-0.714	0.0536	0.8249
217	P35270	ENST00000234454	Sepiapterin reductase	SPR	1398	IPI:IPI00017469.1	261	14	16	213280000	15	14200000	7.41e-05		0.928236	0.943697	0.935967	-0.0954706	0.100529	1.3107	1.39284	1.35177	0.434853	0.344853	1.34393	1.39099	1.36746	0.451496	0.698096		NaN	NaN	NaN	NaN	NaN	NaN	NaN	NaN	NaN	NaN	NaN	NaN	NaN	#VALUE!	#VALUE!	NaN	NaN	NaN	NaN
218	O95202-1;O95202	ENST00000302787	LETM1 and EF-hand domain-containing protein 1, mitochondrial;Leucine zipper-EF-hand-containing transmembrane protein 1	LETM1	1402	IPI:IPI00017592.1	739	67	45	485280000	39	12400000	6.49e-05		0.885253	1.07767	0.981459	-0.0269998	0.169	1.06714	1.03102	1.04908	0.0691187	-0.0208813	0.884666	0.848736	0.866701	-0.206394	0.0402062		0	0.4683	0.2035	0.0267	0.0016	0.015	0.5625	-0.8301	0.0042	0.0017	0.0087	4.9998	2.3219	407.706	79.6667	0.4113	-1.2818	0.059	0.7312
219	P17844	ENST00000225792	Probable ATP-dependent RNA helicase DDX5;DEAD box protein 5;RNA helicase p68	DDX5;G17P1;HELR;HLR1	1405	IPI:IPI00017617.1	614	34	51	5301500000	32	166000000	0.000864		0.743284	0.767554	0.755419	-0.404651	-0.208651	0.768697	0.826908	0.797802	-0.325897	-0.415897	0.56433	0.583141	0.573735	-0.801543	-0.554943		0	0.1006	0.032	0.063	0.0026	0.0623	0.9888	-0.0163	0.0041	0.0381	0.056	1.4698	0.5556	18.1916	12.3768	0.3436	-1.5413	0.0301	0.3475
220	P00491	ENST00000361505;ENST00000398059	Purine nucleoside phosphorylase;Inosine phosphorylase	NP;PNP	1408	IPI:IPI00017672.4	293	13	17	2098700000	18	117000000	0.000608		0.885741	0.884527	0.885134	-0.176032	0.0199676	0.992107	1.02474	1.00842	0.0120987	-0.0779013	0.723257	0.809281	0.766269	-0.384078	-0.137478		0	0.2589	0.2061	0.0275	0.002	0.0172	0.6251	-0.6779	0.0045	0.0025	0.0108	4.2821	2.0983	277.24	64.1759	0.2785	-1.8442	0.0546	0.4456
221	Q99714-1;Q99714;Q99714-2	ENST00000168216;ENST00000375304	3-hydroxyacyl-CoA dehydrogenase type-2;3-hydroxyacyl-CoA dehydrogenase type II;Type II HADH;3-hydroxy-2-methylbutyryl-CoA dehydrogenase;17-beta-hydroxysteroid dehydrogenase 10;Mitochondrial ribonuclease P protein 2;Endoplasmic reticulum-associated amyloid beta-peptide-binding protein;Short-chain type dehydrogenase/reductase XH98G2	HSD17B10;ERAB;HADH2;MRPP2;SCHAD;XH98G2	1410	IPI:IPI00017726.1	261	11	11	1977300000	14	141000000	0.000736		0.885072	0.853231	0.869151	-0.202321	-0.00632071	1.08256	1.13212	1.10734	0.147094	0.0570937	0.938132	0.985504	0.961818	-0.0561645	0.190436		0	0.1806	0.1006	0.0278	0.0017	0.0171	0.615	-0.7014	0.0041	0.0029	0.0108	3.7509	1.9072	239	64.1759	0.6112	-0.7104	0.053	0.9938
222	Q99798	ENST00000216254;ENST00000396512	Aconitate hydratase, mitochondrial;Citrate hydro-lyase	ACO2	1413	IPI:IPI00017855.1	780	55	34	1151000000	38	30300000	0.000158		0.810121	0.877991	0.844056	-0.244589	-0.0485894	1.14989	1.12727	1.13858	0.187231	0.0972313	0.966408	1.00502	0.985716	-0.0207559	0.225844		0	0.255	0.0891	0.0328	0.002	0.0246	0.75	-0.415	0.004	0.0078	0.0182	2.3334	1.2225	88.859	38.0824	0.6512	-0.6189	0.0593	0.8682
223	P62316	ENST00000342669;ENST00000391932	Small nuclear ribonucleoprotein Sm D2;snRNP core protein D2	SNRPD2;SNRPD1	1414	IPI:IPI00017963.1	118	17	7	3152900000	7	450000000	0.00235		0.922045	0.916565	0.919305	-0.121385	0.0746149	1.20112	1.16243	1.18178	0.240957	0.150957	0.90497	0.945542	0.925256	-0.112075	0.134525		0	0.1539	0.0697	0.0375	0.0022	0.0243	0.6495	-0.6226	0.004	0.0125	0.018	1.4358	0.5219	55.448	38.5056	0.645	-0.6327	0.0542	0.9931
224	P62318	ENST00000215829;ENST00000404603	Small nuclear ribonucleoprotein Sm D3;snRNP core protein D3	SNRPD3	1415	IPI:IPI00017964.1	126	10	12	2182900000	6	364000000	0.0019		0.962672	1.0072	0.984935	-0.0218998	0.1741	1.3266	1.19981	1.26321	0.337089	0.247089	0.857619	0.899796	0.878708	-0.186545	0.0600549		0	0.1884	0.0885	0.0399	0.002	0.0253	0.6346	-0.6561	0.0041	0.015	0.019	1.2684	0.343	46.2067	36.4789	0.6672	-0.5838	0.0563	1.0514
225	P51398	ENST00000343043;ENST00000368336	28S ribosomal protein S29, mitochondrial;MRP-S29;Death-associated protein 3;Ionizing radiation resistance conferring protein	DAP3;MRPS29	1428	IPI:IPI00018120.1	398	30	21	238830000	22	10900000	5.66e-05		0.864492	0.84228	0.853386	-0.22873	-0.0327296	1.01399	1.04573	1.02986	0.0424501	-0.0475499	0.71123	0.708394	0.709812	-0.494491	-0.247891		0	0.205	0.0737	0.0534	0.002	0.0473	0.8856	-0.1753	0.0035	0.0284	0.0409	1.4394	0.5254	24.4049	16.9462	0.5736	-0.8018	0.0424	0.6477
226	P27348	ENST00000238081;ENST00000381844	14-3-3 protein theta;14-3-3 protein tau;14-3-3 protein T-cell;Protein HS1	YWHAQ	1430	IPI:IPI00018146.1	245	19	11	3579000000	14	256000000	0.00133		0.790973	0.890628	0.8408	-0.250165	-0.0541649	1.03709	1.11926	1.07817	0.108587	0.0185873	0.836663	0.84354	0.840102	-0.251364	-0.00476441		0	0.153	0.0806	0.0399	0.002	0.0302	0.758	-0.3996	0.0039	0.0149	0.0239	1.6003	0.6783	46.5168	29	0.5732	-0.8029	0.0456	0.7561
227	P00505	ENST00000245206	Aspartate aminotransferase, mitochondrial;mAspAT;Transaminase A;Glutamate oxaloacetate transaminase 2;Fatty acid-binding protein;FABP-1;FABPpm	GOT2	1436	IPI:IPI00018206.3	430	29	23	2569900000	26	98800000	0.000515		0.849187	0.908291	0.878739	-0.186493	0.00950699	1.03422	1.06299	1.0486	0.0684681	-0.0215319	0.907015	0.937172	0.922093	-0.117015	0.129585		0	0.2138	0.1226	0.027	0.0017	0.0184	0.6841	-0.5478	0.0043	0.002	0.0121	5.9969	2.5842	346.55	57.281	0.5743	-0.8	0.053	0.8396
228	P19367-1;P19367;P19367-3;P19367-2;P19367-4	ENST00000298649;ENST00000356342;ENST00000359426;ENST00000360289;ENST00000404387;ENST00000405407	Hexokinase-1;Hexokinase type I;Brain form hexokinase	HK1	1441	IPI:IPI00018246.5	917	59	59	643900000	49	13100000	6.85e-05		0.846052	0.947083	0.896567	-0.157516	0.038484	1.10282	1.12644	1.11463	0.156568	0.0665683	0.971513	1.00463	0.988069	-0.0173158	0.229284		0	0.2633	0.1288	0.027	0.0018	0.02	0.7401	-0.4342	0.0048	0.0021	0.0136	6.6453	2.7323	330.048	50.9632	0.6351	-0.6549	0.0595	0.8582
229	P33991	ENST00000262105;ENST00000396826	DNA replication licensing factor MCM4;CDC21 homolog;P1-CDC21	MCM4;CDC21	1448	IPI:IPI00018349.5	863	45	61	3913100000	45	87000000	0.000453		0.881517	0.856258	0.868887	-0.202759	-0.00675944	1.01923	1.04233	1.03078	0.0437382	-0.0462618	0.674203	0.742867	0.708535	-0.497089	-0.250489		0	0.146	0.0633	0.0426	0.0022	0.0301	0.7069	-0.5005	0.0037	0.0176	0.0238	1.3463	0.429	39.3807	29.1218	0.4058	-1.3013	0.0403	0.574
230	P33992	ENST00000216122	DNA replication licensing factor MCM5;CDC46 homolog;P1-CDC46	MCM5;CDC46	1449	IPI:IPI00018350.3	734	47	60	3484100000	42	83000000	0.000433		0.872452	0.89499	0.883721	-0.178337	0.0176629	1.07715	1.11449	1.09582	0.132013	0.042013	0.716256	0.757486	0.736871	-0.440517	-0.193917		0	0.153	0.0674	0.0449	0.0019	0.033	0.7351	-0.444	0.0037	0.02	0.0267	1.3354	0.4173	34.655	25.9588	0.5019	-0.9945	0.0456	0.6828
231	P17980	ENST00000298852	26S protease regulatory subunit 6A;Proteasome 26S subunit ATPase 3;TAT-binding protein 1;Proteasome subunit P50	PSMC3;TBP1	1452	IPI:IPI00018398.4	439	36	23	863020000	27	32000000	0.000167		0.836859	0.854835	0.845847	-0.241532	-0.0455317	1.10984	1.09245	1.10115	0.139005	0.0490048	0.870376	0.888516	0.879446	-0.185334	0.0612662		0	0.1511	0.0561	0.0449	0.0022	0.0366	0.8145	-0.296	0.0037	0.02	0.0302	1.5135	0.5979	34.655	22.9503	0.6728	-0.5718	0.0539	0.826
232	Q99832	ENST00000409924	T-complex protein 1 subunit eta;CCT-eta;HIV-1 Nef-interacting protein	CCT7;CCTH;NIP7-1	1459	IPI:IPI00018465.1	543	41	27	7480700000	31	241000000	0.00126		0.877022	0.910033	0.893527	-0.162416	0.0335839	1.1299	1.17364	1.15177	0.20385	0.11385	0.957337	0.966079	0.961708	-0.0563291	0.190271		0	0.1343	0.0616	0.0334	0.0017	0.0251	0.7525	-0.4103	0.0041	0.0085	0.0188	2.2191	1.15	81.5412	36.867	0.7661	-0.3844	0.0595	1.0181
233	Q99873-1;Q99873;Q99873-2;Q99873-3	ENST00000351853;ENST00000391849;ENST00000391851;ENST00000408976	Protein arginine N-methyltransferase 1;Interferon receptor 1-bound protein 4	PRMT1;HMT2;HRMT1L2;IR1B4	1462	IPI:IPI00018522.4	371	27	14	2460100000	21	117000000	0.000611		0.84518	0.82903	0.837105	-0.256519	-0.0605193	0.900862	1.00295	0.951904	-0.0711122	-0.161112	0.684401	0.749002	0.716702	-0.480555	-0.233955		0	0.1397	0.0707	0.041	0.0022	0.0323	0.7871	-0.3453	0.0038	0.0161	0.0259	1.6135	0.6902	43.0497	26.7606	0.3657	-1.4514	0.0319	0.4645
234	P43490	ENST00000222553	Nicotinamide phosphoribosyltransferase;Pre-B-cell colony-enhancing factor 1;Visfatin	NAMPT;PBEF;PBEF1	1476	IPI:IPI00018873.1	491	47	14	682520000	29	23500000	0.000123		0.882088	0.847132	0.86461	-0.209879	-0.0138791	0.95558	1.05212	1.00385	0.00554271	-0.0844573	0.730292	0.764098	0.747195	-0.420443	-0.173843		0	0.2223	0.1116	0.0337	0.0018	0.0294	0.8729	-0.1961	0.0039	0.0087	0.023	2.6404	1.4008	79.6667	30.1348	0.4852	-1.0432	0.0471	0.5559
235	Q96QK1	ENST00000299138	Vacuolar protein sorting-associated protein 35;Vesicle protein sorting 35;Maternal-embryonic 3	VPS35;MEM3;TCCCTA00141	1480	IPI:IPI00018931.6	796	46	43	1455800000	42	34700000	0.000181		0.864037	0.877407	0.870722	-0.199715	-0.00371539	1.08623	1.13602	1.11113	0.152021	0.0620211	0.856146	0.887323	0.871734	-0.19804	0.0485601		0	0.1758	0.0851	0.0317	0.0016	0.0223	0.7042	-0.506	0.004	0.0067	0.016	2.3709	1.2454	103.448	43.3188	0.5812	-0.783	0.0415	0.8253
236	Q13564	ENST00000290810;ENST00000359087	NEDD8-activating enzyme E1 regulatory subunit;Amyloid protein-binding protein 1;Amyloid beta precursor protein-binding protein 1, 59 kDa;Proto-oncogene protein 1	NAE1;APPBP1;HPP1	1481	IPI:IPI00018968.2	534	33	24	340600000	24	14200000	7.4e-05		0.849805	0.874206	0.862006	-0.214231	-0.0182307	1.01235	0.97837	0.995361	-0.00670807	-0.0967081	0.628794	0.640894	0.634844	-0.655526	-0.408926		0	0.307	0.1254	0.0444	0.0017	0.0377	0.8477	-0.2383	0.0037	0.0195	0.0313	1.6078	0.6851	35.5436	22.1438	0.3504	-1.513	0.0391	0.4133
237	Q09161	ENST00000375147	Nuclear cap-binding protein subunit 1;80 kDa nuclear cap-binding protein;NCBP 80 kDa subunit	NCBP1;CBP80;NCBP	1501	IPI:IPI00019380.1	790	48	43	803510000	34	23600000	0.000123		0.989221	0.911527	0.950374	-0.0734326	0.122567	1.04887	1.05678	1.05282	0.0742639	-0.0157361	0.798804	0.873138	0.835971	-0.258476	-0.0118755		0	0.3063	0.1835	0.0324	0.0018	0.0186	0.573	-0.8033	0.0043	0.0075	0.0122	1.6388	0.7126	92.4133	56.8115	0.3891	-1.3617	0.0445	0.6791
238	P51571	ENST00000320857;ENST00000370086;ENST00000370087	Translocon-associated protein subunit delta;Signal sequence receptor subunit delta	SSR4;TRAPD	1503	IPI:IPI00019385.3	184	5	9	355360000	8	44400000	0.000232		0.803535	0.858855	0.831195	-0.266741	-0.0707411	1.08564	1.15285	1.11924	0.162522	0.0725223	0.87865	0.885318	0.881984	-0.181176	0.0654239		0	0.1745	0.0674	0.059	0.0025	0.0444	0.7522	-0.4109	0.004	0.0341	0.038	1.1165	0.159	20.3255	18.2395	0.6264	-0.6747	0.0457	0.8329
239	P35579-1;P35579;P35579-2	ENST00000216181	Myosin-9;Myosin heavy chain 9;Myosin heavy chain, non-muscle IIa;Non-muscle myosin heavy chain IIa;Cellular myosin heavy chain, type A;Non-muscle myosin heavy chain A	MYH9	1517	IPI:IPI00019502.3	1960	207	123	14068000000	104	135000000	0.000705		0.836916	0.863243	0.850079	-0.234331	-0.0383305	0.909826	0.927663	0.918744	-0.122265	-0.212265	0.613304	0.687422	0.650363	-0.620683	-0.374083		0	0.2739	0.1524	0.0326	0.002	0.0207	0.6368	-0.651	0.0037	0.0076	0.0144	1.8867	0.9159	91.1974	48.1319	0.068	-3.879	0.0435	0.1067
240	Q15796-1;Q15796;Q15796-2;P84022	ENST00000262160;ENST00000356825;ENST00000402690;ENST00000327367	Mothers against decapentaplegic homolog 2;Mad-related protein 2;SMAD 2;hSMAD2;JV18-1;Mothers against decapentaplegic homolog 3;SMAD 3;hSMAD3;JV15-2	SMAD2;MADH2;MADR2;SMAD3;MADH3	1518	IPI:IPI00019548.1	467	20	22	112890000	18	6270000	3.27e-05		0.785272	0.864638	0.824955	-0.277612	-0.0816118	1.05941	1.01752	1.03847	0.0544532	-0.0355468	0.806424	0.86025	0.833337	-0.263028	-0.0164277		0	0.1023	0.039	0.0554	0.0023	0.0562	1.0149	0.0214	0.0045	0.0304	0.0499	1.6383	0.7122	22.7993	13.8898	0.8149	-0.2952	0.0497	0.803
241	Q99986	ENST00000216639	Serine/threonine-protein kinase VRK1;Vaccinia-related kinase 1	VRK1	1522	IPI:IPI00019640.1	396	43	24	629860000	18	35000000	0.000182		0.862138	0.835172	0.848655	-0.23675	-0.0407499	0.981054	0.987184	0.984119	-0.0230952	-0.113095	0.72579	0.802494	0.764142	-0.388088	-0.141488		0	0.1071	0.0575	0.0449	0.0023	0.0385	0.8583	-0.2205	0.004	0.0199	0.0322	1.6138	0.6904	34.8291	21.5248	0.5327	-0.9087	0.0424	0.6206
242	P78406	ENST00000371242;ENST00000395840;ENST00000395841	mRNA export factor;mRNA-associated protein mrnp 41;Rae1 protein homolog	RAE1;MRNP41	1523	IPI:IPI00019733.1	368	24	13	666880000	14	47600000	0.000248		0.869472	0.858967	0.86422	-0.21053	-0.0145302	1.07107	1.07267	1.07187	0.100132	0.0101317	0.886917	0.913214	0.900065	-0.151899	0.0947011		0	0.139	0.0616	0.0429	0.0024	0.0317	0.7397	-0.435	0.004	0.0179	0.0253	1.4156	0.5014	38.7207	27.3953	0.6074	-0.7194	0.0498	0.8211
243	P78417	ENST00000369713	Glutathione S-transferase omega-1;GSTO 1-1	GSTO1;GSTTLP28	1524	IPI:IPI00019755.3	241	23	9	1760900000	14	126000000	0.000656		0.905648	0.928698	0.917173	-0.124734	0.0712659	1.19672	1.18276	1.18974	0.250648	0.160648	1.03077	1.07187	1.05132	0.0721986	0.318799		0	0.1768	0.0876	0.0376	0.0019	0.0247	0.6579	-0.6041	0.0035	0.0126	0.0184	1.4563	0.5423	55.0079	37.6685	0.7884	-0.343	0.0558	1.1984
244	P53041	ENST00000012443	Serine/threonine-protein phosphatase 5;Protein phosphatase T	PPP5C;PPP5	1526	IPI:IPI00019812.1	499	39	23	537060000	28	19200000	0.0001		0.89262	0.835468	0.864044	-0.210823	-0.014823	0.988715	1.04194	1.01533	0.0219447	-0.0680553	0.81049	0.814112	0.812301	-0.299913	-0.0533135		0	0.1748	0.0916	0.0354	0.0019	0.0274	0.773	-0.3714	0.004	0.0105	0.021	2.0095	1.0069	66.0095	33.0048	0.4488	-1.1558	0.0405	0.5806
245	P51610-1;P51610;P51610-2	ENST00000310441;ENST00000354233;ENST00000369984	Host cell factor;HCF-1;C1 factor;VP16 accessory protein;VCAF;CFF;HCF N-terminal chain 1;HCF N-terminal chain 2;HCF N-terminal chain 3;HCF N-terminal chain 4;HCF N-terminal chain 5;HCF N-terminal chain 6;HCF C-terminal chain 1;HCF C-terminal chain 2;HCF C-terminal chain 3;HCF C-terminal chain 4;HCF C-terminal chain 5;HCF C-terminal chain 6	HCFC1;HCF1;HFC1	1527	IPI:IPI00019848.2	2035	73	56	764910000	75	10200000	5.32e-05		0.752366	0.772455	0.76241	-0.39136	-0.19536	0.829524	0.821759	0.825641	-0.276413	-0.366413	0.510891	0.584192	0.547542	-0.868959	-0.622359		0	0.2173	0.1198	0.0453	0.0022	0.0425	0.9373	-0.0934	0.0037	0.0204	0.0361	1.774	0.827	33.9755	19.1994	0.1659	-2.5918	0.0308	0.177
246	P35613-1;P35613;P35613-2	ENST00000333511;ENST00000353555	Basigin;Leukocyte activation antigen M6;Collagenase stimulatory factor;Extracellular matrix metalloproteinase inducer;5F7;Tumor cell-derived collagenase stimulatory factor;OK blood group antigen	BSG;UNQ6505/PRO21383	1535	IPI:IPI00218019.1	385	17	19	718640000	17	42300000	0.00022		0.733931	0.78461	0.759271	-0.397314	-0.201314	1.08558	1.08097	1.08328	0.115403	0.0254029	0.770395	0.851288	0.810842	-0.302508	-0.0559082		0	0.2031	0.1014	0.047	0.0025	0.0325	0.6916	-0.5319	0.0047	0.0221	0.0262	1.1852	0.2451	31.362	26.4542	0.5062	-0.9822	0.0429	0.7319
247	P51659	ENST00000256216	Peroxisomal multifunctional enzyme type 2;D-bifunctional protein;17-beta-hydroxysteroid dehydrogenase 4;3-hydroxyacyl-CoA dehydrogenase;3-alpha,7-alpha,12-alpha-trihydroxy-5-beta-cholest-24-enoyl-CoA hydratase	HSD17B4;EDH17B4	1536	IPI:IPI00019912.3	736	55	34	1060200000	42	25200000	0.000132		0.85539	0.880686	0.868038	-0.20417	-0.00816995	1.08087	1.11551	1.09819	0.135128	0.0451284	0.864519	0.942536	0.903527	-0.14636	0.10024		0	0.1985	0.1146	0.0304	0.0016	0.0172	0.5653	-0.823	0.0039	0.0055	0.0109	1.9756	0.9823	126.018	63.5872	0.4549	-1.1365	0.0499	0.8047
248	Q9NUU7;Q9UMR2-1;Q9UMR2;Q9UMR2-2	ENST00000302243;ENST00000288071;ENST00000355992	ATP-dependent RNA helicase DDX19A;DEAD box protein 19A;DDX19-like protein;ATP-dependent RNA helicase DDX19B;DEAD box protein 19B;DEAD box RNA helicase DEAD5	DDX19A;DDX19L;DDX19B;DBP5;DDX19	1537	IPI:IPI00019918.5	478	38	25	627600000	28	22400000	0.000117		0.923376	0.889803	0.906589	-0.141479	0.0545208	1.06115	1.03331	1.04723	0.0665774	-0.0234226	0.790134	0.860523	0.825328	-0.27696	-0.0303598		0	0.1722	0.0718	0.0362	0.0019	0.0279	0.7708	-0.3756	0.0041	0.0113	0.0216	1.9127	0.9356	61.3363	32.088	0.5699	-0.8112	0.0473	0.7394
249	P51665	ENST00000219313	26S proteasome non-ATPase regulatory subunit 7;26S proteasome regulatory subunit rpn8;26S proteasome regulatory subunit S12;Proteasome subunit p40;Mov34 protein homolog	PSMD7;MOV34L	1541	IPI:IPI00019927.2	324	39	11	734200000	15	48900000	0.000255		0.855477	0.895143	0.87531	-0.192134	0.00386574	1.03769	1.05758	1.04763	0.0671358	-0.0228642	0.903638	0.948865	0.926251	-0.110524	0.136076		0	0.1902	0.1118	0.0312	0.0019	0.0293	0.9399	-0.0894	0.0035	0.0062	0.0229	3.6875	1.8826	111.79	30.2664	0.7578	-0.4001	0.0609	0.8062
250	P35659	ENST00000244776;ENST00000397239	Protein DEK	DEK	1552	IPI:IPI00020021.3	375	67	15	790500000	21	37600000	0.000196		0.814938	0.89752	0.856229	-0.223931	-0.027931	1.16763	1.0832	1.12541	0.170455	0.0804551	0.849117	0.870029	0.859573	-0.218307	0.0282926		0	0.1512	0.0656	0.0437	0.0019	0.0347	0.7945	-0.3318	0.0036	0.0188	0.0284	1.5125	0.5969	36.867	24.4049	0.6349	-0.6554	0.0479	0.7991
251	P43686-1;P43686;P43686-2	ENST00000157812	26S protease regulatory subunit 6B;Proteasome 26S subunit ATPase 4;MB67-interacting protein;MIP224;TAT-binding protein 7	PSMC4;MIP224;TBP7	1554	IPI:IPI00020042.2	418	29	24	1272700000	25	50900000	0.000265		0.773731	0.830243	0.801987	-0.318349	-0.122349	1.1183	1.15205	1.13518	0.182917	0.0929171	0.889925	0.901371	0.895648	-0.158996	0.0876039		0	0.1342	0.0719	0.0418	0.0023	0.0311	0.7446	-0.4254	0.0039	0.0168	0.0247	1.4719	0.5576	41.256	28.0607	0.6009	-0.7348	0.0475	0.807
252	P29144	ENST00000376052;ENST00000376065	Tripeptidyl-peptidase 2;Tripeptidyl-peptidase II;Tripeptidyl aminopeptidase	TPP2	1570	IPI:IPI00020416.8	1249	83	46	1423100000	63	22600000	0.000118		0.848152	0.868735	0.858444	-0.220205	-0.0242048	1.06532	1.11006	1.08769	0.121265	0.0312655	0.830826	0.915756	0.873291	-0.195465	0.0511349		NaN	NaN	NaN	NaN	NaN	NaN	NaN	NaN	NaN	NaN	NaN	NaN	NaN	#VALUE!	#VALUE!	NaN	NaN	NaN	NaN
253	Q15907;P62491	ENST00000328024;ENST00000261890	Ras-related protein Rab-11B;GTP-binding protein YPT3;Ras-related protein Rab-11A;YL8	RAB11B;YPT3;RAB11A;RAB11	1571	IPI:IPI00020436.4	218	13	14	1298300000	15	86600000	0.000451		0.914404	0.932591	0.923497	-0.11482	0.0811798	1.15033	1.16113	1.15573	0.208805	0.118805	1.08401	1.05311	1.06856	0.095668	0.342268		0	0.162	0.0714	0.0358	0.0021	0.021	0.5875	-0.7673	0.0039	0.0108	0.0147	1.356	0.4394	64.1759	47.1497	0.7365	-0.4412	0.0597	1.2536
254	Q07960	ENST00000311956	Rho GTPase-activating protein 1;Rho-type GTPase-activating protein 1;Rho-related small GTPase protein activator;GTPase-activating protein rhoOGAP;p50-RhoGAP;CDC42 GTPase-activating protein	ARHGAP1;CDC42GAP;RHOGAP1	1587	IPI:IPI00020567.3	439	30	15	364650000	27	13500000	7.04e-05		0.891362	0.995679	0.943521	-0.0838739	0.112126	1.11759	1.0845	1.10105	0.138876	0.0488758	0.936657	0.916449	0.926553	-0.110055	0.136545		0	0.1854	0.1069	0.0302	0.0019	0.0217	0.7193	-0.4753	0.0042	0.0052	0.0153	2.9459	1.5587	133.288	45.3007	0.7059	-0.5026	0.0574	0.9813
255	P19784	ENST00000262506	Casein kinase II subunit alpha'	CSNK2A2;CK2A2	1589	IPI:IPI00020602.1	350	27	23	722220000	19	38000000	0.000198		0.865857	0.872843	0.86935	-0.20199	-0.00599033	1.12393	1.09777	1.11085	0.151662	0.0616615	0.937795	0.93223	0.935013	-0.0969421	0.149658		0	0.1602	0.0753	0.0343	0.0019	0.0277	0.8091	-0.3056	0.0042	0.0093	0.0214	2.2914	1.1962	74.5269	32.3879	0.6815	-0.5532	0.0521	0.8423
256	P00966	ENST00000334909;ENST00000352480;ENST00000372393;ENST00000372394	Argininosuccinate synthase;Citrulline--aspartate ligase	ASS1;ASS	1590	IPI:IPI00020632.4	450	34	25	1093500000	24	45600000	0.000238		0.921305	0.888622	0.904963	-0.144069	0.0519315	1.12522	1.2068	1.16601	0.22158	0.13158	1.0303	1.10449	1.0674	0.094096	0.340696		NaN	NaN	NaN	NaN	NaN	NaN	NaN	NaN	NaN	NaN	NaN	NaN	NaN	#VALUE!	#VALUE!	NaN	NaN	NaN	NaN
257	Q9NY33-1;Q9NY33	ENST00000347422;ENST00000360510	Dipeptidyl-peptidase 3;Dipeptidyl-peptidase III;Dipeptidyl aminopeptidase III;Dipeptidyl arylamidase III	DPP3	1591	IPI:IPI00020672.4	737	33	44	1091400000	38	28700000	0.00015		0.899694	0.889906	0.8948	-0.160363	0.0356374	1.02645	1.03334	1.02989	0.0424971	-0.0475029	0.960802	0.938591	0.949697	-0.0744614	0.172139		0	0.2345	0.1239	0.0287	0.0017	0.0184	0.6402	-0.6434	0.0041	0.0037	0.012	3.226	1.6897	187.324	57.7583	0.5102	-0.9708	0.0507	0.797
258	P29218	ENST00000256108	Inositol monophosphatase;Inositol-1(or 4)-monophosphatase;Lithium-sensitive myo-inositol monophosphatase A1	IMPA1;IMPA	1596	IPI:IPI00020906.1	277	16	11	400080000	16	25000000	0.00013		0.892892	0.905838	0.899365	-0.153021	0.042979	1.06142	1.05356	1.05749	0.0806448	-0.0093552	0.931847	0.91948	0.925664	-0.11144	0.13516		0	0.1676	0.0855	0.0352	0.0021	0.0275	0.7799	-0.3586	0.0035	0.0103	0.0211	2.0556	1.0395	67.2913	32.8483	0.6851	-0.5456	0.0621	0.8785
259	Q9Y265-1;Q9Y265;Q9Y265-2	ENST00000322623	RuvB-like 1;49 kDa TATA box-binding protein-interacting protein;TIP49a;Pontin 52;Nuclear matrix protein 238;54 kDa erythrocyte cytosolic protein;TIP60-associated protein 54-alpha;INO80 complex subunit H	RUVBL1;INO80H;NMP238;TIP49;TIP49A	1619	IPI:IPI00021187.4	456	41	18	1545800000	22	70300000	0.000366		0.863715	0.901776	0.882746	-0.17993	0.0160696	1.05237	1.08532	1.06884	0.0960513	0.0060513	0.831697	0.861639	0.846668	-0.240132	0.00646819		0	0.2437	0.1575	0.027	0.0018	0.0197	0.732	-0.45	0.0041	0.002	0.0134	6.6831	2.7405	346.55	51.7239	0.5286	-0.9197	0.0551	0.7221
260	P53350	ENST00000300093	Serine/threonine-protein kinase PLK1;Polo-like kinase 1;Serine/threonine-protein kinase 13	PLK1;PLK	1620	IPI:IPI00021248.1	603	40	46	211360000	36	5870000	3.06e-05		0.445693	0.565633	0.505663	-0.983751	-0.787751	0.625758	0.592858	0.609308	-0.714757	-0.804757	0.562561	0.569891	0.566226	-0.82055	-0.57395		0	2.5253	0.6056	0.1187	0.004	0.1236	1.0413	0.0584	0.0049	0.0938	0.1173	1.2506	0.3227	7.38913	5.90878	0.5704	-0.8099	0.0639	0.5478
261	P53396	ENST00000352035;ENST00000406400	ATP-citrate synthase;ATP-citrate (pro-S-)-lyase;Citrate cleavage enzyme	ACLY	1625	IPI:IPI00021290.5	1101	72	48	5060700000	61	83000000	0.000433		0.915449	0.887394	0.901422	-0.149726	0.0462743	1.05577	1.12412	1.08995	0.124257	0.034257	0.856443	0.907001	0.881722	-0.181604	0.0649961		0	0.1813	0.1033	0.0387	0.0018	0.0189	0.4875	-1.0364	0.0042	0.0137	0.0125	0.9111	-0.1344	50.5912	55.448	0.3941	-1.3434	0.0396	0.8083
262	P62993-1;P62993;P62993-2	ENST00000316615;ENST00000316804;ENST00000392562;ENST00000392564	Growth factor receptor-bound protein 2;Adapter protein GRB2;SH2/SH3 adapter GRB2;Protein Ash	GRB2;ASH	1628	IPI:IPI00021327.3	217	16	12	715690000	14	51100000	0.000267		0.874196	0.927775	0.900985	-0.150424	0.0455757	1.0748	1.13176	1.10328	0.141795	0.0517947	0.940003	0.921052	0.930527	-0.10388	0.14272		0	0.1351	0.0506	0.069	0.003	0.061	0.884	-0.1779	0.0041	0.044	0.0546	1.2404	0.3108	15.7523	12.6941	0.8481	-0.2378	0.061	0.9594
263	P10515	ENST00000280346	Dihydrolipoyllysine-residue acetyltransferase component of pyruvate dehydrogenase complex, mitochondrial;Pyruvate dehydrogenase complex E2 subunit;Dihydrolipoamide S-acetyltransferase component of pyruvate dehydrogenase complex;70 kDa mitochondrial autoantigen of primary biliary cirrhosis;M2 antigen complex 70 kDa subunit	DLAT;DLTA	1632	IPI:IPI00021338.2	647	37	29	847840000	35	24200000	0.000126		0.940928	0.912337	0.926632	-0.109931	0.0860687	1.13919	1.13379	1.13649	0.184583	0.0945829	0.869991	0.939261	0.904626	-0.144607	0.101993		0	0.1723	0.1149	0.0301	0.0017	0.0169	0.5607	-0.8346	0.0036	0.0052	0.0105	2.0432	1.0309	133.288	66.0095	0.5862	-0.7706	0.0514	1.0454
264	O43290	ENST00000312397	U4/U6.U5 tri-snRNP-associated protein 1;U4/U6.U5 tri-snRNP-associated 110 kDa protein;Squamous cell carcinoma antigen recognized by T cells 1	SART1	1639	IPI:IPI00021417.3	800	76	73	626920000	38	16500000	8.6e-05		0.906601	0.860185	0.883393	-0.178872	0.0171277	1.03838	1.07221	1.0553	0.0776494	-0.0123506	0.774044	0.847354	0.810699	-0.302762	-0.0561622		0	0.1049	0.0474	0.0616	0.0026	0.0584	0.9477	-0.0776	0.0042	0.0367	0.052	1.4191	0.505	18.8856	13.3288	0.7427	-0.4292	0.0517	0.7837
265	P35998	ENST00000292644	26S protease regulatory subunit 7;Proteasome 26S subunit ATPase 2;Protein MSS1	PSMC2;MSS1	1640	IPI:IPI00021435.3	433	32	31	2322500000	28	82900000	0.000433		0.812716	0.814553	0.813635	-0.297547	-0.101547	0.974201	1.0369	1.00555	0.00798767	-0.0820123	0.85395	0.878953	0.866451	-0.206809	0.0397909		0	0.1148	0.0493	0.0474	0.002	0.0397	0.8393	-0.2528	0.0039	0.0224	0.0334	1.4903	0.5756	30.942	20.7515	0.6047	-0.7257	0.0447	0.7205
266	P12004	ENST00000379143;ENST00000379160	Proliferating cell nuclear antigen;Cyclin	PCNA	1656	IPI:IPI00021700.3	261	16	8	4214800000	16	263000000	0.00137		0.906763	0.910844	0.908804	-0.137959	0.0580407	1.08538	1.09375	1.08956	0.123751	0.0337511	0.739633	0.809418	0.774526	-0.368615	-0.122015		0	0.1995	0.1056	0.0363	0.0019	0.0235	0.6483	-0.6253	0.0043	0.0113	0.0172	1.5138	0.5982	61.3363	40.2965	0.4675	-1.097	0.0463	0.7211
267	P12081	ENST00000307633	Histidyl-tRNA synthetase, cytoplasmic;Histidine--tRNA ligase	HARS;HRS	1662	IPI:IPI00021808.3	509	43	33	1293500000	28	46200000	0.000241		0.9852	0.92152	0.95336	-0.0689065	0.127093	0.993443	1.05697	1.02521	0.0359148	-0.0540852	0.832184	0.871082	0.851633	-0.231696	0.0149036		0	0.2878	0.1528	0.0336	0.0018	0.0269	0.8011	-0.32	0.0043	0.0086	0.0205	2.3828	1.2527	80.593	33.8098	0.5913	-0.758	0.0404	0.7382
268	P10644	ENST00000358598;ENST00000392710;ENST00000392711	cAMP-dependent protein kinase type I-alpha regulatory subunit;Tissue-specific extinguisher 1	PRKAR1A;PKR1;PRKAR1;TSE1	1664	IPI:IPI00021831.1	381	22	31	1595500000	19	84000000	0.000438		1.19942	1.22423	1.21182	0.277179	0.473179	1.60337	1.54394	1.57366	0.654122	0.564122	1.76371	1.75788	1.7608	0.816228	1.06283		0	0.333	0.1467	0.0769	0.0033	0.0559	0.7272	-0.4595	0.0037	0.052	0.0496	0.9541	-0.0678	13.3288	13.9738	1.5524	0.6345	0.1005	2.1346
269	P62333	ENST00000216407	26S protease regulatory subunit S10B;Proteasome 26S subunit ATPase 6;Proteasome subunit p42	PSMC6;SUG2	1668	IPI:IPI00021926.4	389	30	30	778470000	21	37100000	0.000193		0.766183	0.765952	0.766067	-0.384457	-0.188457	1.13923	1.10242	1.12082	0.16456	0.0745604	1.00729	1.01348	1.01038	0.0149002	0.2615		0	0.2884	0.0851	0.0319	0.0019	0.0242	0.7572	-0.4012	0.0039	0.007	0.0178	2.5607	1.3566	99.0143	38.9382	0.6648	-0.589	0.0547	0.878
270	O60762	ENST00000371584;ENST00000371588	Dolichol-phosphate mannosyltransferase;Dolichol-phosphate mannose synthase;Dolichyl-phosphate beta-D-mannosyltransferase;Mannose-P-dolichol synthase	DPM1	1674	IPI:IPI00022018.1	260	18	22	224600000	16	14000000	7.32e-05		0.728955	0.703447	0.716201	-0.481564	-0.285564	0.917849	0.965441	0.941645	-0.0867449	-0.176745	1.00516	1.02342	1.01429	0.0204708	0.267071		0	0.3687	0.1192	0.0364	0.0017	0.0384	1.0534	0.0751	0.0046	0.0115	0.032	2.7892	1.4798	60.2696	21.6594	0.8664	-0.2068	0.0628	0.8225
271	Q9BSJ8-2;Q9BSJ8;Q9BSJ8-1	ENST00000267113;ENST00000394048;ENST00000402331	Extended synaptotagmin-1;Membrane-bound C2 domain-containing protein;Protein FAM62A	FAM62A;ESYT1;KIAA0747;MBC2	1682	IPI:IPI00746655.1	1114	53	69	881040000	50	17600000	9.19e-05		0.829234	0.821799	0.825516	-0.276632	-0.0806315	0.940952	0.94328	0.942116	-0.086023	-0.176023	0.700934	0.75547	0.728202	-0.45759	-0.21099		0	0.1521	0.0917	0.0343	0.0018	0.0288	0.8416	-0.2487	0.0043	0.0093	0.0225	2.4124	1.2705	74.5269	30.8044	0.3514	-1.5088	0.0404	0.4175
272	Q00325-1;Q00325;Q00325-2	ENST00000188376;ENST00000228318;ENST00000401722	Phosphate carrier protein, mitochondrial;Phosphate transport protein;Solute carrier family 25 member 3	SLC25A3;PHC;OK/SW-cl.48	1686	IPI:IPI00022202.3	362	25	18	1794300000	18	99700000	0.00052		0.823631	0.842726	0.833178	-0.263303	-0.0673028	1.02736	1.09693	1.06214	0.0869783	-0.00302175	0.83358	0.940043	0.886811	-0.173301	0.0732992		0	0.1823	0.1188	0.035	0.0021	0.021	0.6001	-0.7366	0.0046	0.0101	0.0147	1.4562	0.5422	68.6238	47.1497	0.4105	-1.2846	0.0432	0.684
273	Q00341	ENST00000310931;ENST00000391975;ENST00000391976	Vigilin;High density lipoprotein-binding protein	HDLBP;HBP;VGL	1690	IPI:IPI00022228.2	1268	109	76	774660000	66	11700000	6.12e-05		0.867839	0.854542	0.86119	-0.215596	-0.019596	1.1148	1.17661	1.1457	0.196235	0.106235	0.921293	0.912314	0.916804	-0.125316	0.121284		0	0.126	0.0562	0.0651	0.0025	0.0578	0.8874	-0.1724	0.0037	0.0402	0.0515	1.2802	0.3563	17.2413	13.4583	0.818	-0.2897	0.0595	0.9219
274	Q9NTJ5	ENST00000389061	Phosphatidylinositide phosphatase SAC1;Suppressor of actin mutations 1-like protein	SACM1L;KIAA0851	1697	IPI:IPI00022275.6	587	32	29	548990000	35	15700000	8.18e-05		0.880178	0.911619	0.895899	-0.158593	0.0374074	1.1109	1.17401	1.14246	0.192139	0.102139	0.892438	0.951711	0.922074	-0.117045	0.129555		0	0.2114	0.1082	0.0296	0.0018	0.0173	0.5846	-0.7745	0.0037	0.0046	0.0109	2.3683	1.2438	150.674	63.5872	0.5459	-0.8732	0.0459	0.9339
275	Q9Y6E2	ENST00000258761	Basic leucine zipper and W2 domain-containing protein 2	BZW2;HSPC028;MSTP017	1702	IPI:IPI00022305.4	419	43	18	460960000	27	17100000	8.9e-05		0.801498	0.831337	0.816418	-0.292621	-0.0966208	0.866004	0.858129	0.862066	-0.21413	-0.30413	0.729259	0.796423	0.762841	-0.390546	-0.143946		0	0.1304	0.0623	0.0504	0.0022	0.042	0.8337	-0.2624	0.0038	0.0255	0.0357	1.4007	0.4862	27.1804	19.4146	0.487	-1.0381	0.0382	0.5841
276	P04181	ENST00000368845;ENST00000405216	Ornithine aminotransferase, mitochondrial;Ornithine--oxo-acid aminotransferase;Ornithine aminotransferase, hepatic form;Ornithine aminotransferase, renal form	OAT	1707	IPI:IPI00022334.1	439	28	21	600150000	20	30000000	0.000156		0.7293	0.771642	0.750471	-0.414132	-0.218132	0.946491	0.97487	0.96068	-0.057872	-0.147872	0.753032	0.784477	0.768754	-0.379405	-0.132805		0	0.1027	0.0477	0.0548	0.0022	0.0515	0.9396	-0.0898	0.0038	0.0298	0.0451	1.513	0.5974	23.2584	15.3681	0.5925	-0.7551	0.0418	0.6305
277	Q92608-1;Q92608	ENST00000256935;ENST00000343291	Dedicator of cytokinesis protein 2	DOCK2;KIAA0209	1717	IPI:IPI00022449.6	1830	140	92	1692200000	87	19500000	0.000101		0.866516	0.846677	0.856597	-0.223312	-0.0273117	0.909322	0.976516	0.942919	-0.0847942	-0.174794	0.690591	0.746668	0.71863	-0.47668	-0.23008		0	0.2084	0.1038	0.0335	0.0018	0.0246	0.7333	-0.4476	0.0036	0.0086	0.0182	2.127	1.0888	80.593	38.0824	0.2613	-1.936	0.034	0.3564
278	P02786	ENST00000360110;ENST00000392396	Transferrin receptor protein 1;T9;p90;Transferrin receptor protein 1, serum form	TFRC	1721	IPI:IPI00022462.2	760	50	33	2046100000	40	51200000	0.000267		0.855441	0.896493	0.875967	-0.191052	0.0049485	0.966818	1.01924	0.993031	-0.0100888	-0.100089	0.776621	0.834795	0.805708	-0.311671	-0.0650706		0	0.1407	0.0601	0.0484	0.0023	0.0346	0.7148	-0.4844	0.0041	0.0234	0.0282	1.2047	0.2686	29.6197	24.578	0.4582	-1.1259	0.0386	0.6411
279	Q92696	ENST00000216840;ENST00000399409	Geranylgeranyl transferase type-2 subunit alpha;Geranylgeranyl transferase type II subunit alpha;Rab geranylgeranyltransferase subunit alpha;Rab geranyl-geranyltransferase subunit alpha	RABGGTA	1733	IPI:IPI00022664.3	567	20	40	243450000	38	6410000	3.34e-05		0.571659	0.769757	0.670708	-0.576243	-0.380243	0.995035	1.08723	1.04113	0.0581529	-0.0318471	0.889845	0.880773	0.885309	-0.175747	0.0708532		0	1.3532	0.3561	0.0325	0.0017	0.0233	0.7178	-0.4784	0.0043	0.0075	0.017	2.2505	1.1703	92.4133	40.7706	0.3882	-1.3652	0.0484	0.5408
280	P55036-1;P55036;P55036-2	ENST00000368881;ENST00000368884	26S proteasome non-ATPase regulatory subunit 4;26S proteasome regulatory subunit S5A;Rpn10;Multiubiquitin chain-binding protein;Antisecretory factor 1	PSMD4;MCB1	1734	IPI:IPI00022694.3	377	24	15	996790000	14	71200000	0.000371		0.89103	0.896994	0.894012	-0.161634	0.0343665	1.0835	1.00883	1.04617	0.0651118	-0.0248882	0.986508	0.934459	0.960484	-0.058167	0.188433		0	0.1367	0.0595	0.0685	0.0031	0.0567	0.8283	-0.2718	0.0044	0.0435	0.0503	1.1573	0.2107	15.9333	13.7793	0.7568	-0.402	0.0548	0.9137
281	P55060-1;P55060;P55060-3	ENST00000262982;ENST00000396192	Exportin-2;Importin-alpha re-exporter;Chromosome segregation 1-like protein;Cellular apoptosis susceptibility protein	CSE1L;CAS;XPO2	1736	IPI:IPI00022744.5	971	58	32	30612000000	53	578000000	0.00301		0.90589	0.904578	0.905234	-0.143638	0.052362	1.10356	1.13337	1.11846	0.16152	0.07152	0.778603	0.837541	0.808072	-0.307444	-0.0608445		0	0.1843	0.0872	0.0348	0.002	0.0236	0.6787	-0.5591	0.0036	0.0098	0.0173	1.7544	0.8109	70.7245	40.0636	0.5784	-0.7899	0.055	0.8521
282	P55072	ENST00000358901	Transitional endoplasmic reticulum ATPase;15S Mg(2+)-ATPase p97 subunit;Valosin-containing protein	VCP	1741	IPI:IPI00022774.3	806	47	58	3207400000	45	71300000	0.000372		0.922476	0.900743	0.911609	-0.133512	0.0624875	1.14336	1.13445	1.13891	0.187649	0.0976489	0.976336	1.01693	0.996635	-0.00486294	0.241737		0	0.2135	0.0934	0.0359	0.0021	0.0258	0.7198	-0.4743	0.0045	0.0109	0.0195	1.784	0.8352	63.5872	35.5436	0.7631	-0.3901	0.0595	1.0602
283	P55084	ENST00000317799	Trifunctional enzyme subunit beta, mitochondrial;TP-beta;3-ketoacyl-CoA thiolase;Acetyl-CoA acyltransferase;Beta-ketothiolase	HADHB;MSTP029	1743	IPI:IPI00022793.5	474	35	22	1259000000	26	48400000	0.000253		0.868084	0.903742	0.885913	-0.174763	0.0212372	1.09434	1.14377	1.11905	0.162278	0.072278	0.981441	1.001	0.991221	-0.0127217	0.233878		0	0.1856	0.1075	0.0304	0.0018	0.0203	0.6685	-0.581	0.0041	0.0054	0.0139	2.5802	1.3675	128.352	49.8633	0.6466	-0.6291	0.0551	0.9673
284	P53634	ENST00000227266	Dipeptidyl-peptidase 1;Dipeptidyl-peptidase I;Cathepsin C;Cathepsin J;Dipeptidyl transferase;Dipeptidyl-peptidase 1 exclusion domain chain;Dipeptidyl-peptidase I exclusion domain chain;Dipeptidyl-peptidase 1 heavy chain;Dipeptidyl-peptidase I heavy chain;Dipeptidyl-peptidase 1 light chain;Dipeptidyl-peptidase I light chain	CTSC;CPPI	1744	IPI:IPI00022810.1	463	25	17	248170000	21	11800000	6.16e-05		0.813041	0.856493	0.834767	-0.260554	-0.0645545	0.982766	0.991837	0.987301	-0.0184376	-0.108438	0.713201	0.75403	0.733616	-0.446904	-0.200304		0	0.1202	0.064	0.0421	0.0022	0.0308	0.7323	-0.4495	0.0042	0.0172	0.0245	1.4261	0.5121	40.2965	28.2898	0.3882	-1.365	0.0361	0.5302
285	P12235	ENST00000281456	ADP/ATP translocase 1;Adenine nucleotide translocator 1;ADP,ATP carrier protein 1;Solute carrier family 25 member 4;ADP,ATP carrier protein, heart/skeletal muscle isoform T1	SLC25A4;ANT1	1752	IPI:IPI00022891.3	298	23	17	179210000	20	8960000	4.67e-05		1.00605	1.10239	1.05422	0.0761765	0.272177	1.27169	1.20831	1.24	0.310338	0.220338	1.02985	1.07586	1.05286	0.0743087	0.320909		NaN	NaN	NaN	NaN	NaN	NaN	NaN	NaN	NaN	NaN	NaN	NaN	NaN	#VALUE!	#VALUE!	NaN	NaN	NaN	NaN
286	P29692-2;P29692;P29692-1	ENST00000337369;ENST00000356793;ENST00000395119	Elongation factor 1-delta;Antigen NY-CO-4	EEF1D;EF1D	1763	IPI:IPI00642971.3	647	38	51	4481300000	29	155000000	0.000806		0.931643	0.906107	0.918875	-0.122059	0.0739407	1.0282	1.10343	1.06582	0.0919626	0.00196258	0.788718	0.870312	0.829515	-0.269661	-0.0230608		0	0.1537	0.0776	0.0371	0.002	0.0255	0.6879	-0.5398	0.0039	0.0121	0.0192	1.5778	0.6579	57.281	36.099	0.5588	-0.8397	0.0469	0.8123
287	Q86U86-1;Q86U86;Q86U86-8;Q86U86-2;Q86U86-9;Q86U86-3;Q86U86-7;Q86U86-5;Q86U86-4;Q86U86-6	ENST00000296302;ENST00000337303;ENST00000356770;ENST00000394830	Protein polybromo-1;Polybromo-1D;BRG1-associated factor 180	PBRM1;PB1	1769	IPI:IPI00384176.1	1689	141	98	334290000	83	4030000	2.1e-05		0.815037	0.843221	0.829129	-0.270331	-0.0743313	1.02385	1.09675	1.0603	0.0844742	-0.00552579	0.801661	0.713206	0.757434	-0.400809	-0.154209		0	0.0984	0.0456	0.0519	0.0023	0.0572	1.1025	0.1408	0.0045	0.027	0.0509	1.8873	0.9163	25.6704	13.6169	0.7114	-0.4913	0.0514	0.6452
288	Q92600	ENST00000273064	Cell differentiation protein RCD1 homolog	RQCD1;RCD1	1770	IPI:IPI00023101.1	299	14	17	139940000	17	8230000	4.29e-05		0.881964	0.884224	0.883094	-0.179361	0.0166391	1.17383	1.17957	1.1767	0.234741	0.144741	0.81728	0.748216	0.782748	-0.353379	-0.106779		0	0.1902	0.0922	0.0341	0.002	0.0332	0.9727	-0.0399	0.0038	0.0092	0.0269	2.9202	1.5461	75.337	25.7658	0.7334	-0.4473	0.0539	0.754
289	Q9H2W6	ENST00000312475	39S ribosomal protein L46, mitochondrial;P2ECSL	MRPL46;C15orf4;LIECG2	1778	IPI:IPI00023161.1	279	17	21	234680000	17	13800000	7.2e-05		0.62113	0.892246	0.756688	-0.40223	-0.20623	1.16929	1.11156	1.14042	0.189571	0.0995713	0.900861	0.998995	0.949928	-0.07411	0.17249		0	0.4529	0.0645	0.0416	0.0019	0.0298	0.7168	-0.4803	0.0035	0.0166	0.0235	1.41	0.4957	41.753	29.4936	0.4856	-1.0422	0.0461	0.6774
290	Q92797-1;Q92797	ENST00000245934	Symplekin	SYMPK;SPK	1787	IPI:IPI00023344.2	1274	84	65	394160000	69	5710000	2.98e-05		0.959314	0.925177	0.942246	-0.0858247	0.110175	0.933628	0.964612	0.94912	-0.0753381	-0.165338	0.652519	0.694346	0.673433	-0.570394	-0.323794		0	0.1891	0.0879	0.0421	0.0021	0.04	0.9506	-0.073	0.0039	0.0171	0.0336	1.9644	0.9741	40.5322	20.628	0.4772	-1.0674	0.0385	0.502
291	Q00534	ENST00000265734	Cell division protein kinase 6;Serine/threonine-protein kinase PLSTIRE	CDK6	1801	IPI:IPI00023529.1	326	18	22	1025200000	19	54000000	0.000281		0.212779	0.232439	0.222609	-2.16741	-1.97141	0.217229	0.209086	0.213157	-2.23001	-2.32001	0.170117	0.183358	0.176738	-2.50032	-2.25372		0	0.3783	0.0573	0.0678	0.0038	0.2686	3.9628	1.9865	0.0397	0.0428	0.2623	6.1225	2.6141	16.1939	2.64239	0.2676	-1.902	0.0643	0.0675
292	A0AVT1-1;A0AVT1;A0AVT1-2	ENST00000322244	Ubiquitin-like modifier-activating enzyme 6;Ubiquitin-activating enzyme E1-like protein 2;Monocyte protein 4	UBA6;MOP4;UBE1L2	1812	IPI:IPI00023647.4	1052	76	36	169150000	56	3020000	1.58e-05		0.877107	1.002	0.939554	-0.0899527	0.106047	1.04871	1.07777	1.06324	0.0884708	-0.0015292	0.835258	0.94796	0.891609	-0.165517	0.0810827		0	0.228	0.1186	0.0301	0.002	0.0203	0.6741	-0.5689	0.0035	0.0052	0.014	2.6939	1.4297	133.288	49.5071	0.4945	-1.0159	0.0525	0.7336
293	P62195	ENST00000310144	26S protease regulatory subunit 8;Proteasome 26S subunit ATPase 5;Proteasome subunit p45;p45/SUG;Thyroid hormone receptor-interacting protein 1	PSMC5;SUG1	1829	IPI:IPI00023919.4	406	33	27	1198800000	24	50000000	0.00026		0.882317	0.897958	0.890137	-0.1679	0.0280998	1.08936	1.07804	1.0837	0.11596	0.02596	0.857069	0.911172	0.884121	-0.177685	0.068915		0	0.1015	0.0606	0.0407	0.0024	0.0306	0.7515	-0.4122	0.004	0.0157	0.0242	1.5405	0.6234	44.1465	28.6405	0.6228	-0.6831	0.0489	0.8288
294	Q9H0S4	ENST00000358007	Probable ATP-dependent RNA helicase DDX47;DEAD box protein 47	DDX47	1832	IPI:IPI00023972.5	455	37	28	303360000	20	15200000	7.91e-05		0.748537	0.830399	0.789468	-0.341048	-0.145048	0.784344	0.884252	0.834298	-0.261365	-0.351365	0.682265	0.742434	0.71235	-0.489342	-0.242742		0	0.2112	0.0627	0.0633	0.0022	0.0534	0.8438	-0.2451	0.0037	0.0384	0.0471	1.227	0.2951	18.0495	14.7155	0.3844	-1.3793	0.0284	0.4556
295	Q00610-1;Q00610;Q00610-2	ENST00000269122	Clathrin heavy chain 1;CLH-17	CLTC;CLH17;CLTCL2;KIAA0034	1840	IPI:IPI00024067.4	1675	96	82	9789500000	90	109000000	0.000567		0.850167	0.881225	0.865696	-0.208068	-0.0120678	1.07949	1.10306	1.09127	0.126013	0.0360135	0.913455	0.959556	0.936505	-0.0946412	0.151959		0	0.1676	0.0736	0.0319	0.0018	0.0231	0.7236	-0.4667	0.0042	0.0069	0.0167	2.4091	1.2685	100.449	41.503	0.6157	-0.6998	0.051	0.8508
296	Q00688	ENST00000216330;ENST00000396062	FK506-binding protein 3;Peptidyl-prolyl cis-trans isomerase;25 kDa FKBP;FKBP-25;Rapamycin-selective 25 kDa immunophilin	FKBP3;FKBP25	1845	IPI:IPI00024157.1	224	35	5	1027400000	10	103000000	0.000536		0.865672	0.883781	0.874726	-0.193097	0.00290347	1.10899	1.14172	1.12536	0.170384	0.0803838	0.89028	0.884863	0.887572	-0.172064	0.0745358		0	0.1267	0.0761	0.0326	0.002	0.026	0.7995	-0.3228	0.0044	0.0076	0.0197	2.5844	1.3699	91.1974	35.1827	0.6828	-0.5505	0.0562	0.854
297	O14818-1;O14818;O14818-2	ENST00000370873	Proteasome subunit alpha type-7;Proteasome subunit RC6-1;Proteasome subunit XAPC7	PSMA7	1848	IPI:IPI00024175.3	248	22	18	2866900000	14	205000000	0.00107		0.972041	0.931688	0.951864	-0.0711721	0.124828	1.1339	1.1235	1.1287	0.174662	0.0846619	1.04274	1.05102	1.04688	0.0660945	0.312695		0	0.3014	0.1439	0.0332	0.0021	0.0172	0.5165	-0.9532	0.0037	0.0083	0.0108	1.3068	0.386	83.506	64.1759	0.7146	-0.4848	0.0649	1.3836
298	Q9H583	ENST00000366582	HEAT repeat-containing protein 1;Protein BAP28	HEATR1;BAP28	1853	IPI:IPI00024279.4	2144	168	59	435130000	115	3780000	1.97e-05		0.804294	0.868107	0.8362	-0.258079	-0.0620794	0.745688	0.794359	0.770023	-0.377026	-0.467026	0.490763	0.529951	0.510357	-0.970421	-0.723821		0	0.3275	0.1212	0.0343	0.0021	0.0419	1.2219	0.2892	0.0056	0.0094	0.0356	3.8019	1.9267	73.734	19.4691	0.2157	-2.2127	0.0399	0.1766
299	O75131	ENST00000198765	Copine-3;Copine III	CPNE3;CPN3;KIAA0636	1861	IPI:IPI00024403.1	537	37	18	437420000	24	18200000	9.5e-05		0.98172	0.948489	0.965105	-0.0512426	0.144757	0.999345	1.07316	1.03625	0.0513756	-0.0386244	0.837146	1.0002	0.918673	-0.122376	0.124224		0	0.2495	0.1172	0.0383	0.0017	0.0232	0.6046	-0.726	0.0034	0.0133	0.0168	1.2588	0.332	52.1128	41.256	0.4412	-1.1804	0.041	0.7298
300	Q9NYU2-1;Q9NYU2;Q9NYU2-2	ENST00000259253	UDP-glucose:glycoprotein glucosyltransferase 1;UDP-glucose ceramide glucosyltransferase-like 1;UDP--Glc:glycoprotein glucosyltransferase;HUGT1	UGCGL1;GT;UGGT;UGT1;UGTR	1865	IPI:IPI00024466.2	1555	102	70	625510000	75	8340000	4.35e-05		0.857008	0.879392	0.8682	-0.203901	-0.00790078	1.20201	1.16209	1.18205	0.241288	0.151288	1.02529	1.01084	1.01806	0.025829	0.272429		0	0.1841	0.0942	0.0318	0.0022	0.023	0.7224	-0.4691	0.004	0.0069	0.0166	2.4261	1.2786	100.449	41.753	0.8145	-0.296	0.0654	1.1275
301	P53992	ENST00000339365;ENST00000345254	Protein transport protein Sec24C;SEC24-related protein C	SEC24C;KIAA0079	1885	IPI:IPI00024661.5	1094	37	50	456300000	40	11400000	5.95e-05		0.925965	0.889437	0.907701	-0.139711	0.0562892	1.09942	1.12039	1.1099	0.150436	0.060436	0.89236	0.957123	0.924741	-0.112878	0.133722		0	0.1845	0.0877	0.037	0.002	0.0309	0.8353	-0.2596	0.004	0.012	0.0245	2.0411	1.0294	57.7583	28.2898	0.7347	-0.4448	0.0527	0.8795
302	P45974-1;P45974;P45974-2	ENST00000229268;ENST00000389231	Ubiquitin carboxyl-terminal hydrolase 5;Ubiquitin thioesterase 5;Ubiquitin-specific-processing protease 5;Deubiquitinating enzyme 5;Isopeptidase T	USP5;ISOT	1887	IPI:IPI00024664.1	858	51	42	584060000	39	15000000	7.81e-05		0.813418	0.855283	0.834351	-0.261274	-0.0652742	1.12991	1.11039	1.12015	0.163688	0.0736884	0.989922	1.0713	1.03061	0.0434992	0.290099		0	0.233	0.0814	0.0346	0.0021	0.0281	0.812	-0.3005	0.0042	0.0096	0.0217	2.2553	1.1733	72.1979	31.9401	0.7608	-0.3945	0.0583	0.9369
303	O14929	ENST00000264108	Histone acetyltransferase type B catalytic subunit	HAT1	1893	IPI:IPI00024719.1	419	29	26	739090000	16	46200000	0.000241		0.827906	0.81248	0.820193	-0.285965	-0.0899648	0.972485	0.978147	0.975316	-0.0360581	-0.126058	0.652866	0.754661	0.703764	-0.506837	-0.260237		0	0.1421	0.0673	0.0397	0.0019	0.0312	0.7869	-0.3457	0.0033	0.0147	0.0249	1.6883	0.7556	47.1497	27.8353	0.3441	-1.5389	0.0382	0.4373
304	O00487	ENST00000409682	26S proteasome non-ATPase regulatory subunit 14;26S proteasome regulatory subunit rpn11;26S proteasome-associated PAD1 homolog 1	PSMD14;POH1	1901	IPI:IPI00024821.1	310	20	11	785050000	15	52300000	0.000273		0.877352	0.821016	0.849184	-0.23585	-0.0398504	1.03993	1.08434	1.06214	0.0869677	-0.00303233	0.966344	1.03612	1.00123	0.00177512	0.248375		0	0.1587	0.067	0.0375	0.0019	0.024	0.6411	-0.6414	0.0042	0.0125	0.0177	1.4112	0.4969	55.448	39.1582	0.5637	-0.827	0.0467	0.8793
305	P30040	ENST00000261735	Endoplasmic reticulum protein ERp29;ERp31;ERp28	ERP29;C12orf8;ERP28	1904	IPI:IPI00024911.1	261	27	8	487240000	14	34800000	0.000181		0.93368	0.958521	0.9461	-0.0799347	0.116065	1.05982	1.11601	1.08792	0.121571	0.0315713	0.921814	0.977568	0.949691	-0.0744693	0.172131		0	0.2048	0.1059	0.0348	0.0019	0.0183	0.5247	-0.9303	0.0041	0.0099	0.0119	1.2058	0.2699	70.0101	58.2437	0.5064	-0.9817	0.05	0.965
306	P30050-1;P30050;P30050-2	ENST00000361436	60S ribosomal protein L12	RPL12	1909	IPI:IPI00024933.3	165	15	10	3776200000	9	420000000	0.00219		0.899867	0.927125	0.913496	-0.13053	0.06547	1.03433	1.07679	1.05556	0.0780078	-0.0119922	0.76308	0.786373	0.774726	-0.368241	-0.121641		0	0.267	0.1555	0.0365	0.0022	0.0243	0.6646	-0.5894	0.0039	0.0116	0.0179	1.5496	0.6319	59.75	38.7207	0.4042	-1.3069	0.0453	0.6081
307	P22059-1;P22059	ENST00000263847	Oxysterol-binding protein 1	OSBP;OSBP1	1911	IPI:IPI00024971.1	807	57	46	384490000	42	9150000	4.77e-05		0.850909	0.890892	0.8709	-0.19942	-0.00342048	1.06247	1.09346	1.07797	0.108315	0.0183151	0.848463	0.924014	0.886239	-0.174233	0.072367		0	0.1186	0.067	0.0394	0.0024	0.0261	0.6623	-0.5944	0.0041	0.0144	0.0197	1.3678	0.4518	48.1319	35.1827	0.5297	-0.9168	0.0439	0.7997
308	P20618	ENST00000262193	Proteasome subunit beta type-1;Proteasome component C5;Macropain subunit C5;Multicatalytic endopeptidase complex subunit C5;Proteasome gamma chain	PSMB1;PSC5	1916	IPI:IPI00025019.3	241	13	15	1836300000	14	131000000	0.000684		0.797759	0.902864	0.850311	-0.233937	-0.0379371	1.07498	1.09193	1.08346	0.115642	0.0256422	0.879253	0.900394	0.889823	-0.168409	0.0781906		0	0.1822	0.0641	0.0348	0.0018	0.0273	0.7844	-0.3503	0.0038	0.0098	0.0209	2.1289	1.0901	70.7245	33.1627	0.5825	-0.7797	0.0489	0.7426
309	P22087	ENST00000221801	rRNA 2'-O-methyltransferase fibrillarin;34 kDa nucleolar scleroderma antigen	FBL;FIB1;FLRN	1917	IPI:IPI00025039.1	321	19	29	2740300000	19	144000000	0.000752		0.848364	0.887751	0.868057	-0.204138	-0.008138	1.1071	1.07991	1.09351	0.128961	0.0389613	0.81257	0.82707	0.81982	-0.286621	-0.0400213		0	0.1518	0.0731	0.0403	0.0019	0.0287	0.7134	-0.4873	0.0036	0.0153	0.0224	1.4604	0.5463	45.3007	30.942	0.5656	-0.8222	0.0504	0.7928
310	P62280	ENST00000270625	40S ribosomal protein S11	RPS11	1924	IPI:IPI00025091.3	158	21	14	2747500000	10	275000000	0.00143		0.922459	0.890335	0.906397	-0.141785	0.0542152	1.03642	1.10056	1.06849	0.0955729	0.0055729	0.763027	0.798603	0.780815	-0.356947	-0.110347		0	0.1595	0.0963	0.036	0.0019	0.0252	0.7019	-0.5106	0.0038	0.011	0.0189	1.7152	0.7784	63.0091	36.672	0.4774	-1.0666	0.0405	0.6802
311	O75934	ENST00000369541	Pre-mRNA-splicing factor SPF27;Spliceosome-associated protein SPF 27;Breast carcinoma-amplified sequence 2;DNA amplified in mammary carcinoma 1 protein	BCAS2;DAM1	1931	IPI:IPI00025178.3	225	12	14	451990000	13	34800000	0.000181		0.846654	0.861001	0.853827	-0.227983	-0.0319835	1.1896	1.21845	1.20402	0.267865	0.177865	0.778105	0.850204	0.814154	-0.296626	-0.050026		0	0.2654	0.0735	0.0565	0.002	0.0445	0.7885	-0.3428	0.0033	0.0315	0.0382	1.2113	0.2766	22.0032	18.144	0.6732	-0.5708	0.0464	0.8538
312	O95466-2;O95466;O95466-1	ENST00000328118;ENST00000331495	Formin-like protein 1;Leukocyte formin;CLL-associated antigen KW-13	FMNL1;C17orf1;C17orf1B;FMNL	1932	IPI:IPI00025202.6	1104	65	68	238560000	58	4110000	2.14e-05		0.884772	0.909872	0.897322	-0.156302	0.0396979	1.07934	1.12748	1.10341	0.141968	0.0519678	0.807005	0.896104	0.851554	-0.23183	0.0147705		0	0.5426	0.2225	0.0318	0.0022	0.0227	0.7126	-0.4889	0.0035	0.0068	0.0163	2.3812	1.2517	101.926	42.5215	0.5193	-0.9454	0.042	0.7288
313	P30101	ENST00000300289	Protein disulfide-isomerase A3;Disulfide isomerase ER-60;ERp60;58 kDa microsomal protein;p58;ERp57;58 kDa glucose-regulated protein	PDIA3;ERP57;ERP60;GRP58	1935	IPI:IPI00025252.1	505	48	23	10354000000	29	357000000	0.00186		0.926903	0.919646	0.923274	-0.115169	0.080831	1.29798	1.30517	1.30157	0.380256	0.290256	1.11531	1.162	1.13865	0.187329	0.433929		0	0.1897	0.0948	0.0301	0.0018	0.0192	0.6358	-0.6533	0.0044	0.0052	0.0128	2.4696	1.3043	133.288	54.1484	1.1448	0.195	0.1	1.8005
314	P22102-1;P22102;P22102-2	ENST00000361093;ENST00000381815;ENST00000381831;ENST00000381839	Trifunctional purine biosynthetic protein adenosine-3;Phosphoribosylamine--glycine ligase;Glycinamide ribonucleotide synthetase;Phosphoribosylglycinamide synthetase;Phosphoribosylformylglycinamidine cyclo-ligase;Phosphoribosyl-aminoimidazole synthetase;AIR synthase;Phosphoribosylglycinamide formyltransferase;5'-phosphoribosylglycinamide transformylase;GAR transformylase	GART;PGFT;PRGS	1936	IPI:IPI00025273.1	1010	69	34	4055300000	48	84500000	0.000441		0.826323	0.880313	0.853318	-0.228845	-0.0328449	0.942104	0.983938	0.963021	-0.0543612	-0.144361	0.653428	0.699327	0.676377	-0.5641	-0.3175		0	0.1528	0.0844	0.035	0.0023	0.0283	0.8092	-0.3054	0.0038	0.01	0.022	2.1861	1.1284	69.31	31.5045	0.3311	-1.5948	0.0396	0.4091
315	Q92979	ENST00000261406	Probable ribosome biogenesis protein NEP1;Nucleolar protein EMG1 homolog;Protein C2f	EMG1;C2F	1948	IPI:IPI00025347.4	244	17	14	215470000	15	14400000	7.49e-05		0.827646	0.875064	0.851355	-0.232167	-0.0361668	1.05338	1.11978	1.08658	0.119795	0.0297953	0.791056	0.846925	0.81899	-0.288082	-0.0414818		0	0.1292	0.0708	0.0372	0.002	0.0332	0.893	-0.1632	0.0044	0.0122	0.0268	2.1972	1.1357	56.8115	25.8619	0.6475	-0.6269	0.0549	0.7251
316	O75390	ENST00000351328	Citrate synthase, mitochondrial	CS	1949	IPI:IPI00025366.4	466	26	21	1967800000	19	104000000	0.00054		0.907181	0.880163	0.893672	-0.162182	0.0338178	1.13447	1.15422	1.14435	0.194527	0.104527	1.01692	1.0223	1.01961	0.0280192	0.274619		0	0.1762	0.1242	0.0316	0.0018	0.0197	0.6226	-0.6836	0.0041	0.0066	0.0133	2.0053	1.0038	105.015	52.1128	0.7136	-0.4868	0.0615	1.1461
317	P60842	ENST00000293831;ENST00000380512	Eukaryotic initiation factor 4A-I;ATP-dependent RNA helicase eIF4A-1	EIF4A1;DDX2A;EIF4A	1955	IPI:IPI00025491.1	406	20	29	10467000000	23	455000000	0.00237		0.893208	0.87789	0.885549	-0.175356	0.0206442	1.01381	1.03443	1.02412	0.0343808	-0.0556192	0.689303	0.766596	0.727949	-0.45809	-0.21149		0	0.1479	0.0764	0.0443	0.0022	0.0348	0.7847	-0.3499	0.0042	0.0194	0.0284	1.4669	0.5528	35.7268	24.4049	0.4726	-1.0813	0.0401	0.6023
318	P04843	ENST00000296255	Dolichyl-diphosphooligosaccharide--protein glycosyltransferase subunit 1;Dolichyl-diphosphooligosaccharide--protein glycosyltransferase 67 kDa subunit;Ribophorin-1;Ribophorin I	RPN1	1981	IPI:IPI00025874.2	646	40	32	2457200000	39	63000000	0.000329		0.873825	0.888455	0.88114	-0.182557	0.0134432	1.12653	1.17209	1.14931	0.200765	0.110765	1.02968	1.06665	1.04817	0.0678706	0.314471		0	0.1672	0.0945	0.0319	0.002	0.0187	0.5861	-0.7707	0.0041	0.007	0.0124	1.7718	0.8252	99.0143	55.8952	0.7608	-0.3944	0.0629	1.298
319	O75531	ENST00000312175	Barrier-to-autointegration factor;Breakpoint cluster region protein 1	BANF1;BAF;BCRG1	1989	IPI:IPI00026087.1	89	9	5	964390000	6	161000000	0.000838		0.929791	0.969027	0.949409	-0.0748984	0.121102	1.17065	1.20258	1.18661	0.246851	0.156851	1.12639	1.1671	1.14675	0.19755	0.44415		0	0.2197	0.0894	0.0345	0.0019	0.0211	0.6116	-0.7094	0.0035	0.0095	0.0147	1.5443	0.627	72.9579	47.1497	0.8925	-0.1641	0.0654	1.4594
320	O75533	ENST00000335508	Splicing factor 3B subunit 1;Pre-mRNA-splicing factor SF3b 155 kDa subunit;Spliceosome-associated protein 155	SF3B1;SAP155	1990	IPI:IPI00026089.4	1304	84	79	3386400000	62	54600000	0.000285		0.856955	0.895754	0.876355	-0.190413	0.00558706	1.01105	1.04429	1.02767	0.0393732	-0.0506268	0.839394	0.858395	0.848895	-0.236343	0.0102572		0	0.132	0.0584	0.0426	0.0019	0.0336	0.7885	-0.3428	0.0037	0.0176	0.0272	1.5441	0.6267	39.3807	25.4816	0.5536	-0.8532	0.0385	0.702
321	P14317	ENST00000314583	Hematopoietic lineage cell-specific protein;Hematopoietic cell-specific LYN substrate 1;LckBP1;p75	HCLS1;HS1	1993	IPI:IPI00026156.2	486	35	27	1419700000	19	74700000	0.00039		0.839872	0.905985	0.872929	-0.196065	-6.45754e-05	1.17387	1.18481	1.17934	0.237978	0.147978	1.00948	1.04219	1.02584	0.0368001	0.2834		0	0.2375	0.0726	0.0448	0.0016	0.0352	0.7857	-0.348	0.004	0.0199	0.0289	1.4522	0.5382	34.8291	23.9827	0.8538	-0.228	0.0521	1.0868
322	Q02543	ENST00000222247	60S ribosomal protein L18a	RPL18A	1996	IPI:IPI00026202.1	176	17	21	2275600000	9	253000000	0.00132		0.872328	0.884909	0.878619	-0.186691	0.00930885	1.03228	1.06822	1.05025	0.0707289	-0.0192711	0.725786	0.761363	0.743575	-0.427451	-0.180851		0	0.1866	0.0855	0.038	0.0018	0.0256	0.6723	-0.5728	0.0037	0.0131	0.0192	1.4691	0.555	52.9084	36.099	0.4142	-1.2714	0.0404	0.6162
323	P39748	ENST00000305885	Flap endonuclease 1;Flap structure-specific endonuclease 1;Maturation factor 1;DNase IV	FEN1;RAD2	1997	IPI:IPI00026215.1	380	38	22	1174300000	20	58700000	0.000306		0.844462	0.808841	0.826652	-0.274648	-0.0786485	0.979515	0.975053	0.977284	-0.0331502	-0.12315	0.660426	0.722265	0.691345	-0.532521	-0.285921		0	0.1338	0.0719	0.0419	0.0021	0.0339	0.8091	-0.3056	0.0044	0.017	0.0276	1.6241	0.6996	40.7706	25.1123	0.4063	-1.2995	0.0405	0.5021
324	P55786	ENST00000322157	Puromycin-sensitive aminopeptidase	NPEPPS;PSA	1998	IPI:IPI00026216.4	919	57	43	1057800000	50	21200000	0.00011		0.866393	0.855674	0.861033	-0.215859	-0.0198588	1.02912	1.03955	1.03433	0.0487025	-0.0412975	0.797039	0.873912	0.835475	-0.259331	-0.012731		0	0.2985	0.1343	0.0296	0.0018	0.0211	0.713	-0.488	0.0045	0.0046	0.0147	3.1876	1.6725	150.674	47.1497	0.4035	-1.3094	0.0502	0.5659
325	P62873	ENST00000378609	Guanine nucleotide-binding protein G(I)/G(S)/G(T) subunit beta-1;Transducin beta chain 1	GNB1	2005	IPI:IPI00026268.3	340	10	22	1509600000	14	108000000	0.000562		0.848433	0.906535	0.877484	-0.188555	0.0074446	1.09079	1.17283	1.13181	0.178635	0.0886348	0.92712	1.00555	0.966337	-0.049401	0.197199		0	0.1225	0.0488	0.0605	0.0026	0.0416	0.6871	-0.5414	0.0035	0.0356	0.0352	0.9906	-0.0136	19.4691	19.6903	0.6649	-0.5888	0.0455	0.9677
326	P62899	ENST00000264258;ENST00000409038;ENST00000409733	60S ribosomal protein L31	RPL31	2008	IPI:IPI00026302.3	125	16	14	2953300000	7	422000000	0.0022		0.890914	0.889115	0.890015	-0.168099	0.0279008	0.989996	1.01707	1.00353	0.00508663	-0.0849134	0.778596	0.814792	0.796694	-0.327902	-0.0813019		0	0.1747	0.0801	0.0406	0.0019	0.0286	0.7039	-0.5066	0.0039	0.0156	0.0222	1.4203	0.5062	44.4295	31.2207	0.4625	-1.1124	0.0432	0.6571
327	O95071	ENST00000220959	E3 ubiquitin-protein ligase UBR5;E3 ubiquitin-protein ligase, HECT domain-containing 1;Hyperplastic discs protein homolog;Progestin-induced protein	UBR5;EDD;EDD1;HYD;KIAA0896	2013	IPI:IPI00026320.1	2799	118	193	119690000	131	914000	4.76e-06		0.905834	0.817826	0.86183	-0.214524	-0.0185243	1.01878	0.89776	0.958269	-0.0614972	-0.151497	0.733215	0.708416	0.720815	-0.472299	-0.225699		0	0.1856	0.08	0.0398	0.0021	0.0392	0.9859	-0.0205	0.0034	0.0148	0.0329	2.2169	1.1485	46.8311	21.0669	0.5601	-0.8362	0.0407	0.5682
328	P49257	ENST00000251047	Protein ERGIC-53;ER-Golgi intermediate compartment 53 kDa protein;Lectin mannose-binding 1;Gp58;Intracellular mannose-specific lectin MR60	LMAN1;ERGIC53;F5F8D	2024	IPI:IPI00026530.4	510	30	29	1081800000	20	54100000	0.000282		0.834754	1.00197	0.91836	-0.122868	0.073132	1.21772	1.20837	1.21304	0.278633	0.188633	1.23463	1.14142	1.18802	0.248563	0.495163		0	0.1914	0.0909	0.0355	0.0019	0.0228	0.6423	-0.6387	0.004	0.0105	0.0164	1.5607	0.6422	66.0095	42.2622	0.8979	-0.1554	0.0786	1.3979
329	O75694-1;O75694;O75694-2	ENST00000231498;ENST00000381843	Nuclear pore complex protein Nup155;Nucleoporin Nup155;155 kDa nucleoporin	NUP155;KIAA0791	2031	IPI:IPI00026625.1	1391	60	66	478870000	57	8400000	4.38e-05		0.73657	0.788054	0.762312	-0.391547	-0.195547	0.898866	0.968779	0.933822	-0.0987799	-0.18878	0.62239	0.723754	0.673072	-0.571168	-0.324568		0	0.1357	0.0847	0.0451	0.0022	0.0325	0.7188	-0.4763	0.0038	0.0202	0.0261	1.2923	0.3699	34.3119	26.5556	0.2002	-2.3206	0.0305	0.2785
330	Q15370	ENST00000262306;ENST00000409906	Transcription elongation factor B polypeptide 2;RNA polymerase II transcription factor SIII subunit B;SIII p18;Elongin B;Elongin 18 kDa subunit	TCEB2	2033	IPI:IPI00026670.3	118	7	7	569270000	9	63300000	0.00033		0.967447	0.93832	0.952884	-0.0696279	0.126372	1.08411	1.15402	1.11907	0.162296	0.0722964	0.932319	0.967293	0.949806	-0.0742952	0.172305		0	0.1138	0.0536	0.0649	0.002	0.0546	0.8423	-0.2476	0.0034	0.0399	0.0483	1.2097	0.2746	17.3709	14.3499	0.8268	-0.2744	0.0482	0.9816
331	P06493-1;P06493;P06493-2	ENST00000307250;ENST00000316629;ENST00000373811;ENST00000395284	Cell division control protein 2 homolog;p34 protein kinase;Cyclin-dependent kinase 1	CDC2	2034	IPI:IPI00026689.4	303	27	15	2176600000	19	115000000	0.000597		0.611412	0.617866	0.614639	-0.702189	-0.506189	0.502149	0.551244	0.526697	-0.924956	-1.01496	0.258929	0.276498	0.267714	-1.90124	-1.65464		0	0.0816	0.0448	0.0629	0.0024	0.0838	1.3313	0.4128	0.0039	0.038	0.0774	2.0383	1.0274	18.2395	8.95478	0.0964	-3.3743	0.0256	0.0724
332	P49327	ENST00000306749	Fatty acid synthase;[Acyl-carrier-protein] S-acetyltransferase;[Acyl-carrier-protein] S-malonyltransferase;3-oxoacyl-[acyl-carrier-protein] synthase;3-oxoacyl-[acyl-carrier-protein] reductase;3-hydroxypalmitoyl-[acyl-carrier-protein] dehydratase;Enoyl-[acyl-carrier-protein] reductase;Oleoyl-[acyl-carrier-protein] hydrolase	FASN;FAS	2035	IPI:IPI00026781.3	2511	85	142	4670400000	125	37400000	0.000195		0.74798	0.779967	0.763973	-0.388406	-0.192406	0.775934	0.839998	0.807966	-0.307633	-0.397633	0.526443	0.568279	0.547361	-0.869435	-0.622835		0	0.2012	0.1304	0.0435	0.0021	0.0358	0.8226	-0.2818	0.0038	0.0185	0.0294	1.5878	0.667	37.4649	23.5748	0.0024	-8.6927	0.03	0.0029
333	P30520	ENST00000366535	Adenylosuccinate synthetase isozyme 2;Adenylosuccinate synthetase, acidic isozyme;IMP--aspartate ligase 2	ADSS;ADSS2	2042	IPI:IPI00026833.4	456	29	21	700900000	20	35000000	0.000183		0.717311	0.813232	0.765271	-0.385956	-0.189956	0.93312	1.01799	0.975553	-0.0357083	-0.125708	0.632429	0.699628	0.666028	-0.586345	-0.339745		0	0.3271	0.1812	0.0323	0.0021	0.0324	1.0036	0.0051	0.0045	0.0073	0.026	3.5545	1.8296	94.9452	26.6577	0.3221	-1.6342	0.0472	0.321
334	O75791	ENST00000344138;ENST00000407075	GRB2-related adapter protein 2;Protein GADS;Growth factor receptor-binding protein;GRBLG;Grf40 adapter protein;GRB-2-like protein;GRBX;P38;Hematopoietic cell-associated adapter protein GrpL;Adapter protein GRID;SH3-SH2-SH3 adapter Mona	GRAP2;GADS;GRB2L;GRID	2044	IPI:IPI00026928.3	330	13	24	236540000	15	15800000	8.22e-05		0.991845	0.992758	0.992301	-0.0111497	0.18485	1.05535	1.06503	1.06019	0.0843264	-0.0056736	0.817112	0.875387	0.846249	-0.240845	0.00575462		0	0.4136	0.1875	0.0291	0.0016	0.018	0.6202	-0.6892	0.0037	0.0041	0.0117	2.8407	1.5063	169.049	59.2393	0.4521	-1.1453	0.0538	0.729
335	Q9UKX7	ENST00000347635	Nucleoporin 50 kDa;Nuclear pore-associated protein 60 kDa-like	NUP50;NPAP60L;PRO1146	2045	IPI:IPI00026940.2	468	48	11	512230000	28	18300000	9.54e-05		0.847981	0.895116	0.871548	-0.198348	-0.00234756	1.08655	1.11392	1.10024	0.137813	0.047813	0.775037	0.766008	0.770523	-0.376091	-0.129491		0	0.2063	0.0982	0.0374	0.0023	0.0373	0.9961	-0.0056	0.0037	0.0125	0.031	2.4763	1.3082	55.448	22.3581	0.6729	-0.5716	0.0574	0.6755
336	Q9Y5B9	ENST00000216297	FACT complex subunit SPT16;Facilitates chromatin transcription complex subunit SPT16;FACT 140 kDa subunit;FACTp140;Chromatin-specific transcription elongation factor 140 kDa subunit	SUPT16H;FACT140;FACTP140	2052	IPI:IPI00026970.4	1047	107	49	2377800000	54	44000000	0.00023		0.882162	0.882069	0.882115	-0.180961	0.015039	0.97552	0.99704	0.98628	-0.0199308	-0.109931	0.70792	0.753016	0.730468	-0.453107	-0.206507		0	0.1367	0.0954	0.0339	0.0019	0.031	0.9139	-0.13	0.0042	0.0089	0.0246	2.7538	1.4614	77.8764	28.1748	0.4787	-1.0628	0.0434	0.5238
337	P49411	ENST00000313511	Elongation factor Tu, mitochondrial;P43	TUFM	2063	IPI:IPI00027107.5	455	30	27	2631300000	30	87700000	0.000457		0.8618	0.910006	0.885903	-0.174779	0.0212206	1.07918	1.10817	1.09367	0.129183	0.0391835	0.882508	0.916135	0.899321	-0.153091	0.0935086		0	0.199	0.1312	0.0282	0.0019	0.0169	0.5998	-0.7375	0.0042	0.0033	0.0106	3.235	1.6937	210.03	65.3868	0.5383	-0.8936	0.0588	0.8975
338	P14625	ENST00000299767	Endoplasmin;Heat shock protein 90 kDa beta member 1;94 kDa glucose-regulated protein;gp96 homolog;Tumor rejection antigen 1	HSP90B1;TRA1	2074	IPI:IPI00027230.3	803	78	38	6709700000	41	164000000	0.000853		0.993782	1.06088	1.02733	0.0389019	0.234902	1.71576	1.66328	1.68952	0.756611	0.666611	1.51051	1.52044	1.51547	0.59977	0.84637		0	0.4169	0.225	0.0328	0.0022	0.0205	0.6254	-0.6772	0.0045	0.0079	0.0142	1.7983	0.8466	87.7342	48.8099	1.9281	0.9472	0.1392	3.0831
339	Q99623	ENST00000399433	Prohibitin-2;B-cell receptor-associated protein BAP37;Repressor of estrogen receptor activity;D-prohibitin	PHB2;BAP;REA	2079	IPI:IPI00027252.6	299	19	24	1665900000	22	75700000	0.000395		0.822299	0.886619	0.854459	-0.226917	-0.0309169	1.068	1.09916	1.08358	0.115802	0.0258024	0.863875	0.863664	0.863769	-0.211282	0.0353179		0	0.2415	0.1412	0.0281	0.0017	0.0183	0.6536	-0.6135	0.0042	0.0031	0.012	3.8505	1.9451	223.581	57.7583	0.4429	-1.1749	0.045	0.6776
340	Q02880-1;Q02880;Q02880-2	ENST00000264331	DNA topoisomerase 2-beta;DNA topoisomerase II, beta isozyme	TOP2B	2083	IPI:IPI00027280.2	1626	187	63	262500000	87	3020000	1.57e-05		0.696062	0.679449	0.687755	-0.540032	-0.344032	1.01488	0.994445	1.00466	0.0067124	-0.0832876	0.654889	0.699172	0.677031	-0.562707	-0.316107		0	0.2592	0.1308	0.0372	0.002	0.0396	1.0637	0.089	0.0042	0.0122	0.0332	2.712	1.4394	56.8115	20.8765	0.4038	-1.3082	0.0402	0.3797
341	P14678-3;P14678;P14678-1;P14678-2;P63162	ENST00000303103;ENST00000336808;ENST00000381342;ENST00000338094;ENST00000390687;ENST00000400097;ENST00000400098;ENST00000400100	Small nuclear ribonucleoprotein-associated proteins B and B';Sm-B/Sm-B';Small nuclear ribonucleoprotein-associated protein N;Tissue-specific-splicing protein	SNRPB;COD;SNRPB1;SNRPN;HCERN3;SMN	2084	IPI:IPI00329512.3	289	10	23	2134400000	17	126000000	0.000655		0.905227	0.899808	0.902518	-0.147973	0.0480269	1.13349	1.08005	1.10677	0.146361	0.0563609	0.959857	0.91721	0.938534	-0.0915195	0.155081		0	0.1658	0.0694	0.0383	0.002	0.0274	0.7138	-0.4865	0.0036	0.0134	0.021	1.5688	0.6497	51.7239	33.0048	0.7244	-0.4652	0.0589	1.0148
342	P40121	ENST00000263867;ENST00000409670;ENST00000409724	Macrophage-capping protein;Actin regulatory protein CAP-G	CAPG;AFCP;MCP	2085	IPI:IPI00027341.1	348	24	15	3910400000	14	279000000	0.00146		0.87675	0.938155	0.907452	-0.140106	0.0558937	1.13349	1.1307	1.1321	0.178995	0.0889953	0.876278	0.913339	0.894809	-0.160349	0.0862511		NaN	NaN	NaN	NaN	NaN	NaN	NaN	NaN	NaN	NaN	NaN	NaN	NaN	#VALUE!	#VALUE!	NaN	NaN	NaN	NaN
343	P49588	ENST00000261772	Alanyl-tRNA synthetase, cytoplasmic;Alanine--tRNA ligase;Renal carcinoma antigen NY-REN-42	AARS	2094	IPI:IPI00027442.4	968	66	49	3226900000	51	63300000	0.00033		0.887051	0.919198	0.903125	-0.147003	0.0489973	1.2663	1.25598	1.26114	0.334728	0.244728	0.973272	0.991215	0.982243	-0.0258478	0.220752		0	0.2143	0.0922	0.0314	0.0017	0.0235	0.7478	-0.4193	0.0041	0.0065	0.0172	2.6412	1.4012	106.631	40.2965	0.9705	-0.0432	0.0728	1.2978
344	P08195-4;P08195;P08195-1;P08195-3;P08195-2	ENST00000338663;ENST00000377889;ENST00000377890;ENST00000377891;ENST00000377892	4F2 cell-surface antigen heavy chain;Lymphocyte activation antigen 4F2 large subunit;4F2 heavy chain antigen	SLC3A2;MDU1	2100	IPI:IPI00554481.1	661	29	24	3734500000	28	133000000	0.000695		0.963478	0.987082	0.97528	-0.0361119	0.159888	1.40211	1.36926	1.38568	0.470596	0.380596	1.04712	1.0974	1.07226	0.100654	0.347254		0	0.1571	0.0676	0.0495	0.0021	0.0355	0.7175	-0.4789	0.0035	0.0246	0.0292	1.1872	0.2475	28.1748	23.7363	1.0442	0.0623	0.0706	1.4552
345	P06744	ENST00000356487	Glucose-6-phosphate isomerase;Phosphoglucose isomerase;Phosphohexose isomerase;Autocrine motility factor;Neuroleukin;Sperm antigen 36	GPI	2101	IPI:IPI00027497.5	558	35	27	4587500000	26	176000000	0.00092		0.877632	0.927451	0.902542	-0.147935	0.0480652	1.03125	1.09854	1.06489	0.0907085	0.000708503	0.773913	0.808121	0.791017	-0.33822	-0.0916197		0	0.1769	0.1002	0.0314	0.0016	0.0213	0.6766	-0.5635	0.0042	0.0065	0.0149	2.3067	1.2058	106.631	46.5168	0.4543	-1.1383	0.0469	0.6714
346	P57678	ENST00000319004	Component of gems 4;Gemin-4;p97	GEMIN4	2111	IPI:IPI00027717.1	1058	52	50	445430000	54	8250000	4.3e-05		0.910426	0.918079	0.914253	-0.129335	0.0666647	0.829509	0.776917	0.803213	-0.316145	-0.406145	0.590804	0.567934	0.579369	-0.787445	-0.540845		0	0.3754	0.1	0.0427	0.0023	0.0386	0.9032	-0.1469	0.0047	0.0177	0.0322	1.8156	0.8604	39.1582	21.5248	0.2945	-1.7639	0.0347	0.326
347	P22830	ENST00000262093;ENST00000382873	Ferrochelatase, mitochondrial;Protoheme ferro-lyase;Heme synthetase	FECH	2116	IPI:IPI00027776.6	423	24	27	363030000	26	14000000	7.28e-05		0.747138	0.802843	0.77499	-0.36775	-0.17175	1.17857	1.19102	1.18479	0.244634	0.154634	0.929948	1.07119	1.00057	0.00081987	0.24742		0	0.2391	0.0902	0.0377	0.0021	0.0323	0.856	-0.2244	0.0043	0.0127	0.0259	2.0348	1.0249	54.5748	26.7606	0.8719	-0.1978	0.0662	1.0186
348	P30876	ENST00000314595;ENST00000381227	DNA-directed RNA polymerase II subunit RPB2;DNA-directed RNA polymerase II subunit B;RNA polymerase II subunit B2;RNA polymerase II subunit 2;DNA-directed RNA polymerase II 140 kDa polypeptide	POLR2B	2120	IPI:IPI00027808.1	1174	66	81	601970000	59	10200000	5.32e-05		0.846849	0.824266	0.835558	-0.259189	-0.0631885	0.816225	0.90056	0.858393	-0.22029	-0.31029	0.610799	0.678186	0.644492	-0.633765	-0.387165		0	0.1181	0.0553	0.0461	0.0025	0.0341	0.7407	-0.433	0.0043	0.0211	0.0278	1.315	0.395	32.8483	24.9317	0.227	-2.1389	0.0265	0.3065
349	P57740	ENST00000229179	Nuclear pore complex protein Nup107;Nucleoporin Nup107;107 kDa nucleoporin	NUP107	2132	IPI:IPI00028005.1	925	52	53	488710000	52	9400000	4.9e-05		0.703567	0.800339	0.751953	-0.411286	-0.215286	0.884118	0.911759	0.897938	-0.155312	-0.245312	0.625975	0.681662	0.653819	-0.613037	-0.366437		0	0.2585	0.0692	0.0601	0.0017	0.0517	0.86	-0.2177	0.0035	0.0351	0.0453	1.2897	0.367	19.7464	15.3002	0.4075	-1.295	0.0304	0.4739
350	P49721	ENST00000373237;ENST00000373240	Proteasome subunit beta type-2;Proteasome component C7-I;Macropain subunit C7-I;Multicatalytic endopeptidase complex subunit C7-I	PSMB2	2133	IPI:IPI00028006.1	201	11	12	1806100000	11	164000000	0.000856		0.896736	0.873697	0.885216	-0.175898	0.0201015	1.15794	1.18861	1.17328	0.230543	0.140543	0.932584	0.98992	0.961252	-0.0570137	0.189586		0	0.1568	0.066	0.0461	0.0019	0.0328	0.7113	-0.4914	0.0036	0.0211	0.0264	1.2506	0.3226	32.8483	26.2538	0.7105	-0.4931	0.0559	0.9988
351	P61158	ENST00000263238	Actin-related protein 3;Actin-like protein 3	ACTR3;ARP3	2143	IPI:IPI00028091.3	418	23	25	1908700000	21	90900000	0.000474		0.933685	0.876506	0.905095	-0.143858	0.0521417	1.14239	1.16607	1.15423	0.206931	0.116931	1.07506	1.08701	1.08104	0.112415	0.359015		0	0.2338	0.104	0.0374	0.0022	0.0275	0.7345	-0.4452	0.0042	0.0125	0.0212	1.6924	0.7591	55.448	32.6934	0.8561	-0.2242	0.0597	1.1655
352	Q14008-3;Q14008;Q14008-1;Q14008-2	ENST00000354558	Cytoskeleton-associated protein 5;Colonic and hepatic tumor over-expressed protein;Ch-TOG protein	CKAP5;KIAA0097	2152	IPI:IPI00921422.1	2039	213	73	2185200000	106	20600000	0.000107		0.858927	0.864427	0.861677	-0.214781	-0.0187807	1.17106	1.16683	1.16895	0.225212	0.135212	1.0314	0.999992	1.0157	0.0224676	0.269068		0	0.2217	0.073	0.0558	0.0024	0.0505	0.9035	-0.1464	0.0039	0.0309	0.0441	1.4276	0.5136	22.4304	15.7166	0.8717	-0.1981	0.0562	0.9648
353	P49821-1;P49821;P49821-2	ENST00000322776	NADH dehydrogenase [ubiquinone] flavoprotein 1, mitochondrial;NADH-ubiquinone oxidoreductase 51 kDa subunit;Complex I-51kD;NADH dehydrogenase flavoprotein 1	NDUFV1;UQOR1	2170	IPI:IPI00028520.2	464	25	34	264580000	23	11500000	6e-05		0.838135	0.993663	0.915899	-0.12674	0.06926	1.22198	1.15483	1.18841	0.249027	0.159027	0.923054	0.868546	0.8958	-0.158752	0.0878485		0	0.1401	0.0481	0.0619	0.0022	0.0582	0.9399	-0.0894	0.0039	0.0369	0.0518	1.4029	0.4884	18.7832	13.3803	0.8802	-0.1841	0.0637	0.9365
354	P04844	ENST00000237530;ENST00000373632	Dolichyl-diphosphooligosaccharide--protein glycosyltransferase subunit 2;Dolichyl-diphosphooligosaccharide--protein glycosyltransferase 63 kDa subunit;Ribophorin-2;Ribophorin II;RIBIIR	RPN2	2177	IPI:IPI00028635.5	631	29	19	2030900000	24	84600000	0.000441		0.896556	0.911398	0.903977	-0.145642	0.0503578	1.20803	1.20798	1.20801	0.272628	0.182628	0.992002	1.02469	1.00835	0.011993	0.258593		0	0.1665	0.0891	0.0318	0.0018	0.0193	0.6083	-0.7171	0.0038	0.0068	0.013	1.8994	0.9255	101.926	53.3154	0.7167	-0.4806	0.0644	1.1782
355	Q14152	ENST00000369144	Eukaryotic translation initiation factor 3 subunit A;Eukaryotic translation initiation factor 3 subunit 10;eIF-3-theta;eIF3 p167;eIF3 p180;eIF3 p185	EIF3A;EIF3S10;KIAA0139	2189	IPI:IPI00029012.1	1382	86	225	3443000000	58	59400000	0.00031		0.901962	0.895954	0.898958	-0.153674	0.0423258	1.02246	1.04415	1.03331	0.0472674	-0.0427326	0.792737	0.849102	0.820919	-0.284688	-0.0380878		0	0.166	0.1156	0.0353	0.0018	0.0254	0.7185	-0.4769	0.0041	0.0104	0.019	1.8329	0.8742	66.6442	36.4789	0.4947	-1.0153	0.0376	0.6885
356	Q14165	ENST00000228506	Malectin	MLEC;KIAA0152	2192	IPI:IPI00029046.1	292	17	13	389350000	16	24300000	0.000127		1.0294	1.07301	1.05121	0.0720456	0.268046	1.63339	1.60589	1.61964	0.695673	0.605673	1.24228	1.14462	1.19345	0.255133	0.501733		NaN	NaN	NaN	NaN	NaN	NaN	NaN	NaN	NaN	NaN	NaN	NaN	NaN	#VALUE!	#VALUE!	NaN	NaN	NaN	NaN
357	Q14166	ENST00000216129	Tubulin--tyrosine ligase-like protein 12	TTLL12;KIAA0153	2193	IPI:IPI00029048.2	644	23	42	1066400000	34	31400000	0.000164		0.800738	0.930863	0.865801	-0.207893	-0.0118933	1.00893	1.0512	1.03007	0.0427384	-0.0472616	0.724472	0.782659	0.753566	-0.408195	-0.161595		0	0.3382	0.2414	0.029	0.0018	0.019	0.6558	-0.6087	0.0039	0.004	0.0126	3.157	1.6585	173.275	55.0079	0.2324	-2.1053	0.0536	0.3544
358	P49915	ENST00000295920	GMP synthase [glutamine-hydrolyzing];Glutamine amidotransferase;GMP synthetase	GMPS	2196	IPI:IPI00029079.5	693	48	35	2329200000	42	55500000	0.000289		0.827639	0.854099	0.840869	-0.250047	-0.0540472	1.01688	1.00136	1.00912	0.0130978	-0.0769022	0.67076	0.730957	0.700859	-0.512804	-0.266204		0	0.1478	0.0816	0.0379	0.002	0.0304	0.8015	-0.3193	0.004	0.013	0.024	1.8526	0.8895	53.3154	28.8792	0.3454	-1.5335	0.0391	0.431
359	Q14203-1;Q14203;Q14203-2	ENST00000361874;ENST00000394003	Dynactin subunit 1;150 kDa dynein-associated polypeptide;DAP-150;p150-glued;p135	DCTN1	2219	IPI:IPI00029485.2	1278	92	80	921430000	62	14900000	7.75e-05		0.849579	0.879068	0.864323	-0.210357	-0.0143571	1.09412	1.15117	1.12264	0.166901	0.0769008	0.911836	1.03583	0.973831	-0.0382567	0.208343		0	0.1351	0.0751	0.0377	0.0019	0.0275	0.7297	-0.4547	0.0039	0.0127	0.0211	1.6602	0.7313	54.5748	32.8483	0.7025	-0.5094	0.0507	0.9628
360	Q9BSC4-1;Q9BSC4;Q9BSC4-2	ENST00000263836;ENST00000345985;ENST00000381685	Nucleolar protein 10	NOL10	2220	IPI:IPI00029513.1	688	69	47	146320000	35	4180000	2.18e-05		0.859417	0.870946	0.865181	-0.208926	-0.0129258	0.848015	0.886616	0.867316	-0.205371	-0.295371	0.694666	0.706104	0.700385	-0.51378	-0.26718		0	0.2745	0.0927	0.0479	0.0019	0.049	1.0234	0.0334	0.0033	0.0229	0.0427	1.8596	0.895	30.2664	16.2319	0.4256	-1.2326	0.0304	0.4158
361	P60900	ENST00000261479	Proteasome subunit alpha type-6;Proteasome iota chain;Macropain iota chain;Multicatalytic endopeptidase complex iota chain;27 kDa prosomal protein;PROS-27;p27K	PSMA6;PROS27	2227	IPI:IPI00029623.1	246	19	11	2227900000	17	131000000	0.000683		0.882084	0.922647	0.902366	-0.148216	0.047784	1.10389	1.13423	1.11906	0.162289	0.0722891	0.928971	0.950027	0.939499	-0.0900364	0.156564		0	0.1381	0.0772	0.0356	0.0019	0.0242	0.6782	-0.5602	0.0039	0.0107	0.0178	1.6679	0.738	64.7757	38.9382	0.662	-0.5952	0.0572	0.976
362	Q9BSJ2	ENST00000252936;ENST00000368563	Gamma-tubulin complex component 2;Spindle pole body protein Spc97 homolog	TUBGCP2;GCP2	2237	IPI:IPI00029705.2	902	56	48	105450000	52	2030000	1.06e-05		0.802383	0.762758	0.782571	-0.353707	-0.157707	0.893722	0.959971	0.926847	-0.109598	-0.199598	0.727455	0.752725	0.74009	-0.434227	-0.187627		0	0.4433	0.1577	0.0352	0.0018	0.0287	0.8162	-0.293	0.0046	0.0103	0.0224	2.1815	1.1253	67.2913	30.942	0.2899	-1.7862	0.0428	0.3552
363	O95336	ENST00000252603	6-phosphogluconolactonase	PGLS	2255	IPI:IPI00029997.1	258	8	14	757250000	13	58300000	0.000304		0.969065	0.954598	0.961831	-0.056144	0.139856	1.06773	1.09499	1.08136	0.112845	0.0228454	0.917078	0.86397	0.890524	-0.167273	0.0793265		0	0.3172	0.1318	0.0295	0.0016	0.0225	0.7653	-0.386	0.004	0.0045	0.0162	3.5947	1.8459	154.022	42.784	0.7331	-0.4479	0.0605	0.958
364	P18124	ENST00000352983;ENST00000396470	60S ribosomal protein L7	RPL7	2261	IPI:IPI00030179.3	248	34	27	8524200000	12	710000000	0.0037		0.888655	0.902713	0.895684	-0.158938	0.0370621	1.01749	1.05677	1.03713	0.0526007	-0.0373993	0.727149	0.80727	0.767209	-0.382308	-0.135708		0	0.175	0.0924	0.0375	0.0018	0.0258	0.6881	-0.5394	0.004	0.0126	0.0195	1.5482	0.6306	55.0079	35.5436	0.4479	-1.1588	0.0434	0.6509
365	P61289-2;P61289;P61289-1	ENST00000293362	Proteasome activator complex subunit 3;Proteasome activator 28 subunit gamma;Activator of multicatalytic protease subunit 3;11S regulator complex subunit gamma;Ki nuclear autoantigen	PSME3	2264	IPI:IPI00219445.1	267	22	15	1063700000	15	70900000	0.00037		0.871184	0.828729	0.849956	-0.23454	-0.0385397	0.994724	1.11072	1.05272	0.0741268	-0.0158732	0.743385	0.748425	0.745905	-0.422937	-0.176337		0	0.1572	0.0793	0.039	0.0021	0.0359	0.9192	-0.1216	0.004	0.0141	0.0295	2.0984	1.0693	49.156	23.4949	0.6038	-0.728	0.0547	0.6568
366	Q12931	ENST00000246957	Heat shock protein 75 kDa, mitochondrial;Tumor necrosis factor type 1 receptor-associated protein;TNFR-associated protein 1	TRAP1;HSP75	2268	IPI:IPI00030275.5	704	44	53	1692500000	40	42300000	0.000221		0.93206	0.896464	0.914262	-0.12932	0.0666798	1.03712	1.08328	1.0602	0.0843372	-0.00566276	0.76425	0.811332	0.787791	-0.344115	-0.0975148		0	0.1601	0.0773	0.0367	0.0018	0.0264	0.7192	-0.4756	0.0039	0.0117	0.02	1.7077	0.7721	59.2393	34.655	0.5152	-0.9567	0.0469	0.7164
367	P26196	ENST00000264018	Probable ATP-dependent RNA helicase DDX6;DEAD box protein 6;ATP-dependent RNA helicase p54;Oncogene RCK	DDX6;HLR2;RCK	2272	IPI:IPI00030320.4	483	34	25	622120000	28	22200000	0.000116		0.775545	0.781442	0.778493	-0.361244	-0.165244	1.0307	1.04721	1.03895	0.0551295	-0.0348705	0.772912	0.828421	0.800666	-0.320727	-0.0741267		0	0.0979	0.0494	0.0503	0.0022	0.0431	0.8563	-0.2238	0.004	0.0254	0.0368	1.4475	0.5336	27.2874	18.8342	0.6062	-0.7221	0.0475	0.7079
368	P00374	ENST00000342938	Dihydrofolate reductase	DHFR;DHFRP1	2277	IPI:IPI00030357.7	187	17	8	203070000	13	15600000	8.15e-05		0.669629	0.690405	0.680017	-0.556357	-0.360357	0.836628	0.909233	0.87293	-0.196062	-0.286062	0.342426	0.326878	0.334652	-1.57927	-1.33267		0	0.6553	0.1097	0.1063	0.0045	0.1161	1.092	0.1269	0.0054	0.0813	0.1097	1.3488	0.4317	8.52522	6.31814	0.3857	-1.3746	0.0489	0.3532
369	P24752	ENST00000265838	Acetyl-CoA acetyltransferase, mitochondrial;Acetoacetyl-CoA thiolase;T2	ACAT1;ACAT;MAT	2279	IPI:IPI00030363.1	427	30	16	668010000	23	29000000	0.000151		0.872032	0.981683	0.926857	-0.109581	0.0864193	1.1096	1.09953	1.10457	0.143481	0.053481	0.895914	0.920236	0.908075	-0.139116	0.107484		0	0.4012	0.1058	0.0357	0.0018	0.0276	0.7723	-0.3727	0.0041	0.0108	0.0213	1.969	0.9775	64.1759	32.5399	0.6355	-0.654	0.0447	0.8228
370	P50213-1;P50213;P50213-2	ENST00000299518	Isocitrate dehydrogenase [NAD] subunit alpha, mitochondrial;Isocitric dehydrogenase;NAD(+)-specific ICDH	IDH3A	2287	IPI:IPI00030702.1	366	24	15	769550000	21	36600000	0.000191		0.87775	0.944799	0.911274	-0.134043	0.0619575	1.07894	1.08132	1.08013	0.11121	0.0212102	0.839978	0.893682	0.86683	-0.206179	0.0404214		0	0.2439	0.1463	0.0272	0.0018	0.0168	0.6194	-0.6911	0.0038	0.0022	0.0105	4.7326	2.2426	315.045	66.0095	0.4853	-1.0429	0.051	0.7836
371	O95433	ENST00000216479	Activator of 90 kDa heat shock protein ATPase homolog 1;p38	AHSA1;C14orf3;HSPC322	2288	IPI:IPI00030706.1	338	27	15	3018300000	20	151000000	0.000787		0.980091	0.97103	0.975561	-0.0356967	0.160303	1.61176	1.57426	1.59301	0.671755	0.581755	1.87366	1.76953	1.82159	0.865202	1.1118		0	0.9532	0.265	0.0288	0.0019	0.0166	0.5756	-0.7968	0.0036	0.0039	0.0102	2.6342	1.3973	177.718	67.951	2.0907	1.064	0.13	3.6322
372	P42224-1;P42224;P42224-2	ENST00000361099;ENST00000409465	Signal transducer and activator of transcription 1-alpha/beta;Transcription factor ISGF-3 components p91/p84	STAT1	2290	IPI:IPI00030781.1	750	55	34	518900000	39	13300000	6.94e-05		0.847075	0.906883	0.876979	-0.189385	0.00661476	1.04679	1.09341	1.0701	0.0977439	0.00774392	0.923068	0.858026	0.890547	-0.167237	0.0793634		0	0.1743	0.0686	0.0404	0.0019	0.0369	0.9139	-0.1298	0.0041	0.0154	0.0306	1.9795	0.9852	45.0065	22.6503	0.6885	-0.5386	0.0544	0.7533
373	Q13045	ENST00000327031	Protein flightless-1 homolog	FLII;FLIL	2304	IPI:IPI00031023.1	1269	85	72	452770000	64	7070000	3.69e-05		0.760392	0.8015	0.780946	-0.356705	-0.160705	0.89631	0.95366	0.924985	-0.112498	-0.202498	0.663483	0.710124	0.686803	-0.542031	-0.295431		0	0.2307	0.1115	0.0337	0.002	0.0257	0.7635	-0.3893	0.0043	0.0088	0.0194	2.2141	1.1467	78.7614	35.7268	0.113	-3.1457	0.0386	0.148
374	Q9HDC9-1;Q9HDC9;Q9HDC9-2	ENST00000217456	Adipocyte plasma membrane-associated protein;Protein BSCv	APMAP;C20orf3;UNQ1869/PRO4305	2315	IPI:IPI00031131.4	416	16	32	556580000	25	22300000	0.000116		0.977145	1.09269	1.03492	0.0495134	0.245513	1.21516	1.16803	1.19159	0.252888	0.162888	1.03883	1.08284	1.06084	0.0852043	0.331804		0	0.4127	0.1481	0.0255	0.0015	0.0169	0.6613	-0.5967	0.0043	0.0006	0.0105	18.7509	4.2289	1155.17	66.0095	1.0727	0.1012	0.0907	1.6221
375	P40937	ENST00000229043	Replication factor C subunit 5;Activator 1 subunit 5;Replication factor C 36 kDa subunit;Activator 1 36 kDa subunit	RFC5	2329	IPI:IPI00031514.1	340	21	20	392980000	24	16400000	8.54e-05		0.909597	0.921966	0.915782	-0.126925	0.0690755	0.989168	1.05839	1.02378	0.0339038	-0.0560962	0.625371	0.679379	0.652375	-0.616226	-0.369626		0	0.2292	0.1221	0.0415	0.0017	0.0335	0.8077	-0.3081	0.0041	0.0165	0.0272	1.6422	0.7156	42.0061	25.4816	0.4008	-1.3192	0.0396	0.4962
376	Q14566	ENST00000264156	DNA replication licensing factor MCM6;p105MCM	MCM6	2330	IPI:IPI00031517.1	821	44	58	4102700000	48	85500000	0.000446		0.872526	0.918462	0.895494	-0.159244	0.0367557	1.05553	1.09119	1.07336	0.102133	0.0121334	0.706628	0.748403	0.727515	-0.45895	-0.21235		0	0.1499	0.0761	0.0433	0.0021	0.036	0.8312	-0.2667	0.0044	0.0184	0.0297	1.6143	0.6909	37.6685	23.3367	0.5462	-0.8725	0.0451	0.6571
377	P40939	ENST00000380649	Trifunctional enzyme subunit alpha, mitochondrial;TP-alpha;78 kDa gastrin-binding protein;Long-chain enoyl-CoA hydratase;Long chain 3-hydroxyacyl-CoA dehydrogenase	HADHA;HADH	2332	IPI:IPI00031522.2	763	71	33	1123100000	41	27400000	0.000143		0.894058	0.875354	0.884706	-0.17673	0.01927	1.09135	1.12726	1.1093	0.149655	0.0596554	0.943332	0.956117	0.949724	-0.0744193	0.172181		0	0.114	0.0551	0.0419	0.0022	0.0261	0.6225	-0.6839	0.0045	0.0169	0.0197	1.1645	0.2197	41.0118	35.1827	0.6082	-0.7175	0.0537	0.977
378	Q9BQ39	ENST00000373585	ATP-dependent RNA helicase DDX50;DEAD box protein 50;Nucleolar protein Gu2;Gu-beta	DDX50	2337	IPI:IPI00031554.1	737	57	60	386330000	39	9910000	5.17e-05		0.766195	0.645145	0.70567	-0.502935	-0.306935	1.04471	1.09507	1.06989	0.097461	0.00746099	0.777874	0.773012	0.775443	-0.366907	-0.120307		0	0.2713	0.0874	0.0371	0.0021	0.0365	0.9818	-0.0265	0.0038	0.0122	0.0301	2.4696	1.3043	56.8115	23.0266	0.6112	-0.7104	0.0486	0.6225
379	P26368-1;P26368;P26368-2	ENST00000308924	Splicing factor U2AF 65 kDa subunit;U2 auxiliary factor 65 kDa subunit;U2 snRNP auxiliary factor large subunit	U2AF2;U2AF65	2338	IPI:IPI00031556.7	475	28	40	1133300000	15	75600000	0.000394		0.890714	0.905443	0.898079	-0.155086	0.0409137	1.04685	1.06863	1.05774	0.0809851	-0.00901486	0.807976	0.872615	0.840296	-0.251031	-0.00443106		0	0.1333	0.0823	0.0352	0.0021	0.0287	0.8148	-0.2956	0.0041	0.0103	0.0223	2.1781	1.123	67.2913	31.0807	0.5955	-0.7479	0.0492	0.7308
380	Q9BSD7	ENST00000366627;ENST00000366628	Nucleoside-triphosphatase C1orf57;Nucleoside triphosphate phosphohydrolase	C1orf57	2343	IPI:IPI00031570.1	190	11	15	348470000	11	31700000	0.000165		0.856571	0.900221	0.878396	-0.187057	0.0089434	1.04594	1.06845	1.0572	0.0802422	-0.00975784	0.832014	0.848863	0.840439	-0.250786	-0.00418579		0	0.124	0.0596	0.0413	0.0022	0.0358	0.8665	-0.2067	0.004	0.0164	0.0294	1.8001	0.8481	42.2622	23.5748	0.6458	-0.6309	0.0525	0.7452
381	Q5TDH0-3;Q5TDH0;Q5TDH0-1;Q5TDH0-2	ENST00000320153;ENST00000406234	Protein DDI1 homolog 2	DDI2	2348	IPI:IPI00031618.3	419	16	28	192640000	21	9170000	4.78e-05		0.890434	0.962134	0.926284	-0.110473	0.0855266	1.00959	1.02003	1.01481	0.0212091	-0.0687909	0.869777	0.792582	0.831179	-0.266769	-0.0201689		0	0.1397	0.0713	0.0374	0.0021	0.0301	0.8055	-0.3121	0.0037	0.0124	0.0237	1.9132	0.936	55.8952	29.2447	0.5006	-0.9983	0.0429	0.6215
382	P24928	ENST00000322644	DNA-directed RNA polymerase II subunit RPB1;DNA-directed RNA polymerase II subunit A;DNA-directed RNA polymerase III largest subunit;RNA-directed RNA polymerase II subunit RPB1	POLR2A	2350	IPI:IPI00031627.4	1970	105	98	922920000	97	9510000	4.96e-05		0.719411	0.79085	0.755131	-0.405202	-0.209202	0.801636	0.781833	0.791735	-0.336911	-0.426911	0.556922	0.545934	0.551428	-0.858756	-0.612156		0	0.2561	0.0683	0.0902	0.0034	0.0657	0.7285	-0.4571	0.0034	0.0652	0.0594	0.9097	-0.1366	10.6304	11.6684	0.2721	-1.8778	0.0262	0.3735
383	Q9BRJ7-1;Q9BRJ7;Q9BRJ7-2	ENST00000304301;ENST00000405142	Protein syndesmos;NUDT16-like protein 1	NUDT16L1;SDOS	2355	IPI:IPI00031650.3	211	9	14	69625000	16	4350000	2.27e-05		0.703622	0.681304	0.692463	-0.530191	-0.334191	0.771946	0.779893	0.77592	-0.366021	-0.456021	0.624867	0.607595	0.616231	-0.698457	-0.451857		0	0.1311	0.0543	0.0507	0.0024	0.0579	1.1433	0.1932	0.0042	0.0257	0.0516	2.005	1.0036	26.9689	13.4322	0.3796	-1.3974	0.0285	0.3321
384	P16930	ENST00000261755;ENST00000407106	Fumarylacetoacetase;Fumarylacetoacetate hydrolase;Beta-diketonase	FAH	2368	IPI:IPI00031708.1	419	19	18	254510000	23	11100000	5.77e-05		0.900379	0.872909	0.886644	-0.173573	0.0224269	1.09565	1.09519	1.09542	0.131482	0.0414819	0.889706	0.86439	0.877048	-0.189272	0.0573276		0	0.3741	0.2466	0.0268	0.0017	0.0163	0.6076	-0.7188	0.004	0.0019	0.01	5.2425	2.3903	364.789	69.31	0.5179	-0.9493	0.0672	0.8524
385	P67809	ENST00000321358	Nuclease-sensitive element-binding protein 1;Y-box-binding protein 1;Y-box transcription factor;YB-1;CCAAT-binding transcription factor I subunit A;Enhancer factor I subunit A;DNA-binding protein B	YBX1;NSEP1;YB1	2374	IPI:IPI00031812.3	324	16	39	7762700000	13	597000000	0.00311		0.916789	0.90355	0.910169	-0.135793	0.0602071	1.01725	1.08338	1.05031	0.0708208	-0.0191792	0.715082	0.762162	0.738622	-0.437092	-0.190492		0	0.128	0.0578	0.0511	0.0021	0.0361	0.7063	-0.5017	0.004	0.0261	0.0297	1.1373	0.1856	26.5556	23.3367	0.4606	-1.1185	0.0342	0.6521
386	Q9Y295	ENST00000331457	Developmentally-regulated GTP-binding protein 1;Neural precursor cell expressed developmentally down-regulated protein 3	DRG1;NEDD3	2377	IPI:IPI00031836.3	367	37	15	642050000	23	27900000	0.000146		0.87563	0.927263	0.901447	-0.149686	0.0463144	1.04368	1.03755	1.04062	0.0574377	-0.0325623	0.719004	0.706831	0.712917	-0.488193	-0.241593		0	0.2002	0.1099	0.0416	0.0022	0.032	0.7676	-0.3816	0.0039	0.0167	0.0256	1.5345	0.6178	41.503	27.0742	0.3819	-1.3886	0.0368	0.4976
387	O95602	ENST00000263857	DNA-directed RNA polymerase I subunit RPA1;DNA-directed RNA polymerase I subunit A;DNA-directed RNA polymerase I largest subunit;RNA polymerase I 194 kDa subunit;A190	POLR1A	2378	IPI:IPI00031960.2	1720	110	105	170160000	94	1810000	9.44e-06		0.787682	0.789222	0.788452	-0.342906	-0.146906	0.793593	0.889505	0.841549	-0.248881	-0.338881	0.588658	0.581949	0.585303	-0.772743	-0.526143		0	0.1125	0.0472	0.0491	0.0024	0.0458	0.9335	-0.0993	0.0041	0.0242	0.0395	1.6343	0.7087	28.6405	17.5468	0.225	-2.1521	0.0232	0.241
388	P50416-1;P50416;P50416-2	ENST00000265641;ENST00000376618	Carnitine O-palmitoyltransferase 1, liver isoform;Carnitine O-palmitoyltransferase I, liver isoform;Carnitine palmitoyltransferase 1A	CPT1A;CPT1	2380	IPI:IPI00032038.4	773	44	48	598990000	37	16200000	8.44e-05		0.823627	0.87919	0.851408	-0.232077	-0.0360767	0.84853	0.956231	0.902381	-0.148192	-0.238192	0.67871	0.729913	0.704311	-0.505715	-0.259115		0	0.1692	0.1013	0.0353	0.002	0.028	0.7938	-0.3331	0.0041	0.0103	0.0216	2.0968	1.0682	67.2913	32.088	0.2195	-2.1879	0.036	0.2765
389	P50452	ENST00000353706;ENST00000397985	Serpin B8;Cytoplasmic antiproteinase 2;Proteinase inhibitor 8	SERPINB8;PI8	2383	IPI:IPI00032134.2	374	31	17	228020000	21	10900000	5.66e-05		0.851527	0.858366	0.854947	-0.226094	-0.0300938	1.02585	1.08845	1.05715	0.0801772	-0.0098228	0.91476	0.82841	0.871585	-0.198287	0.0483135		0	0.1589	0.0546	0.0451	0.0018	0.0442	0.9786	-0.0312	0.0035	0.0202	0.0378	1.873	0.9054	34.3119	18.336	0.7388	-0.4367	0.0508	0.7549
390	Q9BXS5	ENST00000291439	AP-1 complex subunit mu-1;Adaptor-related protein complex 1 mu-1 subunit;Adaptor protein complex AP-1 mu-1 subunit;Golgi adaptor HA1/AP1 adaptin mu-1 subunit;Mu-adaptin 1;AP-mu chain family member mu1A;Mu1A-adaptin;Clathrin assembly protein complex 1 medium chain 1;Clathrin coat assembly protein AP47;Clathrin coat-associated protein AP47	AP1M1;CLTNM	2413	IPI:IPI00032516.5	423	32	22	575690000	25	23000000	0.00012		0.784086	0.856092	0.820089	-0.286147	-0.090147	0.970194	1.04822	1.0092	0.0132188	-0.0767812	0.856989	0.902815	0.879902	-0.184585	0.0620149		0	0.2081	0.065	0.0474	0.0021	0.0353	0.7431	-0.4283	0.0041	0.0225	0.0289	1.2852	0.3619	30.8044	23.9827	0.4454	-1.1668	0.0385	0.5994
391	Q9Y376	ENST00000258418;ENST00000409788;ENST00000410084	Calcium-binding protein 39;Protein Mo25	CAB39;MO25;CGI-66	2417	IPI:IPI00032561.1	341	32	15	300320000	22	13700000	7.12e-05		0.861197	0.914259	0.887728	-0.17181	0.0241899	1.10344	1.14919	1.12632	0.171615	0.0816147	0.927043	0.940636	0.93384	-0.0987531	0.147847		0	0.0952	0.0446	0.0523	0.0021	0.0426	0.8139	-0.2972	0.0037	0.0274	0.0362	1.3235	0.4043	25.2956	19.1464	0.7872	-0.3452	0.0585	0.9673
392	Q9Y3D9	ENST00000313608	28S ribosomal protein S23, mitochondrial;MRP-S23	MRPS23;CGI-138;HSPC329	2438	IPI:IPI00032881.2	190	13	17	138070000	12	11500000	6e-05		0.897922	0.898481	0.898201	-0.154889	0.0411109	0.954312	0.885489	0.919901	-0.12045	-0.21045	0.621082	0.724463	0.672772	-0.571809	-0.325209		0	0.2378	0.0928	0.0461	0.002	0.0421	0.913	-0.1312	0.0038	0.0212	0.0358	1.689	0.7562	32.6934	19.3603	0.4476	-1.1597	0.0414	0.4902
393	P50570-1;P50570;P50570-2	ENST00000355667;ENST00000359692;ENST00000389253	Dynamin-2	DNM2;DYN2	2450	IPI:IPI00033022.2	870	52	61	633240000	48	13200000	6.88e-05		0.98526	0.923434	0.954347	-0.0674135	0.128586	1.04175	1.07944	1.0606	0.0848746	-0.00512542	0.837573	0.848455	0.843014	-0.246372	0.000228305		0	0.1685	0.1037	0.0414	0.002	0.0279	0.6754	-0.5662	0.0042	0.0164	0.0216	1.3152	0.3953	42.2622	32.088	0.5608	-0.8346	0.0473	0.8303
394	O14950;P19105;P24844	ENST00000237500;ENST00000400174;ENST00000400175;ENST00000400177;ENST00000217652;ENST00000279022	Myosin regulatory light chain 12B;Myosin regulatory light chain MRLC2;Myosin regulatory light chain 2-B, smooth muscle isoform;MLC-2A;SHUJUN-1;Myosin regulatory light chain 20 kDa;Myosin regulatory light chain 12A;Myosin regulatory light chain MRLC3;Myosin regulatory light chain 2, nonsarcomeric;Myosin RLC;MLC-2B;Myosin regulatory light polypeptide 9;Myosin regulatory light chain 9;Myosin regulat…	MYL12B;MRLC2;MYLC2B;MYL12A;MLCB;MRLC3;RLC;MYL9;MLC2;MRLC1;MYRL2	2460	IPI:IPI00033494.3	172	15	8	1795900000	9	200000000	0.00104		0.863079	0.869384	0.866232	-0.207175	-0.0111752	0.890079	0.940518	0.915299	-0.127685	-0.217685	0.628176	0.681308	0.654742	-0.611002	-0.364402		0	0.1837	0.1014	0.0363	0.0017	0.0233	0.6426	-0.638	0.0038	0.0114	0.017	1.4951	0.5802	60.7982	40.7706	0.1335	-2.9051	0.0327	0.2078
395	Q15287-1;Q15287;Q15287-2;Q15287-3	ENST00000320225;ENST00000397086	RNA-binding protein with serine-rich domain 1;SR-related protein LDC2	RNPS1;LDC2	2462	IPI:IPI00033561.3	305	29	52	416180000	12	34700000	0.000181		0.898042	0.912099	0.90507	-0.143898	0.0521017	1.14456	1.14997	1.14727	0.198199	0.108199	0.924414	0.95743	0.940922	-0.0878533	0.158747		0	0.1308	0.0637	0.0373	0.0016	0.025	0.6698	-0.5782	0.004	0.0124	0.0187	1.5051	0.5898	55.8952	37.0642	0.6757	-0.5656	0.0488	1.0088
396	Q15435-1;Q15435;Q15435-2;Q15435-3;Q15435-4	ENST00000234038;ENST00000272983;ENST00000407025	Protein phosphatase 1 regulatory subunit 7;Protein phosphatase 1 regulatory subunit 22	PPP1R7;SDS22	2465	IPI:IPI00033600.1	360	25	21	713670000	21	34000000	0.000177		0.821708	0.896872	0.85929	-0.218783	-0.022783	0.96297	0.968719	0.965844	-0.0501375	-0.140138	0.767121	0.724924	0.746022	-0.42271	-0.17611		0	0.486	0.2442	0.0285	0.0021	0.0176	0.6177	-0.695	0.0045	0.0035	0.0112	3.1707	1.6648	198.029	61.8839	0.0638	-3.9712	0.0633	0.1032
397	Q92900-1;Q92900;Q92900-2	ENST00000262803	Regulator of nonsense transcripts 1;ATP-dependent helicase RENT1;Nonsense mRNA reducing factor 1;Up-frameshift suppressor 1 homolog	UPF1;KIAA0221;RENT1	2472	IPI:IPI00034049.1	1129	61	51	914310000	58	15800000	8.22e-05		0.872125	0.856887	0.864506	-0.210052	-0.0140524	1.06141	1.0315	1.04646	0.0655145	-0.0244855	0.804618	0.823601	0.814109	-0.296705	-0.0501053		0	0.1548	0.0661	0.0426	0.0023	0.0395	0.9267	-0.1099	0.0042	0.0177	0.0332	1.8745	0.9065	39.1582	20.8765	0.6219	-0.6853	0.046	0.6711
398	O00429-1;O00429;O00429-2;O00429-5;O00429-3;O00429-4	ENST00000266479;ENST00000266481;ENST00000358214;ENST00000381000	Dynamin-1-like protein;Dynamin-like protein;Dnm1p/Vps1p-like protein;Dynamin family member proline-rich carboxyl-terminal domain less;Dynamin-related protein 1;Dynamin-like protein 4;Dynamin-like protein IV;HdynIV	DNM1L;DLP1;DRP1	2483	IPI:IPI00146935.4	736	45	47	664030000	50	13300000	6.93e-05		0.922683	0.872948	0.897816	-0.155509	0.0404909	1.06568	1.09097	1.07833	0.108794	0.0187936	0.85904	1.02063	0.939834	-0.0895225	0.157077		0	0.1606	0.089	0.0398	0.0021	0.0268	0.6742	-0.5688	0.0043	0.0148	0.0205	1.3807	0.4654	46.8311	33.8098	0.6094	-0.7146	0.0461	0.9039
399	Q9NZB2-6;Q9NZB2;Q9NZB2-1;Q9NZB2-4	ENST00000277165;ENST00000340893	Constitutive coactivator of PPAR-gamma-like protein 1;Oxidative stress-associated Src activator;Protein FAM120A	FAM120A;C9orf10;KIAA0183;OSSA	2488	IPI:IPI00384265.5	1146	59	67	365440000	60	6090000	3.18e-05		0.869871	0.86605	0.867961	-0.204298	-0.00829841	1.00556	1.03059	1.01807	0.0258418	-0.0641582	0.762136	0.84435	0.803243	-0.316091	-0.0694913		0	0.2047	0.0883	0.0353	0.0021	0.0307	0.8701	-0.2008	0.0037	0.0103	0.0243	2.3602	1.2389	67.2913	28.5226	0.5564	-0.8458	0.0386	0.6395
400	O75367-1;O75367;O75367-3;O75367-2	ENST00000312469;ENST00000360597	Core histone macro-H2A.1;H2A.y;H2A/y;Medulloblastoma antigen MU-MB-50.205	H2AFY;MACROH2A1	2543	IPI:IPI00304171.6	372	48	12	2370600000	18	132000000	0.000687		0.895934	0.869338	0.882636	-0.180109	0.015891	1.06201	1.1116	1.08681	0.120095	0.0300953	0.861748	0.984183	0.922966	-0.115651	0.130949		0	0.1631	0.1061	0.0317	0.0019	0.018	0.5687	-0.8143	0.0043	0.0067	0.0117	1.736	0.7957	103.448	59.2393	0.532	-0.9106	0.0466	0.9354
401	Q5VWZ2-1;Q5VWZ2;Q5VWZ2-2	ENST00000366928	Lysophospholipase-like protein 1	LYPLAL1	2546	IPI:IPI00059762.5	237	16	7	290080000	14	20700000	0.000108		0.826411	0.874655	0.850533	-0.233561	-0.037561	1.06178	1.12405	1.09291	0.12818	0.0381798	0.845394	0.883714	0.864554	-0.209972	0.0366278		0	0.1697	0.0977	0.0352	0.0017	0.0255	0.7239	-0.4662	0.0035	0.0102	0.0191	1.8669	0.9006	67.951	36.288	0.564	-0.8261	0.0541	0.7792
402	Q96C19	ENST00000375980	EF-hand domain-containing protein D2;Swiprosin-1	EFHD2;SWS1	2554	IPI:IPI00060181.1	240	23	14	584660000	11	53200000	0.000277		0.913549	0.807963	0.860756	-0.216324	-0.0203241	1.12472	1.13161	1.12817	0.173979	0.0839785	0.784717	0.858633	0.821675	-0.28336	-0.0367598		0	0.2192	0.082	0.0407	0.0019	0.0334	0.8213	-0.284	0.0042	0.0158	0.0271	1.7173	0.7802	43.8671	25.5756	0.6443	-0.6341	0.0536	0.7845
403	Q9UIG0-1;Q9UIG0;Q9UIG0-2	ENST00000339594;ENST00000404251	Tyrosine-protein kinase BAZ1B;Bromodomain adjacent to zinc finger domain protein 1B;Williams-Beuren syndrome chromosomal region 9 protein;Williams syndrome transcription factor	BAZ1B;WBSC10;WBSCR10;WBSCR9;WSTF	2629	IPI:IPI00069817.2	1483	168	104	398940000	77	5180000	2.7e-05		0.767288	0.835462	0.801375	-0.319451	-0.123451	1.00894	1.01672	1.01283	0.0183896	-0.0716104	0.746615	0.727353	0.736984	-0.440295	-0.193695		0	0.1083	0.0452	0.053	0.0023	0.0514	0.971	-0.0424	0.0037	0.028	0.0451	1.6093	0.6865	24.7536	15.3681	0.5962	-0.7462	0.0463	0.6139
404	Q92990-1;Q92990;Q92990-2	ENST00000370360;ENST00000394498	Glomulin;FKBP-associated protein;FK506-binding protein-associated protein	GLMN;FAP48;FAP68;VMGLOM	2651	IPI:IPI00074604.1	594	47	16	90683000	35	2590000	1.35e-05		0.841361	1.02832	0.934842	-0.0972061	0.0987939	0.975725	0.88674	0.931232	-0.102787	-0.192787	0.743254	0.741542	0.742398	-0.429735	-0.183135		0	0.2816	0.1289	0.039	0.002	0.0323	0.8295	-0.2696	0.0037	0.014	0.026	1.8538	0.8905	49.5071	26.6577	0.3634	-1.4605	0.0386	0.438
405	P61764-1;P61764;P61764-2	ENST00000373299;ENST00000373302	Syntaxin-binding protein 1;Unc-18 homolog;Unc-18-1;Unc-18A;N-Sec1;p67	STXBP1;UNC18A	2663	IPI:IPI00084828.1	594	52	29	126730000	31	4090000	2.13e-05		0.872094	0.84267	0.857382	-0.22199	-0.02599	0.916248	1.00635	0.961299	-0.0569433	-0.146943	0.645829	0.773843	0.709836	-0.494442	-0.247842		0	0.1592	0.0848	0.0507	0.002	0.0422	0.8321	-0.2652	0.0041	0.0258	0.0358	1.3915	0.4766	26.8643	19.3603	0.4636	-1.109	0.0414	0.5572
406	P36551	ENST00000264193	Coproporphyrinogen-III oxidase, mitochondrial	CPOX;CPO;CPX	2666	IPI:IPI00093057.6	454	22	36	136040000	27	5040000	2.63e-05		0.992261	0.979764	0.986013	-0.0203219	0.175678	1.1162	1.21972	1.16796	0.22399	0.13399	0.928956	1.01278	0.970869	-0.0426509	0.203949		0	0.2636	0.1082	0.0357	0.0022	0.0242	0.6778	-0.561	0.0045	0.0108	0.0179	1.6564	0.728	64.1759	38.7207	0.7947	-0.3314	0.0665	1.1725
407	Q96I99	ENST00000307227	Succinyl-CoA ligase [GDP-forming] subunit beta, mitochondrial;GTP-specific succinyl-CoA synthetase subunit beta;Succinyl-CoA synthetase beta-G chain	SUCLG2	2670	IPI:IPI00096066.2	432	35	15	365260000	29	12600000	6.57e-05		1.01134	1.05977	1.03556	0.050406	0.246406	1.23131	1.10901	1.17016	0.226705	0.136705	1.0094	1.05776	1.03358	0.0476449	0.294245		0	0.2587	0.1699	0.0272	0.0017	0.0135	0.4944	-1.0162	0.0041	0.0023	0.0071	3.1031	1.6337	301.348	97.6197	0.7649	-0.3867	0.0586	1.5471
408	Q96ME7	ENST00000355467	Zinc finger protein 512	ZNF512;KIAA1805	2673	IPI:IPI00097492.4	567	61	47	186410000	23	8100000	4.23e-05		0.801917	0.924922	0.86342	-0.211866	-0.0158661	1.14592	1.16146	1.15369	0.206257	0.116257	0.947837	1.029	0.988418	-0.0168073	0.229793		0	0.2471	0.1134	0.0354	0.0023	0.027	0.7643	-0.3878	0.0041	0.0104	0.0207	1.9865	0.9902	66.6442	33.4831	0.739	-0.4363	0.0561	0.9669
409	Q7L0Y3	ENST00000309922	Mitochondrial ribonuclease P protein 1;RNA (guanine-9-)-methyltransferase domain-containing protein 1;Renal carcinoma antigen NY-REN-49;HBV pre-S2 trans-regulated protein 2	RG9MTD1;MRPP1	2691	IPI:IPI00099996.2	403	45	22	141000000	26	5420000	2.83e-05		0.863205	0.83376	0.848483	-0.237043	-0.0410428	0.924185	1.02754	0.97586	-0.0352535	-0.125254	0.809886	0.795169	0.802527	-0.317378	-0.0707779		0	0.2793	0.1154	0.0414	0.0017	0.0329	0.7931	-0.3344	0.0036	0.0165	0.0265	1.6086	0.6858	42.0061	26.1547	0.4139	-1.2725	0.0368	0.5219
410	Q9H0D6-1;Q9H0D6;Q9H0D6-2	ENST00000377191	5'-3' exoribonuclease 2;DHM1-like protein	XRN2	2694	IPI:IPI00100151.4	950	55	72	1047800000	47	22300000	0.000116		0.835454	0.874125	0.85479	-0.226359	-0.0303585	0.973242	1.00538	0.98931	-0.015506	-0.105506	0.660075	0.70098	0.680527	-0.555275	-0.308675		0	0.1039	0.0582	0.0459	0.0022	0.0421	0.9166	-0.1256	0.004	0.0209	0.0357	1.7053	0.7701	33.1627	19.4146	0.4945	-1.016	0.0376	0.5395
411	Q86VP6-1;Q86VP6;Q86VP6-2	ENST00000299218;ENST00000393557	Cullin-associated NEDD8-dissociated protein 1;Cullin-associated and neddylation-dissociated protein 1;p120 CAND1;TBP-interacting protein TIP120A;TBP-interacting protein of 120 kDa A	CAND1;KIAA0829;TIP120;TIP120A	2696	IPI:IPI00100160.3	1230	78	51	3619400000	64	56600000	0.000295		0.934812	0.951932	0.943372	-0.084102	0.111898	1.05364	1.10973	1.08169	0.113282	0.0232821	0.846444	0.888506	0.867475	-0.205106	0.041494		0	0.205	0.1396	0.0295	0.0017	0.0197	0.6677	-0.5826	0.0046	0.0046	0.0134	2.9142	1.5431	150.674	51.7239	0.5736	-0.8019	0.0544	0.859
412	Q5JTH9-1;Q5JTH9;Q5JTH9-2	ENST00000315563;ENST00000370992	RRP12-like protein	RRP12;KIAA0690	2725	IPI:IPI00101186.6	1297	96	81	586780000	66	8890000	4.64e-05		0.797452	0.821958	0.809705	-0.304531	-0.108531	0.81041	0.890895	0.850653	-0.233358	-0.323358	0.49736	0.552681	0.525021	-0.929554	-0.682954		0	0.0925	0.0436	0.0475	0.002	0.0494	1.04	0.0566	0.0038	0.0225	0.043	1.9098	0.9334	30.8044	16.1186	0.3311	-1.5948	0.0311	0.3183
413	Q8WU39-1;Q8WU39;Q8WU39-3	ENST00000302125	Proapoptotic caspase adapter protein	PACAP;HSPC190	2756	IPI:IPI00102821.4	189	4	14	1058400000	9	118000000	0.000613		0.879669	0.875585	0.877627	-0.18832	0.0076796	1.26704	1.27012	1.26858	0.343215	0.253215	0.989942	0.978475	0.984208	-0.0229646	0.223635		0	0.1684	0.0823	0.0309	0.0017	0.023	0.7446	-0.4255	0.0042	0.0059	0.0166	2.8101	1.4906	117.475	41.753	0.9133	-0.1309	0.0669	1.2266
414	P52789	ENST00000290573	Hexokinase-2;Hexokinase type II;Muscle form hexokinase	HK2	2758	IPI:IPI00102864.3	917	55	58	392420000	48	8180000	4.26e-05		0.833392	0.906676	0.870034	-0.200856	-0.00485557	0.968506	1.05547	1.01199	0.017193	-0.072807	0.695984	0.750547	0.723265	-0.467403	-0.220803		0	0.1507	0.0895	0.0384	0.0022	0.0285	0.7411	-0.4323	0.0043	0.0135	0.0221	1.643	0.7163	51.3407	31.362	0.3601	-1.4734	0.0316	0.486
415	Q8WX92	ENST00000343053	Negative elongation factor B;Cofactor of BRCA1	COBRA1;KIAA1182;NELFB	2783	IPI:IPI00103483.1	580	37	30	165740000	29	5720000	2.98e-05		0.84031	0.935284	0.887797	-0.171698	0.0243023	1.09182	1.04226	1.06704	0.0936119	0.00361189	0.862192	0.88571	0.873951	-0.194376	0.0522237		0	0.2386	0.1144	0.0325	0.0021	0.0274	0.8417	-0.2486	0.004	0.0076	0.021	2.7707	1.4702	91.1974	33.0048	0.5906	-0.7597	0.051	0.7017
416	Q9P2J5	ENST00000394434	Leucyl-tRNA synthetase, cytoplasmic;Leucine--tRNA ligase	LARS;KIAA1352	2795	IPI:IPI00103994.4	1176	111	48	3035400000	63	48200000	0.000251		0.922269	0.90132	0.911794	-0.13322	0.06278	1.08307	1.08691	1.08499	0.117683	0.0276827	0.847445	0.873601	0.860523	-0.216714	0.0298859		0	0.294	0.1679	0.0328	0.0018	0.0193	0.5885	-0.7649	0.0035	0.0079	0.013	1.6444	0.7175	87.7342	53.3154	0.4309	-1.2147	0.0487	0.7322
417	O00231	ENST00000261712	26S proteasome non-ATPase regulatory subunit 11;26S proteasome regulatory subunit S9;26S proteasome regulatory subunit p44.5	PSMD11	2799	IPI:IPI00105598.3	423	35	21	2897800000	27	107000000	0.00056		0.871779	0.898539	0.885159	-0.175992	0.0200084	1.07479	1.06689	1.07084	0.0987404	0.00874043	0.89187	0.867189	0.87953	-0.185196	0.0614039		0	0.1378	0.0536	0.0439	0.0021	0.0414	0.9439	-0.0832	0.0042	0.0189	0.035	1.8535	0.8902	36.672	19.8029	0.7699	-0.3772	0.0574	0.8157
418	Q9BPX3	ENST00000251496	Condensin complex subunit 3;Non-SMC condensin I complex subunit G;Chromosome-associated protein G;Condensin subunit CAP-G;XCAP-G homolog;Antigen NY-MEL-3	NCAPG;CAPG;NYMEL3	2802	IPI:IPI00106495.1	1015	73	50	465910000	49	9510000	4.96e-05		0.752748	0.811798	0.782273	-0.354255	-0.158255	0.999273	1.03921	1.01924	0.0274975	-0.0625025	0.669215	0.728763	0.698989	-0.516658	-0.270058		0	0.1235	0.0461	0.0541	0.0019	0.0471	0.8691	-0.2024	0.0032	0.0292	0.0407	1.3943	0.4796	23.7363	17.0295	0.4923	-1.0224	0.0381	0.5664
419	O95232-1;O95232	ENST00000240304;ENST00000311571;ENST00000393227	Cisplatin resistance-associated overexpressed protein;cAMP regulatory element-associated protein 1;Luc7A;Okadaic acid-inducible phosphoprotein OA48-18	CROP;CREAP1;O48	2821	IPI:IPI00107745.3	432	43	74	499000000	19	26300000	0.000137		0.971107	0.967605	0.969356	-0.0449012	0.151099	1.00934	1.03098	1.02016	0.0287956	-0.0612044	0.728994	0.727117	0.728055	-0.45788	-0.21128		0	0.276	0.1634	0.0372	0.0017	0.0259	0.6983	-0.518	0.0037	0.0122	0.0196	1.6054	0.683	56.8115	35.3622	0.3859	-1.3738	0.0415	0.5526
420	Q7KZF4	ENST00000354725	Staphylococcal nuclease domain-containing protein 1;p100 co-activator;100 kDa coactivator;EBNA2 coactivator p100;Tudor domain-containing protein 11	SND1;TDRD11	2824	IPI:IPI00140420.4	910	58	65	3224300000	54	59700000	0.000311		0.823355	0.848842	0.836098	-0.258255	-0.0622553	0.978665	1.03458	1.00662	0.0095236	-0.0804764	0.726188	0.802637	0.764413	-0.387577	-0.140977		0	0.1371	0.0861	0.0379	0.0023	0.0274	0.7215	-0.471	0.0037	0.013	0.021	1.6189	0.695	53.3154	33.0048	0.3536	-1.4998	0.038	0.4901
421	O15042-1;O15042;O15042-2;O15042-3	ENST00000319822;ENST00000397933	U2-associated protein SR140;140 kDa Ser/Arg-rich domain protein	SR140;KIAA0332	2830	IPI:IPI00143753.6	1029	108	80	519780000	39	13300000	6.95e-05		0.865036	0.834676	0.849856	-0.23471	-0.03871	1.01384	1.01982	1.01683	0.0240771	-0.0659229	0.82713	0.842743	0.834936	-0.260262	-0.0136619		0	0.1622	0.0653	0.0427	0.0022	0.0327	0.7666	-0.3834	0.0042	0.0177	0.0264	1.4865	0.5719	39.1582	26.2538	0.5243	-0.9316	0.0486	0.6839
422	O43172-1;O43172;O43172-2	ENST00000374198	U4/U6 small nuclear ribonucleoprotein Prp4;U4/U6 snRNP 60 kDa protein;WD splicing factor Prp4;PRP4 homolog	PRPF4;PRP4	2845	IPI:IPI00150269.1	522	34	33	678580000	30	22600000	0.000118		0.798502	0.872486	0.835494	-0.259299	-0.0632991	1.03917	1.05635	1.04776	0.0673115	-0.0226885	0.817163	0.913335	0.865249	-0.208813	0.0377871		0	0.1255	0.0656	0.0428	0.0023	0.0327	0.7636	-0.3891	0.0042	0.0179	0.0263	1.4741	0.5598	38.7207	26.3536	0.5954	-0.7481	0.0436	0.7797
423	Q8TCJ2	ENST00000295770	Dolichyl-diphosphooligosaccharide--protein glycosyltransferase subunit STT3B;Source of immunodominant MHC-associated peptides homolog	STT3B;SIMP	2863	IPI:IPI00152377.1	826	43	38	341330000	35	9750000	5.09e-05		0.916179	0.881332	0.898755	-0.154	0.0420004	1.12309	1.17465	1.14887	0.200214	0.110214	0.869192	0.927167	0.898179	-0.154925	0.0916753		0	0.1452	0.0803	0.0354	0.0021	0.0207	0.5853	-0.7728	0.0042	0.0105	0.0144	1.3732	0.4575	66.0095	48.1319	0.5929	-0.7542	0.0526	1.0129
424	Q8TDX7	ENST00000367385;ENST00000391974	Serine/threonine-protein kinase Nek7;NimA-related protein kinase 7	NEK7	2875	IPI:IPI00152658.1	302	23	16	282870000	18	15700000	8.19e-05		0.860657	0.878557	0.869607	-0.201565	-0.0055649	1.10133	1.14497	1.12315	0.167549	0.077549	0.839114	0.891858	0.865486	-0.208418	0.0381821		0	0.1188	0.0659	0.0376	0.0022	0.0268	0.7118	-0.4904	0.0036	0.0127	0.0204	1.6132	0.6899	54.5748	33.9755	0.5967	-0.7449	0.0543	0.8383
425	Q8TCG1-1;Q8TCG1;Q8TCG1-2	ENST00000295746	Protein CIP2A;Cancerous inhibitor of PP2A;p90 autoantigen	KIAA1524;CIP2A	2897	IPI:IPI00154283.4	905	67	37	177150000	56	3160000	1.65e-05		0.833706	0.856128	0.844917	-0.243118	-0.0471181	1.02895	1.11404	1.07149	0.0996219	0.00962191	0.823065	0.775125	0.799095	-0.323561	-0.0769607		0	0.0959	0.0397	0.0617	0.0025	0.0574	0.9298	-0.1049	0.0037	0.0367	0.051	1.3883	0.4734	18.8856	13.5902	0.6915	-0.5322	0.0506	0.7437
426	Q96RP9-1;Q96RP9;Q96RP9-2	ENST00000264263	Elongation factor G 1, mitochondrial;mEF-G 1;Elongation factor G1	GFM1;EFG;EFG1;GFM	2898	IPI:IPI00154473.5	751	50	43	1143800000	41	27900000	0.000145		0.905085	0.91335	0.909218	-0.137302	0.0586975	1.0679	1.04747	1.05769	0.0809104	-0.00908961	0.874459	0.910893	0.892676	-0.163791	0.0828088		0	0.1327	0.0692	0.0374	0.002	0.0296	0.7914	-0.3374	0.0041	0.0124	0.0232	1.8698	0.9029	55.8952	29.875	0.6816	-0.5529	0.05	0.8612
427	Q8TEX9-2;Q8TEX9;Q8TEX9-1	ENST00000354464	Importin-4;Importin-4b;Ran-binding protein 4	IPO4;IMP4B;RANBP4	2914	IPI:IPI00398009.2	1083	33	58	583380000	54	10800000	5.63e-05		0.842752	0.857993	0.850373	-0.233833	-0.0378328	0.856007	0.896082	0.876045	-0.190924	-0.280924	0.610698	0.656444	0.633571	-0.658421	-0.411821		0	0.1456	0.0694	0.0351	0.0021	0.0382	1.0893	0.1234	0.0046	0.0101	0.0318	3.1467	1.6538	68.6238	21.7956	0.4188	-1.2557	0.0428	0.3845
428	Q99536	ENST00000355653	Synaptic vesicle membrane protein VAT-1 homolog	VAT1	2915	IPI:IPI00156689.3	393	20	15	1861900000	16	116000000	0.000607		0.824856	0.852916	0.838886	-0.253454	-0.0574536	1.07097	1.12405	1.09751	0.134235	0.0442349	0.7263	0.79422	0.76026	-0.395435	-0.148835		0	0.2405	0.1567	0.0296	0.0019	0.0205	0.6938	-0.5275	0.0039	0.0046	0.0142	3.0521	1.6098	150.674	48.8099	0.3863	-1.3722	0.0485	0.5568
429	Q5VYK3	ENST00000259335	Proteasome-associated protein ECM29 homolog	ECM29;KIAA0368	2924	IPI:IPI00157790.7	2017	137	112	145640000	101	1440000	7.52e-06		0.897623	0.897381	0.897502	-0.156012	0.0399876	1.10225	1.12137	1.11181	0.15291	0.0629098	0.938478	0.882357	0.910417	-0.1354	0.1112		0	0.1614	0.0774	0.0362	0.0019	0.0358	0.9874	-0.0184	0.0035	0.0113	0.0294	2.61	1.3841	61.3363	23.5748	0.8649	-0.2093	0.0631	0.876
430	Q14498-1;Q14498;Q14498-2	ENST00000253363;ENST00000338163;ENST00000343294	RNA-binding protein 39;RNA-binding motif protein 39;RNA-binding region-containing protein 2;Hepatocellular carcinoma protein 1;Splicing factor HCC1	RBM39;HCC1;RNPC2	2944	IPI:IPI00163505.2	530	36	58	1125400000	24	46900000	0.000245		0.913944	0.948248	0.931096	-0.102998	0.093002	1.19825	1.22915	1.2137	0.279414	0.189414	0.962979	1.00868	0.98583	-0.0205895	0.226011		0	0.2328	0.0918	0.0357	0.0021	0.0271	0.7578	-0.4001	0.0038	0.0108	0.0207	1.9246	0.9445	64.1759	33.4831	0.9039	-0.1458	0.07	1.1928
431	Q9Y2Z4	ENST00000324868	Tyrosyl-tRNA synthetase, mitochondrial;Tyrosine--tRNA ligase	YARS2;CGI-04	2961	IPI:IPI00165092.3	477	23	31	70858000	26	2730000	1.42e-05		0.85428	0.96298	0.90863	-0.138235	0.057765	1.00471	1.01938	1.01204	0.0172687	-0.0727313	0.773163	0.827457	0.80031	-0.321369	-0.0747694		0	0.2326	0.1169	0.0335	0.0018	0.0266	0.7939	-0.333	0.0041	0.0086	0.0203	2.3606	1.2391	80.593	34.1429	0.5488	-0.8656	0.0461	0.6913
432	Q9BTE7	ENST00000260247	DCN1-like protein 5;Defective in cullin neddylation protein 1-like protein 5;DCUN1 domain-containing protein 5	DCUN1D5	2968	IPI:IPI00165361.3	237	21	11	169200000	13	13000000	6.79e-05		0.863467	0.868181	0.865824	-0.207854	-0.0118541	1.06986	1.07165	1.07075	0.0986278	0.00862784	0.85211	0.830617	0.841363	-0.249199	-0.00259907		0	0.128	0.055	0.054	0.0026	0.0424	0.7852	-0.3489	0.004	0.029	0.036	1.2416	0.3121	23.9	19.2528	0.6504	-0.6205	0.0453	0.8284
433	Q9BTT0	ENST00000314136	Acidic leucine-rich nuclear phosphoprotein 32 family member E;LANP-like protein	ANP32E	2969	IPI:IPI00165393.1	268	14	8	598890000	8	74900000	0.00039		0.950192	0.962215	0.956204	-0.0646103	0.13139	1.0797	1.10705	1.09337	0.128787	0.0387866	0.894164	0.905278	0.899721	-0.15245	0.0941499		0	0.129	0.0983	0.0418	0.002	0.0301	0.7199	-0.4742	0.0039	0.0168	0.0237	1.4103	0.496	41.256	29.2447	0.6289	-0.6691	0.0489	0.8737
434	Q9NZ08-2;Q9NZ08;Q9NZ08-1	ENST00000296754	Endoplasmic reticulum aminopeptidase 1;Adipocyte-derived leucine aminopeptidase;ARTS-1;Aminopeptidase PILS;Puromycin-insensitive leucyl-specific aminopeptidase;Type 1 tumor necrosis factor receptor shedding aminopeptidase regulator	ERAP1;APPILS;ARTS1;KIAA0525;UNQ584/PRO1154	2976	IPI:IPI00165949.2	948	60	34	298780000	47	6360000	3.31e-05		0.938071	0.931393	0.934732	-0.0973753	0.0986247	1.31823	1.26696	1.29259	0.370269	0.280269	1.0708	1.0712	1.071	0.0989565	0.345557		0	0.2545	0.104	0.0345	0.002	0.0229	0.6632	-0.5925	0.0046	0.0095	0.0165	1.7356	0.7955	72.9579	42.0061	0.9117	-0.1333	0.0641	1.3747
435	Q10713	ENST00000371717	Mitochondrial-processing peptidase subunit alpha;Alpha-MPP;P-55	PMPCA;INPP5E;KIAA0123;MPPA	3004	IPI:IPI00166749.3	525	21	37	609310000	31	19700000	0.000102		0.858818	0.84168	0.850249	-0.234043	-0.0380429	0.995543	1.05822	1.02688	0.0382699	-0.0517301	0.83851	0.881968	0.860239	-0.21719	0.0294096		0	0.1727	0.1006	0.0313	0.0017	0.022	0.7018	-0.5109	0.0037	0.0064	0.0156	2.4536	1.2949	108.297	44.4295	0.493	-1.0202	0.0459	0.7025
436	Q52LJ0	ENST00000305752;ENST00000397609	Protein FAM98B	FAM98B	3026	IPI:IPI00167572.4	330	28	14	471580000	15	31400000	0.000164		0.711968	0.864166	0.788067	-0.34361	-0.14761	1.16736	1.0596	1.11348	0.155078	0.0650785	0.845272	0.792147	0.81871	-0.288576	-0.0419762		0	0.274	0.068	0.0382	0.0018	0.0304	0.7974	-0.3266	0.0037	0.0132	0.0241	1.8212	0.8649	52.5076	28.7593	0.5388	-0.8921	0.0481	0.6758
437	Q9NU22	ENST00000369393	Midasin;MIDAS-containing protein	MDN1;KIAA0301	3034	IPI:IPI00167941.1	5596	318	295	395480000	284	1390000	7.26e-06		0.805196	0.871244	0.83822	-0.254599	-0.0585994	0.823446	0.881248	0.852347	-0.230488	-0.320488	0.592864	0.642913	0.617888	-0.694582	-0.447982		0	0.292	0.143	0.0375	0.002	0.0302	0.8056	-0.3118	0.004	0.0126	0.0239	1.8999	0.9259	55.0079	29	0.0596	-4.0689	0.0363	0.074
438	Q9UHB9-1;Q9UHB9;Q9UHB9-2	ENST00000304220;ENST00000307877	Signal recognition particle 68 kDa protein	SRP68	3044	IPI:IPI00168388.1	627	50	42	961380000	34	28300000	0.000147		0.899333	0.975855	0.937594	-0.0929644	0.103036	1.10971	1.09235	1.10103	0.138855	0.0488552	0.944689	0.928865	0.936777	-0.0942225	0.152378		0	0.1709	0.0724	0.032	0.0017	0.0241	0.754	-0.4073	0.004	0.0071	0.0178	2.5182	1.3324	97.6197	38.9382	0.6736	-0.57	0.0537	0.8934
439	Q8NI36	ENST00000323652	WD repeat-containing protein 36;T-cell activation WD repeat-containing protein	WDR36	3060	IPI:IPI00169325.1	951	55	40	363840000	45	8090000	4.22e-05		0.7607	0.765549	0.763124	-0.39001	-0.19401	0.898929	0.917264	0.908096	-0.139083	-0.229083	0.55895	0.59137	0.57516	-0.797965	-0.551365		NaN	NaN	NaN	NaN	NaN	NaN	NaN	NaN	NaN	NaN	NaN	NaN	NaN	#VALUE!	#VALUE!	NaN	NaN	NaN	NaN
440	P00558	ENST00000373316	Phosphoglycerate kinase 1;Primer recognition protein 2;Cell migration-inducing gene 10 protein	PGK1;PGKA;MIG10;OK/SW-cl.110	3061	IPI:IPI00169383.3	417	42	11	19315000000	27	715000000	0.00373		0.91919	0.945965	0.932578	-0.100704	0.095296	1.15274	1.18993	1.17133	0.228152	0.138152	0.976497	1.01545	0.995974	-0.00582033	0.24078		0	0.2177	0.1266	0.0279	0.0017	0.0164	0.5868	-0.7691	0.004	0.003	0.01	3.3792	1.7567	231.033	69.31	0.7431	-0.4283	0.0665	1.2664
441	Q96SI9-1;Q96SI9;Q96SI9-2	ENST00000348403;ENST00000373638	Spermatid perinuclear RNA-binding protein	STRBP;SPNR	3064	IPI:IPI00169430.2	672	59	33	414640000	41	10100000	5.27e-05		0.651485	0.747819	0.699652	-0.51529	-0.31929	1.00354	1.04428	1.02391	0.034085	-0.055915	0.639324	0.6463	0.642812	-0.637531	-0.390931		0	0.3639	0.0847	0.0443	0.002	0.0356	0.8036	-0.3154	0.0036	0.0193	0.0292	1.5132	0.5976	35.9119	23.7363	0.2832	-1.8201	0.0312	0.3524
442	Q8N1G4	ENST00000378251	Leucine-rich repeat-containing protein 47	LRRC47;KIAA1185	3081	IPI:IPI00170935.1	583	34	48	824180000	29	28400000	0.000148		0.754471	0.827695	0.791083	-0.338099	-0.142099	0.917021	0.927483	0.922252	-0.116768	-0.206768	0.46035	0.482834	0.471592	-1.08439	-0.83779		0	0.2443	0.1024	0.0301	0.0018	0.0376	1.2498	0.3218	0.0048	0.0051	0.0313	6.0715	2.6021	135.902	22.1438	0.2028	-2.3022	0.0485	0.1622
443	P25788-1;P25788;P25788-2	ENST00000216455	Proteasome subunit alpha type-3;Proteasome component C8;Macropain subunit C8;Multicatalytic endopeptidase complex subunit C8	PSMA3;PSC8	3091	IPI:IPI00419249.5	255	18	13	2757500000	13	212000000	0.00111		0.910161	0.910479	0.91032	-0.135554	0.060446	1.12337	1.12594	1.12465	0.16948	0.07948	0.90937	0.923192	0.916281	-0.126138	0.120462		0	0.1753	0.0842	0.0356	0.0019	0.0252	0.7088	-0.4966	0.0046	0.0106	0.0189	1.7757	0.8284	65.3868	36.672	0.6431	-0.6369	0.0547	0.9073
444	Q8NBS9	ENST00000379757	Thioredoxin domain-containing protein 5;Thioredoxin-like protein p46;Endoplasmic reticulum protein ERp46	TXNDC5;TLP46;UNQ364/PRO700	3099	IPI:IPI00171438.2	432	26	18	1419000000	24	59100000	0.000308		0.966559	0.913903	0.940231	-0.0889132	0.107087	1.07608	1.1374	1.10674	0.146317	0.0563169	0.860368	0.896213	0.878291	-0.18723	0.0593701		0	0.2087	0.1357	0.0289	0.0018	0.0159	0.5516	-0.8583	0.0041	0.0039	0.0096	2.4487	1.292	177.718	72.1979	0.5404	-0.8879	0.0522	0.9797
445	O94776	ENST00000278823	Metastasis-associated protein MTA2;Metastasis-associated 1-like 1;p53 target protein in deacetylase complex	MTA2;MTA1L1;PID	3116	IPI:IPI00171798.1	668	43	54	1423100000	45	31600000	0.000165		0.794412	0.803892	0.799152	-0.323459	-0.127459	1.03659	1.03469	1.03564	0.0505265	-0.0394735	0.83991	0.872304	0.856107	-0.224137	0.022463		0	0.0975	0.0428	0.05	0.0023	0.0391	0.7812	-0.3562	0.0045	0.0251	0.0327	1.305	0.3841	27.6135	21.1957	0.6069	-0.7204	0.0494	0.7769
446	Q9BT78	ENST00000264389	COP9 signalosome complex subunit 4;JAB1-containing signalosome subunit 4	COPS4;CSN4	3118	IPI:IPI00171844.3	406	22	21	781380000	26	30100000	0.000157		0.862127	0.820432	0.84128	-0.249343	-0.0533428	1.13032	1.1612	1.14576	0.196302	0.106302	0.848875	0.90321	0.876043	-0.190927	0.0556728		0	0.1736	0.0901	0.0342	0.0021	0.0242	0.7063	-0.5017	0.0037	0.0093	0.0178	1.9217	0.9424	74.5269	38.9382	0.5997	-0.7376	0.0504	0.8491
447	P52272-1;P52272;P52272-2	ENST00000325495;ENST00000348943	Heterogeneous nuclear ribonucleoprotein M	HNRNPM;HNRPM;NAGR1	3120	IPI:IPI00171903.2	730	40	54	7318000000	47	156000000	0.000812		0.888401	0.893724	0.891062	-0.166402	0.0295984	1.06283	1.07275	1.06779	0.0946277	0.00462768	0.870736	0.890504	0.88062	-0.183409	0.0631912		0	0.1293	0.0739	0.0356	0.0019	0.0297	0.8328	-0.264	0.0038	0.0107	0.0233	2.183	1.1263	64.7757	29.7468	0.7058	-0.5027	0.0528	0.8475
448	Q6L8Q7-1;Q6L8Q7;Q6L8Q7-2	ENST00000311180	2',5'-phosphodiesterase 12	PDE12	3132	IPI:IPI00174390.3	609	31	32	246350000	26	9480000	4.94e-05		0.839527	0.834774	0.837151	-0.256441	-0.0604411	0.985286	1.07977	1.03253	0.0461813	-0.0438187	0.816899	0.863369	0.840134	-0.251309	-0.00470893		0	0.122	0.0578	0.053	0.0024	0.039	0.7355	-0.4432	0.0038	0.028	0.0326	1.1636	0.2185	24.7536	21.2607	0.5191	-0.9458	0.0445	0.7058
449	Q9BZJ0-1;Q9BZJ0;Q9BZJ0-2;Q9BZJ0-3	ENST00000377327	Crooked neck-like protein 1;Crooked neck homolog	CRNKL1;CRN;CGI-201;MSTP021	3154	IPI:IPI00177437.5	848	64	74	269540000	50	5390000	2.81e-05		0.729516	0.862966	0.796241	-0.328723	-0.132723	1.11165	1.00547	1.05856	0.0821028	-0.00789716	0.932852	1.04904	0.990946	-0.0131217	0.233478		0	0.2475	0.0953	0.0633	0.0022	0.069	1.0906	0.1251	0.0043	0.0383	0.0626	1.6351	0.7094	18.0966	11.0719	1.0635	0.0888	0.0756	0.9751
450	Q96KP4-1;Q96KP4;Q96KP4-2	ENST00000324262	Cytosolic non-specific dipeptidase;CNDP dipeptidase 2;Glutamate carboxypeptidase-like protein 1;Peptidase A	CNDP2;CN2;CPGL;PEPA	3158	IPI:IPI00177728.3	475	36	20	1252300000	27	46400000	0.000242		0.886309	0.927255	0.906782	-0.141172	0.0548281	1.1432	1.14823	1.14572	0.19625	0.10625	0.943447	1.00006	0.971754	-0.041337	0.205263		0	0.2437	0.1563	0.0261	0.0017	0.016	0.6121	-0.7081	0.0045	0.0012	0.0097	8.0493	3.0089	577.583	71.4536	0.641	-0.6415	0.0568	1.0472
451	P49748-2;P49748;P49748-1	ENST00000322910;ENST00000350303;ENST00000356839	Very long-chain specific acyl-CoA dehydrogenase, mitochondrial	ACADVL;VLCAD	3176	IPI:IPI00178744.4	679	36	42	439520000	43	10200000	5.33e-05		0.903195	0.918143	0.910669	-0.135001	0.0609988	1.04677	1.10536	1.07607	0.105767	0.0157669	0.911531	0.929463	0.920497	-0.119515	0.127085		0	0.1013	0.0468	0.0496	0.0018	0.0421	0.8487	-0.2367	0.0039	0.0246	0.0357	1.4511	0.5372	28.1748	19.4146	0.7742	-0.3692	0.0572	0.9123
452	Q9ULC4-1;Q9ULC4;Q9ULC4-2	ENST00000371315;ENST00000371317;ENST00000394552	Malignant T cell amplified sequence 1;Multiple copies T-cell malignancies	MCTS1;MCT1	3184	IPI:IPI00179026.2	181	19	4	425430000	10	42500000	0.000222		0.806646	0.835008	0.820827	-0.284851	-0.0888506	1.10562	1.11703	1.11132	0.15228	0.0622799	0.817517	0.81706	0.817288	-0.291083	-0.0444828		0	0.2947	0.1206	0.0397	0.0021	0.0348	0.877	-0.1894	0.0036	0.0147	0.0284	1.9328	0.9507	47.1497	24.4049	0.6386	-0.647	0.0506	0.7282
453	P62979;P62987;P62988	ENST00000272317;ENST00000402285;ENST00000404735;ENST00000408928;ENST00000302182;ENST00000325925;ENST00000339545;ENST00000339647;ENST00000376781;ENST00000392398;ENST00000395837;ENST00000395839	40S ribosomal protein S27a;60S ribosomal protein L40;CEP52;Ubiquitin	RPS27A;UBA80;UBCEP1;UBA52;UBCEP2;UBB;UBC	3190	IPI:IPI00179330.6	156	25	10	20205000000	6	3370000000	0.0176		0.956234	0.948159	0.952197	-0.0706685	0.125331	1.26077	1.3196	1.29019	0.367579	0.277579	1.00322	0.992364	0.997793	-0.00318804	0.243412		0	0.8839	0.1865	0.0564	0.0025	0.0452	0.8015	-0.3193	0.004	0.0314	0.0388	1.2355	0.305	22.0732	17.8634	0.9888	-0.0162	0.0693	1.2338
454	P49321-1;P49321;P49321-3;P49321-2	ENST00000350030;ENST00000351223;ENST00000402363	Nuclear autoantigenic sperm protein	NASP	3197	IPI:IPI00179953.2	788	62	18	2359200000	43	54900000	0.000286		0.918477	0.961455	0.939966	-0.0893199	0.10668	0.983858	1.02753	1.00569	0.00819264	-0.0818074	0.790383	0.792796	0.791589	-0.337176	-0.0905761		0	0.109	0.0533	0.0392	0.0018	0.031	0.7906	-0.339	0.0041	0.0142	0.0246	1.7295	0.7903	48.8099	28.1748	0.5281	-0.9213	0.0453	0.6679
455	P26599-1;P26599;P26599-2	ENST00000349038;ENST00000356948	Polypyrimidine tract-binding protein 1;Heterogeneous nuclear ribonucleoprotein I;57 kDa RNA-binding protein PPTB-1	PTBP1;PTB	3198	IPI:IPI00179964.5	531	33	18	2985600000	21	142000000	0.000741		0.843036	0.859795	0.851416	-0.232064	-0.0360643	1.01311	1.05256	1.03283	0.046605	-0.043395	0.791355	0.827411	0.809383	-0.305105	-0.0585052		0	0.1184	0.0726	0.0406	0.002	0.0304	0.7487	-0.4175	0.0035	0.0156	0.024	1.5388	0.6218	44.4295	28.8792	0.4883	-1.0341	0.0391	0.6522
456	Q8TDN6	ENST00000336767	Brix domain-containing protein 2;Ribosome biogenesis protein Brix	BXDC2;BRIX	3216	IPI:IPI00181728.1	353	43	28	607930000	20	30400000	0.000159		0.714135	0.891574	0.802855	-0.31679	-0.12079	0.999649	1.07811	1.03888	0.0550273	-0.0349727	0.757014	0.76432	0.760667	-0.394663	-0.148063		0	0.1695	0.0742	0.0483	0.0022	0.0366	0.7579	-0.3999	0.0037	0.0233	0.0302	1.2966	0.3747	29.7468	22.9503	0.4435	-1.1731	0.0389	0.5851
457	P46779	ENST00000344063	60S ribosomal protein L28	RPL28	3227	IPI:IPI00182533.5	137	14	20	1276600000	8	160000000	0.000832		0.937543	0.935434	0.936489	-0.0946666	0.101333	1.03033	1.0177	1.02402	0.0342378	-0.0557622	0.76612	0.788552	0.777336	-0.36339	-0.11679		0	0.2075	0.114	0.0358	0.0018	0.0257	0.7171	-0.4798	0.0041	0.0109	0.0194	1.7762	0.8288	63.5872	35.7268	0.4642	-1.1072	0.0478	0.6473
458	Q8N163-1;Q8N163;Q8N163-2	ENST00000308511;ENST00000389279	Protein KIAA1967;Deleted in breast cancer gene 1 protein;p30 DBC	KIAA1967;DBC1	3229	IPI:IPI00182757.10	923	45	57	1515100000	51	29700000	0.000155		0.880591	0.890084	0.885338	-0.175701	0.0202995	1.05595	1.00812	1.03203	0.0454915	-0.0445085	0.827878	0.869909	0.848893	-0.236345	0.0102552		0	0.179	0.0874	0.0382	0.0019	0.0262	0.6868	-0.5421	0.0043	0.0132	0.0199	1.5013	0.5863	52.5076	34.8291	0.4879	-1.0353	0.0439	0.7105
459	O14974-1;O14974;O14974-3;O14974-4;O14974-2	ENST00000261207;ENST00000312727;ENST00000341878;ENST00000360825	Protein phosphatase 1 regulatory subunit 12A;Myosin phosphatase-targeting subunit 1;Myosin phosphatase target subunit 1;Protein phosphatase myosin-binding subunit	PPP1R12A;MBS;MYPT1	3233	IPI:IPI00183002.6	1030	87	73	271810000	48	5660000	2.95e-05		0.742895	0.817209	0.780052	-0.358358	-0.162358	1.16824	1.07802	1.12313	0.167521	0.0775208	0.933265	0.915168	0.924217	-0.113697	0.132903		0	0.2748	0.0659	0.0651	0.0024	0.059	0.9064	-0.1418	0.0042	0.0401	0.0526	1.3114	0.3911	17.2843	13.1768	0.805	-0.313	0.0567	0.8881
460	P35658-5;P35658;P35658-3;P35658-1;P35658-4;P35658-2	ENST00000354226;ENST00000359428	Nuclear pore complex protein Nup214;Nucleoporin Nup214;214 kDa nucleoporin;Protein CAN	NUP214;CAIN;CAN;KIAA0023	3239	IPI:IPI00646361.3	2093	99	52	242140000	81	2990000	1.56e-05		1.05569	1.00008	1.02788	0.0396774	0.235677	0.983543	1.10923	1.04638	0.0654136	-0.0245864	0.68936	0.71507	0.702215	-0.510015	-0.263415		0	0.3988	0.1643	0.0426	0.0018	0.0315	0.7385	-0.4372	0.0039	0.0177	0.0251	1.4209	0.5068	39.1582	27.6135	0.3928	-1.3482	0.037	0.5318
461	P49736	ENST00000265056	DNA replication licensing factor MCM2;Minichromosome maintenance protein 2 homolog;Nuclear protein BM28	MCM2;BM28;CCNL1;CDCL1;KIAA0030	3257	IPI:IPI00184330.5	904	43	69	2578800000	45	57300000	0.000299		0.848723	0.88836	0.868541	-0.203333	-0.00733345	1.04605	1.05635	1.0512	0.0720416	-0.0179584	0.689754	0.740617	0.715186	-0.483611	-0.237011		0	0.1496	0.0728	0.0448	0.0024	0.0344	0.7671	-0.3824	0.0041	0.0199	0.028	1.4099	0.4956	34.8291	24.7536	0.4711	-1.0859	0.0424	0.6141
462	Q96P70	ENST00000361565	Importin-9;Ran-binding protein 9	IPO9;IMP9;KIAA1192;RANBP9;HSPC273	3265	IPI:IPI00185146.5	1041	41	36	358180000	43	8330000	4.34e-05		0.897297	0.890755	0.894026	-0.161611	0.0343889	1.08825	1.11107	1.09966	0.137055	0.0470551	0.830978	0.81776	0.824369	-0.278638	-0.0320379		0	0.1292	0.0839	0.0344	0.002	0.0276	0.8023	-0.3178	0.0038	0.0095	0.0212	2.2474	1.1682	72.9579	32.6934	0.5968	-0.7447	0.0519	0.7439
463	O00232	ENST00000356126	26S proteasome non-ATPase regulatory subunit 12;26S proteasome regulatory subunit p55	PSMD12	3268	IPI:IPI00185374.4	456	43	26	917040000	25	36700000	0.000191		0.953594	0.898457	0.926025	-0.110876	0.0851236	1.10454	1.17401	1.13927	0.188114	0.0981137	0.868183	0.839401	0.853792	-0.228043	0.0185566		0	0.2132	0.1283	0.0342	0.0018	0.03	0.8777	-0.1883	0.0037	0.0092	0.0236	2.5651	1.359	75.337	29.3686	0.7003	-0.514	0.0501	0.7979
464	Q6PKG0-1;Q6PKG0;Q6PKG0-2;Q6PKG0-3	ENST00000285894;ENST00000336314;ENST00000377643	La-related protein 1;La ribonucleoprotein domain family member 1	LARP1;KIAA0731;LARP	3273	IPI:IPI00185919.3	1096	86	83	1336200000	60	22300000	0.000116		0.856683	0.866701	0.861692	-0.214756	-0.0187562	1.04111	1.07185	1.05648	0.0792659	-0.0107341	0.786171	0.781038	0.783605	-0.351802	-0.105202		0	0.1312	0.054	0.0436	0.0021	0.0395	0.9063	-0.142	0.0041	0.0187	0.0332	1.7771	0.8296	37.0642	20.8765	0.6301	-0.6663	0.0447	0.6953
465	P13639	ENST00000309311	Elongation factor 2	EEF2;EF2	3276	IPI:IPI00186290.6	858	65	44	20975000000	45	466000000	0.00243		0.736232	0.783627	0.759929	-0.396063	-0.200063	0.819722	0.862506	0.841114	-0.249627	-0.339627	0.579273	0.642931	0.611102	-0.710514	-0.463914		0	0.288	0.1069	0.0519	0.0018	0.0385	0.7407	-0.433	0.0034	0.027	0.0321	1.19	0.251	25.6704	21.5919	0.1229	-3.0242	0.0212	0.166
466	O00571;O15523	ENST00000399959;ENST00000336079;ENST00000360160	ATP-dependent RNA helicase DDX3X;DEAD box protein 3, X-chromosomal;Helicase-like protein 2;DEAD box, X isoform;ATP-dependent RNA helicase DDX3Y;DEAD box protein 3, Y-chromosomal	DDX3X;DBX;DDX3;DDX3Y;DBY	3290	IPI:IPI00215637.5	662	32	55	2679500000	39	68700000	0.000358		0.814512	0.85307	0.833791	-0.262243	-0.0662429	0.915768	0.966694	0.941231	-0.0873794	-0.177379	0.695411	0.724213	0.709812	-0.494491	-0.247891		0	0.0883	0.0435	0.0528	0.0022	0.0495	0.9379	-0.0925	0.0036	0.0279	0.0432	1.5497	0.632	24.8423	16.044	0.5251	-0.9294	0.0413	0.5598
467	Q07020	ENST00000084795	60S ribosomal protein L18	RPL18	3293	IPI:IPI00215719.6	188	19	30	3058000000	7	437000000	0.00228		0.907288	0.904793	0.90604	-0.142353	0.0536474	0.993542	1.09864	1.04609	0.0650055	-0.0249945	0.764512	0.82173	0.793121	-0.334387	-0.0877866		0	0.1609	0.0865	0.0377	0.0021	0.0264	0.7013	-0.512	0.004	0.0127	0.0201	1.5768	0.657	54.5748	34.4826	0.4962	-1.0111	0.0438	0.7075
468	Q07955-2;Q07955;Q07955-1;Q07955-3	ENST00000258962	Splicing factor, arginine/serine-rich 1;pre-mRNA-splicing factor SF2, P33 subunit;Alternative-splicing factor 1	SFRS1;ASF;SF2;SF2P33;OK/SW-cl.3	3299	IPI:IPI00218591.2	292	11	25	1817300000	16	114000000	0.000592		0.952222	0.951782	0.952002	-0.0709632	0.125037	1.11599	1.11646	1.11623	0.158629	0.0686294	0.859391	0.900076	0.879734	-0.184861	0.0617389		0	0.169	0.1072	0.0333	0.0019	0.0204	0.6117	-0.7092	0.0043	0.0084	0.014	1.6761	0.7451	82.5119	49.5071	0.5478	-0.8684	0.0439	0.8955
469	O76094	ENST00000342756	Signal recognition particle 72 kDa protein	SRP72	3300	IPI:IPI00215888.4	671	75	25	694690000	33	21100000	0.00011		0.84732	0.833063	0.840192	-0.25121	-0.0552099	1.17696	1.15235	1.16465	0.219902	0.129902	0.897799	0.855984	0.876891	-0.18953	0.0570701		0	0.1917	0.0933	0.0397	0.0021	0.032	0.8053	-0.3125	0.0037	0.0148	0.0256	1.7357	0.7955	46.8311	27.0742	0.6875	-0.5405	0.0501	0.8538
470	P54819-1;P54819;P54819-2;P54819-5;P54819-3;P54819-6;P54819-4	ENST00000354858;ENST00000373449;ENST00000398192	Adenylate kinase 2, mitochondrial;ATP-AMP transphosphorylase 2	AK2;ADK2	3302	IPI:IPI00215901.1	239	19	15	771580000	15	51400000	0.000268		0.954704	0.931548	0.943126	-0.0844778	0.111522	1.1283	1.17865	1.15347	0.205984	0.115984	0.934423	0.951472	0.942947	-0.0847509	0.161849		0	0.1859	0.1015	0.0334	0.0016	0.0223	0.6686	-0.5809	0.0043	0.0085	0.016	1.8903	0.9186	81.5412	43.3188	0.7413	-0.4318	0.0571	1.1089
471	P27695	ENST00000216714;ENST00000398030	DNA-(apurinic or apyrimidinic site) lyase;Apurinic-apyrimidinic endonuclease 1;APEX nuclease;Protein REF-1	APEX1;APE;APEX;APX;HAP1;REF1	3303	IPI:IPI00215911.3	318	29	17	1294400000	14	92500000	0.000482		0.847172	0.800527	0.82385	-0.279547	-0.0835468	1.09317	1.06145	1.07731	0.107434	0.0174345	0.783736	0.816751	0.800244	-0.321489	-0.0748888		0	0.2593	0.1478	0.0283	0.0018	0.0208	0.7344	-0.4455	0.0043	0.0033	0.0144	4.3275	2.1135	210.03	48.1319	0.4223	-1.2436	0.0455	0.5751
472	P18085	ENST00000303436	ADP-ribosylation factor 4	ARF4;ARF2	3305	IPI:IPI00215918.3	180	11	10	749990000	11	68200000	0.000356		0.958959	0.912756	0.935857	-0.0956394	0.100361	1.20282	1.21871	1.21077	0.275922	0.185922	1.02851	1.02958	1.02904	0.0413026	0.287903		0	0.1331	0.0641	0.0467	0.0024	0.0363	0.7779	-0.3624	0.004	0.0218	0.03	1.3773	0.4618	31.7936	23.1033	0.8831	-0.1794	0.058	1.1352
473	P09651-1;P09651;P09651-2;P09651-3;P0C7M2;Q32P51	ENST00000330752;ENST00000340913;ENST00000400448;ENST00000342657;ENST00000357495;ENST00000398039	Heterogeneous nuclear ribonucleoprotein A1;Helix-destabilizing protein;Single-strand RNA-binding protein;Putative heterogeneous nuclear ribonucleoprotein A1-like protein 3;Heterogeneous nuclear ribonucleoprotein A1-like protein 2	HNRNPA1;HNRPA1;HNRPA1L3;HNRNPA1L2;HNRNPA1L	3311	IPI:IPI00215965.2	372	18	26	7075300000	19	372000000	0.00194		0.901612	0.871107	0.886359	-0.174036	0.0219637	1.02505	1.02649	1.02577	0.0367131	-0.0532869	0.769221	0.807742	0.788482	-0.342851	-0.096251		0	0.1354	0.0824	0.0378	0.002	0.0272	0.7206	-0.4728	0.0041	0.0129	0.0209	1.6243	0.6999	53.7287	33.1627	0.4847	-1.0449	0.0416	0.6727
474	Q93034	ENST00000299351	Cullin-5;Vasopressin-activated calcium-mobilizing receptor;VACM-1	CUL5;VACM1	3317	IPI:IPI00216003.4	837	77	46	290110000	48	6040000	3.15e-05		0.932309	0.979701	0.956005	-0.0649093	0.131091	1.12307	1.14568	1.13437	0.181896	0.0918958	1.05736	1.1192	1.08828	0.122047	0.368647		0	0.1941	0.0749	0.0359	0.0018	0.021	0.585	-0.7734	0.004	0.0109	0.0146	1.341	0.4233	63.5872	47.4726	0.7785	-0.3613	0.0544	1.3306
475	P11413-2;P11413;P11413-3;P11413-1	ENST00000291567;ENST00000369620;ENST00000393562;ENST00000393564	Glucose-6-phosphate 1-dehydrogenase	G6PD	3318	IPI:IPI00216008.4	561	29	38	1353100000	36	37600000	0.000196		0.81742	0.867326	0.842373	-0.247468	-0.0514684	0.965413	1.02138	0.993395	-0.00955995	-0.09956	0.736288	0.771132	0.75371	-0.407919	-0.161319		0	0.1773	0.0806	0.0306	0.0019	0.0225	0.7364	-0.4415	0.0037	0.0056	0.0162	2.8723	1.5222	123.768	42.784	0.2636	-1.9237	0.0462	0.3579
476	P09104	ENST00000229277	Gamma-enolase;2-phospho-D-glycerate hydro-lyase;Neural enolase;Neuron-specific enolase;Enolase 2	ENO2	3333	IPI:IPI00216171.3	434	26	20	303660000	20	15200000	7.92e-05		0.947151	0.945795	0.946473	-0.0793662	0.116634	0.938065	1.03607	0.987069	-0.0187778	-0.108778	0.716055	0.715637	0.715846	-0.482279	-0.235679		0	0.2125	0.1335	0.0335	0.0021	0.0261	0.7778	-0.3625	0.004	0.0086	0.0197	2.3035	1.2038	80.593	35.1827	0.3536	-1.4999	0.0381	0.4546
477	P42166	ENST00000266732	Lamina-associated polypeptide 2, isoform alpha;Thymopoietin isoform alpha;Thymopoietin-related peptide isoform alpha;Thymopoietin;Splenin;Thymopentin;TP5	TMPO;LAP2	3336	IPI:IPI00216230.3	694	54	34	2011300000	36	55900000	0.000291		0.897964	0.875858	0.886911	-0.173139	0.0228612	1.10941	1.21656	1.16299	0.217834	0.127834	0.952946	0.999806	0.976376	-0.0344912	0.212109		0	0.2027	0.0586	0.0546	0.0017	0.0476	0.8717	-0.1981	0.0037	0.0296	0.0412	1.3912	0.4764	23.4155	16.8228	0.8908	-0.1669	0.0612	1.0219
478	Q9Y3U8	ENST00000347512;ENST00000394580	60S ribosomal protein L36	RPL36	3337	IPI:IPI00216237.5	105	17	16	2588900000	3	863000000	0.0045		0.890156	0.859008	0.874582	-0.193334	0.00266567	1.00458	1.0055	1.00504	0.00725219	-0.0827478	0.77389	0.779955	0.776922	-0.364157	-0.117557		0	0.1712	0.0815	0.0382	0.002	0.0307	0.8046	-0.3136	0.004	0.0132	0.0244	1.8421	0.8813	52.5076	28.4057	0.5141	-0.96	0.043	0.6389
479	Q13409-1;Q13409;Q13409-5;Q13409-2;Q13409-3;Q13409-6	ENST00000263811;ENST00000340296;ENST00000358002;ENST00000397119;ENST00000409773;ENST00000410079	Cytoplasmic dynein 1 intermediate chain 2;Cytoplasmic dynein intermediate chain 2;Dynein intermediate chain 2, cytosolic;DH IC-2	DYNC1I2;DNCI2;DNCIC2	3343	IPI:IPI00744015.1	638	40	29	307870000	21	14700000	7.64e-05		0.86429	0.814051	0.83917	-0.252965	-0.0569646	1.0462	1.03298	1.03959	0.0560162	-0.0339838	0.906783	0.921115	0.913949	-0.129814	0.116786		0	0.1991	0.1103	0.0312	0.0017	0.0314	1.0078	0.0112	0.0041	0.0062	0.0251	4.0242	2.0087	111.79	27.6135	0.7801	-0.3582	0.0572	0.7741
480	P62241	ENST00000372214;ENST00000396651	40S ribosomal protein S8	RPS8;OK/SW-cl.83	3353	IPI:IPI00216587.9	208	31	23	5400200000	9	600000000	0.00313		0.868365	0.909636	0.889	-0.169744	0.0262561	1.04912	1.06235	1.05574	0.0782513	-0.0117487	0.722671	0.776284	0.749478	-0.416043	-0.169443		0	0.1666	0.0999	0.0379	0.0019	0.0257	0.6787	-0.5591	0.0043	0.0129	0.0194	1.496	0.5811	53.7287	35.7268	0.4077	-1.2944	0.0519	0.6007
481	Q15366	ENST00000359462	Poly(rC)-binding protein 2;Alpha-CP2	PCBP2	3360	IPI:IPI00216689.2	365	17	14	2715200000	18	151000000	0.000787		0.930758	0.909759	0.920259	-0.119889	0.0761112	1.04383	1.1156	1.07972	0.110651	0.0206506	0.77958	0.826156	0.802868	-0.316765	-0.0701653		0	0.1261	0.0595	0.0503	0.0022	0.0424	0.843	-0.2463	0.0041	0.0254	0.0361	1.422	0.5079	27.2874	19.1994	0.6613	-0.5967	0.0486	0.7844
482	Q86UX7-1;Q86UX7;Q86UX7-2	ENST00000279227;ENST00000345728	Fermitin family homolog 3;Unc-112-related protein 2;Kindlin-3;MIG2-like protein	FERMT3;KIND3;MIG2B;URP2	3363	IPI:IPI00397834.1	667	34	49	1867900000	38	49200000	0.000256		0.863496	0.853247	0.858372	-0.220326	-0.0243259	0.958055	1.03892	0.998486	-0.00218614	-0.0921861	0.802603	0.877437	0.84002	-0.251504	-0.00490394		0	0.2454	0.1197	0.0322	0.002	0.0271	0.8438	-0.2451	0.0039	0.0072	0.0208	2.8847	1.5284	96.2639	33.3221	0.5246	-0.9307	0.049	0.6217
483	Q9NUB1-1;Q9NUB1;Q9NUB1-2	ENST00000323482	Acetyl-coenzyme A synthetase 2-like, mitochondrial;Acetate--CoA ligase 2;Acetyl-CoA synthetase 2;Acyl-CoA synthetase short-chain family member 1	ACSS1;ACAS2L;KIAA1846	3376	IPI:IPI00216932.4	689	31	41	209110000	35	5970000	3.12e-05		0.737964	0.761351	0.749657	-0.415697	-0.219697	1.02921	1.10905	1.06913	0.0964378	0.00643782	0.956917	0.770998	0.863958	-0.210968	0.0356323		0	0.2961	0.1139	0.0325	0.002	0.0287	0.8807	-0.1832	0.0039	0.0076	0.0223	2.9415	1.5565	91.1974	31.0807	0.5341	-0.9047	0.0461	0.6065
484	P14868	ENST00000264161	Aspartyl-tRNA synthetase, cytoplasmic;Aspartate--tRNA ligase;Cell proliferation-inducing gene 40 protein	DARS;PIG40	3377	IPI:IPI00216951.2	501	29	34	4187400000	37	113000000	0.00059		0.882831	0.898848	0.89084	-0.166763	0.0292375	1.06997	1.10248	1.08622	0.119322	0.0293218	0.842347	0.851854	0.847101	-0.239395	0.00720539		0	0.1832	0.1135	0.0289	0.0016	0.0192	0.6647	-0.5892	0.0041	0.004	0.0129	3.2348	1.6937	173.275	53.7287	0.519	-0.9463	0.05	0.7807
485	P62701	ENST00000316084	40S ribosomal protein S4, X isoform;Single copy abundant mRNA protein;SCR10	RPS4X;CCG2;RPS4;SCAR	3386	IPI:IPI00217030.10	263	27	22	7088200000	16	443000000	0.00231		0.867667	0.881973	0.87482	-0.192942	0.00305833	1.01151	1.06611	1.03881	0.0549348	-0.0350652	0.756628	0.797175	0.776902	-0.364196	-0.117596		0	0.1473	0.0981	0.0371	0.0022	0.0252	0.6812	-0.5539	0.0041	0.0121	0.0189	1.5596	0.6412	57.281	36.672	0.3902	-1.3575	0.0436	0.5729
486	P22234	ENST00000264221	Multifunctional protein ADE2;Phosphoribosylaminoimidazole-succinocarboxamide synthase;SAICAR synthetase;Phosphoribosylaminoimidazole carboxylase;AIR carboxylase	PAICS;ADE2;AIRC;PAIS	3394	IPI:IPI00217223.1	451	35	18	5253200000	20	263000000	0.00137		0.900845	0.934416	0.917631	-0.124015	0.0719853	1.11636	1.11032	1.11334	0.154895	0.0648953	0.82179	0.863975	0.842883	-0.246597	3.49e-06		0	0.2301	0.1195	0.0296	0.0019	0.0152	0.512	-0.9657	0.0042	0.0047	0.0088	1.8916	0.9196	147.468	78.7614	0.4399	-1.1849	0.0538	0.8591
487	Q9P2R7-1;Q9P2R7;Q9P2R7-2	ENST00000378654	Succinyl-CoA ligase [ADP-forming] subunit beta, mitochondrial;ATP-specific succinyl-CoA synthetase subunit beta;Succinyl-CoA synthetase beta-A chain;Renal carcinoma antigen NY-REN-39	SUCLA2	3395	IPI:IPI00464979.4	463	37	18	435960000	27	16100000	8.42e-05		0.800053	0.901296	0.850674	-0.233321	-0.0373212	1.03061	1.03105	1.03083	0.0438068	-0.0461932	0.752314	0.760026	0.75617	-0.403217	-0.156617		0	0.2933	0.1317	0.0325	0.0018	0.0362	1.114	0.1558	0.0046	0.0075	0.0298	3.9696	1.989	92.4133	23.2584	0.6887	-0.5381	0.0564	0.6182
488	O75347	ENST00000306388;ENST00000380377	Tubulin-specific chaperone A;Tubulin-folding cofactor A;TCP1-chaperonin cofactor A	TBCA	3396	IPI:IPI00217236.4	108	14	9	2940700000	6	490000000	0.00256		0.877345	0.911931	0.894638	-0.160624	0.0353756	1.06218	1.09774	1.07996	0.110977	0.0209768	0.885817	0.892142	0.88898	-0.169777	0.0768228		0	0.1382	0.0688	0.0367	0.0024	0.0268	0.7297	-0.4546	0.0037	0.0118	0.0204	1.7374	0.7969	58.7373	33.9755	0.6204	-0.6888	0.0515	0.8501
489	Q8IWA0	ENST00000314761	WD repeat-containing protein 75	WDR75	3397	IPI:IPI00217240.1	830	61	28	482080000	42	11500000	5.99e-05		0.769136	0.708049	0.738592	-0.43715	-0.24115	0.717006	0.795452	0.756229	-0.403105	-0.493105	0.506019	0.538558	0.522288	-0.937082	-0.690482		0	0.1771	0.0953	0.0422	0.0022	0.0413	0.9802	-0.0289	0.0038	0.0172	0.035	2.0307	1.022	40.2965	19.8029	0.104	-3.2654	0.0315	0.1061
490	Q8IY81	ENST00000336599	Putative rRNA methyltransferase 3;rRNA (uridine-2'-O-)-methyltransferase 3	FTSJ3;SB92	3431	IPI:IPI00217686.3	847	86	68	623750000	34	18300000	9.57e-05		0.876884	0.931586	0.904235	-0.145231	0.0507691	0.942874	1.00175	0.972311	-0.0405098	-0.13051	0.723189	0.74449	0.733839	-0.446464	-0.199864		0	0.1415	0.0676	0.0428	0.0024	0.0387	0.9045	-0.1448	0.0045	0.0178	0.0323	1.8137	0.8589	38.9382	21.4582	0.5162	-0.9539	0.0425	0.5707
491	Q06210-1;Q06210;Q06210-2	ENST00000357308;ENST00000361060	Glucosamine--fructose-6-phosphate aminotransferase [isomerizing] 1;Glutamine:fructose 6 phosphate amidotransferase 1;D-fructose-6-phosphate amidotransferase 1;Hexosephosphate aminotransferase 1	GFPT1;GFAT;GFPT	3446	IPI:IPI00217952.6	699	45	44	1034400000	43	24100000	0.000125		0.910353	0.932192	0.921272	-0.1183	0.0776998	1.12078	1.1172	1.11899	0.162196	0.0721959	0.852278	0.922232	0.887255	-0.17258	0.0740204		0	0.1769	0.1428	0.0315	0.0018	0.0236	0.7497	-0.4157	0.0042	0.0066	0.0173	2.623	1.3912	105.015	40.0636	0.6554	-0.6095	0.0512	0.8743
492	P00338-1;P00338;P00338-2	ENST00000227157;ENST00000379412	L-lactate dehydrogenase A chain;LDH muscle subunit;Renal carcinoma antigen NY-REN-59;Cell proliferation-inducing gene 19 protein	LDHA;PIG19	3448	IPI:IPI00217966.9	332	28	11	12075000000	18	671000000	0.0035		0.858447	0.856424	0.857435	-0.2219	-0.0259002	0.976631	1.03625	1.00644	0.0092609	-0.0807391	0.726052	0.75083	0.738441	-0.437446	-0.190846		0	0.1829	0.1127	0.0302	0.002	0.0216	0.7138	-0.4865	0.0037	0.0053	0.0152	2.8754	1.5237	130.774	45.5987	0.31	-1.6894	0.0469	0.4344
493	P20700	ENST00000261366	Lamin-B1	LMNB1;LMN2;LMNB	3450	IPI:IPI00217975.4	586	39	48	7776500000	35	222000000	0.00116		0.850789	0.867166	0.858977	-0.219308	-0.0233082	1.03723	1.09387	1.06555	0.0916001	0.0016001	0.80794	0.852256	0.830098	-0.268646	-0.0220464		0	0.1233	0.0789	0.0384	0.002	0.0285	0.742	-0.4305	0.0037	0.0135	0.0222	1.6439	0.7171	51.3407	31.2207	0.5443	-0.8775	0.0471	0.7336
494	P51572	ENST00000345046;ENST00000370133	B-cell receptor-associated protein 31;BCR-associated protein Bap31;p28 Bap31;Protein CDM;6C6-AG tumor-associated antigen	BCAP31;BAP31;DXS1357E	3456	IPI:IPI00218200.8	246	25	11	621050000	15	41400000	0.000216		0.879862	0.908456	0.894159	-0.161397	0.0346027	1.13722	1.27324	1.20523	0.269311	0.179311	1.07372	1.09805	1.08588	0.118869	0.365469		0	0.1911	0.0761	0.0433	0.0022	0.0274	0.6334	-0.6589	0.004	0.0184	0.0211	1.1482	0.1994	37.6685	32.8483	0.7784	-0.3615	0.0622	1.2289
495	Q9UI08-2;Q9UI08;Q9UI08-1	ENST00000355449;ENST00000392920;ENST00000402714	Ena/VASP-like protein;Ena/vasodilator-stimulated phosphoprotein-like	EVL;RNB6	3460	IPI:IPI00218245.1	418	23	25	927380000	21	44200000	0.00023		0.782433	0.879454	0.830944	-0.267177	-0.0711774	0.797633	0.767032	0.782333	-0.354145	-0.444145	0.645871	0.649073	0.647472	-0.627111	-0.380511		0	0.4008	0.1748	0.0312	0.0018	0.0427	1.3673	0.4513	0.0053	0.0063	0.0363	5.7904	2.5337	110.016	19.0937	0.4271	-1.2272	0.0496	0.3124
496	Q92890-1;Q92890;Q92890-2	ENST00000263202;ENST00000399525	Ubiquitin fusion degradation protein 1 homolog	UFD1L	3463	IPI:IPI00655754.1	343	24	17	251860000	14	18000000	9.38e-05		0.910223	0.956731	0.933477	-0.0993139	0.0966861	1.06093	1.13745	1.09919	0.136446	0.0464457	0.790286	0.716717	0.753501	-0.408318	-0.161718		0	0.2213	0.0958	0.0918	0.0035	0.0789	0.8598	-0.218	0.0039	0.0669	0.0726	1.0855	0.1184	10.3602	9.54683	0.6846	-0.5466	0.0587	0.7963
497	P11586	ENST00000216605	C-1-tetrahydrofolate synthase, cytoplasmic;Methylenetetrahydrofolate dehydrogenase;Methenyltetrahydrofolate cyclohydrolase;Formyltetrahydrofolate synthetase	MTHFD1;MTHFC;MTHFD	3467	IPI:IPI00218342.10	935	62	43	5059800000	52	97300000	0.000507		0.907234	0.915171	0.911202	-0.134156	0.0618436	1.03854	1.06465	1.0516	0.0725811	-0.0174189	0.750145	0.782417	0.766281	-0.384055	-0.137455		0	0.2454	0.1417	0.0308	0.0017	0.0183	0.5944	-0.7506	0.0041	0.0058	0.0119	2.0455	1.0325	119.5	58.2437	0.3424	-1.546	0.0448	0.5762
498	Q9BQE3	ENST00000301072	Tubulin alpha-1C chain;Tubulin alpha-6 chain;Alpha-tubulin 6	TUBA1C;TUBA6	3468	IPI:IPI00218343.4	449	19	21	34020000000	21	1620000000	0.00845		0.854783	0.943336	0.89906	-0.153511	0.0424891	1.09028	1.1146	1.10244	0.140696	0.0506965	0.813751	0.861713	0.837732	-0.255439	-0.00883873		0	0.1179	0.0549	0.0407	0.002	0.0264	0.6496	-0.6224	0.0041	0.0158	0.0201	1.2752	0.3507	43.8671	34.4826	0.535	-0.9023	0.043	0.8237
499	P00492	ENST00000298556;ENST00000370796	Hypoxanthine-guanine phosphoribosyltransferase	HPRT1;HPRT	3476	IPI:IPI00218493.7	218	16	12	1131000000	13	87000000	0.000454		0.866133	0.914381	0.890257	-0.167706	0.0282939	1.16389	1.18092	1.17241	0.229474	0.139474	1.01739	1.02692	1.02215	0.0316119	0.278212		0	0.1844	0.0764	0.0309	0.0019	0.0209	0.6782	-0.5602	0.0042	0.0059	0.0146	2.4673	1.3029	117.475	47.4726	0.8292	-0.2702	0.0758	1.2227
500	P29350-3;P29350;P29350-1;P29350-2	ENST00000318974;ENST00000399448	Tyrosine-protein phosphatase non-receptor type 6;Protein-tyrosine phosphatase 1C;Hematopoietic cell protein-tyrosine phosphatase;SH-PTP1;Protein-tyrosine phosphatase SHP-1	PTPN6;HCP;PTP1C	3482	IPI:IPI00396552.2	597	43	34	1017700000	35	29100000	0.000152		0.657833	0.784504	0.721169	-0.471591	-0.275591	0.858845	0.901529	0.880187	-0.184118	-0.274118	0.657348	0.70419	0.680769	-0.554763	-0.308163		0	0.493	0.2506	0.0321	0.0022	0.0361	1.1227	0.167	0.0048	0.0072	0.0297	4.1394	2.0494	96.2639	23.3367	0.304	-1.7179	0.0458	0.2708
501	P18583-5;P18583;P18583-9;P18583-1;P18583-7;P18583-2;P18583-4;P18583-3;P18583-10;P18583-8;P18583-6	ENST00000290239;ENST00000300278;ENST00000321758;ENST00000356577;ENST00000381679;ENST00000381695	SON protein;SON3;Negative regulatory element-binding protein;DBP-5;Bax antagonist selected in saccharomyces 1	SON;C21orf50;DBP5;KIAA1019;NREBP	3484	IPI:IPI00218620.1	2459	117	159	735870000	77	9560000	4.98e-05		0.867696	0.860286	0.863991	-0.210911	-0.0149112	1.11297	1.05286	1.08292	0.114922	0.0249222	1.04729	1.11096	1.07913	0.109866	0.356466		0	0.2021	0.0763	0.0672	0.0025	0.0607	0.9033	-0.1468	0.0044	0.0422	0.0543	1.2867	0.3636	16.4242	12.7643	0.9515	-0.0717	0.0582	1.0534
502	P07741	ENST00000378364	Adenine phosphoribosyltransferase	APRT	3487	IPI:IPI00218693.8	180	8	12	849280000	12	70800000	0.000369		0.909906	0.93676	0.923333	-0.115077	0.0809227	1.14092	1.18737	1.16414	0.219269	0.129269	0.917891	0.984562	0.951227	-0.0721386	0.174461		0	0.2034	0.133	0.0296	0.0019	0.016	0.54	-0.889	0.0039	0.0046	0.0096	2.0783	1.0554	150.674	72.1979	0.5657	-0.822	0.0474	1.0475
503	P43034-1;P43034	ENST00000006951;ENST00000397195	Platelet-activating factor acetylhydrolase IB subunit alpha;PAF acetylhydrolase 45 kDa subunit;PAF-AH alpha;PAFAH alpha;Lissencephaly-1 protein	PAFAH1B1;LIS1;MDCR;MDS;PAFAHA	3488	IPI:IPI00218728.4	410	34	22	487030000	23	21200000	0.00011		0.901357	0.922688	0.912022	-0.132859	0.0631413	0.801056	0.868141	0.834599	-0.260845	-0.350845	0.622409	0.650671	0.63654	-0.651678	-0.405078		0	0.344	0.15	0.0458	0.0019	0.0336	0.7345	-0.4451	0.0034	0.0208	0.0273	1.3101	0.3897	33.3221	25.3883	0.1123	-3.1551	0.0252	0.1528
504	P11388-4;P11388;P11388-1;P11388-3;P11388-2	ENST00000269577;ENST00000348049;ENST00000357601	DNA topoisomerase 2-alpha;DNA topoisomerase II, alpha isozyme	TOP2A;TOP2	3490	IPI:IPI00879004.1	1612	180	71	2558800000	84	30500000	0.000159		0.748595	0.746204	0.747399	-0.420049	-0.224049	1.00387	1.01213	1.008	0.0114985	-0.0785015	0.90302	0.967693	0.935356	-0.096412	0.150188		0	0.2324	0.0686	0.0667	0.0023	0.0673	1.0085	0.0122	0.0039	0.0417	0.0609	1.4592	0.5451	16.6211	11.381	0.8437	-0.2452	0.0517	0.8366
505	P04083	ENST00000257497;ENST00000376911	Annexin A1;Annexin-1;Annexin I;Lipocortin I;Calpactin II;Chromobindin-9;p35;Phospholipase A2 inhibitory protein	ANXA1;ANX1;LPC1	3500	IPI:IPI00218918.5	346	32	19	1872400000	20	93600000	0.000488		0.854548	0.862445	0.858496	-0.220116	-0.0241164	1.20039	1.23024	1.21531	0.28133	0.19133	1.21858	1.24139	1.22998	0.298641	0.545241		0	0.2259	0.0852	0.0444	0.0022	0.0379	0.8525	-0.2302	0.0043	0.0195	0.0315	1.6184	0.6946	35.5436	22.0032	1.1513	0.2032	0.0862	1.3504
506	Q02790	ENST00000001008	FK506-binding protein 4;Peptidyl-prolyl cis-trans isomerase;HSP-binding immunophilin;FKBP52 protein;52 kDa FK506-binding protein;FKBP59;p59 protein	FKBP4	3507	IPI:IPI00219005.3	459	44	20	3678700000	31	119000000	0.000619		0.91599	0.917348	0.916669	-0.125527	0.070473	1.15428	1.1975	1.17589	0.233755	0.143755	1.02644	1.01288	1.01966	0.0280826	0.274683		0	0.2991	0.1277	0.0251	0.0019	0.0219	0.8726	-0.1966	0.0047	0.0002	0.0156	87.7413	6.4552	3465.5	44.4295	1.0118	0.0169	0.0858	1.1595
507	P04406	ENST00000229239;ENST00000396859;ENST00000396861;ENST00000406765	Glyceraldehyde-3-phosphate dehydrogenase	GAPDH;GAPD;CDABP0047;OK/SW-cl.12	3509	IPI:IPI00219018.7	335	26	10	71544000000	17	4210000000	0.0219		0.853431	0.841362	0.847397	-0.238891	-0.0428908	1.01275	1.05059	1.03167	0.044981	-0.045019	0.791054	0.838879	0.814966	-0.295187	-0.0485874		0	0.1386	0.0841	0.0344	0.0019	0.0246	0.7148	-0.4844	0.0044	0.0094	0.0182	1.9337	0.9514	73.734	38.0824	0.4406	-1.1823	0.0416	0.6165
508	P17174	ENST00000370508	Aspartate aminotransferase, cytoplasmic;Transaminase A;Glutamate oxaloacetate transaminase 1	GOT1	3511	IPI:IPI00219029.3	413	21	22	880600000	22	40000000	0.000209		0.952757	0.973254	0.963005	-0.0543841	0.141616	1.25329	1.24567	1.24948	0.321326	0.231326	1.11027	1.07474	1.09251	0.127641	0.374241		0	0.2018	0.0988	0.0375	0.0019	0.0257	0.6846	-0.5467	0.0042	0.0125	0.0193	1.5413	0.6242	55.448	35.9119	0.986	-0.0204	0.0791	1.4402
509	P51970	ENST00000373768	NADH dehydrogenase [ubiquinone] 1 alpha subcomplex subunit 8;NADH-ubiquinone oxidoreductase 19 kDa subunit;Complex I-19kD;Complex I-PGIV	NDUFA8	3512	IPI:IPI00219034.3	172	16	12	425880000	9	47300000	0.000247		0.864711	0.88828	0.876496	-0.190181	0.00581873	1.27017	1.23198	1.25108	0.323171	0.233171	1.02783	1.02624	1.02703	0.0384829	0.285083		0	0.1237	0.0572	0.0492	0.0023	0.0382	0.7758	-0.3663	0.004	0.0242	0.0318	1.3121	0.3919	28.6405	21.7956	0.9172	-0.1246	0.0642	1.1824
510	P16615-1;P16615;P16615-2	ENST00000308664;ENST00000313432	Sarcoplasmic/endoplasmic reticulum calcium ATPase 2;Calcium pump 2;Calcium-transporting ATPase sarcoplasmic reticulum type, slow twitch skeletal muscle isoform;SR Ca(2+)-ATPase 2;Endoplasmic reticulum class 1/2 Ca(2+) ATPase	ATP2A2;ATP2B	3519	IPI:IPI00219078.5	1042	57	43	1755600000	47	37400000	0.000195		0.944799	0.968531	0.956665	-0.0639148	0.132085	1.17143	1.21729	1.19436	0.256237	0.166237	0.97009	0.974766	0.972428	-0.0403367	0.206263		0	0.1501	0.0752	0.0439	0.0021	0.0309	0.7031	-0.5082	0.0038	0.019	0.0245	1.2923	0.3699	36.4789	28.2898	0.8164	-0.2926	0.0669	1.1611
511	P35268	ENST00000234875	60S ribosomal protein L22;Epstein-Barr virus small RNA-associated protein;EBER-associated protein;Heparin-binding protein HBp15	RPL22	3527	IPI:IPI00219153.4	128	19	6	2406500000	4	602000000	0.00314		0.670194	0.691163	0.680679	-0.554954	-0.358954	1.05895	1.11937	1.08916	0.123217	0.0332174	0.766583	0.804207	0.785395	-0.34851	-0.10191		0	0.4638	0.1115	0.039	0.002	0.0247	0.6342	-0.6569	0.0038	0.014	0.0184	1.3096	0.3891	49.5071	37.6685	0.276	-1.857	0.0421	0.4352
512	P62888	ENST00000287038;ENST00000396072	60S ribosomal protein L30	RPL30	3529	IPI:IPI00219156.7	115	14	5	2803500000	6	467000000	0.00244		0.818631	0.843733	0.831182	-0.266763	-0.0707635	1.00825	1.09944	1.05384	0.0756608	-0.0143392	0.714703	0.787344	0.751023	-0.41307	-0.16647		0	0.1656	0.0787	0.0413	0.0018	0.032	0.7746	-0.3684	0.0038	0.0163	0.0256	1.5691	0.6499	42.5215	27.0742	0.4743	-1.076	0.0421	0.6123
513	P07195	ENST00000350669;ENST00000396076	L-lactate dehydrogenase B chain;LDH heart subunit;Renal carcinoma antigen NY-REN-46	LDHB	3533	IPI:IPI00219217.3	334	26	8	29665000000	17	1750000000	0.0091		0.875465	0.915379	0.895422	-0.15936	0.0366397	1.10638	1.13004	1.11821	0.161194	0.0711942	0.862188	0.92377	0.892979	-0.163302	0.0832979		0	0.1728	0.1162	0.0301	0.0017	0.0191	0.635	-0.6552	0.0039	0.0051	0.0127	2.4851	1.3133	135.902	54.5748	0.5586	-0.84	0.0501	0.8798
514	P26038	ENST00000360270	Moesin;Membrane-organizing extension spike protein	MSN	3542	IPI:IPI00219365.3	577	62	41	9376600000	34	276000000	0.00144		0.900598	0.899849	0.900223	-0.151645	0.0443551	1.14169	1.14641	1.14405	0.194151	0.104151	0.884907	0.900412	0.892659	-0.163819	0.0827814		0	0.1859	0.1021	0.0308	0.0018	0.0196	0.6341	-0.6573	0.0035	0.0059	0.0132	2.2418	1.1647	117.475	52.5076	0.6077	-0.7186	0.0545	0.9584
515	Q9UQE7	ENST00000361804	Structural maintenance of chromosomes protein 3;Chondroitin sulfate proteoglycan 6;Chromosome-associated polypeptide;Basement membrane-associated chondroitin proteoglycan	SMC3;BAM;BMH;CSPG6;SMC3L1	3546	IPI:IPI00219420.3	1217	126	85	648850000	65	9980000	5.21e-05		0.892995	0.998161	0.945578	-0.0807317	0.115268	1.09909	1.15693	1.12801	0.173783	0.0837827	0.898523	0.921482	0.910002	-0.136058	0.110542		0	0.3136	0.1376	0.0359	0.002	0.0212	0.5913	-0.758	0.0036	0.011	0.0149	1.3563	0.4397	63.0091	46.5168	0.5456	-0.8741	0.0506	0.9227
516	P08621-1;P08621;P08621-2;P08621-3	ENST00000221448;ENST00000401730	U1 small nuclear ribonucleoprotein 70 kDa	SNRNP70;RNPU1Z;RPU1;SNRP70;U1AP1	3553	IPI:IPI00290204.1	437	22	92	1261700000	17	74200000	0.000387		0.928672	0.908165	0.918419	-0.122776	0.0732241	1.12063	1.14737	1.134	0.181418	0.0914179	0.883497	0.917591	0.900544	-0.151131	0.0954687		0	0.4994	0.2709	0.0259	0.0016	0.0177	0.6821	-0.5519	0.0044	0.001	0.0113	11.5684	3.5321	693.1	61.3363	0.6292	-0.6684	0.0562	0.9225
517	P52209	ENST00000270776;ENST00000377062	6-phosphogluconate dehydrogenase, decarboxylating	PGD;PGDH	3556	IPI:IPI00219525.10	483	35	20	3775300000	24	157000000	0.00082		0.876178	0.87467	0.875424	-0.191946	0.00405371	1.09981	1.12383	1.11182	0.152927	0.0629265	0.896067	0.928056	0.912061	-0.132797	0.113803		0	0.1502	0.0919	0.0329	0.0017	0.0199	0.6033	-0.7291	0.0037	0.008	0.0135	1.6941	0.7605	86.6375	51.3407	0.539	-0.8918	0.0488	0.8934
518	P36871-1;P36871;P36871-2	ENST00000371083;ENST00000371084	Phosphoglucomutase-1;Glucose phosphomutase 1	PGM1	3557	IPI:IPI00219526.6	562	36	26	419970000	34	12400000	6.44e-05		0.948976	0.967084	0.95803	-0.061857	0.134143	1.07568	1.09638	1.08603	0.119064	0.0290642	0.846896	0.876107	0.861502	-0.215075	0.0315254		0	0.3158	0.2024	0.0278	0.0015	0.0155	0.5581	-0.8415	0.004	0.0028	0.0091	3.2378	1.695	247.536	76.1648	0.4677	-1.0963	0.0511	0.838
519	Q92556-1;Q92556;Q92556-2	ENST00000310758;ENST00000341056;ENST00000361912;ENST00000396040;ENST00000396042	Engulfment and cell motility protein 1;CED-12 homolog	ELMO1;KIAA0281	3559	IPI:IPI00219532.1	727	52	35	749960000	40	18700000	9.78e-05		0.935502	1.04697	0.991238	-0.0126971	0.183303	1.10533	1.14495	1.12514	0.170108	0.080108	0.794297	0.841917	0.818107	-0.289638	-0.0430381		0	0.3478	0.1501	0.0319	0.0017	0.0234	0.7325	-0.4492	0.0038	0.007	0.017	2.4421	1.2881	99.0143	40.7706	0.5695	-0.8121	0.0486	0.7776
520	Q13867	ENST00000261714;ENST00000394819	Bleomycin hydrolase	BLMH	3562	IPI:IPI00219575.5	455	33	20	844360000	26	32500000	0.000169		0.921749	1.16297	1.04236	0.0598558	0.255856	0.994796	1.02813	1.01146	0.0164431	-0.0735569	0.817124	0.922459	0.869792	-0.201258	0.0453417		0	1.1538	0.2807	0.045	0.0018	0.0246	0.5474	-0.8692	0.0035	0.02	0.0183	0.9121	-0.1327	34.655	37.8743	0.3209	-1.64	0.04	0.5861
521	P25787	ENST00000223321	Proteasome subunit alpha type-2;Proteasome component C3;Macropain subunit C3;Multicatalytic endopeptidase complex subunit C3	PSMA2;PSC3	3567	IPI:IPI00219622.3	234	14	11	632020000	13	48600000	0.000254		0.847742	0.929866	0.888804	-0.170062	0.0259377	1.02518	1.05033	1.03775	0.0534614	-0.0365386	0.844316	0.888826	0.866571	-0.20661	0.0399898		0	0.1961	0.09	0.0327	0.0019	0.0245	0.7482	-0.4185	0.0035	0.0077	0.0181	2.3397	1.2264	90.013	38.2928	0.5502	-0.8621	0.0445	0.7353
522	P05198	ENST00000256383	Eukaryotic translation initiation factor 2 subunit 1;Eukaryotic translation initiation factor 2 subunit alpha	EIF2S1;EIF2A	3571	IPI:IPI00219678.3	315	21	25	2089500000	22	95000000	0.000495		0.828996	0.885149	0.857072	-0.222512	-0.0265115	1.00151	1.04589	1.0237	0.0337961	-0.0562039	0.691538	0.761671	0.726605	-0.460758	-0.214158		0	0.123	0.0662	0.0394	0.0019	0.032	0.8122	-0.3002	0.0043	0.0144	0.0256	1.777	0.8295	48.1319	27.0742	0.4604	-1.1191	0.0409	0.5669
523	Q02978	ENST00000225665	Mitochondrial 2-oxoglutarate/malate carrier protein;Solute carrier family 25 member 11	SLC25A11;SLC20A4	3575	IPI:IPI00219729.3	314	17	20	483020000	17	28400000	0.000148		0.83408	0.880866	0.857473	-0.221836	-0.0258364	1.23244	1.19826	1.21535	0.281376	0.191376	0.771189	0.806227	0.788708	-0.342437	-0.0958373		0	0.2491	0.1384	0.0297	0.0019	0.0175	0.5899	-0.7614	0.004	0.0048	0.0112	2.3368	1.2245	144.396	61.8839	0.3948	-1.3409	0.046	0.6692
524	P09211	ENST00000196968;ENST00000398606	Glutathione S-transferase P;GST class-pi;GSTP1-1	GSTP1;FAEES3;GST3	3576	IPI:IPI00219757.13	210	12	8	6611000000	11	601000000	0.00313		0.893802	0.905382	0.899592	-0.152657	0.0433428	1.09132	1.15503	1.12317	0.167578	0.0775785	0.882154	0.943119	0.912636	-0.131888	0.114712		0	0.1457	0.0719	0.0329	0.0017	0.0225	0.6816	-0.5529	0.0038	0.008	0.0161	2.0151	1.0108	86.6375	43.0497	0.6443	-0.6342	0.0538	0.9452
525	P18858	ENST00000263274	DNA ligase 1;DNA ligase I;Polydeoxyribonucleotide synthase [ATP] 1	LIG1	3587	IPI:IPI00219841.6	919	71	58	549650000	51	10800000	5.62e-05		0.775924	0.795281	0.785603	-0.348128	-0.152128	0.986771	1.02925	1.00801	0.0115139	-0.0784861	0.658721	0.678502	0.668611	-0.58076	-0.33416		0	0.122	0.0509	0.0597	0.0021	0.054	0.9043	-0.1451	0.0035	0.0348	0.0476	1.3706	0.4548	19.9167	14.5609	0.5201	-0.9431	0.0328	0.5751
526	P24666-1;P24666;P24666-2;P24666-3	ENST00000272065;ENST00000272067	Low molecular weight phosphotyrosine protein phosphatase;Low molecular weight cytosolic acid phosphatase;Red cell acid phosphatase 1;Adipocyte acid phosphatase	ACP1	3588	IPI:IPI00219861.3	158	10	10	584040000	9	64900000	0.000338		0.822859	0.812679	0.817769	-0.290235	-0.0942352	1.0779	1.10758	1.09274	0.127946	0.0379465	0.972135	0.947583	0.959859	-0.0591059	0.187494		0	0.1704	0.0758	0.0366	0.0022	0.027	0.7374	-0.4395	0.0037	0.0117	0.0207	1.7681	0.8222	59.2393	33.4831	0.6875	-0.5405	0.0602	0.9324
527	P54578	ENST00000261601;ENST00000400267	Ubiquitin carboxyl-terminal hydrolase 14;Ubiquitin thioesterase 14;Ubiquitin-specific-processing protease 14;Deubiquitinating enzyme 14	USP14;TGT	3590	IPI:IPI00219913.10	494	45	16	2237700000	25	89500000	0.000467		0.841612	0.895531	0.868572	-0.203283	-0.00728307	1.01975	1.06913	1.04444	0.0627259	-0.0272741	0.794348	0.85899	0.826669	-0.274618	-0.0280178		0	0.1755	0.1045	0.0352	0.0019	0.0255	0.7224	-0.469	0.0042	0.0103	0.0191	1.8572	0.8931	67.2913	36.288	0.4721	-1.0829	0.0412	0.6534
528	Q9BXP5-1;Q9BXP5;Q9BXP5-3;Q9BXP5-2;Q9BXP5-4;Q9BXP5-5	ENST00000347433	Serrate RNA effector molecule homolog;Arsenite-resistance protein 2	SRRT;ARS2;ASR2	3596	IPI:IPI00375144.5	876	69	79	1699500000	45	37800000	0.000197		0.890457	0.923029	0.906743	-0.141234	0.0547657	1.02795	1.06867	1.04831	0.0680654	-0.0219346	0.816522	0.951573	0.884047	-0.177805	0.0687951		0	0.1532	0.0943	0.0341	0.0019	0.0258	0.7567	-0.4023	0.0039	0.0091	0.0194	2.1284	1.0897	76.1648	35.7268	0.6103	-0.7123	0.0486	0.8066
529	P35606	ENST00000333188	Coatomer subunit beta';Beta'-coat protein;p102	COPB2	3610	IPI:IPI00220219.6	906	55	39	1500500000	49	30600000	0.00016		0.807973	0.790835	0.799404	-0.323003	-0.127003	0.912764	0.952972	0.932868	-0.100255	-0.190255	0.757521	0.803582	0.780551	-0.357435	-0.110835		0	0.152	0.0761	0.0385	0.0021	0.0268	0.6967	-0.5213	0.004	0.0135	0.0205	1.5114	0.5958	51.3407	33.8098	0.3	-1.7372	0.038	0.4305
530	P14550	ENST00000351829;ENST00000372070	Alcohol dehydrogenase [NADP+];Aldehyde reductase;Aldo-keto reductase family 1 member A1	AKR1A1;ALDR1;ALR	3613	IPI:IPI00220271.3	325	20	16	614550000	22	27900000	0.000146		0.927837	0.905006	0.916421	-0.125917	0.0700828	1.12919	1.09812	1.11365	0.155302	0.0653021	0.900696	0.883108	0.891902	-0.165043	0.0815569		0	0.4625	0.2032	0.0308	0.0016	0.0179	0.5793	-0.7876	0.0042	0.0059	0.0115	1.9547	0.9669	117.475	60.2696	0.5034	-0.9902	0.0561	0.869
531	P30041	ENST00000340385	Peroxiredoxin-6;Antioxidant protein 2;1-Cys peroxiredoxin;Acidic calcium-independent phospholipase A2;Non-selenium glutathione peroxidase;24 kDa protein;Liver 2D page spot 40;Red blood cells page spot 12	PRDX6;AOP2;KIAA0106	3615	IPI:IPI00220301.5	224	18	12	1600100000	15	107000000	0.000556		0.911891	0.92202	0.916955	-0.125076	0.0709236	1.11351	1.13649	1.125	0.169923	0.0799225	0.914238	0.930421	0.92233	-0.116646	0.129954		0	0.1261	0.0883	0.032	0.0019	0.0229	0.7177	-0.4786	0.004	0.007	0.0166	2.3617	1.2398	99.0143	41.753	0.7249	-0.4642	0.0492	1.01
532	P61604	ENST00000233893	10 kDa heat shock protein, mitochondrial;10 kDa chaperonin;CPN10;Early-pregnancy factor	HSPE1	3620	IPI:IPI00220362.5	102	11	4	9175800000	8	1150000000	0.00598		0.954508	0.969355	0.961931	-0.055994	0.140006	1.57548	1.50758	1.54153	0.624367	0.534367	1.8669	1.79003	1.82846	0.870631	1.11723		NaN	NaN	NaN	NaN	NaN	NaN	NaN	NaN	NaN	NaN	NaN	NaN	NaN	#VALUE!	#VALUE!	NaN	NaN	NaN	NaN
533	P14735	ENST00000265986	Insulin-degrading enzyme;Insulin protease;Insulysin	IDE	3621	IPI:IPI00220373.5	1019	77	46	276730000	51	5430000	2.83e-05		0.843465	0.872227	0.857846	-0.22121	-0.0252096	1.00607	1.04168	1.02388	0.0340404	-0.0559596	0.729915	0.830915	0.780415	-0.357686	-0.111086		0	0.1765	0.0791	0.0466	0.0021	0.0357	0.7663	-0.3839	0.0038	0.0217	0.0294	1.3558	0.4391	31.9401	23.5748	0.4849	-1.0442	0.044	0.6327
534	Q13561	ENST00000354743	Dynactin subunit 2;Dynactin complex 50 kDa subunit;50 kDa dynein-associated polypeptide;p50 dynamitin	DCTN2;DCTN50	3632	IPI:IPI00220503.9	406	33	14	681540000	20	34100000	0.000178		0.919364	0.890763	0.905063	-0.143909	0.0520908	1.03134	1.11466	1.073	0.101652	0.0116517	0.955974	1.02593	0.990952	-0.013113	0.233487		0	0.1683	0.0804	0.0373	0.0021	0.0227	0.609	-0.7156	0.0042	0.0123	0.0163	1.327	0.4081	56.3496	42.5215	0.6054	-0.724	0.0535	0.9942
535	P49591	ENST00000234677;ENST00000369923	Seryl-tRNA synthetase, cytoplasmic;Seryl-tRNA(Ser/Sec) synthetase;Serine--tRNA ligase	SARS;SERS	3637	IPI:IPI00220637.5	514	45	31	902820000	27	33400000	0.000174		0.875902	0.868307	0.872104	-0.197428	-0.00142756	1.1071	1.12899	1.11805	0.160978	0.0709784	0.88585	0.927222	0.906536	-0.141564	0.105036		0	0.1964	0.0912	0.0357	0.0019	0.0304	0.8518	-0.2315	0.0038	0.0107	0.024	2.2427	1.1653	64.7757	28.8792	0.726	-0.4619	0.0611	0.8524
536	P06748-1;P06748;P06748-2	ENST00000296930;ENST00000351986	Nucleophosmin;Nucleolar phosphoprotein B23;Numatrin;Nucleolar protein NO38	NPM1;NPM	3646	IPI:IPI00549248.4	294	33	8	12695000000	13	977000000	0.00509		0.875816	0.885785	0.880801	-0.183112	0.0128878	1.04396	1.08716	1.06556	0.0916139	0.00161391	0.797294	0.856619	0.826956	-0.274117	-0.0275169		0	0.1736	0.1056	0.0319	0.0018	0.0205	0.6429	-0.6374	0.0038	0.0069	0.0141	2.0421	1.0301	100.449	49.156	0.4217	-1.2456	0.046	0.656
537	Q04760	ENST00000373365	Lactoylglutathione lyase;Methylglyoxalase;Aldoketomutase;Glyoxalase I;Ketone-aldehyde mutase;S-D-lactoylglutathione methylglyoxal lyase	GLO1	3647	IPI:IPI00220766.5	184	18	5	1293700000	11	118000000	0.000613		0.903732	0.904086	0.903909	-0.14575	0.0502498	1.026	1.03468	1.03034	0.0431264	-0.0468736	0.888919	0.903034	0.895977	-0.158467	0.0881329		0	0.2225	0.1289	0.0391	0.002	0.0267	0.6825	-0.5511	0.004	0.0142	0.0204	1.4354	0.5214	48.8099	33.9755	0.5283	-0.9207	0.0461	0.774
538	P17480-2;P17480;P17480-1	ENST00000302904;ENST00000343638;ENST00000393606	Nucleolar transcription factor 1;Upstream-binding factor 1;Autoantigen NOR-90	UBTF;UBF;UBF1	3652	IPI:IPI00220833.1	727	97	39	1121100000	32	35000000	0.000183		0.879022	0.912698	0.89586	-0.158655	0.0373446	0.996586	0.949796	0.973191	-0.0392047	-0.129205	0.759967	0.798283	0.779125	-0.360073	-0.113473		0	0.1666	0.0822	0.0469	0.0022	0.0461	0.9809	-0.0278	0.0042	0.022	0.0397	1.8046	0.8517	31.5045	17.4584	0.649	-0.6236	0.0418	0.6617
539	P13010	ENST00000328063	ATP-dependent DNA helicase 2 subunit 2;ATP-dependent DNA helicase II 80 kDa subunit;Lupus Ku autoantigen protein p86;86 kDa subunit of Ku antigen;Ku86;Ku80;Thyroid-lupus autoantigen;CTC box-binding factor 85 kDa subunit;Nuclear factor IV;DNA repair protein XRCC5	XRCC5;G22P2	3653	IPI:IPI00220834.8	732	63	27	5985900000	39	153000000	0.0008		0.865169	0.845923	0.855546	-0.225083	-0.0290827	0.969524	0.993971	0.981747	-0.0265763	-0.116576	0.719715	0.753919	0.736817	-0.440622	-0.194022		0	0.189	0.1275	0.0315	0.0019	0.0242	0.7675	-0.3817	0.0041	0.0066	0.0178	2.7162	1.4416	105.015	38.9382	0.2974	-1.7493	0.0417	0.3875
540	P26358-2;P26358;P26358-1;P26358-3	ENST00000340748;ENST00000359526	DNA (cytosine-5)-methyltransferase 1;MCMT;DNA methyltransferase HsaI;CXXC-type zinc finger protein 9	DNMT1;AIM;CXXC9;DNMT	3657	IPI:IPI00220918.1	1632	137	120	1647900000	78	21100000	0.00011		0.813329	0.824691	0.81901	-0.288047	-0.092047	0.980198	1.01621	0.998204	-0.00259314	-0.0925931	0.461254	0.492435	0.476845	-1.06841	-0.821808		0	0.1498	0.049	0.0703	0.0028	0.0691	0.9823	-0.0258	0.0042	0.0454	0.0627	1.3826	0.4674	15.2665	11.0542	0.4452	-1.1675	0.0381	0.4532
541	P09543-1;P09543;P09543-2	ENST00000310262;ENST00000393892	2',3'-cyclic-nucleotide 3'-phosphodiesterase	CNP	3659	IPI:IPI00306667.5	421	39	28	375650000	27	13900000	7.26e-05		0.929195	0.849957	0.889576	-0.16881	0.0271896	0.991972	1.00506	0.998515	-0.00214433	-0.0921443	0.657546	0.628019	0.642782	-0.637598	-0.390998		0	0.2235	0.0911	0.0513	0.0017	0.0447	0.8725	-0.1967	0.0029	0.0263	0.0384	1.4585	0.5444	26.3536	18.0495	0.4098	-1.2871	0.034	0.4696
542	P46781	ENST00000302907;ENST00000391752;ENST00000391753	40S ribosomal protein S9	RPS9	3663	IPI:IPI00221088.5	194	19	27	7568700000	11	688000000	0.00359		0.838374	0.896418	0.867396	-0.205238	-0.00923751	1.01993	1.07879	1.04936	0.0695103	-0.0204897	0.773741	0.811477	0.792609	-0.335319	-0.088719		0	0.3159	0.1104	0.0418	0.0018	0.0298	0.7112	-0.4916	0.0037	0.0169	0.0234	1.3855	0.4704	41.0118	29.6197	0.4618	-1.1147	0.0383	0.6493
543	P62277	ENST00000228140	40S ribosomal protein S13	RPS13	3664	IPI:IPI00221089.5	151	18	14	2357500000	9	262000000	0.00137		0.79572	0.884804	0.840262	-0.251089	-0.055089	1.00906	1.04018	1.02462	0.0350906	-0.0549094	0.692787	0.782778	0.737783	-0.438732	-0.192132		0	0.141	0.0845	0.0384	0.0022	0.0285	0.7438	-0.427	0.0036	0.0134	0.0222	1.6529	0.725	51.7239	31.2207	0.3792	-1.3991	0.038	0.5098
544	P62244	ENST00000322989;ENST00000396261	40S ribosomal protein S15a	RPS15A;OK/SW-cl.82	3665	IPI:IPI00221091.9	130	11	11	4980800000	9	553000000	0.00289		0.883436	0.873644	0.87854	-0.18682	0.00918026	1.02258	1.04852	1.03555	0.0503982	-0.0396018	0.739597	0.791451	0.765524	-0.385481	-0.138881		0	0.1484	0.0837	0.036	0.0019	0.0263	0.7289	-0.4562	0.0041	0.0111	0.0199	1.7984	0.8467	62.4414	34.8291	0.4568	-1.1302	0.0422	0.6267
545	P62249	ENST00000251453;ENST00000339471	40S ribosomal protein S16	RPS16	3666	IPI:IPI00221092.8	146	16	14	5437900000	11	494000000	0.00258		0.86071	0.858151	0.859431	-0.218547	-0.0225471	1.05614	1.06803	1.06209	0.0869037	-0.00309633	0.756776	0.823209	0.789992	-0.34009	-0.0934895		0	0.1358	0.0668	0.0369	0.0019	0.0256	0.6932	-0.5287	0.0038	0.012	0.0192	1.6088	0.686	57.7583	36.099	0.488	-1.0351	0.0477	0.704
546	Q13435	ENST00000322535	Splicing factor 3B subunit 2;Pre-mRNA-splicing factor SF3b 145 kDa subunit;SF3b150;Spliceosome-associated protein 145	SF3B2;SAP145	3668	IPI:IPI00221106.5	895	84	50	2847000000	45	63300000	0.00033		0.899031	0.905374	0.902202	-0.148477	0.0475232	1.11508	1.14017	1.12763	0.17329	0.0832903	0.849917	0.90802	0.878969	-0.186116	0.0604841		0	0.1086	0.0523	0.0433	0.0025	0.034	0.7851	-0.3491	0.0041	0.0184	0.0277	1.5056	0.5903	37.6685	25.0217	0.7075	-0.4992	0.0574	0.9012
547	P04818	ENST00000323274	Thymidylate synthase	TYMS;TS;OK/SW-cl.29	3669	IPI:IPI00221108.5	313	15	23	1234400000	16	77200000	0.000402		0.808057	0.87266	0.840359	-0.250923	-0.0549229	0.928803	1.00651	0.967657	-0.0474323	-0.137432	0.549906	0.604498	0.577202	-0.792851	-0.546251		0	0.1138	0.0401	0.088	0.0039	0.0815	0.9263	-0.1104	0.0044	0.063	0.0751	1.1923	0.2537	11.0016	9.22903	0.5431	-0.8806	0.0447	0.5863
548	P53999	ENST00000265073	Activated RNA polymerase II transcriptional coactivator p15;SUB1 homolog;Positive cofactor 4;p14	SUB1;PC4;RPO2TC1	3676	IPI:IPI00221222.7	127	19	8	1516900000	5	303000000	0.00158		0.964373	0.93929	0.951831	-0.071222	0.124778	1.11558	1.17192	1.14375	0.193772	0.103772	0.96973	0.966059	0.967894	-0.0470787	0.199521		0	0.1555	0.0993	0.0352	0.0018	0.0216	0.6134	-0.7051	0.004	0.0102	0.0152	1.4873	0.5727	67.951	45.5987	0.7265	-0.4609	0.0564	1.1845
549	P08133	ENST00000354546	Annexin A6;Annexin-6;Annexin VI;Lipocortin VI;p68;p70;Protein III;Chromobindin-20;67 kDa calelectrin;Calphobindin-II	ANXA6;ANX6	3677	IPI:IPI00221226.7	673	52	42	7320400000	44	166000000	0.000868		0.956184	0.964443	0.960313	-0.0584227	0.137577	1.38842	1.38891	1.38867	0.473699	0.383699	1.52196	1.49027	1.50612	0.590834	0.837434		NaN	NaN	NaN	NaN	NaN	NaN	NaN	NaN	NaN	NaN	NaN	NaN	NaN	#VALUE!	#VALUE!	NaN	NaN	NaN	NaN
550	Q9UIQ6-1;Q9UIQ6;Q9UIQ6-2;Q9UIQ6-3	ENST00000231368;ENST00000379870;ENST00000395770	Leucyl-cystinyl aminopeptidase;Oxytocinase;Insulin-regulated membrane aminopeptidase;Insulin-responsive aminopeptidase;Placental leucine aminopeptidase;Leucyl-cystinyl aminopeptidase, pregnancy serum form	LNPEP;OTASE	3679	IPI:IPI00307017.2	1025	63	34	295340000	52	5680000	2.96e-05		0.718285	0.785214	0.75175	-0.411676	-0.215676	1.04534	1.11834	1.08184	0.113485	0.0234849	0.898029	0.915562	0.906796	-0.141151	0.105449		0	0.2374	0.0924	0.0365	0.0021	0.0309	0.8458	-0.2416	0.004	0.0116	0.0246	2.1184	1.083	59.75	28.1748	0.591	-0.7588	0.0494	0.6987
551	Q14232	ENST00000228958	Translation initiation factor eIF-2B subunit alpha;eIF-2B GDP-GTP exchange factor subunit alpha	EIF2B1;EIF2BA	3680	IPI:IPI00221300.2	305	26	12	520340000	16	32500000	0.00017		0.722353	0.816655	0.769504	-0.377999	-0.181999	0.993285	1.05096	1.02212	0.0315709	-0.0584291	0.819193	0.652181	0.735687	-0.442836	-0.196236		0	0.358	0.0901	0.0425	0.0019	0.0506	1.1898	0.2507	0.0037	0.0176	0.0442	2.5173	1.3319	39.3807	15.681	0.6602	-0.5991	0.0467	0.5549
552	P49792	ENST00000283195	E3 SUMO-protein ligase RanBP2;Ran-binding protein 2;Nuclear pore complex protein Nup358;Nucleoporin Nup358;358 kDa nucleoporin;p270	RANBP2;NUP358	3682	IPI:IPI00221325.3	3224	274	117	748970000	189	3960000	2.07e-05		0.770316	0.851245	0.810781	-0.302617	-0.106617	0.923551	0.960501	0.942026	-0.0861618	-0.176162	0.715873	0.730376	0.723124	-0.467685	-0.221085		0	0.1208	0.0591	0.05	0.0021	0.0436	0.8718	-0.198	0.0033	0.0251	0.0373	1.4857	0.5711	27.6135	18.5818	0.4434	-1.1734	0.0317	0.5086
553	P35637-1;P35637;P35637-2	ENST00000254108	RNA-binding protein FUS;Oncogene FUS;Oncogene TLS;Translocated in liposarcoma protein;POMp75;75 kDa DNA-pairing protein	FUS;TLS	3684	IPI:IPI00260715.5	528	14	38	1999000000	13	154000000	0.000802		0.825271	0.83391	0.82959	-0.269529	-0.0735289	1.04513	1.05101	1.04807	0.0677377	-0.0222623	0.861872	0.90005	0.880961	-0.18285	0.0637501		0	0.1398	0.0474	0.0532	0.0024	0.046	0.866	-0.2075	0.0041	0.0282	0.0397	1.4065	0.4922	24.578	17.4584	0.677	-0.5628	0.0437	0.7817
554	O60832	ENST00000369550;ENST00000393535	H/ACA ribonucleoprotein complex subunit 4;Dyskerin;Nucleolar protein family A member 4;snoRNP protein DKC1;Nopp140-associated protein of 57 kDa;Nucleolar protein NAP57;CBF5 homolog	DKC1;NOLA4	3685	IPI:IPI00221394.8	514	62	30	691470000	31	22300000	0.000116		0.809174	0.834921	0.822047	-0.282707	-0.0867068	0.98351	1.03818	1.01084	0.0155606	-0.0744394	0.681787	0.721917	0.701852	-0.510762	-0.264162		0	0.2145	0.1263	0.0362	0.0019	0.0226	0.6238	-0.681	0.0037	0.0112	0.0162	1.4442	0.5303	61.8839	42.784	0.1882	-2.41	0.0378	0.3017
555	Q92922	ENST00000254480	SWI/SNF complex subunit SMARCC1;SWI/SNF-related matrix-associated actin-dependent regulator of chromatin subfamily C member 1;SWI/SNF complex 155 kDa subunit;BRG1-associated factor 155	SMARCC1;BAF155	3687	IPI:IPI00234252.3	1105	81	51	964100000	49	19700000	0.000103		0.937681	0.915086	0.926384	-0.110318	0.0856821	0.990664	1.02439	1.00753	0.0108157	-0.0791843	0.72907	0.809446	0.769258	-0.378461	-0.131861		0	0.1491	0.0904	0.0423	0.0019	0.0327	0.7714	-0.3745	0.0035	0.0174	0.0263	1.5127	0.5971	39.8333	26.3536	0.489	-1.0321	0.0406	0.6339
556	Q8WUM4	ENST00000307296	Programmed cell death 6-interacting protein;ALG-2-interacting protein 1;Hp95	PDCD6IP;AIP1;ALIX;KIAA1375	3699	IPI:IPI00246058.10	868	63	34	1433800000	48	29900000	0.000156		0.813096	0.786548	0.799822	-0.32225	-0.12625	1.05888	1.10983	1.08435	0.116835	0.0268345	0.914673	0.926877	0.920775	-0.119079	0.127521		0	0.1202	0.0475	0.0488	0.0024	0.0414	0.8501	-0.2343	0.0032	0.0238	0.0351	1.4742	0.5599	29.1218	19.7464	0.722	-0.4699	0.0484	0.8493
557	P46778	ENST00000272274;ENST00000311549;ENST00000319826;ENST00000326092	60S ribosomal protein L21	RPL21	3703	IPI:IPI00247583.5	160	24	14	1850400000	6	308000000	0.00161		0.873855	0.832322	0.853088	-0.229233	-0.033233	1.01483	1.09502	1.05493	0.0771405	-0.0128595	0.768411	0.814165	0.791288	-0.337726	-0.0911257		0	0.1449	0.0813	0.0367	0.0018	0.0242	0.6591	-0.6014	0.0038	0.0117	0.0178	1.5206	0.6046	59.2393	38.9382	0.4573	-1.1288	0.0453	0.6938
558	O14776-1;O14776;O14776-2	ENST00000296702;ENST00000394421	Transcription elongation regulator 1;TATA box-binding protein-associated factor 2S;Transcription factor CA150	TCERG1;CA150;TAF2S	3704	IPI:IPI00247871.2	1098	98	69	1078300000	41	26300000	0.000137		0.852546	0.863828	0.858187	-0.220636	-0.0246359	1.09152	1.05653	1.07402	0.103027	0.0130268	0.865319	0.881313	0.873316	-0.195424	0.0511761		0	0.2147	0.1013	0.0322	0.0019	0.0272	0.8449	-0.2431	0.0044	0.0072	0.0208	2.8887	1.5304	96.2639	33.3221	0.6235	-0.6814	0.0489	0.738
559	O95782-1;O95782;O95782-2	ENST00000354293;ENST00000359032	AP-2 complex subunit alpha-1;Adapter-related protein complex 2 alpha-1 subunit;Adaptor protein complex AP-2 subunit alpha-1;Alpha1-adaptin;Plasma membrane adaptor HA2/AP2 adaptin alpha A subunit;Alpha-adaptin A;Clathrin assembly protein complex 2 alpha-A large chain;100 kDa coated vesicle protein A	AP2A1;ADTAA;CLAPA1	3718	IPI:IPI00304577.4	977	55	47	402570000	54	7460000	3.89e-05		0.891097	0.889759	0.890428	-0.167429	0.028571	0.954176	0.972308	0.963242	-0.0540304	-0.14403	0.664102	0.777059	0.72058	-0.472769	-0.226169		0	0.163	0.0835	0.0464	0.0018	0.0391	0.8425	-0.2472	0.0033	0.0214	0.0327	1.5267	0.6104	32.3879	21.1957	0.4209	-1.2485	0.0338	0.4996
560	Q16555	ENST00000311151	Dihydropyrimidinase-related protein 2;Collapsin response mediator protein 2;N2A3	DPYSL2;CRMP2	3721	IPI:IPI00257508.4	572	32	27	2216600000	31	71500000	0.000373		0.966033	0.953031	0.959532	-0.0595974	0.136403	1.28038	1.34957	1.31498	0.395038	0.305038	1.13686	1.08253	1.1097	0.150164	0.396764		0	0.1918	0.1011	0.0304	0.002	0.018	0.5915	-0.7576	0.0041	0.0055	0.0116	2.1258	1.088	126.018	59.75	1.0179	0.0256	0.0804	1.721
561	P31939	ENST00000236959	Bifunctional purine biosynthesis protein PURH;Phosphoribosylaminoimidazolecarboxamide formyltransferase;5-aminoimidazole-4-carboxamide ribonucleotide formyltransferase;AICAR transformylase;IMP cyclohydrolase;Inosinicase;IMP synthetase;ATIC	ATIC;PURH;OK/SW-cl.86	3736	IPI:IPI00289499.3	592	37	28	5687400000	38	150000000	0.00078		0.869283	0.893732	0.881507	-0.181956	0.0140442	1.07611	1.1036	1.08985	0.124133	0.0341335	0.805449	0.868731	0.83709	-0.256545	-0.00994548		0	0.1942	0.1011	0.0303	0.0017	0.0188	0.6217	-0.6856	0.0047	0.0053	0.0125	2.3434	1.2286	130.774	55.448	0.4414	-1.1798	0.0475	0.71
562	P11717	ENST00000356956;ENST00000407414	Cation-independent mannose-6-phosphate receptor;Insulin-like growth factor 2 receptor;Insulin-like growth factor II receptor;M6P/IGF2 receptor;300 kDa mannose 6-phosphate receptor;MPR 300	IGF2R;MPRI	3745	IPI:IPI00289819.4	2491	143	113	1182300000	129	9170000	4.78e-05		0.850037	0.900121	0.875079	-0.192515	0.00348531	1.12608	1.13407	1.13007	0.176416	0.0864163	0.998314	1.06335	1.03083	0.043812	0.290412		0	0.2193	0.0738	0.0413	0.0024	0.0391	0.9477	-0.0774	0.0041	0.0163	0.0328	2.006	1.0043	42.5215	21.1311	0.8751	-0.1925	0.0649	0.9233
563	P17812	ENST00000372616;ENST00000372621	CTP synthase 1;UTP--ammonia ligase 1;CTP synthetase 1	CTPS	3756	IPI:IPI00290142.5	591	36	33	1811800000	30	60400000	0.000315		0.859196	0.880614	0.869905	-0.20107	-0.00507035	0.971624	1.02843	1.00003	3.91795e-05	-0.0899608	0.721472	0.762749	0.742111	-0.430294	-0.183694		0	0.2853	0.1573	0.0355	0.002	0.0245	0.6901	-0.5352	0.004	0.0106	0.0182	1.7163	0.7793	65.3868	38.0824	0.2852	-1.8101	0.0401	0.4132
564	O75792	ENST00000221486	Ribonuclease H2 subunit A;Ribonuclease HI subunit A;Ribonuclease HI large subunit;RNase H(35);Aicardi-Goutieres syndrome 4 protein	RNASEH2A;RNASEHI;RNHIA	3759	IPI:IPI00290192.1	299	16	18	339870000	15	22700000	0.000118		0.828488	0.882108	0.855298	-0.225501	-0.0295007	1.00842	1.03882	1.02362	0.0336787	-0.0563213	0.713116	0.731302	0.722209	-0.469512	-0.222912		0	0.1816	0.0681	0.0487	0.0019	0.0391	0.8019	-0.3186	0.0038	0.0238	0.0327	1.3763	0.4608	29.1218	21.1957	0.4539	-1.1395	0.0369	0.5661
565	Q99661-1;Q99661;Q99661-2	ENST00000372224	Kinesin-like protein KIF2C;Mitotic centromere-associated kinesin;Kinesin-like protein 6	KIF2C;KNSL6	3766	IPI:IPI00290435.3	725	54	46	503770000	37	13600000	7.1e-05		0.677621	0.712029	0.694825	-0.525279	-0.329279	0.831548	0.833695	0.832622	-0.264267	-0.354267	0.576933	0.543536	0.560234	-0.835898	-0.589298		0	0.1117	0.0427	0.0875	0.0035	0.0873	0.9982	-0.0026	0.0042	0.0625	0.081	1.2949	0.3728	11.0896	8.55679	0.4675	-1.0971	0.0409	0.4683
566	O75821	ENST00000253108	Eukaryotic translation initiation factor 3 subunit G;Eukaryotic translation initiation factor 3 subunit 4;eIF-3-delta;Eukaryotic translation initiation factor 3 RNA-binding subunit;eIF3 p44;eIF3 p42	EIF3G;EIF3S4	3767	IPI:IPI00290460.3	320	29	19	740140000	19	39000000	0.000203		1.02156	1.00978	1.01567	0.0224304	0.21843	1.15989	1.17637	1.16813	0.224203	0.134203	0.926082	0.934946	0.930514	-0.1039	0.1427		0	0.2592	0.1485	0.0333	0.0016	0.0186	0.558	-0.8417	0.0033	0.0083	0.0122	1.4669	0.5528	83.506	56.8115	0.6008	-0.7352	0.045	1.0766
567	P17987	ENST00000321394	T-complex protein 1 subunit alpha;CCT-alpha	CCT1;CCTA;TCP1	3774	IPI:IPI00290566.1	556	40	27	9839100000	31	317000000	0.00166		0.885525	0.89218	0.888853	-0.169984	0.026016	1.23783	1.21948	1.22865	0.297078	0.207078	0.97437	0.984763	0.979567	-0.0297846	0.216815		0	0.2038	0.0802	0.0313	0.0017	0.025	0.7991	-0.3235	0.004	0.0064	0.0187	2.932	1.5519	108.297	37.0642	0.9172	-0.1247	0.0712	1.1478
568	Q14684-1;Q14684;Q14684-2	ENST00000340648	Ribosomal RNA processing protein 1 homolog B;RRP1-like protein B	RRP1B;KIAA0179	3782	IPI:IPI00290952.6	758	77	52	791400000	33	24000000	0.000125		0.787826	0.823167	0.805496	-0.31205	-0.11605	1.05257	1.02599	1.03928	0.055586	-0.034414	0.73277	0.806275	0.769522	-0.377965	-0.131365		0	0.1851	0.0838	0.0374	0.0022	0.0344	0.9178	-0.1238	0.0043	0.0125	0.028	2.2423	1.165	55.448	24.7536	0.5182	-0.9483	0.041	0.5647
569	P40926	ENST00000315758	Malate dehydrogenase, mitochondrial	MDH2	3785	IPI:IPI00291006.2	338	26	10	6764000000	21	322000000	0.00168		0.898154	0.906965	0.902559	-0.147906	0.0480937	1.11561	1.14758	1.13159	0.178356	0.0883565	0.953864	0.985284	0.969574	-0.0445773	0.202023		0	0.1583	0.0802	0.029	0.0019	0.0173	0.598	-0.7419	0.0043	0.004	0.011	2.7174	1.4422	173.275	63.0091	0.6617	-0.5957	0.06	1.1066
570	Q92974-2;Q92974;Q92974-1;Q92974-3	ENST00000361247;ENST00000368315	Rho guanine nucleotide exchange factor 2;Guanine nucleotide exchange factor H1;Microtubule-regulated Rho-GEF;Proliferating cell nucleolar antigen p40	ARHGEF2;KIAA0651;LFP40	3797	IPI:IPI00472160.5	1080	47	104	565220000	62	9120000	4.75e-05		0.857265	0.843606	0.850436	-0.233726	-0.0377257	0.965339	0.990422	0.977881	-0.0322695	-0.12227	0.674398	0.752667	0.713532	-0.486949	-0.240349		0	0.1296	0.075	0.0414	0.0022	0.0334	0.8068	-0.3098	0.004	0.0164	0.027	1.6453	0.7184	42.2622	25.6704	0.4162	-1.2647	0.0355	0.5159
571	Q9BWD1	ENST00000367048	Acetyl-CoA acetyltransferase, cytosolic;Cytosolic acetoacetyl-CoA thiolase;Acetyl-CoA transferase-like protein	ACAT2;ACTL	3803	IPI:IPI00291419.6	426	21	22	603680000	19	31800000	0.000166		0.877048	0.776699	0.826874	-0.274261	-0.0782609	1.06221	1.11549	1.08885	0.122808	0.0328083	0.820433	0.86331	0.841871	-0.248328	-0.0017281		0	0.3333	0.1454	0.0411	0.0021	0.022	0.5366	-0.898	0.0031	0.0161	0.0157	0.9731	-0.0393	43.0497	44.1465	0.3368	-1.57	0.0385	0.6276
572	P12268	ENST00000326739	Inosine-5'-monophosphate dehydrogenase 2;IMPDH-II;IMPD 2	IMPDH2;IMPD2	3805	IPI:IPI00291510.3	514	37	22	4319500000	22	196000000	0.00102		0.855093	0.854157	0.854625	-0.226636	-0.0306364	1.01529	1.06755	1.04142	0.0585586	-0.0314414	0.703783	0.776344	0.740064	-0.434278	-0.187678		0	0.2893	0.1364	0.0365	0.0019	0.024	0.6561	-0.6081	0.0038	0.0116	0.0176	1.52	0.6041	59.75	39.3807	0.335	-1.5777	0.0407	0.5106
573	Q8TEM1-1;Q8TEM1;Q8TEM1-2	ENST00000254508	Nuclear pore membrane glycoprotein 210	NUP210;KIAA0906;PSEC0245	3818	IPI:IPI00291755.6	1887	65	86	1018400000	77	13200000	6.9e-05		0.844109	0.880368	0.862239	-0.213841	-0.0178409	1.08565	1.08882	1.08724	0.120664	0.0306641	0.7897	0.808687	0.799194	-0.323383	-0.076783		0	0.1304	0.0537	0.037	0.0021	0.03	0.8104	-0.3033	0.0044	0.012	0.0236	1.9644	0.9741	57.7583	29.3686	0.5745	-0.7997	0.0459	0.7089
574	P05107	ENST00000302347;ENST00000355153;ENST00000397850;ENST00000397852;ENST00000397857	Integrin beta-2;Cell surface adhesion glycoproteins LFA-1/CR3/p150,95 subunit beta;Complement receptor C3 subunit beta	ITGB2;CD18;MFI7	3820	IPI:IPI00291792.2	769	41	45	558340000	44	12700000	6.62e-05		0.79686	0.867657	0.832259	-0.264896	-0.068896	0.974939	0.950527	0.962733	-0.054792	-0.144792	0.815535	0.751996	0.783765	-0.351506	-0.104906		0	0.4006	0.1261	0.0783	0.0035	0.0787	1.0049	0.0071	0.0056	0.0534	0.0724	1.3555	0.4389	12.9794	9.5732	0.6667	-0.5849	0.0507	0.6634
575	P28066	ENST00000271308	Proteasome subunit alpha type-5;Proteasome zeta chain;Macropain zeta chain;Multicatalytic endopeptidase complex zeta chain	PSMA5	3827	IPI:IPI00291922.2	241	13	7	3020900000	11	275000000	0.00143		0.878596	0.890473	0.884535	-0.17701	0.0189904	1.01339	1.08088	1.04713	0.0664458	-0.0235542	0.891747	0.91072	0.901233	-0.150027	0.0965728		0	0.1507	0.096	0.0355	0.002	0.0274	0.7742	-0.3692	0.0039	0.0105	0.0211	2.0084	1.006	66.0095	32.8483	0.582	-0.7808	0.0497	0.7518
576	P61106	ENST00000373840	Ras-related protein Rab-14	RAB14	3828	IPI:IPI00291928.8	215	12	11	527630000	16	33000000	0.000172		0.857937	0.856695	0.857316	-0.222102	-0.0261016	1.07646	1.11023	1.09334	0.128745	0.0387447	1.07633	1.06693	1.07163	0.0998105	0.34641		0	0.2194	0.0781	0.0348	0.0018	0.0278	0.7994	-0.323	0.0041	0.0099	0.0215	2.1777	1.1228	70.0101	32.2372	0.8425	-0.2472	0.0657	1.0539
577	Q14683	ENST00000322213	Structural maintenance of chromosomes protein 1A;SMC1alpha protein;Sb1.8	SMC1A;DXS423E;KIAA0178;SB1.8;SMC1;SMC1L1	3830	IPI:IPI00291939.1	1233	156	77	731560000	72	10200000	5.3e-05		0.687569	0.784551	0.73606	-0.442105	-0.246105	1.17955	1.11854	1.14904	0.200435	0.110435	0.760817	0.855329	0.808073	-0.307443	-0.0608426		0	0.3928	0.1449	0.0399	0.0023	0.0326	0.8172	-0.2913	0.0045	0.0149	0.0262	1.7579	0.8139	46.5168	26.4542	0.5912	-0.7583	0.0613	0.7235
578	Q8WWY3-1;Q8WWY3;Q8WWY3-3;Q8WWY3-2	ENST00000263436;ENST00000321030	U4/U6 small nuclear ribonucleoprotein Prp31;Pre-mRNA-processing factor 31;U4/U6 snRNP 61 kDa protein;Serologically defined breast cancer antigen NY-BR-99	PRPF31;PRP31	3835	IPI:IPI00292000.6	499	40	27	357760000	23	15600000	8.11e-05		0.866228	0.999459	0.932844	-0.100293	0.095707	1.21708	1.17279	1.19493	0.256927	0.166927	0.840489	0.916857	0.878673	-0.186601	0.0599988		0	0.1476	0.0606	0.0557	0.0026	0.0459	0.823	-0.2811	0.0042	0.0308	0.0395	1.2838	0.3604	22.5032	17.5468	0.761	-0.394	0.0586	0.9247
579	P19623	ENST00000376957	Spermidine synthase;Putrescine aminopropyltransferase	SRM;SPS1;SRML1	3837	IPI:IPI00292020.3	302	14	12	831050000	16	51900000	0.000271		0.848547	0.83033	0.839438	-0.252504	-0.0565035	0.935603	1.03073	0.983167	-0.0244916	-0.114492	0.687518	0.799548	0.743533	-0.427532	-0.180932		0	0.1844	0.1199	0.0299	0.0019	0.0236	0.7884	-0.3429	0.0042	0.005	0.0172	3.4672	1.7938	138.62	40.2965	0.2709	-1.8841	0.0448	0.3436
580	Q14739	ENST00000272163;ENST00000338179	Lamin-B receptor;Integral nuclear envelope inner membrane protein;LMN2R	LBR	3841	IPI:IPI00292135.1	615	35	41	678210000	22	30800000	0.000161		0.910687	0.935099	0.922893	-0.115764	0.0802358	1.3088	1.34447	1.32664	0.407774	0.317774	0.81977	0.892073	0.855921	-0.22445	0.0221503		0	0.3393	0.1118	0.0312	0.0021	0.0225	0.7209	-0.4721	0.004	0.0063	0.0162	2.5759	1.3651	110.016	42.784	0.7942	-0.3325	0.0716	1.1016
581	Q0VDF9	ENST00000378372	Heat shock 70 kDa protein 14;Heat shock protein HSP60;HSP70-like protein 1	HSPA14;HSP60;HSP70L1	3855	IPI:IPI00292499.4	509	31	23	282000000	27	10400000	5.45e-05		0.920948	0.874687	0.897817	-0.155506	0.040494	0.996096	1.01997	1.00803	0.0115446	-0.0784554	0.770864	0.837898	0.804381	-0.314049	-0.0674489		0	0.1574	0.0903	0.0396	0.0019	0.0304	0.7673	-0.3822	0.0041	0.0146	0.024	1.6424	0.7158	47.4726	28.8792	0.4876	-1.0361	0.0425	0.6355
582	Q14C86-6;Q14C86;Q14C86-1;Q14C86-2;Q14C86-5;Q14C86-4;Q14C86-3	ENST00000265956;ENST00000297933;ENST00000394104;ENST00000394105	GTPase-activating protein and VPS9 domain-containing protein 1;Rab5-activating protein 6;GAPex-5	GAPVD1;GAPEX5;KIAA1521;RAP6	3859	IPI:IPI00292753.7	1487	71	92	278190000	60	4640000	2.42e-05		0.828181	0.873286	0.850733	-0.233222	-0.0372216	1.24052	1.13015	1.18534	0.245297	0.155297	0.826444	0.944804	0.885624	-0.175234	0.0713663		0	0.1979	0.0898	0.0372	0.002	0.0243	0.6539	-0.613	0.0039	0.0122	0.018	1.4674	0.5533	56.8115	38.5056	0.6318	-0.6624	0.0568	0.9663
583	Q2NL82	ENST00000301364	Pre-rRNA-processing protein TSR1 homolog	TSR1;KIAA1401	3866	IPI:IPI00292894.5	804	65	50	249600000	33	7560000	3.94e-05		0.84001	0.841391	0.840701	-0.250336	-0.054336	0.996812	1.00782	1.00232	0.00333972	-0.0866603	0.668463	0.700303	0.684383	-0.547124	-0.300524		0	0.1063	0.0492	0.0459	0.0021	0.0374	0.8145	-0.2961	0.0039	0.0209	0.031	1.4815	0.5671	33.1627	22.3581	0.414	-1.2723	0.037	0.5083
584	Q96GQ7	ENST00000371764	Probable ATP-dependent RNA helicase DDX27;DEAD box protein 27	DDX27;RHLP;HSPC259;PP3241	3872	IPI:IPI00293078.1	796	86	62	303210000	38	7980000	4.16e-05		0.806296	0.852699	0.829497	-0.269691	-0.0736909	1.05371	1.10275	1.07823	0.108669	0.0186691	0.770111	0.764901	0.767506	-0.38175	-0.13515		0	0.1338	0.053	0.0405	0.0022	0.0429	1.0591	0.0828	0.0042	0.0155	0.0365	2.3512	1.2334	44.7161	18.989	0.6584	-0.6029	0.0501	0.6217
585	P10253	ENST00000302262;ENST00000390015	Lysosomal alpha-glucosidase;Acid maltase;Aglucosidase alfa;76 kDa lysosomal alpha-glucosidase;70 kDa lysosomal alpha-glucosidase	GAA	3874	IPI:IPI00293088.6	952	15	49	166500000	38	4380000	2.28e-05		0.962632	0.963798	0.963215	-0.0540703	0.14193	1.23481	1.13409	1.18445	0.244214	0.154214	0.921622	0.945804	0.933713	-0.0989491	0.147651		0	0.7238	0.2144	0.0363	0.0016	0.0191	0.5276	-0.9224	0.0038	0.0113	0.0128	1.1304	0.1768	61.3363	54.1484	0.5993	-0.7387	0.0561	1.1358
586	Q99575	ENST00000349693;ENST00000401707	Ribonucleases P/MRP protein subunit POP1	POP1;KIAA0061	3881	IPI:IPI00293331.3	1024	82	71	237090000	54	4390000	2.29e-05		0.74164	0.77951	0.760575	-0.394837	-0.198837	0.783947	1.02082	0.902385	-0.148185	-0.238185	0.658429	0.742296	0.700363	-0.513826	-0.267226		0	0.2485	0.155	0.035	0.0022	0.0314	0.8971	-0.1566	0.0041	0.0101	0.0251	2.4868	1.3143	68.6238	27.6135	0.2794	-1.8394	0.0355	0.3115
587	Q99598	ENST00000366639	Translin-associated protein X;Translin-associated factor X	TSNAX;TRAX	3883	IPI:IPI00293350.3	290	22	17	542480000	18	30100000	0.000157		0.800673	0.874765	0.837719	-0.255462	-0.059462	1.04345	1.08966	1.06656	0.0929612	0.00296123	0.814919	0.881271	0.848095	-0.237702	0.00889781		0	0.1988	0.0703	0.0391	0.0019	0.0338	0.8655	-0.2083	0.0038	0.0141	0.0275	1.9432	0.9584	49.156	25.2036	0.5743	-0.8002	0.0413	0.6635
588	Q16531	ENST00000301764	DNA damage-binding protein 1;Damage-specific DNA-binding protein 1;UV-damaged DNA-binding factor;DDB p127 subunit;DNA damage-binding protein a;UV-damaged DNA-binding protein 1;Xeroderma pigmentosum group E-complementing protein;XPE-binding factor;HBV X-associated protein 1	DDB1;XAP1	3888	IPI:IPI00293464.5	1140	54	48	2596100000	55	47200000	0.000246		0.785081	0.79688	0.790981	-0.338286	-0.142286	0.841638	0.887379	0.864508	-0.210049	-0.300049	0.608466	0.639784	0.624125	-0.680093	-0.433493		0	0.0912	0.052	0.0537	0.0021	0.0427	0.7945	-0.3318	0.004	0.0288	0.0363	1.2627	0.3366	24.066	19.0937	0.2666	-1.9071	0.0282	0.3356
589	Q92499	ENST00000233084;ENST00000381341	ATP-dependent RNA helicase DDX1;DEAD box protein 1;DEAD box protein retinoblastoma	DDX1	3893	IPI:IPI00293655.3	740	62	30	2350600000	39	60300000	0.000314		0.869896	0.851838	0.860867	-0.216137	-0.0201373	1.02955	1.06064	1.0451	0.0636347	-0.0263653	0.821062	0.865015	0.843039	-0.246329	0.00027087		0	0.1412	0.0848	0.0337	0.0019	0.0262	0.7769	-0.3642	0.004	0.0088	0.0199	2.2616	1.1773	78.7614	34.8291	0.535	-0.9024	0.0439	0.6886
590	P53004	ENST00000265523;ENST00000402924	Biliverdin reductase A;Biliverdin-IX alpha-reductase	BLVRA;BLVR;BVR	3906	IPI:IPI00294158.1	296	23	15	431500000	16	27000000	0.000141		0.940375	0.970989	0.955682	-0.0653974	0.130603	1.15936	1.11064	1.135	0.182697	0.0926973	0.884603	0.91539	0.899996	-0.152009	0.0945912		0	0.2563	0.1274	0.0268	0.0016	0.0138	0.5143	-0.9593	0.0037	0.0018	0.0074	4.0787	2.0281	385.056	93.6622	0.5361	-0.8994	0.0562	1.0424
591	P53007	ENST00000215882	Tricarboxylate transport protein, mitochondrial;Citrate transport protein;Tricarboxylate carrier protein;Solute carrier family 25 member 1	SLC25A1;SLC20A3	3907	IPI:IPI00294159.3	311	20	22	282810000	17	16600000	8.67e-05		1.0242	0.868248	0.946222	-0.0797497	0.11625	1.15325	1.17044	1.16184	0.216417	0.126417	0.897841	0.952072	0.924957	-0.112542	0.134058		0	0.5243	0.3204	0.0273	0.0019	0.0065	0.2375	-2.0741	0.0036	0.0024	0.0001	0.058	-4.1084	288.792	6931	0.315	-1.6664	0.0567	1.3266
592	P30154-2;P30154;P30154-1	ENST00000311129;ENST00000341980	Serine/threonine-protein phosphatase 2A 65 kDa regulatory subunit A beta isoform;PP2A, subunit A, PR65-beta isoform;PP2A, subunit A, R1-beta isoform	PPP2R1B	3908	IPI:IPI00335449.3	667	34	33	307630000	34	9050000	4.72e-05		0.793638	0.802023	0.79783	-0.325846	-0.129846	1.10799	0.977732	1.04286	0.0605448	-0.0294552	0.824567	0.81327	0.818918	-0.288209	-0.0416088		0	0.131	0.0533	0.0508	0.002	0.0558	1.0981	0.135	0.0042	0.0259	0.0495	1.9114	0.9346	26.7606	14.002	0.7557	-0.4042	0.0484	0.6882
593	Q16822	ENST00000216780	Phosphoenolpyruvate carboxykinase [GTP], mitochondrial;Phosphoenolpyruvate carboxylase	PCK2;PEPCK2	3915	IPI:IPI00294380.5	640	23	46	224550000	37	6070000	3.16e-05		1.02386	1.09944	1.06165	0.0863055	0.282306	1.32576	1.38959	1.35768	0.441138	0.351138	1.0525	1.11434	1.08342	0.115597	0.362197		0	0.8928	0.1994	0.0327	0.0016	0.0158	0.4831	-1.0497	0.0035	0.0077	0.0094	1.2197	0.2866	90.013	73.734	1.0431	0.0609	0.0861	2.1593
594	Q16836-2;Q16836;Q16836-1	ENST00000309522;ENST00000351726	Hydroxyacyl-coenzyme A dehydrogenase, mitochondrial;Short chain 3-hydroxyacyl-CoA dehydrogenase;Medium and short chain L-3-hydroxyacyl-coenzyme A dehydrogenase	HADH;HAD;HADHSC;SCHAD	3916	IPI:IPI00298406.3	390	32	19	284320000	19	15000000	7.8e-05		0.840001	0.808247	0.824124	-0.279067	-0.0830666	1.05074	1.09416	1.07245	0.100911	0.0109107	0.86975	0.890842	0.880296	-0.18394	0.0626604		0	0.2724	0.1579	0.0309	0.0019	0.0166	0.5388	-0.8921	0.0041	0.0059	0.0103	1.733	0.7933	117.475	67.2913	0.3409	-1.5526	0.0502	0.6326
595	Q9UBM7	ENST00000355527;ENST00000407721	7-dehydrocholesterol reductase;Sterol Delta(7)-reductase;Putative sterol reductase SR-2	DHCR7;D7SR	3921	IPI:IPI00294501.1	475	18	21	593400000	13	45600000	0.000238		0.938863	0.939912	0.939387	-0.0902077	0.105792	1.06812	1.12402	1.09607	0.132341	0.0423409	0.872243	0.925402	0.898823	-0.153892	0.0927083		0	0.5213	0.2024	0.0369	0.0016	0.0168	0.4554	-1.1348	0.004	0.012	0.0105	0.8745	-0.1934	57.7583	66.0095	0.3545	-1.4962	0.0436	0.7784
596	P46060	ENST00000356244;ENST00000405383;ENST00000405486;ENST00000407260	Ran GTPase-activating protein 1	RANGAP1;KIAA1835;SD	3936	IPI:IPI00294879.1	587	40	20	1133100000	27	42000000	0.000219		0.857608	0.865273	0.86144	-0.215177	-0.0191773	0.861128	0.93357	0.897349	-0.156259	-0.246259	0.671222	0.740656	0.705939	-0.502384	-0.255784		0	0.1226	0.0592	0.0464	0.0023	0.0387	0.8353	-0.2596	0.0038	0.0214	0.0324	1.5119	0.5964	32.3879	21.392	0.3949	-1.3404	0.0366	0.4727
597	Q9Y5M8	ENST00000273406	Signal recognition particle receptor subunit beta;Protein APMCF1	SRPRB;PSEC0230	3947	IPI:IPI00295098.3	271	16	18	306760000	16	19200000	0.0001		0.923997	0.918416	0.921207	-0.118403	0.0775967	0.996517	0.979311	0.987914	-0.017542	-0.107542	0.766534	0.832429	0.799482	-0.322863	-0.0762632		0	0.1041	0.0448	0.0531	0.0021	0.043	0.8096	-0.3046	0.004	0.0281	0.0366	1.302	0.3808	24.6655	18.9372	0.6093	-0.7149	0.0498	0.7525
598	Q9Y5X3	ENST00000377759;ENST00000377768	Sorting nexin-5	SNX5	3948	IPI:IPI00295209.5	404	43	21	333610000	24	13900000	7.25e-05		0.934167	0.887487	0.910827	-0.134752	0.0612485	1.0875	1.2028	1.14515	0.195541	0.105541	1.00634	1.07652	1.04143	0.0585662	0.305166		0	0.1563	0.0748	0.0398	0.0018	0.0247	0.6204	-0.6888	0.004	0.0148	0.0183	1.2353	0.3048	46.8311	37.8743	0.7531	-0.409	0.0546	1.214
599	P23381-1;P23381;P23381-2	ENST00000355338;ENST00000392880;ENST00000392882	Tryptophanyl-tRNA synthetase, cytoplasmic;Tryptophan--tRNA ligase;Interferon-induced protein 53	WARS;IFI53;WRS	3952	IPI:IPI00295400.1	471	35	20	504800000	24	21000000	0.00011		0.919607	0.938185	0.928896	-0.106411	0.0895888	1.24385	1.26913	1.25649	0.329401	0.239401	1.05641	1.08231	1.06936	0.0967484	0.343348		0	0.2132	0.0834	0.0316	0.0018	0.024	0.7595	-0.3968	0.0039	0.0067	0.0177	2.6426	1.4019	103.448	39.1582	1.0216	0.0309	0.0723	1.3451
600	O95757	ENST00000296464	Heat shock 70 kDa protein 4L;Osmotic stress protein 94;Heat shock 70-related protein APG-1	HSPA4L;APG1;OSP94	3955	IPI:IPI00295485.1	839	78	34	1666200000	52	32000000	0.000167		0.901803	0.963727	0.932765	-0.100415	0.0955855	1.21842	1.30621	1.26231	0.336072	0.246072	1.28909	1.27981	1.28445	0.361153	0.607753		0	0.4952	0.1513	0.0309	0.002	0.0215	0.6967	-0.5215	0.0041	0.0059	0.0151	2.563	1.3578	117.475	45.9007	1.0695	0.097	0.0791	1.5352
601	P53618	ENST00000249923	Coatomer subunit beta;Beta-coat protein	COPB1;COPB;MSTP026	3968	IPI:IPI00295851.4	953	69	42	1071300000	48	22300000	0.000116		0.877133	0.919999	0.898566	-0.154304	0.0416959	1.05876	1.11263	1.08569	0.118618	0.0286183	0.929605	0.964325	0.946965	-0.0786173	0.167983		0	0.1443	0.0821	0.0342	0.002	0.0289	0.8444	-0.2439	0.0038	0.0092	0.0225	2.4354	1.2842	75.337	30.8044	0.7436	-0.4273	0.0603	0.8806
602	P53621-2;P53621;P53621-1	ENST00000241704;ENST00000368069	Coatomer subunit alpha;Alpha-coat protein;HEP-COP;Xenin;Xenopsin-related peptide;Proxenin	COPA	3969	IPI:IPI00646493.1	1233	83	67	2362500000	70	33800000	0.000176		0.762872	0.807983	0.785428	-0.34845	-0.15245	0.883506	0.922106	0.902806	-0.147513	-0.237513	0.65731	0.728618	0.692964	-0.529148	-0.282548		0	0.1477	0.0912	0.0415	0.0024	0.0296	0.7128	-0.4884	0.0037	0.0165	0.0232	1.4053	0.4908	42.0061	29.875	0.1696	-2.5597	0.0285	0.2379
603	Q9NVI7-2;Q9NVI7;Q9NVI7-1	ENST00000378755	ATPase family AAA domain-containing protein 3A	ATAD3A	3971	IPI:IPI00295992.4	586	36	56	1066300000	32	33300000	0.000174		0.95892	0.916865	0.937893	-0.0925055	0.103495	1.17683	1.10959	1.14321	0.193092	0.103092	0.896932	0.906636	0.901784	-0.149147	0.0974535		NaN	NaN	NaN	NaN	NaN	NaN	NaN	NaN	NaN	NaN	NaN	NaN	NaN	#VALUE!	#VALUE!	NaN	NaN	NaN	NaN
604	P78527-1;P78527;P78527-2	ENST00000314191;ENST00000338368	DNA-dependent protein kinase catalytic subunit;DNPK1;p460	PRKDC;HYRC;HYRC1	3984	IPI:IPI00296337.2	4128	276	215	7072100000	220	32100000	0.000168		0.806492	0.825989	0.816241	-0.292934	-0.0969336	0.819405	0.874273	0.846839	-0.23984	-0.32984	0.573035	0.625117	0.599076	-0.739189	-0.492589		NaN	NaN	NaN	NaN	NaN	NaN	NaN	NaN	NaN	NaN	NaN	NaN	NaN	#VALUE!	#VALUE!	NaN	NaN	NaN	NaN
605	P00813	ENST00000372874;ENST00000396772	Adenosine deaminase;Adenosine aminohydrolase	ADA	3991	IPI:IPI00296441.5	363	24	17	9822700000	24	409000000	0.00213		0.94484	0.930283	0.937561	-0.0930153	0.102985	1.15506	1.13894	1.147	0.197866	0.107866	0.877782	0.914903	0.896342	-0.157878	0.0887217		0	0.3457	0.1771	0.0277	0.0015	0.0132	0.4756	-1.0723	0.004	0.0027	0.0068	2.5138	1.3299	256.704	101.926	0.5234	-0.9339	0.0518	1.1007
606	Q66K74	ENST00000324096	Microtubule-associated protein 1S;BPY2-interacting protein 1;Microtubule-associated protein 8;Variable charge Y chromosome 2-interacting protein 1;MAP1S heavy chain;MAP1S light chain	MAP1S;BPY2IP1;C19orf5;MAP8;VCY2IP1	3992	IPI:IPI00296485.6	1059	39	76	83548000	36	2320000	1.21e-05		0.74207	0.851114	0.796592	-0.328087	-0.132087	0.958603	1.00566	0.982132	-0.0260107	-0.116011	0.663083	0.712149	0.687616	-0.540325	-0.293725		0	1.0829	0.1946	0.0542	0.0013	0.0454	0.837	-0.2566	0.0036	0.0293	0.039	1.3337	0.4154	23.6553	17.7718	0.3752	-1.4143	0.0325	0.4482
607	P39656	ENST00000375048	Dolichyl-diphosphooligosaccharide--protein glycosyltransferase 48 kDa subunit	DDOST;KIAA0115;OST48;OK/SW-cl.45	4005	IPI:IPI00297084.7	456	21	23	1098200000	23	47700000	0.000249		0.881265	0.85109	0.866177	-0.207266	-0.011266	1.12248	1.14895	1.13571	0.1836	0.0936001	0.991499	1.00708	0.999291	-0.00102304	0.245577		0	0.1424	0.086	0.0322	0.0017	0.022	0.6842	-0.5476	0.0047	0.0072	0.0157	2.1635	1.1134	96.2639	44.1465	0.7469	-0.421	0.0584	1.0917
608	O60264	ENST00000283131	SWI/SNF-related matrix-associated actin-dependent regulator of chromatin subfamily A member 5;Sucrose nonfermenting protein 2 homolog	SMARCA5;SNF2H;WCRF135	4011	IPI:IPI00297211.1	1052	93	75	1902300000	55	34600000	0.00018		0.836124	0.85174	0.843932	-0.244801	-0.0488011	1.11196	1.11716	1.11456	0.156469	0.0664694	1.036	0.963535	0.999766	-0.000337305	0.246263		0	0.1297	0.0525	0.0501	0.0026	0.0422	0.8422	-0.2478	0.0036	0.0252	0.0359	1.4241	0.5101	27.504	19.3064	0.7569	-0.4019	0.0561	0.8987
609	O60287	ENST00000382751	Nucleolar pre-ribosomal-associated protein 1	URB1;C21orf108;KIAA0539;NPA1	4013	IPI:IPI00297241.4	2271	114	112	112370000	113	994000	5.19e-06		0.793102	0.782665	0.787883	-0.343946	-0.147946	0.81458	0.858161	0.83637	-0.257787	-0.347787	0.604093	0.621572	0.612833	-0.706435	-0.459835		0	0.2754	0.0977	0.0532	0.0021	0.0397	0.7462	-0.4223	0.0034	0.0282	0.0333	1.1806	0.2396	24.578	20.8138	0.1758	-2.5082	0.0259	0.2356
610	P18031	ENST00000371621	Tyrosine-protein phosphatase non-receptor type 1;Protein-tyrosine phosphatase 1B	PTPN1;PTP1B	4014	IPI:IPI00297261.3	435	31	24	542540000	29	18700000	9.76e-05		0.805703	0.789497	0.7976	-0.326263	-0.130263	1.07882	1.10918	1.094	0.129609	0.0396093	0.917007	0.94057	0.928788	-0.106578	0.140022		0	0.1161	0.054	0.0425	0.002	0.0349	0.8214	-0.2839	0.0043	0.0176	0.0286	1.6259	0.7013	39.3807	24.2343	0.7259	-0.4621	0.0568	0.8838
611	P09661	ENST00000254193	U2 small nuclear ribonucleoprotein A'	SNRPA1	4020	IPI:IPI00297477.3	255	21	19	1627900000	10	163000000	0.000849		0.923137	1.02775	0.975444	-0.0358693	0.160131	1.07414	1.11087	1.09251	0.12764	0.03764	0.802698	0.85542	0.829059	-0.270453	-0.0238532		0	0.2691	0.1122	0.032	0.0016	0.0188	0.5893	-0.7629	0.0039	0.007	0.0125	1.7769	0.8294	99.0143	55.448	0.4555	-1.1344	0.0482	0.773
612	P46977	ENST00000392708	Dolichyl-diphosphooligosaccharide--protein glycosyltransferase subunit STT3A;B5;Integral membrane protein 1;Transmembrane protein TMC	STT3A;ITM1;TMC	4021	IPI:IPI00297492.2	705	28	34	776180000	30	25900000	0.000135		0.945819	0.908326	0.927072	-0.109246	0.086754	1.28227	1.30434	1.2933	0.371062	0.281062	1.05659	1.10725	1.08192	0.113591	0.360191		0	0.259	0.1158	0.0315	0.0021	0.0169	0.5381	-0.894	0.0039	0.0065	0.0106	1.6239	0.6994	106.631	65.3868	0.8859	-0.1747	0.0672	1.6464
613	O60306	ENST00000156471	Intron-binding protein aquarius;Intron-binding protein of 160 kDa	AQR;KIAA0560	4022	IPI:IPI00297572.5	1486	79	87	544480000	68	8010000	4.18e-05		0.881805	0.815288	0.848546	-0.236935	-0.0409349	0.934807	0.914956	0.924882	-0.112659	-0.202659	0.627201	0.796358	0.711779	-0.490498	-0.243898		0	0.2127	0.0857	0.0384	0.0021	0.0307	0.7996	-0.3227	0.0045	0.0134	0.0243	1.8106	0.8565	51.7239	28.5226	0.3381	-1.5644	0.0374	0.4229
614	P78371	ENST00000299300	T-complex protein 1 subunit beta;CCT-beta	CCT2;99D8.1;CCTB	4027	IPI:IPI00297779.7	535	37	26	9071900000	32	283000000	0.00148		0.86537	0.89252	0.878945	-0.186156	0.00984438	1.1542	1.1667	1.16045	0.214688	0.124688	0.988167	1.00531	0.996741	-0.00470952	0.24189		0	0.1272	0.0702	0.0326	0.0019	0.0234	0.7167	-0.4806	0.0033	0.0077	0.017	2.2188	1.1498	90.013	40.7706	0.8133	-0.2981	0.0665	1.1349
615	P41091;Q2VIR3-1;Q2VIR3;Q2VIR3-2	ENST00000253039;ENST00000322446	Eukaryotic translation initiation factor 2 subunit 3;Eukaryotic translation initiation factor 2 subunit gamma;Eukaryotic translation initiation factor 2 subunit 3-like protein	EIF2S3;EIF2G	4033	IPI:IPI00297982.7	472	36	22	3455800000	22	157000000	0.000819		0.777292	0.797447	0.787369	-0.344888	-0.148888	0.852471	0.916081	0.884276	-0.177432	-0.267432	0.562191	0.65809	0.61014	-0.712788	-0.466188		NaN	NaN	NaN	NaN	NaN	NaN	NaN	NaN	NaN	NaN	NaN	NaN	NaN	#VALUE!	#VALUE!	NaN	NaN	NaN	NaN
616	O00267-1;O00267;O00267-2	ENST00000378524;ENST00000402194	Transcription elongation factor SPT5;DRB sensitivity-inducing factor large subunit;DSIF p160;Tat-cotransactivator 1 protein	SUPT5H;SPT5;SPT5H	4034	IPI:IPI00298058.1	1087	62	61	348880000	52	6710000	3.5e-05		0.767657	0.775343	0.7715	-0.374261	-0.178261	1.06932	1.06572	1.06752	0.0942623	0.00426231	0.814463	0.808583	0.811523	-0.301296	-0.0546955		0	0.184	0.0772	0.0408	0.0023	0.0383	0.9388	-0.0911	0.0045	0.0159	0.032	2.0139	1.01	43.5912	21.6594	0.6529	-0.615	0.0585	0.6955
617	Q06124-1;Q06124;Q06124-2;Q06124-3	ENST00000351677;ENST00000392596	Tyrosine-protein phosphatase non-receptor type 11;Protein-tyrosine phosphatase 2C;PTP-1D;SH-PTP3;SH-PTP2	PTPN11;PTP2C;SHPTP2	4038	IPI:IPI00658023.1	597	45	37	340530000	38	8960000	4.67e-05		0.773869	0.847062	0.810465	-0.303177	-0.107177	1.05852	1.09103	1.07478	0.104036	0.0140362	0.926411	0.978124	0.952268	-0.0705612	0.176039		0	0.2013	0.1339	0.0331	0.0018	0.0246	0.7418	-0.431	0.0041	0.0082	0.0182	2.2328	1.1588	84.5244	38.0824	0.5779	-0.791	0.0446	0.7791
618	Q99497	ENST00000338639;ENST00000377488;ENST00000377491;ENST00000377493	Protein DJ-1;Oncogene DJ1;Parkinson disease protein 7	PARK7	4042	IPI:IPI00298547.3	189	16	7	1921800000	12	160000000	0.000835		0.881189	0.88757	0.884379	-0.177263	0.0187374	1.10104	1.15397	1.12751	0.173134	0.0831344	0.895658	0.901041	0.89835	-0.154651	0.0919488		0	0.183	0.1053	0.0327	0.0018	0.0225	0.6875	-0.5406	0.004	0.0077	0.0161	2.0822	1.0581	90.013	43.0497	0.637	-0.6507	0.0484	0.9265
619	Q12906-4;Q12906;Q12906-1;Q12906-3;Q12906-6;Q12906-2;Q12906-5	ENST00000250241;ENST00000318511;ENST00000336059;ENST00000407004	Interleukin enhancer-binding factor 3;Nuclear factor of activated T-cells 90 kDa;Double-stranded RNA-binding protein 76;Translational control protein 80;Nuclear factor associated with dsRNA;M-phase phosphoprotein 4	ILF3;DRBF;MPHOSPH4;NF90	4050	IPI:IPI00418313.3	898	66	39	4422700000	42	105000000	0.000549		0.868208	0.867369	0.867788	-0.204585	-0.00858465	1.01919	1.02158	1.02039	0.0291173	-0.0608827	0.828273	0.892812	0.860543	-0.216681	0.0299187		0	0.1395	0.0632	0.0399	0.0021	0.0274	0.6861	-0.5434	0.0033	0.0149	0.021	1.407	0.4926	46.5168	33.0048	0.5055	-0.9842	0.0399	0.7367
620	O14976	ENST00000314167	Cyclin G-associated kinase	GAK	4059	IPI:IPI00298949.1	1311	60	69	163580000	59	2770000	1.45e-05		1.10607	0.961186	1.03363	0.0477147	0.243715	0.962288	1.0456	1.00394	0.0056763	-0.0843237	0.785195	0.841039	0.813117	-0.298464	-0.0518645		0	0.2806	0.0876	0.0542	0.0019	0.0506	0.9328	-0.1004	0.0034	0.0293	0.0442	1.5105	0.595	23.6553	15.681	0.6862	-0.5434	0.0467	0.7356
621	O14980	ENST00000195419;ENST00000403576;ENST00000405115;ENST00000406957	Exportin-1;Chromosome region maintenance 1 protein homolog	XPO1;CRM1	4060	IPI:IPI00298961.3	1071	62	39	2597100000	53	49000000	0.000256		0.854631	0.889556	0.872093	-0.197445	-0.0014453	1.14394	1.1688	1.15637	0.209607	0.119607	0.942123	0.964057	0.95309	-0.0693156	0.177284		0	0.1849	0.0968	0.0316	0.0018	0.0229	0.7241	-0.4658	0.0038	0.0066	0.0165	2.4966	1.32	105.015	42.0061	0.742	-0.4305	0.056	1.0248
622	Q9Y490	ENST00000314888	Talin-1	TLN1;KIAA1027;TLN	4062	IPI:IPI00298994.6	2541	162	105	4153100000	135	30800000	0.00016		0.841987	0.875867	0.858927	-0.219392	-0.0233924	1.08745	1.09975	1.0936	0.129084	0.0390835	0.958876	0.982967	0.970921	-0.0425737	0.204026		0	0.1765	0.0768	0.0378	0.002	0.0319	0.846	-0.2413	0.0046	0.0128	0.0256	1.9974	0.9981	54.1484	27.0742	0.7578	-0.4	0.0565	0.8958
623	Q9UQ80	ENST00000303305	Proliferation-associated protein 2G4;Cell cycle protein p38-2G4 homolog;ErbB3-binding protein 1	PA2G4;EBP1	4063	IPI:IPI00299000.5	394	42	13	5920300000	23	257000000	0.00134		0.958097	0.904027	0.931062	-0.103051	0.0929493	1.03274	1.02374	1.02824	0.0401774	-0.0498226	0.74424	0.789493	0.766866	-0.382953	-0.136353		0	0.2329	0.1556	0.0338	0.002	0.0245	0.7264	-0.4611	0.0045	0.0088	0.0182	2.0629	1.0447	78.7614	38.0824	0.4621	-1.1137	0.0453	0.6361
624	O60749	ENST00000379516	Sorting nexin-2;Transformation-related gene 9 protein	SNX2;TRG9	4071	IPI:IPI00299095.2	519	41	27	409230000	27	15200000	7.9e-05		0.89201	0.99523	0.94362	-0.0837219	0.112278	1.05029	1.16881	1.10955	0.149975	0.0599755	0.969518	1.09278	1.03115	0.0442547	0.290855		0	0.2375	0.1127	0.0346	0.0019	0.02	0.5788	-0.7888	0.0041	0.0097	0.0137	1.4143	0.5001	71.4536	50.5912	0.6578	-0.6042	0.0534	1.1365
625	P25789	ENST00000044462	Proteasome subunit alpha type-4;Proteasome component C9;Macropain subunit C9;Multicatalytic endopeptidase complex subunit C9;Proteasome subunit L	PSMA4;PSC9	4073	IPI:IPI00299155.5	261	26	12	1905100000	13	147000000	0.000764		0.783142	0.805208	0.794175	-0.332471	-0.136471	1.00422	1.06041	1.03231	0.0458785	-0.0441215	0.840533	0.855395	0.847964	-0.237925	0.00867507		0	0.3082	0.1127	0.0441	0.002	0.036	0.8174	-0.291	0.0039	0.0191	0.0297	1.5519	0.6341	36.288	23.3367	0.52	-0.9434	0.0422	0.6362
626	O60841	ENST00000289371	Eukaryotic translation initiation factor 5B;Translation initiation factor IF-2	EIF5B;IF2;KIAA0741	4076	IPI:IPI00299254.4	1220	183	52	1067300000	51	20900000	0.000109		1.01307	0.96297	0.988018	-0.0173914	0.178609	1.03104	1.08762	1.05933	0.0831528	-0.00684722	0.814664	0.799875	0.807269	-0.308878	-0.0622777		0	0.3014	0.148	0.0352	0.002	0.0251	0.7123	-0.4893	0.0034	0.0103	0.0187	1.8261	0.8688	67.2913	37.0642	0.4938	-1.0181	0.0418	0.6931
627	Q15003	ENST00000240423	Condensin complex subunit 2;Non-SMC condensin I complex subunit H;Barren homolog protein 1;Chromosome-associated protein H;XCAP-H homolog	NCAPH;BRRN;BRRN1;CAPH;KIAA0074	4085	IPI:IPI00299507.6	741	51	30	373720000	36	10400000	5.41e-05		0.904504	0.792814	0.848659	-0.236743	-0.0407428	1.02077	1.01979	1.02028	0.0289599	-0.0610401	0.764348	0.766973	0.765661	-0.385223	-0.138623		0	0.2172	0.0839	0.0508	0.002	0.042	0.8271	-0.2738	0.004	0.0259	0.0357	1.3795	0.4641	26.7606	19.4146	0.5319	-0.9108	0.0492	0.6431
628	Q15021	ENST00000315579	Condensin complex subunit 1;Non-SMC condensin I complex subunit D2;Chromosome condensation-related SMC-associated protein 1;Chromosome-associated protein D2;XCAP-D2 homolog	NCAPD2;CAPD2;CNAP1;KIAA0159	4087	IPI:IPI00299524.2	1401	81	84	838830000	75	11200000	5.83e-05		0.812933	0.829991	0.821462	-0.283735	-0.0877346	0.915948	0.989328	0.952638	-0.0700004	-0.16	0.700377	0.78833	0.744353	-0.425941	-0.179341		0	0.1062	0.0611	0.0445	0.002	0.0366	0.822	-0.2828	0.0044	0.0196	0.0303	1.5444	0.6271	35.3622	22.8746	0.4164	-1.2641	0.0397	0.5065
629	Q15084-2;Q15084;Q15084-1	ENST00000272227;ENST00000381611	Protein disulfide-isomerase A6;Protein disulfide isomerase P5;Thioredoxin domain-containing protein 7	PDIA6;TXNDC7	4090	IPI:IPI00299571.5	492	31	25	1507000000	18	83700000	0.000437		0.937668	0.934806	0.936237	-0.0950547	0.100945	1.41414	1.32451	1.36932	0.453464	0.363464	1.19306	1.15879	1.17592	0.233794	0.480394		0	0.3226	0.1542	0.0287	0.002	0.0222	0.7715	-0.3742	0.0039	0.0038	0.0158	4.1812	2.0639	182.395	43.8671	1.4229	0.5088	0.1053	1.8443
630	P62424	ENST00000323345	60S ribosomal protein L7a;Surfeit locus protein 3;PLA-X polypeptide	RPL7A;SURF-3;SURF3	4091	IPI:IPI00299573.12	266	39	23	7137900000	10	714000000	0.00372		0.891522	0.906132	0.898827	-0.153884	0.0421157	1.03099	1.05848	1.04473	0.0631369	-0.0268631	0.72678	0.772569	0.749675	-0.415663	-0.169063		0	0.1851	0.0783	0.0402	0.0018	0.0287	0.7138	-0.4864	0.0037	0.0152	0.0223	1.4657	0.5516	45.5987	31.0807	0.425	-1.2346	0.0401	0.5953
631	Q99460-1;Q99460;Q99460-2	ENST00000308696;ENST00000373635	26S proteasome non-ATPase regulatory subunit 1;26S proteasome regulatory subunit RPN2;26S proteasome regulatory subunit S1;26S proteasome subunit p112	PSMD1	4092	IPI:IPI00299608.3	953	70	31	1565800000	48	32600000	0.00017		0.858151	0.839301	0.848726	-0.236629	-0.0406286	1.02327	1.05367	1.03847	0.0544573	-0.0355427	0.850794	0.904415	0.877604	-0.188358	0.0582423		0	0.1219	0.054	0.0343	0.002	0.0272	0.7908	-0.3387	0.0038	0.0094	0.0208	2.2139	1.1466	73.734	33.3221	0.5717	-0.8068	0.0432	0.7229
632	P33993-1;P33993	ENST00000303887;ENST00000343023	DNA replication licensing factor MCM7;CDC47 homolog;P1.1-MCM3	MCM7;CDC47;MCM2	4097	IPI:IPI00299904.3	719	32	62	3548200000	38	93400000	0.000487		0.874682	0.907301	0.890991	-0.166516	0.0294835	0.988057	1.07562	1.03184	0.0452184	-0.0447816	0.65547	0.73553	0.6955	-0.523877	-0.277277		0	0.1197	0.0429	0.0661	0.0021	0.0449	0.679	-0.5585	0.0029	0.0411	0.0385	0.9364	-0.0947	16.8637	18.0026	0.4294	-1.2195	0.0285	0.6325
633	Q9NSD9	ENST00000281828	Phenylalanyl-tRNA synthetase beta chain;Phenylalanine--tRNA ligase beta chain	FARSB;FARSLB;FRSB;HSPC173	4100	IPI:IPI00300074.3	589	46	26	1665000000	35	47600000	0.000248		0.852355	0.861499	0.856927	-0.222756	-0.026756	0.940009	0.990397	0.965203	-0.0510951	-0.141095	0.672729	0.721779	0.697254	-0.520243	-0.273643		0	0.2137	0.1507	0.0302	0.0018	0.0216	0.7158	-0.4824	0.0041	0.0053	0.0153	2.8934	1.5327	130.774	45.3007	0.1916	-2.3836	0.0489	0.2677
634	Q15269	ENST00000291576	Periodic tryptophan protein 2 homolog	PWP2;PWP2H	4101	IPI:IPI00300078.6	919	48	49	205020000	39	5260000	2.74e-05		0.862744	0.807949	0.835346	-0.259554	-0.0635536	0.97537	1.02271	0.999038	-0.00138879	-0.0913888	0.609183	0.590373	0.599778	-0.737499	-0.490899		0	0.2316	0.1622	0.034	0.0019	0.0238	0.6985	-0.5177	0.0041	0.0091	0.0174	1.9165	0.9385	76.1648	39.8333	0.1322	-2.9195	0.0423	0.1892
635	Q9H0A0	ENST00000257829	N-acetyltransferase 10	NAT10;ALP;KIAA1709	4105	IPI:IPI00300127.3	1025	73	58	1633300000	53	30800000	0.000161		0.764474	0.785837	0.775155	-0.367443	-0.171443	0.855897	0.931463	0.89368	-0.16217	-0.25217	0.667009	0.709415	0.688212	-0.539074	-0.292474		0	0.1228	0.0636	0.0411	0.0024	0.0373	0.9075	-0.1401	0.0043	0.0161	0.0309	1.9184	0.9399	43.0497	22.4304	0.3246	-1.6232	0.0345	0.3577
636	Q15393-1;Q15393	ENST00000302516;ENST00000310750	Splicing factor 3B subunit 3;Spliceosome-associated protein 130;Pre-mRNA-splicing factor SF3b 130 kDa subunit;STAF130	SF3B3;KIAA0017;SAP130	4110	IPI:IPI00300371.5	1217	52	64	2654400000	52	51000000	0.000266		0.873172	0.886758	0.879965	-0.184483	0.0115174	1.04759	1.04355	1.04557	0.0642868	-0.0257132	0.812937	0.853081	0.833009	-0.263597	-0.0169966		0	0.226	0.1326	0.0318	0.002	0.023	0.7214	-0.4711	0.0041	0.0069	0.0166	2.413	1.2708	100.449	41.753	0.464	-1.1077	0.0463	0.6432
637	Q6P1J9	ENST00000367435	Parafibromin;Cell division cycle protein 73 homolog;Hyperparathyroidism 2 protein	CDC73;C1orf28;HRPT2	4117	IPI:IPI00300659.4	531	45	43	258650000	33	7840000	4.09e-05		0.824462	0.905541	0.865002	-0.209225	-0.0132253	0.983049	1.00276	0.992903	-0.0102748	-0.100275	0.868907	0.87538	0.872144	-0.197362	0.0492378		0	0.1403	0.0549	0.0524	0.0019	0.0522	0.996	-0.0057	0.004	0.0274	0.0458	1.6709	0.7406	25.2956	15.1332	0.7509	-0.4134	0.0456	0.7539
638	P27708	ENST00000264705	CAD protein;Glutamine-dependent carbamoyl-phosphate synthase;Aspartate carbamoyltransferase;Dihydroorotase	CAD	4135	IPI:IPI00301263.2	2225	85	123	1488000000	103	14400000	7.53e-05		0.895144	0.896196	0.89567	-0.158961	0.0370395	0.933679	0.951713	0.942696	-0.0851358	-0.175136	0.681133	0.721222	0.701177	-0.512149	-0.265549		0	0.3593	0.2256	0.0275	0.002	0.0183	0.6645	-0.5897	0.004	0.0026	0.0119	4.6181	2.2073	266.577	58.2437	0.1572	-2.6697	0.0728	0.2365
639	Q9NVP1	ENST00000263239	ATP-dependent RNA helicase DDX18;DEAD box protein 18;Myc-regulated DEAD box protein	DDX18	4139	IPI:IPI00301323.1	670	75	31	955630000	34	28100000	0.000147		0.83611	0.858742	0.847426	-0.23884	-0.0428402	0.986555	1.07137	1.02896	0.0411882	-0.0488118	0.781432	0.830115	0.805774	-0.311553	-0.0649535		0	0.1522	0.0963	0.0365	0.0018	0.0273	0.7482	-0.4184	0.0036	0.0116	0.021	1.8099	0.8559	59.75	33.0048	0.4764	-1.0698	0.0425	0.6367
640	P06132	ENST00000246337	Uroporphyrinogen decarboxylase	UROD	4147	IPI:IPI00301489.3	367	12	24	159080000	16	9940000	5.18e-05		0.989624	0.938189	0.963907	-0.0530348	0.142965	1.12365	1.11221	1.11793	0.16083	0.0708299	0.951416	0.895285	0.923351	-0.115049	0.131551		0	0.1811	0.112	0.0387	0.0019	0.0274	0.7067	-0.5008	0.0036	0.0138	0.021	1.5266	0.6103	50.2246	33.0048	0.6472	-0.6278	0.0488	0.9157
641	P62995-1;P62995;P62995-3	ENST00000259043;ENST00000342294;ENST00000392502	Transformer-2 protein homolog beta;Transformer-2 protein homolog B;Splicing factor, arginine/serine-rich 10	TRA2B;SFRS10	4148	IPI:IPI00301503.8	288	7	64	811110000	12	67600000	0.000352		0.900291	0.8752	0.887746	-0.171782	0.0242182	1.1137	1.13309	1.1234	0.167871	0.0778706	0.830641	0.913801	0.872221	-0.197234	0.0493657		0	0.1891	0.0826	0.0382	0.0018	0.0238	0.622	-0.685	0.0034	0.0133	0.0174	1.3123	0.3921	52.1128	39.8333	0.5189	-0.9464	0.0415	0.8343
642	Q9NY93	ENST00000258772	Probable ATP-dependent RNA helicase DDX56;DEAD box protein 56;ATP-dependent 61 kDa nucleolar RNA helicase;DEAD-box protein 21	DDX56;DDX21;NOH61	4164	IPI:IPI00302281.1	547	36	43	393720000	30	13100000	6.84e-05		0.843719	0.818927	0.831323	-0.26652	-0.0705197	0.825224	0.832265	0.828744	-0.271001	-0.361001	0.511725	0.524611	0.518168	-0.948508	-0.701908		0	0.1271	0.0493	0.0845	0.0033	0.0864	1.0229	0.0326	0.0046	0.0595	0.08	1.345	0.4276	11.6487	8.66375	0.4971	-1.0083	0.0399	0.486
643	Q9UIA9	ENST00000252512	Exportin-7;Ran-binding protein 16	XPO7;KIAA0745;RANBP16	4167	IPI:IPI00302458.10	1087	45	55	207380000	55	3770000	1.97e-05		0.996564	0.873247	0.934905	-0.0971082	0.0988918	1.1389	1.07513	1.10702	0.146675	0.056675	0.878293	0.85917	0.868732	-0.203018	0.0435823		0	0.4076	0.1593	0.0365	0.0017	0.025	0.684	-0.5479	0.0032	0.0116	0.0186	1.6092	0.6863	59.75	37.2634	0.5345	-0.9038	0.0425	0.7814
644	P21333-1;P21333;P21333-2	ENST00000369850;ENST00000369863	Filamin-A;Alpha-filamin;Filamin-1;Endothelial actin-binding protein;Actin-binding protein 280;Non-muscle filamin	FLNA;FLN;FLN1	4168	IPI:IPI00333541.6	2647	160	93	2680800000	134	20000000	0.000104		0.737578	0.732477	0.735027	-0.44413	-0.24813	0.856023	0.892918	0.87447	-0.193519	-0.283519	0.716931	0.736791	0.726861	-0.460249	-0.213649		0	0.8676	0.2243	0.101	0.0036	0.1006	0.9964	-0.0052	0.0041	0.076	0.0942	1.2398	0.3102	9.11974	7.35775	0.7677	-0.3813	0.0631	0.7705
645	P50991	ENST00000233836;ENST00000394440	T-complex protein 1 subunit delta;CCT-delta;Stimulator of TAR RNA-binding	CCT4;CCTD;SRB	4182	IPI:IPI00302927.6	539	39	27	6316900000	33	191000000	0.000998		0.932709	0.925443	0.929076	-0.106132	0.0898684	1.19664	1.21187	1.20425	0.26814	0.17814	1.02131	1.01767	1.01949	0.0278539	0.274454		0	0.1972	0.0887	0.0305	0.002	0.0229	0.7504	-0.4144	0.0039	0.0056	0.0166	2.9631	1.5671	123.768	41.753	0.9308	-0.1034	0.0649	1.2405
646	P61221	ENST00000296577	ATP-binding cassette sub-family E member 1;RNase L inhibitor;Ribonuclease 4 inhibitor;2'-5'-oligoadenylate-binding protein;HuHP68	ABCE1;RLI;RNASEL1;RNASELI;RNS4I;OK/SW-cl.40	4188	IPI:IPI00303207.3	599	53	29	1894900000	30	63200000	0.000329		0.772927	0.857053	0.81499	-0.295146	-0.0991457	0.875975	0.863733	0.869854	-0.201154	-0.291154	0.609805	0.711785	0.660795	-0.597725	-0.351125		0	0.2021	0.1209	0.0387	0.0021	0.0291	0.7511	-0.413	0.0041	0.0138	0.0227	1.65	0.7225	50.2246	30.533	0.138	-2.8574	0.0336	0.1837
647	Q9NUQ9	ENST00000358017;ENST00000401979	Protein FAM49B;L1	FAM49B;BM-009	4192	IPI:IPI00303318.2	324	21	16	766540000	19	40300000	0.00021		0.895904	0.851994	0.873949	-0.19438	0.0016204	0.986416	1.03186	1.00914	0.0131218	-0.0768782	1.04076	0.975569	1.00817	0.0117341	0.258334		0	0.2657	0.0805	0.0343	0.0021	0.0259	0.7564	-0.4028	0.0043	0.0093	0.0196	2.1013	1.0713	74.5269	35.3622	0.6451	-0.6325	0.0528	0.8528
648	P06576	ENST00000262030	ATP synthase subunit beta, mitochondrial	ATP5B;ATPMB;ATPSB	4195	IPI:IPI00303476.1	529	23	26	10476000000	29	361000000	0.00188		0.868925	0.888055	0.87849	-0.186902	0.00909812	1.0915	1.11215	1.10183	0.139897	0.0498973	0.927479	0.952743	0.940111	-0.0890966	0.157503		0	0.1863	0.0863	0.0329	0.0018	0.0198	0.603	-0.7298	0.0041	0.0079	0.0135	1.7	0.7655	87.7342	51.3407	0.5749	-0.7986	0.0485	0.9534
649	Q96CN7	ENST00000173527	Isochorismatase domain-containing protein 1	ISOC1;CGI-111	4213	IPI:IPI00304082.8	298	14	14	172000000	14	12300000	6.41e-05		1.03201	1.19061	1.11131	0.152265	0.348265	1.23331	1.15438	1.19385	0.255616	0.165616	0.781871	0.836811	0.809341	-0.305181	-0.0585808		0	0.601	0.2263	0.0376	0.0019	0.016	0.4257	-1.2322	0.0039	0.0126	0.0096	0.7634	-0.3896	55.0079	72.1979	0.3415	-1.55	0.0426	0.8023
650	O43837-1;O43837;O43837-2	ENST00000380843;ENST00000380851	Isocitrate dehydrogenase [NAD] subunit beta, mitochondrial;Isocitric dehydrogenase;NAD(+)-specific ICDH	IDH3B	4225	IPI:IPI00304417.7	393	25	19	617130000	21	29400000	0.000153		0.906189	0.873928	0.890059	-0.168028	0.0279723	1.07709	1.13854	1.10782	0.14772	0.05772	0.88268	0.957456	0.920068	-0.120187	0.126413		0	0.1564	0.0834	0.0384	0.0019	0.028	0.7289	-0.4563	0.004	0.0135	0.0216	1.6076	0.6849	51.3407	32.088	0.6506	-0.6201	0.0525	0.8927
651	Q15233	ENST00000276079;ENST00000373841;ENST00000373856	Non-POU domain-containing octamer-binding protein;54 kDa nuclear RNA- and DNA-binding protein;p54(nrb);55 kDa nuclear protein;NMT55;DNA-binding p52/p100 complex, 52 kDa subunit	NONO;NRB54	4232	IPI:IPI00304596.3	471	27	46	3792700000	21	181000000	0.000942		0.897533	0.873531	0.885532	-0.175384	0.020616	1.0791	1.06936	1.07423	0.103302	0.0133016	0.851995	0.796017	0.824006	-0.279273	-0.0326734		0	0.1321	0.0726	0.0352	0.0021	0.0317	0.9019	-0.149	0.004	0.0102	0.0254	2.4783	1.3094	67.951	27.2874	0.6674	-0.5834	0.0489	0.74
652	P40429;Q6NVV1	ENST00000270634;ENST00000313768	60S ribosomal protein L13a;23 kDa highly basic protein;Putative 60S ribosomal protein L13a-like MGC87657	RPL13A	4233	IPI:IPI00304612.9	203	28	22	4195300000	10	420000000	0.00219		0.894267	0.907623	0.900945	-0.150488	0.0455117	1.00785	0.978812	0.993333	-0.00965105	-0.0996511	0.767542	0.792997	0.78027	-0.357955	-0.111355		0	0.2137	0.1009	0.0384	0.0021	0.0258	0.6711	-0.5754	0.0036	0.0135	0.0194	1.4433	0.5294	51.3407	35.7268	0.3962	-1.3357	0.0415	0.5904
653	P38159	ENST00000320676	Heterogeneous nuclear ribonucleoprotein G;RNA-binding motif protein, X chromosome;Glycoprotein p43;Heterogeneous nuclear ribonucleoprotein G, N-terminally processed	RBMX;HNRPG;RBMXP1	4237	IPI:IPI00304692.1	391	13	57	2974500000	25	119000000	0.00062		1.06362	1.09023	1.07692	0.106916	0.302916	1.20039	1.23308	1.21673	0.283015	0.193015	1.01497	1.0164	1.01568	0.0224511	0.269051		0	0.3673	0.1266	0.0432	0.002	0.0166	0.3857	-1.3746	0.0038	0.0182	0.0103	0.5651	-0.8235	38.0824	67.2913	0.5418	-0.8842	0.0488	1.4049
654	O94906	ENST00000266079	Pre-mRNA-processing factor 6;U5 snRNP-associated 102 kDa protein;PRP6 homolog	PRPF6;C20orf14	4249	IPI:IPI00305068.5	941	71	76	930520000	56	16600000	8.66e-05		0.845603	0.882747	0.864175	-0.210604	-0.0146039	1.03913	1.02162	1.03037	0.0431678	-0.0468322	0.803148	0.868116	0.835632	-0.259061	-0.0124606		0	0.1231	0.0569	0.0592	0.0022	0.0634	1.0706	0.0984	0.0039	0.0342	0.057	1.6654	0.7359	20.2661	12.1596	0.8462	-0.241	0.061	0.7903
655	P31040	ENST00000264932	Succinate dehydrogenase [ubiquinone] flavoprotein subunit, mitochondrial;Flavoprotein subunit of complex II	SDHA;SDH2;SDHF	4253	IPI:IPI00305166.2	668	24	40	826180000	27	30600000	0.00016		0.892296	0.904867	0.898581	-0.154279	0.0417207	1.15929	1.15541	1.15735	0.210823	0.120823	0.925321	0.96953	0.947426	-0.0779155	0.168684		0	0.1461	0.0742	0.0326	0.002	0.0192	0.5883	-0.7655	0.0042	0.0076	0.0128	1.6778	0.7465	91.1974	54.1484	0.6394	-0.6452	0.0534	1.0869
656	P52732	ENST00000260731	Kinesin-like protein KIF11;Kinesin-related motor protein Eg5;Kinesin-like spindle protein HKSP;Thyroid receptor-interacting protein 5;Kinesin-like protein 1	KIF11;EG5;KNSL1;TRIP5	4259	IPI:IPI00305289.2	1056	90	44	908060000	66	13800000	7.17e-05		0.88524	0.869276	0.877258	-0.188927	0.0070731	1.37169	1.45744	1.41456	0.500356	0.410356	1.16533	1.19078	1.17805	0.236405	0.483005		0	0.3049	0.0959	0.0855	0.0029	0.0718	0.8391	-0.2531	0.004	0.0606	0.0654	1.0798	0.1108	11.4373	10.5979	1.1311	0.1777	0.0693	1.348
657	Q96FV9-1;Q96FV9;Q96FV9-2	ENST00000261600	THO complex subunit 1;Nuclear matrix protein p84	THOC1;HPR1	4265	IPI:IPI00305374.5	657	48	30	386100000	36	10700000	5.59e-05		0.825128	0.751961	0.788545	-0.342736	-0.146736	1.00952	1.07599	1.04275	0.0603974	-0.0296026	0.728699	0.783362	0.756031	-0.403483	-0.156883		0	0.2102	0.1035	0.0356	0.0021	0.0241	0.6792	-0.5582	0.0045	0.0106	0.0178	1.678	0.7468	65.3868	38.9382	0.3202	-1.6429	0.0394	0.4715
658	P22695	ENST00000268379	Cytochrome b-c1 complex subunit 2, mitochondrial;Ubiquinol-cytochrome-c reductase complex core protein 2;Core protein II;Complex III subunit 2	UQCRC2	4266	IPI:IPI00305383.1	453	24	17	780740000	19	41100000	0.000214		0.786085	0.832545	0.809315	-0.305227	-0.109227	0.879203	0.966549	0.922876	-0.115792	-0.205792	0.631866	0.737197	0.684531	-0.546812	-0.300212		0	0.2414	0.0713	0.0565	0.0017	0.0471	0.8334	-0.263	0.0037	0.0315	0.0407	1.2912	0.3687	22.0032	17.0295	0.4335	-1.2059	0.0351	0.5202
659	Q9H269-1;Q9H269;Q9H269-2	ENST00000380445;ENST00000380469	Vacuolar protein sorting-associated protein 16 homolog	VPS16	4268	IPI:IPI00305438.3	839	47	55	218090000	39	5590000	2.92e-05		0.620378	0.66635	0.643364	-0.636293	-0.440293	0.754245	0.830781	0.792513	-0.335493	-0.425493	0.51714	0.590866	0.554003	-0.852035	-0.605435		0	0.3617	0.1461	0.0486	0.0022	0.0444	0.9127	-0.1317	0.0037	0.0237	0.0381	1.6056	0.6831	29.2447	18.1916	0.1016	-3.2993	0.027	0.1113
660	O43396	ENST00000217515	Thioredoxin-like protein 1;32 kDa thioredoxin-related protein	TXNL1;TRP32;TXL;TXNL	4279	IPI:IPI00305692.5	289	18	11	504950000	15	33700000	0.000176		0.871774	0.81724	0.844507	-0.243819	-0.0478188	1.10293	1.15139	1.12716	0.172697	0.0826974	0.966245	0.956772	0.961509	-0.0566283	0.189972		0	0.1505	0.0546	0.0504	0.0021	0.0434	0.8619	-0.2144	0.0035	0.0254	0.0371	1.4579	0.5439	27.2874	18.6819	0.8144	-0.2962	0.0607	0.9449
661	Q2TAY7	ENST00000379752;ENST00000397149	WD40 repeat-containing protein SMU1;Smu-1 suppressor of mec-8 and unc-52 protein homolog	SMU1	4282	IPI:IPI00305833.3	513	32	26	596960000	26	23000000	0.00012		0.789021	0.825719	0.80737	-0.308699	-0.112699	0.863016	0.929277	0.896146	-0.158194	-0.248194	0.63014	0.714599	0.672369	-0.572674	-0.326074		0	0.165	0.0879	0.0429	0.0023	0.0279	0.6501	-0.6213	0.0043	0.0179	0.0215	1.201	0.2642	38.7207	32.2372	0.1387	-2.8499	0.0272	0.2134
662	O43592	ENST00000332707	Exportin-T;tRNA exportin;Exportin(tRNA)	XPOT	4299	IPI:IPI00306290.5	962	52	41	548300000	46	11900000	6.22e-05		0.92786	0.948264	0.938062	-0.0922446	0.103755	1.12892	1.1742	1.15156	0.203589	0.113589	0.969282	0.973741	0.971511	-0.0416976	0.204902		0	0.1673	0.1149	0.029	0.0018	0.0162	0.5584	-0.8407	0.004	0.004	0.0098	2.4314	1.2818	173.275	70.7245	0.6752	-0.5666	0.0618	1.2092
663	P83731	ENST00000265264;ENST00000394077	60S ribosomal protein L24;Ribosomal protein L30	RPL24	4302	IPI:IPI00306332.4	157	27	17	3411600000	8	426000000	0.00222		0.901801	0.923775	0.912788	-0.131648	0.0643519	1.04456	1.09566	1.07011	0.0977573	0.00775735	0.715911	0.681744	0.698827	-0.516992	-0.270392		0	0.2163	0.0941	0.0407	0.0019	0.0391	0.9588	-0.0607	0.0036	0.0158	0.0327	2.0713	1.0506	43.8671	21.1957	0.6094	-0.7146	0.0457	0.6356
664	Q08J23	ENST00000264670	tRNA (cytosine-5-)-methyltransferase NSUN2;NOL1/NOP2/Sun domain family member 2;tRNA (cytosine-5-)-methyltransferase;tRNA methyltransferase 4 homolog;Substrate of AIM1/Aurora kinase B	NSUN2;SAKI;TRM4	4304	IPI:IPI00306369.3	767	57	42	1161400000	44	26400000	0.000138		0.77899	0.808467	0.793729	-0.333282	-0.137282	0.961622	1.01844	0.99003	-0.0144558	-0.104456	0.670785	0.759858	0.715322	-0.483336	-0.236736		0	0.1471	0.0755	0.0383	0.0019	0.034	0.8864	-0.174	0.0039	0.0134	0.0276	2.0663	1.047	51.7239	25.1123	0.4014	-1.3169	0.0359	0.4529
665	P40763-1;P40763;P40763-2	ENST00000264657;ENST00000389272	Signal transducer and activator of transcription 3;Acute-phase response factor	STAT3;APRF	4309	IPI:IPI00784414.1	770	47	35	366610000	39	9400000	4.9e-05		0.958682	0.859553	0.909117	-0.137462	0.0585381	0.944684	0.934779	0.939732	-0.0896792	-0.179679	0.856902	0.853669	0.855285	-0.225522	0.0210778		0	0.1385	0.0536	0.0571	0.002	0.0557	0.9749	-0.0366	0.0037	0.0321	0.0493	1.5342	0.6175	21.5919	14.0588	0.6994	-0.5157	0.0516	0.7174
666	O43615	ENST00000270538	Mitochondrial import inner membrane translocase subunit TIM44	TIMM44;MIMT44;TIM44	4315	IPI:IPI00306516.1	452	41	32	339240000	29	11700000	6.1e-05		1.07466	0.943573	1.00912	0.013096	0.209096	1.11165	1.17508	1.14336	0.193281	0.103281	0.837075	0.916386	0.876731	-0.189794	0.0568057		0	0.3879	0.1782	0.0332	0.0015	0.0169	0.5096	-0.9725	0.0039	0.0082	0.0106	1.2833	0.3599	84.5244	65.3868	0.5417	-0.8845	0.049	1.0629
667	Q9NVI1-3;Q9NVI1;Q9NVI1-1;Q9NVI1-2	ENST00000300027;ENST00000310775	Fanconi anemia group I protein	FANCI;KIAA1794	4316	IPI:IPI00306518.3	1328	102	47	239990000	79	3040000	1.58e-05		0.649044	0.6723	0.660672	-0.597994	-0.401994	0.581189	0.566489	0.573839	-0.801282	-0.891282	0.306608	0.335524	0.321066	-1.63906	-1.39246		0	0.1543	0.0605	0.0636	0.0021	0.0838	1.3187	0.3991	0.0044	0.0386	0.0775	2.0063	1.0045	17.956	8.94323	0.2045	-2.29	0.0284	0.1551
668	Q03701	ENST00000234170	CCAAT/enhancer-binding protein zeta;CCAAT-box-binding transcription factor	CEBPZ;CBF2	4324	IPI:IPI00306723.3	1054	115	44	170310000	48	3550000	1.85e-05		0.842113	0.840362	0.841237	-0.249415	-0.0534152	1.20817	1.02005	1.11411	0.155892	0.0658916	0.794664	0.756342	0.775503	-0.366795	-0.120195		0	0.1873	0.0895	0.0383	0.002	0.0318	0.8301	-0.2686	0.0038	0.0134	0.0255	1.904	0.929	51.7239	27.1804	0.4626	-1.112	0.0441	0.5573
669	O43776	ENST00000256854	Asparaginyl-tRNA synthetase, cytoplasmic;Asparagine--tRNA ligase	NARS;ASNS	4331	IPI:IPI00306960.3	548	35	38	3974200000	22	181000000	0.000942		1.01291	0.981623	0.997269	-0.00394558	0.192054	1.12675	1.1216	1.12417	0.168862	0.0788623	0.91081	0.934262	0.922536	-0.116323	0.130277		0	0.2349	0.1255	0.0298	0.0015	0.0169	0.5677	-0.8167	0.0045	0.0048	0.0105	2.1902	1.1311	144.396	66.0095	0.6654	-0.5878	0.051	1.1719
670	Q8TBC4	ENST00000361055	NEDD8-activating enzyme E1 catalytic subunit;Ubiquitin-like modifier-activating enzyme 3;NEDD8-activating enzyme E1C;Ubiquitin-activating enzyme E1C	UBA3;UBE1C	4354	IPI:IPI00328154.4	463	22	24	288760000	22	13100000	6.84e-05		0.545369	0.825793	0.685581	-0.544601	-0.348601	1.05521	0.997109	1.02616	0.0372535	-0.0527465	0.780602	0.803106	0.791854	-0.336694	-0.0900939		0	0.9729	0.2156	0.0375	0.002	0.0321	0.8549	-0.2261	0.0043	0.0126	0.0257	2.0465	1.0331	55.0079	26.9689	0.4081	-1.2929	0.0483	0.4774
671	O75152	ENST00000332127;ENST00000367210;ENST00000367212;ENST00000367214	Zinc finger CCCH domain-containing protein 11A	ZC3H11A;KIAA0663;ZC3HDC11A	4368	IPI:IPI00328306.9	810	85	43	361740000	42	8610000	4.49e-05		0.833872	0.833391	0.833632	-0.262518	-0.066518	1.13677	1.16243	1.1496	0.201135	0.111135	1.02251	1.02841	1.02546	0.0362752	0.282875		0	0.2145	0.0761	0.0515	0.0023	0.0402	0.7795	-0.3593	0.0038	0.0266	0.0338	1.2726	0.3478	26.0564	20.5059	0.7415	-0.4315	0.0527	0.9512
672	Q14240-2;Q14240;Q14240-1	ENST00000323963	Eukaryotic initiation factor 4A-II;ATP-dependent RNA helicase eIF4A-2	EIF4A2;DDX2B;EIF4F	4372	IPI:IPI00409717.1	408	22	27	546990000	24	22800000	0.000119		0.954995	1.0175	0.986247	-0.0199785	0.176021	1.09909	1.12725	1.11317	0.154675	0.0646746	0.883958	0.872049	0.878003	-0.187702	0.0588983		0	0.3897	0.2031	0.0279	0.0016	0.0227	0.814	-0.2969	0.0041	0.0029	0.0163	5.5763	2.4793	239	42.5215	0.6243	-0.6796	0.0502	0.767
673	P00387-1;P00387;P00387-2	ENST00000352397;ENST00000361740;ENST00000396303;ENST00000396309	NADH-cytochrome b5 reductase 3;Diaphorase-1;NADH-cytochrome b5 reductase 3 membrane-bound form;NADH-cytochrome b5 reductase 3 soluble form	CYB5R3;DIA1	4377	IPI:IPI00328415.12	334	18	22	882700000	17	51900000	0.000271		0.872698	0.853208	0.862953	-0.212647	-0.0166468	1.02907	1.10688	1.06797	0.0948777	0.00487773	0.941167	0.964435	0.952801	-0.0697535	0.176847		0	0.2059	0.1026	0.0307	0.0018	0.0216	0.7024	-0.5097	0.0039	0.0057	0.0152	2.6499	1.4059	121.596	45.5987	0.5395	-0.8904	0.0519	0.7681
674	Q86UE4	ENST00000336273	Protein LYRIC;Lysine-rich CEACAM1 co-isolated protein;3D3/LYRIC;Metastasis adhesion protein;Astrocyte elevated gene-1 protein	MTDH;AEG1;LYRIC	4386	IPI:IPI00328715.4	582	72	28	469450000	24	19600000	0.000102		0.906633	0.910961	0.908797	-0.13797	0.05803	1.18203	1.11667	1.14935	0.200817	0.110817	1.09134	0.963863	1.0276	0.0392775	0.285877		0	0.2038	0.0931	0.0347	0.0019	0.0265	0.7641	-0.3881	0.0038	0.0098	0.0202	2.0631	1.0448	70.7245	34.3119	0.8735	-0.1951	0.0747	1.1432
675	Q86V81	ENST00000331204	THO complex subunit 4;Ally of AML-1 and LEF-1;Transcriptional coactivator Aly/REF;bZIP-enhancing factor BEF	THOC4;ALY;BEF	4390	IPI:IPI00328840.9	264	11	32	2558000000	14	183000000	0.000953		0.849341	0.864609	0.856975	-0.222675	-0.0266748	1.10453	1.12463	1.11458	0.156501	0.0665014	0.784754	0.865338	0.825046	-0.277454	-0.0308538		0	0.1096	0.0557	0.0437	0.002	0.0346	0.7913	-0.3378	0.0039	0.0188	0.0282	1.5044	0.5891	36.867	24.578	0.6031	-0.7296	0.0435	0.7622
676	Q86W42-1;Q86W42;Q86W42-2;Q86W42-3	ENST00000253952;ENST00000326266	THO complex subunit 6 homolog;WD repeat-containing protein 58	THOC6;WDR58;PSEC0006	4397	IPI:IPI00328985.1	341	14	19	262920000	19	13800000	7.22e-05		0.850177	0.888378	0.869277	-0.202111	-0.00611139	1.01902	1.07596	1.04749	0.0669371	-0.0230629	0.761768	0.800289	0.781028	-0.356553	-0.109953		0	0.2461	0.0909	0.039	0.0019	0.0337	0.8631	-0.2124	0.0039	0.014	0.0273	1.9443	0.9593	49.5071	25.3883	0.6107	-0.7115	0.0536	0.7075
677	Q15155;Q5JPE7-1;Q5JPE7;P69849;Q5JPE7-2	ENST00000287667;ENST00000330537;ENST00000381474;ENST00000263012;ENST00000399336	Nodal modulator 1;pM5;Nodal modulator 2;pM5 protein 2;Nodal modulator 3;pM5 protein 3	NOMO1;PM5;NOMO2;NOMO3	4419	IPI:IPI00329352.3	1222	69	44	524750000	64	8200000	4.28e-05		0.732359	0.760558	0.746458	-0.421866	-0.225866	1.03011	0.918153	0.974134	-0.0378077	-0.127808	0.771298	0.806931	0.789115	-0.341693	-0.0950932		0	0.186	0.0659	0.0611	0.0021	0.0558	0.9121	-0.1328	0.0039	0.0362	0.0494	1.3655	0.4494	19.1464	14.0304	0.6643	-0.59	0.0433	0.7284
678	Q02878	ENST00000202773	60S ribosomal protein L6;TAX-responsive enhancer element-binding protein 107;Neoplasm-related protein C140	RPL6;TXREB1	4422	IPI:IPI00329389.8	288	52	22	5673500000	13	436000000	0.00228		0.891133	0.874879	0.883006	-0.179505	0.016495	1.06638	1.10517	1.08577	0.118725	0.0287247	0.745645	0.800618	0.773131	-0.371215	-0.124615		0	0.2244	0.1022	0.0389	0.0019	0.0268	0.6879	-0.5397	0.0039	0.014	0.0204	1.4602	0.5462	49.5071	33.9755	0.4783	-1.0642	0.0402	0.6952
679	Q99615	ENST00000316603	DnaJ homolog subfamily C member 7;Tetratricopeptide repeat protein 2;TPR repeat protein 2	DNAJC7;TPR2;TTC2	4437	IPI:IPI00329629.6	494	51	28	923250000	32	28900000	0.00015		0.869201	0.856405	0.862803	-0.212897	-0.016897	1.08351	1.16009	1.1218	0.165816	0.0758158	1.03446	1.1019	1.06818	0.0951495	0.34175		0	0.1481	0.0473	0.0412	0.0021	0.0353	0.8564	-0.2237	0.0043	0.0163	0.029	1.7786	0.8308	42.5215	23.9	0.889	-0.1697	0.0652	1.0381
680	P26639	ENST00000265112	Threonyl-tRNA synthetase, cytoplasmic;Threonine--tRNA ligase	TARS	4438	IPI:IPI00329633.5	723	61	40	3335300000	43	77600000	0.000404		0.921787	0.925552	0.92367	-0.114551	0.0814492	1.06511	1.08594	1.07552	0.105041	0.0150409	0.860391	0.921378	0.890884	-0.16669	0.0799098		0	0.1894	0.0999	0.0371	0.0017	0.0245	0.6604	-0.5985	0.0036	0.0122	0.0182	1.4913	0.5766	56.8115	38.0824	0.6168	-0.6972	0.0585	0.9339
681	P43403-1;P43403;P43403-3	ENST00000264972;ENST00000389518	Tyrosine-protein kinase ZAP-70;70 kDa zeta-associated protein;Syk-related tyrosine kinase	ZAP70;SRK	4450	IPI:IPI00329789.8	619	42	37	1338700000	38	35200000	0.000184		0.857321	0.836659	0.84699	-0.239583	-0.0435829	0.795961	0.88004	0.838	-0.254977	-0.344977	0.531361	0.58382	0.557591	-0.842722	-0.596122		0	0.226	0.1156	0.0404	0.0022	0.0288	0.7123	-0.4895	0.0042	0.0154	0.0224	1.4519	0.5379	45.0065	30.942	0.0312	-5.0037	0.0371	0.0438
682	Q7L014	ENST00000354283	Probable ATP-dependent RNA helicase DDX46;DEAD box protein 46;PRP5 homolog	DDX46;KIAA0801	4451	IPI:IPI00329791.12	1031	105	99	1219700000	53	23000000	0.00012		0.814369	0.837921	0.826145	-0.275534	-0.0795336	0.935219	0.960105	0.947662	-0.0775552	-0.167555	0.643213	0.708253	0.675733	-0.565474	-0.318874		0	0.1153	0.0602	0.039	0.0018	0.0308	0.7886	-0.3427	0.0037	0.0141	0.0244	1.7346	0.7946	49.156	28.4057	0.2931	-1.7707	0.03	0.3716
683	P08758	ENST00000296511	Annexin A5;Annexin-5;Annexin V;Lipocortin V;Endonexin II;Calphobindin I;Placental anticoagulant protein I;Placental anticoagulant protein 4;Thromboplastin inhibitor;Vascular anticoagulant-alpha;Anchorin CII	ANXA5;ANX5;ENX2;PP4	4452	IPI:IPI00329801.12	320	22	19	587680000	22	26700000	0.000139		0.746386	0.87433	0.810358	-0.303369	-0.107369	1.15486	1.20267	1.17877	0.237278	0.147278	1.02539	1.07754	1.05147	0.0724044	0.319004		0	0.2846	0.1575	0.0305	0.0021	0.0207	0.6802	-0.5559	0.0042	0.0055	0.0144	2.5983	1.3776	126.018	48.1319	0.7097	-0.4946	0.065	1.0434
684	P63151	ENST00000315985;ENST00000380737	Serine/threonine-protein phosphatase 2A 55 kDa regulatory subunit B alpha isoform;PP2A, subunit B, B55-alpha isoform;PP2A, subunit B, PR55-alpha isoform;PP2A, subunit B, R2-alpha isoform	PPP2R2A	4459	IPI:IPI00332511.5	447	30	28	912850000	24	38000000	0.000198		0.951206	0.993209	0.972207	-0.0406639	0.155336	0.9684	1.02997	0.999187	-0.0011731	-0.0911731	0.69906	0.737813	0.718436	-0.477068	-0.230468		0	0.1956	0.0974	0.0326	0.0018	0.0346	1.0596	0.0835	0.0046	0.0077	0.0282	3.6797	1.8796	90.013	24.578	0.6921	-0.5309	0.051	0.6532
685	Q8IWX8	ENST00000198939	Calcium homeostasis endoplasmic reticulum protein;SR-related CTD-associated factor 6;ERPROT 213-21	CHERP;DAN26;SCAF6	4463	IPI:IPI00333010.8	916	39	67	364130000	33	11000000	5.75e-05		0.784744	0.777047	0.780895	-0.356799	-0.160799	1.04716	1.13809	1.09262	0.127797	0.0377974	0.829852	0.856393	0.843122	-0.246186	0.000413895		0	0.1964	0.0598	0.0414	0.002	0.0298	0.7196	-0.4747	0.004	0.0165	0.0235	1.424	0.51	42.0061	29.4936	0.4848	-1.0445	0.0363	0.6737
686	P23193-1;P23193;P23193-2	ENST00000360389;ENST00000399633	Transcription elongation factor A protein 1;Transcription elongation factor S-II protein 1;Transcription elongation factor TFIIS.o	TCEA1;GTF2S;TFIIS	4472	IPI:IPI00333215.1	301	32	20	466100000	17	27400000	0.000143		0.926275	0.975469	0.950872	-0.0726769	0.123323	1.20266	1.21547	1.20906	0.273891	0.183891	1.02982	1.0374	1.03361	0.0476949	0.294295		0	0.1141	0.0556	0.0407	0.002	0.0325	0.7985	-0.3247	0.0036	0.0157	0.0261	1.661	0.732	44.1465	26.5556	0.9974	-0.0038	0.073	1.2491
687	A2RRP1-1;A2RRP1;A2RRP1-2	ENST00000281513	Neuroblastoma-amplified sequence;Neuroblastoma-amplified gene protein	NBAS;NAG	4481	IPI:IPI00333913.9	2371	140	116	212920000	110	1940000	1.01e-05		0.799435	0.86289	0.831162	-0.266798	-0.0707977	1.01953	1.10265	1.06109	0.085547	-0.00445296	0.848395	0.829926	0.83916	-0.252981	-0.00638145		0	0.3576	0.1726	0.0344	0.0018	0.0262	0.7599	-0.3962	0.0036	0.0095	0.0198	2.0904	1.0638	72.9579	35.0051	0.4196	-1.2531	0.043	0.5521
688	Q9UJZ1	ENST00000356493	Stomatin-like protein 2;EPB72-like 2	STOML2;SLP2;HSPC108	4483	IPI:IPI00334190.4	356	17	26	815140000	18	45300000	0.000236		0.94061	0.891082	0.915846	-0.126823	0.0691774	1.03883	1.08538	1.0621	0.0869214	-0.00307863	0.99056	0.930035	0.960297	-0.0584468	0.188153		0	0.2106	0.1481	0.0288	0.0016	0.0177	0.6134	-0.705	0.0043	0.0039	0.0113	2.9199	1.5459	177.718	61.3363	0.6727	-0.572	0.0524	1.0966
689	P52948-5;P52948;P52948-6;P52948-2;P52948-1	ENST00000324932;ENST00000359171;ENST00000397018	Nuclear pore complex protein Nup98-Nup96;Nuclear pore complex protein Nup98;Nucleoporin Nup98;98 kDa nucleoporin;Nuclear pore complex protein Nup96;Nucleoporin Nup96;96 kDa nucleoporin	NUP98;ADAR2	4516	IPI:IPI00337397.1	1800	85	73	387830000	74	5240000	2.73e-05		0.84329	0.833252	0.838271	-0.254511	-0.0585114	1.00086	1.001	1.00093	0.00134099	-0.088659	0.49286	0.725459	0.60916	-0.715108	-0.468508		0	0.2812	0.0739	0.0414	0.0024	0.0369	0.8916	-0.1655	0.0039	0.0165	0.0306	1.8553	0.8917	42.0061	22.6503	0.4339	-1.2047	0.045	0.4866
690	P13798	ENST00000296456	Acylamino-acid-releasing enzyme;Acyl-peptide hydrolase;Acylaminoacyl-peptidase;Oxidized protein hydrolase	APEH;D3F15S2;D3S48E;DNF15S2	4523	IPI:IPI00337741.4	732	28	35	616640000	30	20600000	0.000107		0.870194	0.871653	0.870924	-0.199382	-0.00338209	0.975273	1.02938	1.00232	0.00335018	-0.0866498	0.753318	0.804539	0.778929	-0.360437	-0.113837		0	0.3931	0.2461	0.0322	0.0023	0.0157	0.4872	-1.0376	0.0042	0.0072	0.0093	1.291	0.3684	96.2639	74.5269	0.0831	-3.5883	0.0606	0.1707
691	P05161	ENST00000379389	Interferon-induced 17 kDa protein;Ubiquitin cross-reactive protein;Interferon-induced 15 kDa protein	ISG15;G1P2;UCRP	4547	IPI:IPI00375631.6	165	8	8	580870000	12	48400000	0.000252		0.906583	0.866577	0.88658	-0.173677	0.0223229	1.04848	1.09459	1.07153	0.0996781	0.00967806	0.913346	0.93836	0.925853	-0.111145	0.135455		0	0.2044	0.0993	0.0299	0.0018	0.0231	0.7722	-0.373	0.0039	0.0049	0.0167	3.3979	1.7646	141.449	41.503	0.6778	-0.5611	0.053	0.8778
692	P98175-1;P98175;P98175-2;P98175-3;P98175-4	ENST00000377604	RNA-binding protein 10;RNA-binding motif protein 10;G patch domain-containing protein 9;RNA-binding protein S1-1	RBM10;DXS8237E;GPATC9;GPATCH9;KIAA0122	4552	IPI:IPI00375731.1	995	52	76	247750000	45	5510000	2.87e-05		1.10078	0.99155	1.04617	0.0651136	0.261114	1.0719	1.14017	1.10603	0.145396	0.0553956	0.786537	0.784248	0.785392	-0.348515	-0.101915		0	0.2909	0.1204	0.0435	0.0018	0.0363	0.8354	-0.2595	0.0039	0.0185	0.03	1.618	0.6942	37.4649	23.1033	0.6296	-0.6676	0.056	0.7536
693	Q6P2E9-1;Q6P2E9;Q6P2E9-2	ENST00000041337;ENST00000358933	Enhancer of mRNA-decapping protein 4;Human enhancer of decapping large subunit;Autoantigen Ge-1;Autoantigen RCD-8	EDC4;HEDLS	4566	IPI:IPI00376317.4	1401	53	71	938560000	63	14900000	7.77e-05		0.810489	0.868261	0.839375	-0.252613	-0.0566131	0.94157	0.915792	0.928681	-0.106745	-0.196745	0.546802	0.615054	0.580928	-0.783568	-0.536968		0	0.1447	0.0947	0.0373	0.0022	0.0379	1.0136	0.0195	0.0042	0.0124	0.0315	2.5416	1.3458	55.8952	22.0032	0.3162	-1.6612	0.0351	0.3119
694	O43795-1;O43795;O43795-2	ENST00000304164;ENST00000339514;ENST00000392318	Myosin-Ib;Myosin I alpha;MMI-alpha;MYH-1c	MYO1B	4568	IPI:IPI00376344.3	1136	108	76	209110000	62	3370000	1.76e-05		0.883744	0.994109	0.938926	-0.0909165	0.105084	0.995141	0.873729	0.934435	-0.0978342	-0.187834	0.494701	0.513588	0.504145	-0.988091	-0.741491		0	0.3977	0.1407	0.0427	0.0024	0.0318	0.7466	-0.4216	0.004	0.0177	0.0255	1.4397	0.5257	39.1582	27.1804	0.118	-3.0834	0.0327	0.158
695	P54687	ENST00000261192	Branched-chain-amino-acid aminotransferase, cytosolic;Protein ECA39	BCAT1;BCT1;ECA39	4585	IPI:IPI00382412.5	398	21	16	466220000	19	24500000	0.000128		0.894973	0.873737	0.884355	-0.177302	0.0186977	1.07947	1.14098	1.11022	0.150849	0.0608494	0.791827	0.843368	0.817598	-0.290537	-0.0439369		0	0.212	0.136	0.0345	0.0018	0.0204	0.5928	-0.7543	0.0036	0.0095	0.0141	1.4801	0.5657	72.9579	49.156	0.4204	-1.2502	0.0455	0.7091
696	P07900-2;P07900;P07900-1	ENST00000216281;ENST00000334701	Heat shock protein HSP 90-alpha;HSP 86;Renal carcinoma antigen NY-REN-38	HSP90AA1;HSP90A;HSPC1;HSPCA	4586	IPI:IPI00382470.3	854	83	39	81373000000	42	1940000000	0.0101		0.892012	0.890692	0.891352	-0.165933	0.0300673	1.79165	1.73177	1.76171	0.816976	0.726976	2.06673	1.95032	2.00852	1.00614	1.25274		0	1.7183	0.3916	0.0292	0.0024	0.0205	0.7007	-0.5131	0.0047	0.0043	0.0141	3.2894	1.7178	161.186	49.156	2.6543	1.4083	0.154	3.7879
697	Q9P016-1;Q9P016;Q9P016-2	ENST00000341541;ENST00000352327;ENST00000392594;ENST00000392595	Thymocyte nuclear protein 1;Thymocyte protein Thy28	THYN1;THY28;HSPC144;MDS012;My0054	4595	IPI:IPI00383163.5	225	25	12	496220000	16	31000000	0.000162		0.955902	1.04284	0.99937	-0.000909675	0.19509	1.1135	1.18605	1.14977	0.201349	0.111349	0.945485	0.916268	0.930877	-0.103338	0.143262		0	0.2046	0.1059	0.0324	0.0019	0.0237	0.7336	-0.4469	0.0032	0.0074	0.0174	2.347	1.2308	93.6622	39.8333	0.7947	-0.3315	0.0661	1.0832
698	Q9UL46	ENST00000216802;ENST00000396881	Proteasome activator complex subunit 2;Proteasome activator 28 subunit beta;Activator of multicatalytic protease subunit 2;11S regulator complex subunit beta	PSME2	4608	IPI:IPI00384051.6	249	25	13	960810000	14	68600000	0.000358		0.853988	0.865053	0.859521	-0.218396	-0.022396	1.06468	1.11707	1.09087	0.125485	0.0354853	0.898715	0.913323	0.906019	-0.142387	0.104213		0	0.1781	0.1072	0.029	0.002	0.0222	0.7644	-0.3876	0.0044	0.004	0.0158	3.9129	1.9682	173.275	43.8671	0.6381	-0.6482	0.0653	0.8347
699	Q5SRE5-1;Q5SRE5;Q5SRE5-2	ENST00000356693;ENST00000372577	Nucleoporin NUP188 homolog	NUP188;KIAA0169	4625	IPI:IPI00477040.1	1749	76	88	228840000	80	2860000	1.49e-05		0.584272	0.716732	0.650502	-0.620374	-0.424374	0.706565	0.761092	0.733829	-0.446485	-0.536485	0.555831	0.602951	0.579391	-0.787391	-0.540791		0	0.2907	0.0717	0.0818	0.0024	0.0617	0.7539	-0.4075	0.0036	0.0568	0.0553	0.9731	-0.0393	12.2025	12.5335	0.2861	-1.8055	0.023	0.3795
700	Q9BZE4	ENST00000360059;ENST00000360803	Nucleolar GTP-binding protein 1;Chronic renal failure gene protein;GTP-binding protein NGB	GTPBP4;CRFG;NOG1	4626	IPI:IPI00385042.4	634	69	54	856270000	33	25900000	0.000135		0.876082	0.864534	0.870308	-0.200402	-0.00440241	0.980717	1.01693	0.998824	-0.00169804	-0.091698	0.702593	0.728484	0.715539	-0.482899	-0.236299		0	0.11	0.0621	0.0496	0.0022	0.0421	0.8498	-0.2348	0.0042	0.0246	0.0358	1.4533	0.5393	28.1748	19.3603	0.4909	-1.0265	0.0423	0.5777
701	O75746	ENST00000263812	Calcium-binding mitochondrial carrier protein Aralar1;Mitochondrial aspartate glutamate carrier 1;Solute carrier family 25 member 12	SLC25A12;ARALAR1	4648	IPI:IPI00386271.4	678	34	36	388540000	38	10200000	5.33e-05		1.17346	0.957618	1.06554	0.0915812	0.287581	0.995076	1.028	1.01154	0.0165487	-0.0734513	0.913598	1.01203	0.962816	-0.0546678	0.191932		0	1.6426	0.2847	0.0452	0.0015	0.019	0.4204	-1.2502	0.0035	0.0202	0.0126	0.625	-0.678	34.3119	55.0079	0.3168	-1.6584	0.0395	0.7536
702	Q9BZF1-2;Q9BZF1;Q9BZF1-1	ENST00000261183;ENST00000393250	Oxysterol-binding protein-related protein 8	OSBPL8;KIAA1451;ORP8;OSBP10	4663	IPI:IPI00394737.1	874	87	36	177620000	51	3480000	1.82e-05		0.770694	0.806332	0.788513	-0.342794	-0.146794	0.974599	0.999535	0.987067	-0.01878	-0.10878	0.720097	0.764472	0.742285	-0.429956	-0.183356		0	0.1124	0.0563	0.0427	0.0021	0.0367	0.8583	-0.2205	0.0037	0.0178	0.0303	1.7059	0.7705	38.9382	22.8746	0.4884	-1.034	0.0391	0.569
703	Q5JVF3-1;Q5JVF3;Q5JVF3-4;Q5JVF3-3;Q5JVF3-2	ENST00000246505;ENST00000337344;ENST00000375477;ENST00000375479	PCI domain-containing protein 2;CSN12-like protein	PCID2;HT004	4671	IPI:IPI00395420.5	399	34	15	259240000	28	9260000	4.83e-05		0.802491	0.856363	0.829427	-0.269814	-0.0738136	0.868801	0.912932	0.890866	-0.166719	-0.256719	0.674301	0.705076	0.689688	-0.535984	-0.289384		0	0.1641	0.0898	0.0386	0.0025	0.0379	0.9828	-0.025	0.0048	0.0136	0.0316	2.3143	1.2106	50.9632	21.9335	0.4055	-1.3021	0.0368	0.4126
704	Q92888-3;Q92888;Q92888-1;Q92888-2	ENST00000337665;ENST00000347545;ENST00000354532;ENST00000378152	Rho guanine nucleotide exchange factor 1;115 kDa guanine nucleotide exchange factor;p115-RhoGEF;p115RhoGEF;Sub1.5	ARHGEF1	4678	IPI:IPI00395605.4	927	44	76	853380000	47	18200000	9.47e-05		0.875241	0.87138	0.87331	-0.195434	0.000566045	0.999141	1.0661	1.03262	0.0463072	-0.0436928	0.876695	0.906253	0.891474	-0.165736	0.0808644		0	0.1342	0.0734	0.0402	0.002	0.0319	0.7923	-0.3358	0.0039	0.0153	0.0255	1.6713	0.7409	45.3007	27.1804	0.5728	-0.8038	0.038	0.723
705	Q9HB71-1;Q9HB71	ENST00000367679	Calcyclin-binding protein;Siah-interacting protein;S100A6-binding protein	CACYBP;S100A6BP;SIP;PNAS-107	4679	IPI:IPI00395627.3	228	33	8	3238200000	13	249000000	0.0013		0.887361	0.91214	0.899751	-0.152402	0.0435975	1.38566	1.3458	1.36573	0.449676	0.359676	1.33943	1.32919	1.33431	0.41609	0.66269		0	0.5769	0.1835	0.0294	0.0022	0.0306	1.0423	0.0598	0.0041	0.0044	0.0243	5.4702	2.4516	157.523	28.5226	1.7944	0.8435	0.1325	1.7216
706	Q9Y5L0-1;Q9Y5L0;Q9Y5L0-2;Q9Y5L0-3	ENST00000265388;ENST00000359305;ENST00000393245	Transportin-3;Transportin-SR;Importin-12	TNPO3;IPO12	4681	IPI:IPI00872398.2	967	37	46	463690000	46	10100000	5.26e-05		0.898332	0.927044	0.912688	-0.131807	0.0641934	1.22031	1.2383	1.22931	0.297848	0.207848	1.03813	1.07488	1.0565	0.079299	0.325899		0	0.1789	0.0843	0.033	0.0015	0.023	0.6971	-0.5206	0.0042	0.0081	0.0167	2.0601	1.0427	85.5679	41.503	0.8732	-0.1955	0.0624	1.2527
707	Q9BTW9-1;Q9BTW9;Q9BTW9-4;Q9BTW9-5	ENST00000334614;ENST00000336211;ENST00000355528;ENST00000397466	Tubulin-specific chaperone D;Tubulin-folding cofactor D;Beta-tubulin cofactor D;SSD-1	TBCD;KIAA0988;SSD1;TFCD;PP1096	4704	IPI:IPI00396203.6	1192	44	78	413590000	62	6670000	3.48e-05		0.76716	0.764241	0.765701	-0.385148	-0.189148	0.732034	0.826778	0.779406	-0.359553	-0.449553	0.495297	0.585864	0.540581	-0.887418	-0.640818		0	0.2723	0.131	0.0438	0.0019	0.0444	1.0152	0.0217	0.0039	0.0188	0.0381	2.0234	1.0168	36.867	18.1916	0.154	-2.699	0.0336	0.1517
708	Q96AG4	ENST00000225972	Leucine-rich repeat-containing protein 59	LRRC59;PRO1855	4709	IPI:IPI00396321.1	307	37	23	926260000	14	66200000	0.000345		0.793664	0.828045	0.810855	-0.302484	-0.106484	1.02779	1.04915	1.03847	0.0544552	-0.0355448	0.72697	0.783718	0.755344	-0.404794	-0.158194		0	0.1376	0.0782	0.0388	0.002	0.032	0.8245	-0.2784	0.0038	0.0139	0.0257	1.8493	0.887	49.8633	26.9689	0.5013	-0.9963	0.0477	0.608
709	P55884-2;P55884;P55884-1	ENST00000314800;ENST00000360876;ENST00000397011	Eukaryotic translation initiation factor 3 subunit B;Eukaryotic translation initiation factor 3 subunit 9;eIF-3-eta;eIF3 p116;eIF3 p110;Prt1 homolog	EIF3B;EIF3S9	4711	IPI:IPI00719752.2	873	53	49	3230900000	40	80800000	0.000421		0.85739	0.875796	0.866593	-0.206573	-0.0105733	0.99568	1.02614	1.01091	0.0156569	-0.0743431	0.750408	0.794481	0.772445	-0.372497	-0.125897		0	0.156	0.0953	0.0412	0.0019	0.0299	0.7259	-0.4621	0.0038	0.0163	0.0236	1.448	0.5341	42.5215	29.3686	0.4316	-1.2123	0.0418	0.5945
710	P22626-1;P22626;P22626-2	ENST00000354667;ENST00000356674;ENST00000360787	Heterogeneous nuclear ribonucleoproteins A2/B1	HNRNPA2B1;HNRPA2B1	4712	IPI:IPI00396378.3	353	19	25	16565000000	20	828000000	0.00432		0.914228	0.926195	0.920212	-0.119962	0.0760379	1.12501	1.14563	1.13532	0.183099	0.0930992	0.905849	0.916467	0.911158	-0.134227	0.112373		0	0.1424	0.0743	0.0326	0.0015	0.0255	0.7815	-0.3557	0.0036	0.0077	0.0192	2.4896	1.3159	90.013	36.099	0.7277	-0.4585	0.0561	0.9312
711	P36915-1;P36915;P36915-2	ENST00000376621;ENST00000383450;ENST00000383596	Guanine nucleotide-binding protein-like 1;GTP-binding protein HSR1	GNL1;HSR1	4713	IPI:IPI00396387.3	607	26	52	342050000	31	11000000	5.75e-05		0.883386	0.879558	0.881472	-0.182013	0.0139873	1.10392	1.19347	1.1487	0.199997	0.109997	0.734948	0.829897	0.782422	-0.35398	-0.10738		0	0.168	0.0818	0.0356	0.0019	0.027	0.7583	-0.3992	0.004	0.0106	0.0206	1.9426	0.958	65.3868	33.6456	0.4792	-1.0612	0.0434	0.632
712	O43143	ENST00000336812	Putative pre-mRNA-splicing factor ATP-dependent RNA helicase DHX15;DEAH box protein 15;ATP-dependent RNA helicase #46	DHX15;DBP1;DDX15	4716	IPI:IPI00396435.3	795	47	61	4683400000	39	120000000	0.000626		0.891867	0.876089	0.883978	-0.177918	0.0180821	0.956539	0.998272	0.977405	-0.0329709	-0.122971	0.682794	0.754208	0.718501	-0.476938	-0.230338		0	0.1804	0.0999	0.0368	0.002	0.0222	0.604	-0.7274	0.0038	0.0118	0.0159	1.3412	0.4235	58.7373	43.5912	0.2182	-2.1966	0.0331	0.3612
713	P68104;Q5VTE0	ENST00000309268;ENST00000316292;ENST00000331523	Elongation factor 1-alpha 1;eEF1A-1;Elongation factor Tu;Leukocyte receptor cluster member 7;Putative elongation factor 1-alpha-like 3;eEF1A-like 3	EEF1A1;EEF1A;EF1A;LENG7;EEF1AL3	4717	IPI:IPI00396485.3	462	47	17	33225000000	21	1580000000	0.00825		0.884456	0.861915	0.873186	-0.19564	0.000360368	0.979632	0.994874	0.987253	-0.0185081	-0.108508	0.718674	0.739639	0.729156	-0.4557	-0.2091		0	0.2025	0.1327	0.0361	0.0017	0.0233	0.6448	-0.6332	0.0033	0.0112	0.017	1.5144	0.5987	61.8839	40.7706	0.2536	-1.9796	0.0328	0.3933
714	Q9BQ52-1;Q9BQ52;Q9BQ52-2;Q9BQ52-3	ENST00000338034	Zinc phosphodiesterase ELAC protein 2;Ribonuclease Z 2;tRNase Z 2;tRNA 3 endonuclease 2;ElaC homolog protein 2;Heredity prostate cancer protein 2	ELAC2;HPC2	4718	IPI:IPI00396627.1	826	39	58	311250000	45	6920000	3.61e-05		0.844681	0.831996	0.838338	-0.254395	-0.0583952	0.834687	0.857301	0.845994	-0.241281	-0.331281	0.551015	0.572989	0.562002	-0.831354	-0.584754		0	0.1046	0.0578	0.0533	0.0024	0.0511	0.9599	-0.059	0.0039	0.0283	0.0448	1.5809	0.6608	24.4912	15.471	0.3164	-1.6603	0.0277	0.3296
715	Q8N1F7	ENST00000308159	Nuclear pore complex protein Nup93;Nucleoporin Nup93;93 kDa nucleoporin	NUP93;KIAA0095	4725	IPI:IPI00397904.6	819	39	56	1181900000	52	22700000	0.000119		0.833547	0.817247	0.825397	-0.27684	-0.0808398	0.922764	0.974779	0.948772	-0.0758674	-0.165867	0.641995	0.729828	0.685912	-0.543905	-0.297305		0	0.1027	0.0541	0.0479	0.0023	0.041	0.8554	-0.2253	0.0042	0.023	0.0347	1.5071	0.5918	30.1348	19.9741	0.4466	-1.163	0.0329	0.5221
716	Q14690	ENST00000369797	Protein RRP5 homolog;Programmed cell death protein 11;NF-kappa-B-binding protein	PDCD11;KIAA0185	4750	IPI:IPI00400922.5	1871	174	91	597350000	96	6220000	3.24e-05		0.767639	0.854132	0.810886	-0.30243	-0.10643	0.887337	0.938366	0.912851	-0.131548	-0.221548	0.613174	0.607702	0.610438	-0.712084	-0.465484		0	0.1732	0.0896	0.035	0.0019	0.0391	1.1174	0.1602	0.0042	0.01	0.0327	3.2645	1.7069	69.31	21.1957	0.3832	-1.384	0.0414	0.3429
717	Q86XP3-1;Q86XP3;Q86XP3-2	ENST00000359353;ENST00000389924	ATP-dependent RNA helicase DDX42;DEAD box protein 42;Splicing factor 3B-associated 125 kDa protein;RNA helicase-related protein;RNA helicase-like protein;SF3b DEAD-box protein	DDX42	4767	IPI:IPI00409671.3	938	65	59	290230000	44	6600000	3.44e-05		0.785546	0.844514	0.81503	-0.295075	-0.0990753	1.05256	1.10177	1.07717	0.107241	0.0172411	0.793752	0.817811	0.805782	-0.311539	-0.0649393		0	0.41	0.1034	0.0459	0.0017	0.0447	0.9723	-0.0405	0.0035	0.021	0.0383	1.8252	0.8681	33.0048	18.0966	0.6037	-0.728	0.048	0.6209
718	Q53FT3	ENST00000278483	Uncharacterized protein C11orf73	C11orf73;HSPC138;HSPC179;HSPC248	4772	IPI:IPI00410091.3	197	7	4	278630000	5	55700000	0.000291		1.00211	0.942676	0.972394	-0.0403874	0.155613	1.81361	1.53287	1.67324	0.742645	0.652645	1.99553	1.80296	1.89924	0.925426	1.17203		0	1.3633	0.3083	0.0306	0.0024	0.0198	0.6456	-0.6313	0.004	0.0057	0.0134	2.3719	1.2461	121.596	51.7239	2.2303	1.1573	0.1384	3.4547
719	Q13131-2;Q13131;Q13131-1	ENST00000254690;ENST00000354209;ENST00000397128	5'-AMP-activated protein kinase catalytic subunit alpha-1	PRKAA1;AMPK1	4780	IPI:IPI00410287.3	574	41	38	365230000	29	12600000	6.57e-05		0.655016	0.997405	0.826211	-0.275418	-0.0794184	0.935285	0.936486	0.935886	-0.0955957	-0.185596	0.830509	0.81538	0.822945	-0.281133	-0.0345329		0	0.5214	0.1833	0.0354	0.002	0.0361	1.0189	0.027	0.0044	0.0105	0.0297	2.8435	1.5077	66.0095	23.3367	0.5588	-0.8396	0.0546	0.5484
720	Q86YP4-1;Q86YP4;Q86YP4-2	ENST00000252577;ENST00000358713;ENST00000404158	Transcriptional repressor p66-alpha;Hp66alpha;GATA zinc finger domain-containing protein 2A	GATAD2A	4783	IPI:IPI00410330.3	633	38	44	339950000	38	8950000	4.67e-05		0.801176	0.864554	0.832865	-0.263845	-0.0678453	0.987502	1.07472	1.03111	0.044202	-0.045798	0.66181	0.668659	0.665235	-0.588064	-0.341464		0	0.1155	0.0469	0.0646	0.0027	0.0622	0.962	-0.0559	0.0038	0.0397	0.0558	1.407	0.4926	17.4584	12.4211	0.6199	-0.6899	0.0457	0.6444
721	Q8NC51-1;Q8NC51;Q8NC51-2;Q8NC51-3;Q8NC51-4	ENST00000361219;ENST00000370990;ENST00000370994;ENST00000370995	Plasminogen activator inhibitor 1 RNA-binding protein;PAI1 RNA-binding protein 1;SERPINE1 mRNA-binding protein 1	SERBP1;PAIRBP1;CGI-55	4798	IPI:IPI00410693.3	408	35	40	2683200000	18	149000000	0.000777		0.936844	0.92209	0.929467	-0.105525	0.0904753	1.07784	1.0839	1.08087	0.112197	0.0221968	0.807545	0.852342	0.829944	-0.268915	-0.0223149		0	0.1843	0.1002	0.0379	0.002	0.0251	0.6622	-0.5947	0.0039	0.013	0.0188	1.4454	0.5315	53.3154	36.867	0.519	-0.9461	0.0477	0.7839
722	O75436	ENST00000263559;ENST00000373382	Vacuolar protein sorting-associated protein 26A;Vesicle protein sorting 26A	VPS26A;VPS26	4804	IPI:IPI00411426.3	327	28	18	233120000	19	12300000	6.4e-05		0.812439	0.881082	0.846761	-0.239974	-0.0439741	0.987491	1.06763	1.02756	0.0392237	-0.0507763	0.883833	0.897733	0.890783	-0.166854	0.079746		0	0.1922	0.0563	0.0438	0.002	0.0377	0.8611	-0.2157	0.0035	0.0188	0.0314	1.6644	0.735	36.867	22.0732	0.6159	-0.6992	0.0466	0.7152
723	Q9NTJ3-1;Q9NTJ3;Q9NTJ3-2	ENST00000344722;ENST00000357388;ENST00000360111	Structural maintenance of chromosomes protein 4;Chromosome-associated polypeptide C;XCAP-C homolog	SMC4;CAPC;SMC4L1	4806	IPI:IPI00411559.2	1288	148	59	1102600000	72	15300000	7.99e-05		0.776561	0.814224	0.795392	-0.330261	-0.134261	0.935028	0.916734	0.925881	-0.111102	-0.201102	0.642892	0.691442	0.667167	-0.58388	-0.33728		0	0.1332	0.0579	0.0509	0.0021	0.0474	0.9313	-0.1026	0.004	0.026	0.0411	1.5819	0.6616	26.6577	16.8637	0.4319	-1.2113	0.0367	0.4637
724	P22061-1;P22061;P22061-2	ENST00000367378;ENST00000367380;ENST00000367384	Protein-L-isoaspartate(D-aspartate) O-methyltransferase;Protein-beta-aspartate methyltransferase;Protein L-isoaspartyl/D-aspartyl methyltransferase;L-isoaspartyl protein carboxyl methyltransferase	PCMT1	4808	IPI:IPI00411680.10	227	16	8	683650000	12	57000000	0.000297		0.880171	0.957149	0.91866	-0.122397	0.0736029	1.16707	1.15222	1.15964	0.213682	0.123682	1.03544	1.02688	1.03116	0.0442705	0.29087		0	0.3579	0.1235	0.0333	0.0018	0.0221	0.6647	-0.5893	0.0044	0.0083	0.0158	1.8953	0.9224	83.506	43.8671	0.7112	-0.4917	0.0593	1.0699
725	P10768	ENST00000378720	S-formylglutathione hydrolase;Esterase D	ESD	4809	IPI:IPI00411706.1	282	22	5	1439000000	14	103000000	0.000536		0.884399	0.894352	0.889376	-0.169135	0.0268647	1.08938	1.0935	1.09144	0.126229	0.036229	0.830672	0.868018	0.849345	-0.235577	0.0110226		0	0.1979	0.1255	0.03	0.002	0.0192	0.6391	-0.646	0.004	0.005	0.0128	2.5398	1.3447	138.62	54.1484	0.4741	-1.0767	0.0501	0.7419
726	Q7L2E3-1;Q7L2E3;Q7L2E3-2;Q7L2E3-3	ENST00000328976;ENST00000348968	Putative ATP-dependent RNA helicase DHX30;DEAH box protein 30	DHX30;DDX30;KIAA0890	4811	IPI:IPI00411733.4	1194	64	96	242020000	75	3230000	1.68e-05		0.80137	0.821492	0.811431	-0.30146	-0.10546	0.965104	0.9186	0.941852	-0.086427	-0.176427	0.692817	0.764946	0.728882	-0.456243	-0.209643		0	0.0858	0.0346	0.0517	0.0021	0.0511	0.9888	-0.0162	0.0039	0.0268	0.0448	1.6733	0.7427	25.8619	15.471	0.5829	-0.7786	0.0465	0.5896
727	Q9Y3T9	ENST00000327044	Nucleolar complex protein 2 homolog;NOC2-like	NOC2L	4816	IPI:IPI00411886.4	749	42	54	381310000	29	13100000	6.86e-05		0.804427	0.843144	0.823786	-0.279659	-0.0836593	0.988355	1.05091	1.01963	0.0280462	-0.0619538	0.721453	0.831456	0.776455	-0.365027	-0.118427		0	0.1814	0.0715	0.0367	0.0017	0.0305	0.8294	-0.2699	0.0036	0.0118	0.0241	2.0476	1.0339	58.7373	28.7593	0.4217	-1.2456	0.0408	0.5085
728	O00567	ENST00000329276	Nucleolar protein 56;Nucleolar protein 5A	NOP56;NOL5A	4818	IPI:IPI00411937.4	594	65	31	2199700000	31	71000000	0.00037		0.881999	0.902917	0.892458	-0.164144	0.031856	1.02779	1.07067	1.04923	0.0693301	-0.0206699	0.792721	0.85097	0.821846	-0.283061	-0.0364608		0	0.1847	0.095	0.0358	0.0016	0.0241	0.6743	-0.5686	0.0036	0.0109	0.0178	1.6382	0.7121	63.5872	38.9382	0.4456	-1.1662	0.0423	0.6609
729	Q9Y512	ENST00000350028;ENST00000396202	Sorting and assembly machinery component 50 homolog	SAMM50;CGI-51	4833	IPI:IPI00412713.4	469	22	29	362820000	29	12500000	6.52e-05		0.961554	0.930671	0.946113	-0.0799164	0.116084	1.11765	1.07391	1.09578	0.131956	0.0419563	0.99272	1.03788	1.0153	0.021904	0.268504		0	0.2438	0.1413	0.0267	0.0014	0.0154	0.5783	-0.79	0.0042	0.0017	0.0091	5.2734	2.3987	407.706	76.1648	0.7299	-0.4543	0.0606	1.262
730	P11387	ENST00000361337;ENST00000404238	DNA topoisomerase 1;DNA topoisomerase I	TOP1	4848	IPI:IPI00413611.1	765	134	42	1700800000	38	44800000	0.000233		0.869879	0.884103	0.876991	-0.189365	0.00663462	1.05317	1.0392	1.04618	0.0651363	-0.0248637	0.817716	0.896665	0.85719	-0.222312	0.0242877		0	0.1274	0.0675	0.0392	0.0019	0.0288	0.7357	-0.4428	0.004	0.0142	0.0225	1.5795	0.6595	48.8099	30.8044	0.5718	-0.8065	0.0526	0.7772
731	P50995	ENST00000265447;ENST00000360615;ENST00000372231;ENST00000372234	Annexin A11;Annexin-11;Annexin XI;Calcyclin-associated annexin 50;56 kDa autoantigen	ANXA11;ANX11	4860	IPI:IPI00414320.2	605	26	36	827080000	26	31800000	0.000166		0.880383	0.907334	0.893858	-0.161882	0.0341182	1.18486	1.23757	1.21121	0.276452	0.186452	1.03899	1.09352	1.06625	0.092551	0.339151		0	0.2778	0.1021	0.0365	0.0022	0.0215	0.5873	-0.7678	0.0037	0.0116	0.0151	1.303	0.3819	59.75	45.9007	0.7458	-0.4231	0.0595	1.2699
732	Q12789-2;Q12789;Q12789-3	ENST00000170629;ENST00000356183	General transcription factor 3C polypeptide 1;Transcription factor IIIC subunit alpha;TF3C-alpha;TFIIIC 220 kDa subunit;TFIIIC box B-binding subunit	GTF3C1	4865	IPI:IPI00414482.2	2130	122	171	188930000	112	1690000	8.8e-06		0.762675	0.738417	0.750546	-0.413987	-0.217987	0.695246	0.749658	0.722452	-0.469027	-0.559027	0.430843	0.39509	0.412967	-1.2759	-1.0293		0	0.0901	0.0456	0.0683	0.0029	0.0765	1.1198	0.1633	0.0046	0.0433	0.0701	1.618	0.6942	16.0069	9.8873	0.2934	-1.769	0.0297	0.262
733	P08238;Q58FF7	ENST00000353801;ENST00000371554;ENST00000371646;ENST00000327934	Heat shock protein HSP 90-beta;HSP 84;Putative heat shock protein HSP 90-beta-3;Heat shock protein 90-beta c	HSP90AB1;HSP90B;HSPC2;HSPCB;HSP90AB3P;HSP90BC	4871	IPI:IPI00414676.6	724	75	32	21288000000	34	626000000	0.00326		0.874134	0.89202	0.883077	-0.179389	0.0166108	1.32538	1.31085	1.31812	0.39848	0.30848	1.2798	1.28566	1.28273	0.359217	0.605817		0	0.3991	0.1214	0.0307	0.002	0.0278	0.9063	-0.142	0.0036	0.0058	0.0215	3.7271	1.8981	119.5	32.2372	1.4812	0.5668	0.0984	1.6344
734	P08670	ENST00000224237	Vimentin	VIM	4891	IPI:IPI00418471.6	466	22	43	24127000000	34	710000000	0.0037		0.816854	0.851071	0.833963	-0.261945	-0.065945	0.912083	0.975379	0.943731	-0.0835522	-0.173552	0.650001	0.701226	0.675614	-0.56573	-0.31913		0	0.1061	0.0572	0.0427	0.0022	0.0337	0.7887	-0.3424	0.0046	0.0178	0.0273	1.5389	0.6219	38.9382	25.3883	0.335	-1.5778	0.0332	0.4247
735	Q3ZCQ8-2;Q3ZCQ8;Q3ZCQ8-1	ENST00000314349	Mitochondrial import inner membrane translocase subunit TIM50	TIMM50;TIM50;PRO1512	4892	IPI:IPI00418497.1	456	20	42	234810000	21	11200000	5.83e-05		0.852328	0.854887	0.853607	-0.228356	-0.0323556	1.07526	1.02631	1.05079	0.071473	-0.018527	0.79918	0.822011	0.810595	-0.302946	-0.0563462		0	0.1665	0.0705	0.0392	0.0017	0.0337	0.8611	-0.2157	0.004	0.0142	0.0274	1.9253	0.9451	48.8099	25.2956	0.6135	-0.7048	0.0443	0.7125
736	P28838-1;P28838;P28838-2	ENST00000226299	Cytosol aminopeptidase;Leucine aminopeptidase;Leucyl aminopeptidase;Leucine aminopeptidase 3;Proline aminopeptidase;Prolyl aminopeptidase;Peptidase S	LAP3;LAPEP;PEPS	4900	IPI:IPI00419237.3	519	36	24	1804600000	30	60200000	0.000314		0.884839	0.889127	0.886983	-0.173021	0.0229788	1.08746	1.12863	1.10804	0.148012	0.0580124	0.982506	0.995667	0.989087	-0.0158311	0.230769		0	0.2584	0.1267	0.0281	0.0016	0.0204	0.7266	-0.4608	0.0042	0.0032	0.0141	4.4396	2.1504	216.594	49.156	0.7332	-0.4477	0.057	1.0091
737	O75521-1;O75521;O75521-2	ENST00000361538;ENST00000380118;ENST00000380125	Peroxisomal 3,2-trans-enoyl-CoA isomerase;Dodecenoyl-CoA isomerase;Delta(3),delta(2)-enoyl-CoA isomerase;DBI-related protein 1;DRS-1;Hepatocellular carcinoma-associated antigen 88;Renal carcinoma antigen NY-REN-1	PECI;DRS1;HCA88	4902	IPI:IPI00639841.2	394	33	18	273360000	19	14400000	7.5e-05		0.979035	0.744403	0.861719	-0.214711	-0.0187109	0.911068	0.93323	0.922149	-0.116928	-0.206928	0.907449	0.817952	0.8627	-0.213069	0.0335313		0	0.3689	0.1035	0.0391	0.0016	0.0401	1.0254	0.0362	0.0044	0.0142	0.0337	2.384	1.2534	48.8099	20.5668	0.733	-0.4481	0.0569	0.7149
738	P62937	ENST00000355968	Peptidyl-prolyl cis-trans isomerase A;Cyclophilin A;Cyclosporin A-binding protein	PPIA;CYPA	4911	IPI:IPI00419585.9	165	14	6	17493000000	10	1750000000	0.00912		0.898753	0.921647	0.9102	-0.135745	0.0602552	1.10309	1.12734	1.11522	0.157323	0.0673235	0.838055	0.877128	0.857591	-0.221638	0.0249625		0	0.1607	0.0843	0.0338	0.0019	0.0216	0.6396	-0.6449	0.0041	0.0088	0.0152	1.7291	0.79	78.7614	45.5987	0.521	-0.9405	0.0482	0.8147
739	Q53GS9	ENST00000323701;ENST00000409470	U4/U6.U5 tri-snRNP-associated protein 2;U4/U6.U5 tri-snRNP-associated 65 kDa protein;Inactive ubiquitin-specific peptidase 39;SAD1 homolog	USP39;CGI-21;HSPC332;PRO2855	4917	IPI:IPI00419844.3	565	45	39	541260000	29	18700000	9.73e-05		0.870767	0.83944	0.855104	-0.225829	-0.029829	1.00002	1.04041	1.02021	0.0288695	-0.0611305	0.720414	0.793393	0.756903	-0.401819	-0.155219		0	0.1314	0.0568	0.0411	0.0023	0.0321	0.7806	-0.3573	0.0044	0.0161	0.0257	1.5933	0.672	43.0497	26.9689	0.4757	-1.072	0.0408	0.6093
740	P61247	ENST00000274065	40S ribosomal protein S3a	RPS3A;MFTL	4919	IPI:IPI00419880.6	264	38	14	6180500000	17	364000000	0.0019		0.872703	0.900871	0.886787	-0.17334	0.0226602	0.995401	1.06189	1.02865	0.0407476	-0.0492524	0.714972	0.786287	0.75063	-0.413826	-0.167226		0	0.1795	0.0894	0.0413	0.0021	0.0297	0.7201	-0.4737	0.0035	0.0164	0.0234	1.43	0.5161	42.2622	29.6197	0.4036	-1.3089	0.0392	0.5605
741	Q13177	ENST00000327134	Serine/threonine-protein kinase PAK 2;p21-activated kinase 2;Gamma-PAK;PAK65;S6/H4 kinase;p58;PAK-2p27;PAK-2p34;C-t-PAK2	PAK2	4923	IPI:IPI00419979.3	525	49	17	1912100000	26	73500000	0.000383		0.822264	0.907521	0.864892	-0.209408	-0.0134075	1.05261	1.11331	1.08296	0.114979	0.0249793	0.810164	0.85046	0.830312	-0.268275	-0.0216746		0	0.1603	0.0885	0.0338	0.0017	0.025	0.7402	-0.4341	0.0045	0.0089	0.0187	2.1041	1.0732	77.8764	37.0642	0.526	-0.9269	0.0393	0.7106
742	B0I1T2-1;B0I1T2;B0I1T2-4	ENST00000258787	Myosin-Ig;Minor histocompatibility antigen HA-2	MYO1G	4924	IPI:IPI00420004.3	1018	42	97	1087100000	54	20100000	0.000105		0.862393	0.932281	0.897337	-0.156278	0.0397223	0.994512	0.970939	0.982725	-0.0251399	-0.11514	0.659979	0.707069	0.683524	-0.548936	-0.302336		0	0.3033	0.1476	0.0299	0.002	0.0162	0.541	-0.8862	0.0045	0.0049	0.0098	1.9854	0.9895	141.449	70.7245	0.0703	-3.8308	0.0523	0.1299
743	O75643-1;O75643	ENST00000323853;ENST00000349783	U5 small nuclear ribonucleoprotein 200 kDa helicase;U5 snRNP-specific 200 kDa protein;Activating signal cointegrator 1 complex subunit 3-like 1;BRR2 homolog	SNRNP200;ASCC3L1;HELIC2;KIAA0788	4925	IPI:IPI00420014.2	2136	137	123	2877300000	118	24400000	0.000127		0.797999	0.833331	0.815665	-0.293951	-0.0979511	0.922549	0.958868	0.940709	-0.08818	-0.17818	0.668054	0.733003	0.700529	-0.513484	-0.266884		0	0.1547	0.0986	0.0383	0.0022	0.0315	0.8227	-0.2815	0.0035	0.0133	0.0251	1.888	0.9169	52.1128	27.6135	0.2778	-1.8476	0.0346	0.3377
744	P62495	ENST00000360541	Eukaryotic peptide chain release factor subunit 1;TB3-1;Protein Cl1	ETF1;ERF1;RF1;SUP45L1	4941	IPI:IPI00429191.3	437	37	18	1316300000	25	52700000	0.000275		0.860049	0.902486	0.881268	-0.182348	0.0136519	1.04133	1.10512	1.07322	0.101947	0.0119474	0.825692	0.87738	0.851536	-0.231861	0.0147393		0	0.1172	0.0583	0.0394	0.002	0.0302	0.7685	-0.3798	0.0037	0.0144	0.0239	1.6586	0.73	48.1319	29	0.5866	-0.7696	0.0427	0.7633
745	Q13263-1;Q13263;Q13263-2	ENST00000253024;ENST00000341753	Transcription intermediary factor 1-beta;Tripartite motif-containing protein 28;Nuclear corepressor KAP-1;KRAB-associated protein 1;KRAB-interacting protein 1;RING finger protein 96	TRIM28;KAP1;RNF96;TIF1B	4959	IPI:IPI00438229.2	835	42	42	3011000000	33	91200000	0.000476		0.793371	0.807879	0.800625	-0.320801	-0.124801	1.01163	1.0411	1.02637	0.0375468	-0.0524532	0.707188	0.740422	0.723805	-0.466327	-0.219727		0	0.1154	0.0477	0.0497	0.0022	0.0437	0.878	-0.1877	0.0037	0.0248	0.0373	1.506	0.5907	27.9476	18.5818	0.553	-0.8546	0.0399	0.6299
746	P25705	ENST00000282050;ENST00000398752	ATP synthase subunit alpha, mitochondrial	ATP5A1;ATP5A;ATP5AL2;ATPM	4965	IPI:IPI00440493.2	553	30	38	9370900000	32	293000000	0.00153		0.893248	0.907962	0.900605	-0.151033	0.0449669	1.11716	1.14838	1.13277	0.179856	0.0898556	0.933219	0.989829	0.961524	-0.0566052	0.189995		0	0.1956	0.1308	0.0283	0.0016	0.0151	0.5316	-0.9116	0.004	0.0034	0.0087	2.565	1.3589	203.853	79.6667	0.6132	-0.7056	0.0576	1.1534
747	O14744	ENST00000324366	Protein arginine N-methyltransferase 5;Histone-arginine N-methyltransferase PRMT5;Shk1 kinase-binding protein 1 homolog;SKB1Hs;Jak-binding protein 1;72 kDa ICln-binding protein	PRMT5;HRMT1L5;IBP72;JBP1;SKB1	4969	IPI:IPI00441473.3	637	29	36	1093400000	33	33100000	0.000173		0.846376	0.852529	0.849452	-0.235396	-0.0393956	1.01639	1.0396	1.02799	0.0398309	-0.0501691	0.734379	0.799941	0.76716	-0.3824	-0.1358		0	0.1703	0.1087	0.0321	0.0019	0.0261	0.8139	-0.297	0.0034	0.0071	0.0198	2.7679	1.4688	97.6197	35.0051	0.4541	-1.1389	0.0505	0.5579
748	Q9HCE1-1;Q9HCE1;Q9HCE1-2	ENST00000357443;ENST00000369645;ENST00000369648	Putative helicase MOV-10;Moloney leukemia virus 10 protein	MOV10;KIAA1631	4978	IPI:IPI00444452.3	1003	57	74	252110000	55	4580000	2.39e-05		0.751772	0.745871	0.748822	-0.417306	-0.221306	0.858489	0.865288	0.861889	-0.214427	-0.304427	0.523034	0.587427	0.555231	-0.848841	-0.602241		0	0.1463	0.0808	0.0467	0.002	0.039	0.8351	-0.26	0.0036	0.0217	0.0326	1.5011	0.5861	31.9401	21.2607	0.1212	-3.0443	0.0246	0.1452
749	Q7Z6Z7-1;Q7Z6Z7;Q7Z6Z7-3;Q7Z6Z7-2	ENST00000262854;ENST00000276009;ENST00000342160	E3 ubiquitin-protein ligase HUWE1;HECT, UBA and WWE domain-containing protein 1;Upstream regulatory element-binding protein 1;Mcl-1 ubiquitin ligase E3;ARF-binding protein 1;Large structure of UREB1;Homologous to E6AP carboxyl terminus homologous protein 9	HUWE1;KIAA0312;KIAA1578;UREB1;HSPC272	4980	IPI:IPI00456919.2	4374	191	241	1115300000	184	6060000	3.16e-05		0.934497	0.898218	0.916358	-0.126017	0.0699827	0.995417	1.03411	1.01476	0.0211426	-0.0688574	0.808989	0.838562	0.823776	-0.279676	-0.0330762		0	0.1865	0.086	0.0444	0.002	0.0367	0.828	-0.2724	0.0033	0.0194	0.0304	1.565	0.6462	35.7268	22.7993	0.5468	-0.8708	0.0379	0.6605
750	O15117	ENST00000263405;ENST00000351578	FYN-binding protein;FYN-T-binding protein;FYB-120/130;p120/p130;SLP-76-associated phosphoprotein;SLAP-130;Adhesion and degranulation promoting adaptor protein	FYB;SLAP130	4983	IPI:IPI00446986.3	783	93	24	228330000	27	8460000	4.41e-05		0.715169	0.862993	0.789081	-0.341755	-0.145755	1.1226	1.05467	1.08863	0.122517	0.0325168	1.03309	1.09792	1.06551	0.0915391	0.338139		0	0.4376	0.1339	0.0319	0.0017	0.0406	1.2705	0.3454	0.004	0.007	0.0342	4.8915	2.2903	99.0143	20.2661	1.0192	0.0274	0.0679	0.8022
751	P09874	ENST00000366794	Poly [ADP-ribose] polymerase 1;ADPRT;NAD(+) ADP-ribosyltransferase 1;Poly[ADP-ribose] synthetase 1	PARP1;ADPRT;PPOL	4988	IPI:IPI00449049.5	1014	126	33	3905700000	52	75100000	0.000392		0.905984	0.925981	0.915982	-0.126608	0.0693917	1.18999	1.24512	1.21755	0.283983	0.193983	1.03604	1.09033	1.06319	0.0883931	0.334993		0	0.2636	0.116	0.0293	0.0016	0.0198	0.6763	-0.5642	0.0039	0.0043	0.0135	3.0976	1.6312	161.186	51.3407	0.8921	-0.1648	0.0652	1.319
752	P62805	ENST00000289352;ENST00000340756;ENST00000354348;ENST00000355057;ENST00000355981;ENST00000357549;ENST00000358064;ENST00000358910;ENST00000359907;ENST00000360441;ENST00000369157;ENST00000369165;ENST00000377364;ENST00000377727;ENST00000377745;ENST00000377803;ENST00000392932;ENST00000392933;ENST00000392938;ENST00000392939;ENST00000392941	Histone H4	HIST1H4A;H4/A;H4FA;HIST1H4B;H4/I;H4FI;HIST1H4C;H4/G;H4FG;HIST1H4D;H4/B;H4FB;HIST1H4E;H4/J;H4FJ;HIST1H4F;H4/C;H4FC;HIST1H4H;H4/H;H4FH;HIST1H4I;H4/M;H4FM;HIST1H4J;H4/E;H4FE;HIST1H4K;H4/D;H4FD;HIST1H4L;H4/K;H4FK;HIST2H4A;H4/N;H4F2;H4FN;HIST2H4;HIST2H4B;H4/O;H4FO;HIST4H4	4998	IPI:IPI00453473.6	103	11	14	55003000000	6	9170000000	0.0478		0.919437	0.917349	0.918393	-0.122816	0.0731838	1.11042	1.12964	1.12003	0.163539	0.0735391	0.82398	0.887018	0.855499	-0.225162	0.0214379		0	0.1919	0.0831	0.0385	0.0018	0.0224	0.5822	-0.7803	0.0044	0.0135	0.016	1.187	0.2474	51.3407	43.3188	0.5275	-0.9229	0.0483	0.9059
753	P07355-2;P07355;P07355-1;A6NMY6	ENST00000332680;ENST00000356292;ENST00000396024	Annexin A2;Annexin-2;Annexin II;Lipocortin II;Calpactin I heavy chain;Chromobindin-8;p36;Protein I;Placental anticoagulant protein IV;Putative annexin A2-like protein;Annexin A2 pseudogene 2;Lipocortin II pseudogene	ANXA2;ANX2;ANX2L4;CAL1H;LPC2D;ANXA2P2;ANX2L2;ANX2P2;LPC2B	5005	IPI:IPI00418169.3	357	35	22	2987200000	24	124000000	0.000649		0.937918	0.963154	0.950536	-0.0731866	0.122813	1.08476	1.12832	1.10654	0.146054	0.0560545	1.02254	1.04852	1.03553	0.05037	0.29697		0	0.1181	0.0505	0.0511	0.0024	0.0365	0.7139	-0.4862	0.0047	0.0261	0.0301	1.1523	0.2045	26.5556	23.0266	0.7706	-0.376	0.0517	1.0794
754	Q8WWM7-1;Q8WWM7;Q8WWM7-3;Q8WWM7-2;Q8WWM7-4;Q8WWM7-5;Q8WWM7-6;Q8WWM7-7	ENST00000325200;ENST00000325215;ENST00000336783;ENST00000340394;ENST00000359153;ENST00000395547	Ataxin-2-like protein;Ataxin-2 domain protein;Ataxin-2-related protein	ATXN2L;A2D;A2LG;A2LP;A2RP	5016	IPI:IPI00456359.1	1075	44	49	675670000	39	17300000	9.03e-05		0.906872	0.907634	0.907253	-0.140423	0.0555773	1.09833	1.14238	1.12036	0.163961	0.073961	0.808224	0.806001	0.807113	-0.309158	-0.0625578		0	0.1726	0.0651	0.0541	0.0021	0.0451	0.8324	-0.2647	0.0031	0.0292	0.0387	1.3263	0.4074	23.7363	17.9096	0.6889	-0.5376	0.0498	0.8276
755	O60341-1;O60341;O60341-2	ENST00000246149;ENST00000356634	Lysine-specific histone demethylase 1;Flavin-containing amine oxidase domain-containing protein 2;BRAF35-HDAC complex protein BHC110	KDM1;AOF2;KIAA0601;LSD1	5019	IPI:IPI00456631.5	852	51	43	343950000	37	9300000	4.85e-05		0.848158	0.833714	0.840936	-0.249932	-0.0539318	0.950963	1.02217	0.986568	-0.0195099	-0.10951	0.735062	0.737569	0.736316	-0.441603	-0.195003		0	0.1207	0.0634	0.0382	0.0022	0.036	0.943	-0.0847	0.0041	0.0132	0.0296	2.2437	1.1659	52.5076	23.4155	0.526	-0.9269	0.0467	0.5578
756	P46776	ENST00000314138	60S ribosomal protein L27a	RPL27A	5026	IPI:IPI00456758.4	148	19	13	2306900000	7	330000000	0.00172		0.849817	0.888098	0.868958	-0.202642	-0.00664245	1.02245	1.01159	1.01702	0.0243465	-0.0656535	0.750481	0.811853	0.781167	-0.356297	-0.109697		0	0.1617	0.1013	0.0365	0.0018	0.0272	0.7452	-0.4242	0.0042	0.0116	0.0209	1.8034	0.8508	59.75	33.1627	0.4705	-1.0876	0.0405	0.6314
757	Q1KMD3	ENST00000301785	Heterogeneous nuclear ribonucleoprotein U-like protein 2;Scaffold-attachment factor A2	HNRNPUL2;HNRPUL2	5028	IPI:IPI00456887.2	747	47	60	252020000	36	7000000	3.65e-05		0.779886	0.816927	0.798407	-0.324805	-0.128805	0.979105	1.06846	1.02378	0.0339075	-0.0560925	0.68977	0.723418	0.706594	-0.501047	-0.254447		0	0.1045	0.0453	0.0597	0.002	0.0609	1.0197	0.0281	0.0034	0.0347	0.0545	1.569	0.6499	19.9741	12.7174	0.6839	-0.5482	0.0406	0.6707
758	Q14204	ENST00000360184	Cytoplasmic dynein 1 heavy chain 1;Cytoplasmic dynein heavy chain 1;Dynein heavy chain, cytosolic	DYNC1H1;DHC1;DNCH1;DNCL;DNECL;DYHC;KIAA0325	5032	IPI:IPI00456969.1	4646	293	289	8205000000	258	31800000	0.000166		0.885302	0.888936	0.887119	-0.1728	0.0232001	1.01459	1.04274	1.02866	0.0407707	-0.0492293	0.820515	0.867075	0.843795	-0.245036	0.00156418		0	0.187	0.1124	0.0323	0.0019	0.0225	0.6975	-0.5198	0.0047	0.0073	0.0161	2.2088	1.1433	94.9452	43.0497	0.4353	-1.2	0.0416	0.6241
759	Q9P258	ENST00000375433;ENST00000375436	Protein RCC2;Telophase disk protein of 60 kDa;RCC1-like protein TD-60	RCC2;KIAA1470;TD60	5044	IPI:IPI00465044.2	522	33	34	3528500000	28	126000000	0.000657		0.842133	0.839906	0.841019	-0.249789	-0.0537894	0.855237	0.892584	0.873911	-0.194443	-0.284443	0.525858	0.600633	0.563245	-0.828164	-0.581564		0	0.1937	0.1314	0.0344	0.0022	0.0275	0.8005	-0.321	0.0037	0.0095	0.0212	2.2402	1.1636	72.9579	32.6934	0.02	-5.6416	0.0529	0.025
760	O14579	ENST00000262812	Coatomer subunit epsilon;Epsilon-coat protein	COPE	5052	IPI:IPI00465132.4	308	14	18	498110000	15	33200000	0.000173		0.785902	0.818832	0.802367	-0.317666	-0.121666	0.955549	1.01031	0.982928	-0.0248429	-0.114843	0.703588	0.691854	0.697721	-0.519278	-0.272678		0	0.1114	0.0575	0.0479	0.0023	0.0407	0.8484	-0.2372	0.0037	0.023	0.0343	1.4933	0.5785	30.1348	20.207	0.4409	-1.1814	0.0383	0.5197
761	P06733-1;P06733;P06733-2	ENST00000234590	Alpha-enolase;2-phospho-D-glycerate hydro-lyase;Non-neural enolase;Enolase 1;Phosphopyruvate hydratase;C-myc promoter-binding protein;MBP-1;MPB-1;Plasminogen-binding protein	ENO1;ENO1L1;MBPB1;MPB1	5061	IPI:IPI00465248.5	434	38	17	22082000000	22	1000000000	0.00523		0.855608	0.897869	0.876739	-0.189781	0.00621863	1.05095	1.07783	1.06439	0.0900263	2.62556e-05	0.772315	0.812865	0.79259	-0.335353	-0.0887535		0	0.1836	0.1181	0.0347	0.0018	0.0252	0.7278	-0.4584	0.0042	0.0097	0.0189	1.9428	0.9581	71.4536	36.672	0.4846	-1.0451	0.0481	0.6659
762	Q99459	ENST00000371477	Cell division cycle 5-like protein;Pombe cdc5-related protein	CDC5L;KIAA0432;PCDC5RP	5065	IPI:IPI00465294.2	802	77	62	472810000	38	12400000	6.49e-05		0.889343	0.888313	0.888828	-0.170024	0.0259764	1.03747	1.10417	1.07082	0.0987157	0.00871572	0.88421	0.884232	0.884221	-0.177521	0.0690786		0	0.1334	0.0572	0.0466	0.002	0.0375	0.8052	-0.3125	0.0043	0.0216	0.0312	1.4404	0.5265	32.088	22.2147	0.6937	-0.5275	0.0479	0.8615
763	P99999	ENST00000305786;ENST00000409409;ENST00000409764	Cytochrome c	CYCS;CYC	5069	IPI:IPI00465315.6	105	18	2	1201700000	6	200000000	0.00104		0.828597	0.895776	0.862186	-0.213928	-0.0179282	1.1177	1.10648	1.11209	0.153275	0.0632751	0.935109	0.953476	0.944293	-0.0826939	0.163906		0	0.1816	0.0919	0.0358	0.0019	0.0254	0.7099	-0.4942	0.0038	0.0109	0.0191	1.7556	0.812	63.5872	36.288	0.6919	-0.5314	0.0567	0.9746
764	Q709C8-1;Q709C8;Q709C8-3;Q709C8-2;Q709C8-4	ENST00000249837;ENST00000261517;ENST00000395896	Vacuolar protein sorting-associated protein 13C	VPS13C;KIAA1421	5077	IPI:IPI00465428.2	3753	297	145	427800000	197	2170000	1.13e-05		0.834505	0.842524	0.838514	-0.254093	-0.0580929	0.987667	1.00549	0.99658	-0.0049422	-0.0949422	0.711374	0.71762	0.714497	-0.485	-0.2384		0	0.2707	0.1322	0.0314	0.002	0.0203	0.6475	-0.6271	0.0042	0.0064	0.014	2.1693	1.1172	108.297	49.5071	0.2012	-2.3132	0.048	0.3108
765	P04075	ENST00000338110;ENST00000395240;ENST00000395248	Fructose-bisphosphate aldolase A;Muscle-type aldolase;Lung cancer antigen NY-LU-1	ALDOA;ALDA	5079	IPI:IPI00465439.5	364	26	15	8887100000	23	386000000	0.00201		0.887404	0.83982	0.863612	-0.211544	-0.0155444	1.01907	1.05312	1.03609	0.0511538	-0.0388462	0.802447	0.827783	0.815115	-0.294924	-0.0483244		0	0.1159	0.0648	0.0371	0.0022	0.0276	0.7435	-0.4277	0.0039	0.0121	0.0212	1.7502	0.8075	57.281	32.6934	0.4876	-1.0361	0.0412	0.6559
766	P61313	ENST00000307839;ENST00000354811	60S ribosomal protein L15	RPL15;EC45;TCBAP0781	5085	IPI:IPI00470528.5	204	17	33	3616400000	11	329000000	0.00171		0.940321	0.888049	0.914185	-0.129442	0.0665584	1.06988	1.04886	1.05937	0.0832098	-0.00679017	0.772192	0.806202	0.789197	-0.341543	-0.0949433		0	0.1967	0.1014	0.0388	0.0017	0.0263	0.6778	-0.5611	0.004	0.0139	0.02	1.4386	0.5247	49.8633	34.655	0.4849	-1.0441	0.0426	0.7154
767	O75534-1;O75534;O75534-2	ENST00000339438;ENST00000358528;ENST00000369533	Cold shock domain-containing protein E1;UNR protein;N-ras upstream gene protein	CSDE1;D1S155E;KIAA0885;NRU;UNR	5103	IPI:IPI00470891.2	798	60	42	1709700000	47	36400000	0.00019		0.802703	0.872832	0.837767	-0.255378	-0.0593783	1.00158	0.983448	0.992515	-0.0108395	-0.10084	0.721317	0.771564	0.74644	-0.421901	-0.175301		0	0.0793	0.0377	0.0625	0.0023	0.0659	1.055	0.0773	0.0041	0.0376	0.0596	1.5867	0.666	18.4335	11.6292	0.7387	-0.4368	0.057	0.7002
768	Q6PD62	ENST00000361367	RNA polymerase-associated protein CTR9 homolog;SH2 domain-binding protein 1	CTR9;KIAA0155;SH2BP1	5122	IPI:IPI00477468.1	1173	108	72	262860000	58	4530000	2.36e-05		0.877148	0.843325	0.860236	-0.217195	-0.0211951	1.04484	1.12485	1.08485	0.117491	0.0274906	1.34253	1.26406	1.30329	0.382164	0.628764		0	0.7346	0.2138	0.0424	0.002	0.0387	0.914	-0.1297	0.0042	0.0174	0.0324	1.8594	0.8948	39.8333	21.392	1.0976	0.1344	0.0729	1.2008
769	O75369-2;O75369;O75369-1;O75369-6;O75369-3;O75369-7;O75369-4;O75369-5	ENST00000295956;ENST00000348383;ENST00000357272;ENST00000358537	Filamin-B;Beta-filamin;Actin-binding-like protein;Thyroid autoantigen;Truncated actin-binding protein;ABP-280 homolog;ABP-278;Filamin 3;Filamin homolog 1	FLNB;FLN1L;FLN3;TABP;TAP	5126	IPI:IPI00477536.3	2591	173	82	3530300000	141	25000000	0.000131		0.833736	0.826766	0.830251	-0.268381	-0.0723806	1.02925	1.07666	1.05295	0.0744417	-0.0155583	0.875421	0.918156	0.896788	-0.15716	0.0894396		0	0.1553	0.0615	0.0376	0.002	0.0311	0.8258	-0.2762	0.0042	0.0127	0.0247	1.9512	0.9644	54.5748	28.0607	0.6267	-0.6742	0.0492	0.7589
770	Q12788	ENST00000332704	Transducin beta-like protein 3;WD repeat-containing protein SAZD	TBL3;SAZD	5136	IPI:IPI00477971.4	808	31	48	450590000	45	10000000	5.22e-05		0.791096	0.878826	0.834961	-0.260219	-0.0642188	0.987074	1.05881	1.02294	0.0327238	-0.0572762	0.695049	0.67808	0.686565	-0.542532	-0.295932		0	2.596	0.4263	0.0509	0.0014	0.0315	0.6185	-0.6932	0.0034	0.026	0.0251	0.9682	-0.0467	26.6577	27.6135	0.0865	-3.5314	0.0506	0.1398
771	O43847-2;O43847;O43847-1	ENST00000352171;ENST00000354831	Nardilysin;N-arginine dibasic convertase	NRD1	5147	IPI:IPI00889668.1	1218	78	50	627130000	53	11800000	6.17e-05		0.889148	0.910299	0.899724	-0.152446	0.0435541	0.990523	1.03527	1.0129	0.0184877	-0.0715123	0.751098	0.791211	0.771155	-0.374907	-0.128307		0	0.1196	0.0597	0.0431	0.0021	0.0334	0.7754	-0.367	0.0039	0.0182	0.0271	1.4908	0.5761	38.0824	25.5756	0.4692	-1.0918	0.0408	0.6051
772	P55735	ENST00000337354;ENST00000343726;ENST00000350697;ENST00000383801	Protein SEC13 homolog;SEC13-related protein;SEC13-like protein 1	SEC13;D3S1231E;SEC13L1;SEC13R	5154	IPI:IPI00479141.2	322	16	9	437530000	14	31300000	0.000163		0.868847	0.901018	0.884932	-0.176361	0.0196392	1.05533	1.20174	1.12854	0.174456	0.0844563	0.889483	0.889973	0.889728	-0.168563	0.078037		0	0.138	0.0527	0.0508	0.002	0.0423	0.8333	-0.2631	0.0034	0.0258	0.036	1.3925	0.4777	26.8643	19.2528	0.6924	-0.5303	0.0534	0.8309
773	P14618-1;P14618	ENST00000319622;ENST00000335181;ENST00000389093	Pyruvate kinase isozymes M1/M2;Pyruvate kinase muscle isozyme;Pyruvate kinase 2/3;Cytosolic thyroid hormone-binding protein;THBP1;p58;M2-PK;Tumor M2-PK	PKM2;PK2;PK3;PKM	5156	IPI:IPI00479186.7	531	37	31	30118000000	33	913000000	0.00476		0.889667	0.853744	0.871705	-0.198088	-0.00208758	1.00411	1.02072	1.01241	0.0177952	-0.0722048	0.745928	0.790484	0.768206	-0.380435	-0.133835		0	0.1513	0.0978	0.0357	0.002	0.0263	0.7358	-0.4427	0.004	0.0108	0.0199	1.8502	0.8877	64.1759	34.8291	0.4292	-1.2204	0.0442	0.5833
774	Q00839-1;Q00839;Q00839-2	ENST00000283179;ENST00000366525	Heterogeneous nuclear ribonucleoprotein U;Scaffold attachment factor A;p120;pp120	HNRNPU;HNRPU;SAFA;U21.1	5157	IPI:IPI00883857.2	825	70	45	12461000000	37	337000000	0.00176		0.894096	0.912225	0.903161	-0.146945	0.0490546	1.11105	1.13003	1.12054	0.164192	0.0741922	0.862035	0.914656	0.888345	-0.170807	0.0757926		0	0.127	0.0621	0.033	0.002	0.0232	0.7034	-0.5076	0.0043	0.0081	0.0169	2.0926	1.0653	85.5679	41.0118	0.6247	-0.6787	0.0533	0.8882
775	Q04637-3;Q04637;Q04637-4;Q04637-5;Q04637-6;Q04637-1	ENST00000319274;ENST00000346169;ENST00000350481;ENST00000352767;ENST00000382330;ENST00000382362;ENST00000392534;ENST00000392537	Eukaryotic translation initiation factor 4 gamma 1;p220	EIF4G1;EIF4F;EIF4G;EIF4GI	5158	IPI:IPI00479262.4	1600	96	98	2309600000	69	33500000	0.000175		0.83793	0.856282	0.847106	-0.239385	-0.043385	0.991144	0.99049	0.990817	-0.0133095	-0.103309	0.686827	0.73261	0.709719	-0.494681	-0.248081		0	0.0903	0.0482	0.0446	0.0021	0.0447	1.0029	0.0041	0.0036	0.0197	0.0384	1.952	0.9649	35.1827	18.0495	0.5812	-0.7829	0.0459	0.5795
776	Q06323	ENST00000206451;ENST00000382708	Proteasome activator complex subunit 1;Proteasome activator 28 subunit alpha;Activator of multicatalytic protease subunit 1;11S regulator complex subunit alpha;Interferon gamma up-regulated I-5111 protein	PSME1;IFI5111	5163	IPI:IPI00479722.2	249	30	11	1879600000	15	125000000	0.000653		0.83325	0.880081	0.856666	-0.223196	-0.0271961	1.13226	1.20365	1.16796	0.223991	0.133991	0.900991	0.974424	0.937707	-0.0927902	0.15381		0	0.1679	0.0957	0.0327	0.0017	0.0209	0.6384	-0.6474	0.0043	0.0077	0.0145	1.8793	0.9102	90.013	47.8	0.6749	-0.5674	0.051	1.057
777	Q92945-1;Q92945;Q92945-2	ENST00000201886;ENST00000398148	Far upstream element-binding protein 2;KH type-splicing regulatory protein;p75	KHSRP;FUBP2	5166	IPI:IPI00479786.5	711	31	30	2966700000	35	84800000	0.000442		0.87112	0.889441	0.880281	-0.183965	0.0120352	1.04291	1.06747	1.05519	0.0775047	-0.0124953	0.834957	0.846132	0.840545	-0.250603	-0.00400349		0	0.127	0.0699	0.041	0.0021	0.0319	0.7774	-0.3633	0.0036	0.016	0.0255	1.5905	0.6694	43.3188	27.1804	0.5738	-0.8013	0.0436	0.7382
778	P49189	ENST00000271359;ENST00000354775	4-trimethylaminobutyraldehyde dehydrogenase;Aldehyde dehydrogenase family 9 member A1;Aldehyde dehydrogenase E3 isozyme;Gamma-aminobutyraldehyde dehydrogenase;R-aminobutyraldehyde dehydrogenase	ALDH9A1;ALDH4;ALDH7;ALDH9	5167	IPI:IPI00479877.4	518	27	27	992790000	26	38200000	0.000199		1.11549	0.950974	1.03323	0.0471615	0.243161	1.07312	1.12371	1.09841	0.135422	0.0454221	0.982647	1.03215	1.0074	0.0106334	0.257233		0	0.3067	0.1871	0.0335	0.0018	0.0181	0.5406	-0.8874	0.0035	0.0085	0.0118	1.3754	0.4598	81.5412	58.7373	0.6078	-0.7184	0.049	1.1243
779	P16949	ENST00000357865;ENST00000374291;ENST00000399727;ENST00000399728	Stathmin;Phosphoprotein p19;Leukemia-associated phosphoprotein p18;Oncoprotein 18;pp17;Prosolin;Metablastin;Protein Pr22	STMN1;LAP18;OP18	5170	IPI:IPI00479997.4	149	23	9	2793500000	9	310000000	0.00162		0.945285	0.934088	0.939687	-0.0897484	0.106252	1.0187	1.049	1.03385	0.0480271	-0.0419729	0.602239	0.673864	0.638051	-0.648256	-0.401656		0	0.1718	0.064	0.0452	0.0025	0.0394	0.8719	-0.1978	0.0041	0.0203	0.0331	1.6317	0.7064	34.1429	20.9396	0.522	-0.9379	0.0465	0.5987
780	P48444	ENST00000264028;ENST00000359415	Coatomer subunit delta;Delta-coat protein	ARCN1;COPD	5181	IPI:IPI00514053.1	511	38	28	958280000	27	35500000	0.000185		0.883346	0.877581	0.880464	-0.183665	0.0123353	1.18293	1.19023	1.18658	0.246808	0.156808	0.981702	0.961045	0.971374	-0.0419016	0.204698		0	0.0981	0.0597	0.0446	0.0024	0.0364	0.8158	-0.2938	0.0037	0.0197	0.03	1.528	0.6117	35.1827	23.1033	0.8201	-0.2862	0.058	1.0053
781	P35573-1;P35573;P35573-3;P35573-2	ENST00000294724;ENST00000311030;ENST00000361302;ENST00000361522;ENST00000361915;ENST00000370161;ENST00000370163;ENST00000370165	Glycogen debranching enzyme;Glycogen debrancher;4-alpha-glucanotransferase;Oligo-1,4-1,4-glucantransferase;Amylo-alpha-1,6-glucosidase;Dextrin 6-alpha-D-glucosidase	AGL;GDE	5184	IPI:IPI00514126.2	1532	83	84	209710000	93	2250000	1.18e-05		0.786558	0.747729	0.767143	-0.382432	-0.186432	0.938589	1.06311	1.00085	0.00122165	-0.0887784	0.685465	0.743141	0.714303	-0.485392	-0.238792		0	0.1934	0.114	0.0373	0.002	0.0277	0.743	-0.4287	0.0036	0.0124	0.0214	1.7281	0.7892	55.8952	32.3879	0.2311	-2.1136	0.0343	0.311
782	P52888	ENST00000307741	Thimet oligopeptidase;Endopeptidase 24.15;MP78	THOP1	5199	IPI:IPI00549189.4	689	38	47	446460000	36	12400000	6.47e-05		0.894812	0.868944	0.881878	-0.181349	0.0146512	1.0349	0.995692	1.0153	0.0219003	-0.0680997	0.728886	0.790693	0.759789	-0.396329	-0.149729		0	0.1843	0.1085	0.0341	0.0021	0.0235	0.6898	-0.5357	0.0035	0.0091	0.0172	1.8771	0.9085	76.1648	40.2965	0.3577	-1.4832	0.0406	0.5185
783	Q9UNM6	ENST00000352303	26S proteasome non-ATPase regulatory subunit 13;26S proteasome regulatory subunit S11;26S proteasome regulatory subunit p40.5	PSMD13	5210	IPI:IPI00549672.2	377	23	16	2166300000	26	83300000	0.000434		0.799801	0.855159	0.82748	-0.273204	-0.0772037	1.11038	1.13291	1.12164	0.165615	0.0756151	0.969611	0.943926	0.956769	-0.0637579	0.182842		0	0.1654	0.0623	0.0368	0.0019	0.0289	0.7863	-0.3469	0.0036	0.0118	0.0226	1.9092	0.9329	58.7373	30.6681	0.6889	-0.5377	0.0486	0.8761
784	P18669	ENST00000334828;ENST00000402426	Phosphoglycerate mutase 1;Phosphoglycerate mutase isozyme B;BPG-dependent PGAM 1	PGAM1;PGAMA;CDABP0006	5211	IPI:IPI00549725.6	254	18	17	7963000000	13	613000000	0.00319		0.837391	0.873502	0.855447	-0.22525	-0.0292502	1.11246	1.14784	1.13015	0.176514	0.0865139	0.858303	0.935276	0.89679	-0.157158	0.0894419		0	0.1933	0.1161	0.0309	0.0018	0.0224	0.7231	-0.4678	0.0042	0.006	0.016	2.6809	1.4227	115.517	43.3188	0.6474	-0.6273	0.0525	0.8953
785	P39023	ENST00000216146	60S ribosomal protein L3;HIV-1 TAR RNA-binding protein B	RPL3;OK/SW-cl.32	5223	IPI:IPI00550021.4	403	56	30	6174000000	19	325000000	0.00169		0.872902	0.878946	0.875924	-0.191122	0.00487758	1.04338	1.08082	1.0621	0.0869254	-0.00307462	0.74642	0.828364	0.787392	-0.344846	-0.0982464		0	0.2001	0.0969	0.0382	0.0019	0.0228	0.5967	-0.7449	0.0041	0.0133	0.0164	1.2403	0.3107	52.1128	42.2622	0.3603	-1.4727	0.0393	0.6038
786	P13489	ENST00000354420;ENST00000356187;ENST00000397604;ENST00000397614;ENST00000397615	Ribonuclease inhibitor;Ribonuclease/angiogenin inhibitor 1;Placental ribonuclease inhibitor	RNH1;PRI;RNH	5226	IPI:IPI00550069.3	461	16	24	1152900000	26	44300000	0.000231		0.832881	0.852118	0.842499	-0.247252	-0.0512524	0.936621	0.969511	0.953066	-0.0693519	-0.159352	0.617192	0.66505	0.641121	-0.641331	-0.394731		0	0.3282	0.2224	0.0292	0.0023	0.0197	0.6748	-0.5674	0.0045	0.0043	0.0134	3.1198	1.6415	161.186	51.7239	0.0449	-4.4786	0.0679	0.0665
787	Q9NTZ6	ENST00000359646;ENST00000374104;ENST00000374114	RNA-binding protein 12;RNA-binding motif protein 12;SH3/WW domain anchor protein in the nucleus	RBM12;KIAA0765;HRIHFB2091	5234	IPI:IPI00550308.1	932	39	35	642520000	29	22200000	0.000116		0.763784	0.847088	0.805436	-0.312158	-0.116158	0.938443	0.968224	0.953333	-0.0689474	-0.158947	0.820345	0.834021	0.827183	-0.273722	-0.0271218		0	0.1317	0.0651	0.0456	0.0021	0.0447	0.9794	-0.03	0.004	0.0206	0.0383	1.8556	0.8919	33.6456	18.0966	0.6203	-0.6891	0.0458	0.6333
788	P37802	ENST00000320307;ENST00000368096;ENST00000368097	Transgelin-2;SM22-alpha homolog	TAGLN2;KIAA0120;CDABP0035	5236	IPI:IPI00550363.3	199	12	11	3677500000	13	283000000	0.00148		0.870549	0.865099	0.867824	-0.204526	-0.00852588	0.993741	1.02944	1.01159	0.016629	-0.073371	0.697733	0.755953	0.726843	-0.460285	-0.213685		0	0.1131	0.0568	0.0431	0.0022	0.033	0.7675	-0.3817	0.0035	0.0181	0.0267	1.4745	0.5603	38.2928	25.9588	0.4599	-1.1205	0.0378	0.5992
789	Q96G03	ENST00000381967	Phosphoglucomutase-2;Glucose phosphomutase 2	PGM2;MSTP006	5237	IPI:IPI00550364.8	612	48	23	1019500000	34	30000000	0.000156		0.842799	0.852498	0.847649	-0.238462	-0.0424616	1.09829	1.15179	1.12504	0.169975	0.0799754	0.788665	0.864324	0.826495	-0.274923	-0.0283225		0	0.1736	0.0992	0.034	0.0017	0.0208	0.6108	-0.7113	0.0037	0.0091	0.0144	1.5919	0.6708	76.1648	48.1319	0.3954	-1.3385	0.0394	0.6474
790	Q9Y3I0	ENST00000216038	UPF0027 protein C22orf28	C22orf28;HSPC117	5245	IPI:IPI00550689.3	505	32	26	2249000000	24	93700000	0.000489		0.765395	0.836926	0.801161	-0.319837	-0.123837	0.960314	1.04779	1.00405	0.00583277	-0.0841672	0.853518	0.879205	0.866362	-0.206958	0.0396416		0	0.2069	0.1332	0.0319	0.0021	0.0282	0.8848	-0.1765	0.0041	0.007	0.0219	3.1408	1.6511	99.0143	31.6484	0.5454	-0.8746	0.0482	0.6164
791	Q9Y266	ENST00000321265	Nuclear migration protein nudC;Nuclear distribution protein C homolog	NUDC	5248	IPI:IPI00550746.4	331	34	20	5917700000	21	282000000	0.00147		0.915241	1.00284	0.959043	-0.0603331	0.135667	1.40812	1.33706	1.37259	0.4569	0.3669	1.17365	1.16308	1.16836	0.22449	0.47109		0	0.3343	0.1125	0.0277	0.0021	0.0225	0.8115	-0.3014	0.004	0.0028	0.0162	5.774	2.5296	247.536	42.784	1.3738	0.4581	0.0994	1.6929
792	P56182	ENST00000400387	Ribosomal RNA processing protein 1 homolog A;RRP1-like protein;Novel nuclear protein 1;Nucleolar protein Nop52	RRP1;D21S2056E;NNP1;NOP52;RRP1A	5249	IPI:IPI00550766.1	461	31	52	227260000	25	9090000	4.74e-05		0.966779	1.01379	0.990283	-0.0140874	0.181913	0.929186	0.862733	0.895959	-0.158495	-0.248495	0.649792	0.729722	0.689757	-0.535839	-0.289239		0	0.2473	0.092	0.0488	0.002	0.0379	0.7762	-0.3655	0.0041	0.0238	0.0315	1.3223	0.403	29.1218	22.0032	0.4019	-1.315	0.0338	0.5178
793	Q6IBS0	ENST00000305533	Twinfilin-2;Twinfilin-1-like protein;A6-related protein;Protein tyrosine kinase 9-like	TWF2;PTK9L;MSTP011	5257	IPI:IPI00550917.3	349	26	19	374130000	20	18700000	9.75e-05		0.730091	0.877194	0.803642	-0.315374	-0.119374	1.00723	1.06557	1.0364	0.0515846	-0.0384154	0.885989	0.891922	0.888955	-0.169817	0.0767828		0	0.1508	0.0729	0.0451	0.0022	0.0439	0.9723	-0.0405	0.0038	0.0202	0.0375	1.8609	0.896	34.3119	18.4827	0.7351	-0.4441	0.0499	0.756
794	O60231	ENST00000376442;ENST00000383407	Putative pre-mRNA-splicing factor ATP-dependent RNA helicase DHX16;DEAH-box protein 16;ATP-dependent RNA helicase #3	DHX16;DBP2;DDX16;KIAA0577	5264	IPI:IPI00552073.1	1041	63	97	256530000	50	5130000	2.68e-05		0.820947	0.890482	0.855715	-0.224798	-0.028798	0.869779	0.837983	0.853881	-0.227894	-0.317894	0.730195	0.728747	0.729471	-0.455078	-0.208478		0	0.136	0.0717	0.0439	0.0021	0.0387	0.8823	-0.1806	0.0035	0.0189	0.0324	1.7095	0.7735	36.672	21.392	0.3711	-1.4303	0.0365	0.4205
795	P08865	ENST00000301821	40S ribosomal protein SA;Laminin receptor 1;37/67 kDa laminin receptor;Laminin-binding protein precursor p40;37 kDa laminin receptor precursor;67 kDa laminin receptor;Colon carcinoma laminin-binding protein;NEM/1CHD4;Multidrug resistance-associated protein MGr1-Ag	RPSA;LAMBR;LAMR1	5278	IPI:IPI00553164.4	295	11	15	6926100000	13	533000000	0.00278		0.880556	0.889629	0.885093	-0.1761	0.0199002	1.0152	1.06707	1.04114	0.0581592	-0.0318408	0.747455	0.807724	0.777589	-0.36292	-0.11632		0	0.1524	0.0987	0.0331	0.0019	0.0218	0.6594	-0.6009	0.0041	0.0081	0.0154	1.9036	0.9287	85.5679	45.0065	0.396	-1.3366	0.0472	0.6005
796	P49368	ENST00000368261	T-complex protein 1 subunit gamma;CCT-gamma	CCT3;CCTG;TRIC5	5279	IPI:IPI00553185.2	545	36	35	9863600000	31	318000000	0.00166		0.88704	0.888254	0.887647	-0.171942	0.0240581	1.13337	1.16611	1.14974	0.201305	0.111305	0.961924	1.01048	0.986202	-0.0200443	0.226556		0	0.1736	0.0929	0.0331	0.0018	0.0212	0.6397	-0.6445	0.0039	0.0082	0.0148	1.8141	0.8593	84.5244	46.8311	0.7199	-0.4742	0.0541	1.1253
797	Q16891-2;Q16891;Q16891-1;Q16891-3	ENST00000254636;ENST00000377310	Mitochondrial inner membrane protein;Mitofilin;p87/89;Cell proliferation-inducing gene 4 protein	IMMT;HMP;PIG4	5280	IPI:IPI00554469.1	747	57	41	1446900000	45	32200000	0.000168		0.90608	0.839412	0.872746	-0.196367	-0.000366581	1.18078	1.17287	1.17683	0.234901	0.144901	0.909972	0.924766	0.917369	-0.124426	0.122174		0	0.1777	0.0877	0.0308	0.0018	0.019	0.618	-0.6943	0.0039	0.0058	0.0127	2.1703	1.1179	119.5	54.5748	0.6528	-0.6152	0.0585	1.0563
798	P27635;Q96L21	ENST00000344746;ENST00000369810;ENST00000369817;ENST00000406022;ENST00000298283	60S ribosomal protein L10;Protein QM;Tumor suppressor QM;Laminin receptor homolog;60S ribosomal protein L10-like	RPL10;DXS648E;QM;RPL10L	5291	IPI:IPI00554723.5	214	23	22	1889700000	8	236000000	0.00123		0.910242	0.900464	0.905353	-0.143447	0.0525528	1.08808	1.0872	1.08764	0.121204	0.0312042	0.751067	0.759365	0.755216	-0.405039	-0.158439		0	0.1242	0.0557	0.0488	0.0021	0.0345	0.7082	-0.4978	0.0044	0.0238	0.0282	1.1832	0.2427	29.1218	24.578	0.5052	-0.9851	0.0476	0.7134
[truncated: 114 more rows]
[truncated: 58 more columns]

## Sheet: summary stats ex2
centered log2(avg(S1S2)6h)	centered log2(avg(S1S2)12h)	centered log2(avg(S1,S2 at 20h)	ln2/kA_app	ln2/kB_app	kB_app/kA_app	log2(kB_app/kA_app)	kA_specific [/hr]	kB_specific [/hr]	kBspec/kAspec	log2(kBspec/kAspec)	ln2/kA_spec (HALF-LIFE control) [h-1]	ln2/kB_spec (HALF-LIFE treated) [h-1]	vB/vA	log2(vB/vA)	P_B / P_A	log2(P_B / P_A)	p_A [a.u. - concentration]	p_B [a.u. - concentration]	V_A [a.u. - concentration/time]	V_B [a.u. - concentration/time]	Type
[truncated: 19 more rows]

## Sheet: Legend exp.1
Column information - pcSILAC exp 1 with rates
[truncated: 97 more rows]

[truncated: 2 more sheets: exp1_with_parameters_scores_ne, summary_stats ex1]
