# Supplementary material for: A Novel Pulse-Chase SILAC Strategy Measures Changes in Protein Decay and Synthesis Rates Induced by Perturbation of Proteostasis with an Hsp90 Inhibitor
Source: PLoS One. 2013 Nov 27;8(11):e80423. doi: 10.1371/journal.pone.0080423 (PMC3842330; doi:10.1371/journal.pone.0080423)
Supplement: Table S5 — Gene Ontology annotation enrichment analysis performed on decay rates kd and synthesis rates V for GA-treated and DMSO cells (.XLS). (XLSX) [file pone.0080423.s021.xlsx]

## Sheet: Legend
Annotation enrichment analysis performed on pcSILAc data from experiment 2, replicate 2 after calculation of all rates
Done using Perseus v.1.2.7.4, with function "1D annotation enrichment"
Column	Parameter used for ranking
Type	Type of annotation ;
Name	Name of annotation
Size	Number of genes/proteins
Difference	Perseus parameter [-1;1] which gives a measure of the enrichment of a certain annotation term toward the top (positive values) or the bottom (negative values) of the ranked list
P value	enrichment p
Benj. Hoch. FDR	p val after correction for false discovery rate
Interpretation	comment
kA_specific [/hr]	true kdeg (A=control sample)
kB_specific [/hr]	true kdeg (B=GA treated sample)
vB/vA	ratio of speed of synthesis (A=control sample)(B=GA treated sample)
Special annotations	Description/origin of annotation
Oncogene	Higgins, M. E., Claremont, M., Major, J. E., Sander, C., & Lash, A. E. (2007). CancerGenes: a gene selection resource for cancer genome projects. Nucleic acids research, 35(Database issue), D721–6. doi:10.1093/nar/gkl811
Tumour suppressor	Higgins, M. E., Claremont, M., Major, J. E., Sander, C., & Lash, A. E. (2007). CancerGenes: a gene selection resource for cancer genome projects. Nucleic acids research, 35(Database issue), D721–6. doi:10.1093/nar/gkl811
client	http://www.picard.ch/downloads/downloads.htm
cofactor	http://www.picard.ch/downloads/downloads.htm
cochaperone	http://www.picard.ch/downloads/downloads.htm
kinase	http://www.picard.ch/downloads/downloads.htm
Heat Shock	Richter, K., Haslbeck, M., & Buchner, J. (2010). The heat shock response: life on the verge of death. Molecular cell, 40(2), 253–66. doi:10.1016/j.molcel.2010.10.006
Note : based on values of 03.09.2012

## Sheet: kA
Column	Type	Name	Size	Difference	P value	Benj. Hoch. FDR	Interpretation
kA_specific [/hr]	GOBP name	cell division	30	0.425019	7.43692e-05	0.0061514	unstable proteins
kA_specific [/hr]	GOBP name	regulation of transcription from RNA polymerase II promoter	31	0.422301	6.35362e-05	0.00574804	unstable proteins
kA_specific [/hr]	GOBP name	regulation of transport	37	0.410786	2.28256e-05	0.00244741	unstable proteins
kA_specific [/hr]	GOBP name	regulation of localization	45	0.374696	2.22983e-05	0.00258214	unstable proteins
kA_specific [/hr]	Suppressor	Tumour suppressor	61	0.330617	1.59433e-05	3.18866e-05	unstable proteins
kA_specific [/hr]	GOCC name	chromosomal part	54	0.291414	0.000326101	0.0132949	unstable proteins
kA_specific [/hr]	GOCC name	nuclear part	319	0.285256	1.46638e-12	7.77183e-10	unstable proteins
kA_specific [/hr]	GOBP name	DNA metabolic process	74	0.276254	8.1373e-05	0.00654375	unstable proteins
kA_specific [/hr]	GOCC name	nucleoplasm part	75	0.255428	0.000246786	0.0108997	unstable proteins
kA_specific [/hr]	GOBP name	cell cycle process	118	0.227474	6.72086e-05	0.00572261	unstable proteins
kA_specific [/hr]	GOCC name	macromolecular complex	401	0.227109	4.86667e-09	1.28967e-06	unstable proteins
kA_specific [/hr]	GOBP name	RNA processing	120	0.206884	0.000261168	0.018902	unstable proteins
kA_specific [/hr]	GOMF name	nucleic acid binding	286	0.188204	5.46289e-06	0.00580705	unstable proteins
kA_specific [/hr]	GOCC name	organelle part	556	0.185791	2.98748e-06	0.000226195	unstable proteins
kA_specific [/hr]	GOCC name	intracellular organelle part	553	0.183905	3.62034e-06	0.000239848	unstable proteins
kA_specific [/hr]	GOCC name	protein complex	272	0.172399	3.99876e-05	0.00235483	unstable proteins
kA_specific [/hr]	GOBP name	nucleic acid metabolic process	340	0.148815	0.000182621	0.0142888	unstable proteins
kA_specific [/hr]	GOMF name	catalytic activity	429	-0.16319	2.39718e-05	0.012741	stable proteins
kA_specific [/hr]	GOCC name	cytoplasmic part	520	-0.201969	2.40733e-07	4.25295e-05	stable proteins
kA_specific [/hr]	GOBP name	small molecule metabolic process	211	-0.245415	6.82111e-08	2.82102e-05	stable proteins
kA_specific [/hr]	GOCC name	mitochondrial part	77	-0.273853	6.97364e-05	0.00369603	stable proteins
kA_specific [/hr]	KEGG Pathway Names	Metabolic pathways - Homo sapiens (human)	126	-0.277118	5.97873e-07	0.000122564	stable proteins
kA_specific [/hr]	GOBP name	carbohydrate metabolic process	72	-0.310359	1.23198e-05	0.00187715	stable proteins
kA_specific [/hr]	GOBP name	amine metabolic process	57	-0.367585	3.33777e-06	0.000743296	stable proteins
kA_specific [/hr]	GOBP name	cellular amine metabolic process	57	-0.367585	3.33777e-06	0.000690203	stable proteins
kA_specific [/hr]	GOCC name	mitochondrial matrix	36	-0.367959	0.000180901	0.00871614	stable proteins
kA_specific [/hr]	GOBP name	carboxylic acid metabolic process	80	-0.368214	5.30493e-08	3.83944e-05	stable proteins
kA_specific [/hr]	GOBP name	cellular ketone metabolic process	80	-0.368214	5.30493e-08	3.07155e-05	stable proteins
kA_specific [/hr]	GOBP name	oxoacid metabolic process	80	-0.368214	5.30493e-08	2.55963e-05	stable proteins
kA_specific [/hr]	GOBP name	cellular amino acid metabolic process	55	-0.375419	3.02003e-06	0.000728581	stable proteins
kA_specific [/hr]	GOBP name	organic acid metabolic process	81	-0.377051	2.11129e-08	2.03739e-05	stable proteins
kA_specific [/hr]	GOCC name	membrane-enclosed lumen	63	-0.377942	5.52501e-07	5.85652e-05	stable proteins
kA_specific [/hr]	GOBP name	protein folding	41	-0.391157	2.28126e-05	0.00254009	stable proteins
kA_specific [/hr]	GOCC name	intracellular organelle lumen	56	-0.394175	7.64685e-07	6.75472e-05	stable proteins
kA_specific [/hr]	GOBP name	small molecule biosynthetic process	40	-0.397926	2.05952e-05	0.00271014	stable proteins
kA_specific [/hr]	GOCC name	organelle lumen	59	-0.399793	2.77662e-07	3.67903e-05	stable proteins
kA_specific [/hr]	GOBP name	tRNA metabolic process	32	-0.419777	5.42195e-05	0.0050634	stable proteins
kA_specific [/hr]	GOBP name	alcohol metabolic process	49	-0.42103	7.03215e-07	0.000203581	stable proteins
kA_specific [/hr]	GOMF name	isomerase activity	27	-0.454631	5.64052e-05	0.0119917	stable proteins
kA_specific [/hr]	GOBP name	small molecule catabolic process	36	-0.469089	1.81155e-06	0.000476768	stable proteins
kA_specific [/hr]	GOMF name	ligase activity, forming carbon-oxygen bonds	22	-0.470252	0.00016253	0.0191966	stable proteins
kA_specific [/hr]	GOBP name	amino acid activation	25	-0.492583	2.62614e-05	0.00271524	stable proteins
kA_specific [/hr]	GOBP name	tRNA aminoacylation	25	-0.492583	2.62614e-05	0.00262161	stable proteins
kA_specific [/hr]	GOBP name	tRNA aminoacylation for protein translation	25	-0.492583	2.62614e-05	0.00253423	stable proteins
kA_specific [/hr]	KEGG Pathway Names	Aminoacyl-tRNA biosynthesis - Homo sapiens (human)	20	-0.494292	0.000154489	0.0105567	stable proteins
kA_specific [/hr]	KEGG name	Aminoacyl-tRNA biosynthesis	20	-0.494292	0.000154489	0.016453	stable proteins
kA_specific [/hr]	GOBP name	cellular carbohydrate metabolic process	55	-0.516139	1.36521e-10	3.95228e-07	stable proteins
kA_specific [/hr]	GOMF name	oxidoreductase activity, acting on CH-OH group of donors	21	-0.522122	4.2557e-05	0.0150794	stable proteins
kA_specific [/hr]	GOMF name	oxidoreductase activity, acting on the CH-OH group of donors, NAD or NADP as acceptor	21	-0.522122	4.2557e-05	0.0113095	stable proteins
kA_specific [/hr]	GOBP name	gluconeogenesis	16	-0.530682	0.000270826	0.019123	stable proteins
kA_specific [/hr]	GOBP name	hexose biosynthetic process	16	-0.530682	0.000270826	0.0186677	stable proteins
kA_specific [/hr]	GOBP name	carbohydrate catabolic process	22	-0.532245	1.9702e-05	0.00285187	stable proteins
kA_specific [/hr]	GOBP name	cellular carbohydrate catabolic process	22	-0.532245	1.9702e-05	0.00271607	stable proteins
kA_specific [/hr]	GOBP name	glucose metabolic process	32	-0.536712	2.45486e-07	7.89648e-05	stable proteins
kA_specific [/hr]	GOBP name	glucose catabolic process	16	-0.539205	0.000215428	0.0164122	stable proteins
kA_specific [/hr]	GOBP name	glycolysis	16	-0.539205	0.000215428	0.0159914	stable proteins
kA_specific [/hr]	GOBP name	carbohydrate biosynthetic process	24	-0.541237	5.95e-06	0.00107658	stable proteins
kA_specific [/hr]	GOBP name	hexose metabolic process	33	-0.541627	1.24968e-07	4.52229e-05	stable proteins
kA_specific [/hr]	KEGG Pathway Names	Glycolysis / Gluconeogenesis - Homo sapiens (human)	22	-0.548107	1.10546e-05	0.00113309	stable proteins
kA_specific [/hr]	KEGG name	Glycolysis / Gluconeogenesis	23	-0.548135	7.05941e-06	0.00150366	stable proteins
kA_specific [/hr]	GOBP name	monosaccharide metabolic process	38	-0.558551	5.45407e-09	7.89477e-06	stable proteins
kA_specific [/hr]	GOBP name	cellular carbohydrate biosynthetic process	23	-0.559092	4.6126e-06	0.000890231	stable proteins
kA_specific [/hr]	GOBP name	hexose catabolic process	17	-0.564278	6.63056e-05	0.00581681	stable proteins
kA_specific [/hr]	GOBP name	alcohol biosynthetic process	20	-0.573059	1.15087e-05	0.00195987	stable proteins
kA_specific [/hr]	GOBP name	monosaccharide biosynthetic process	20	-0.573059	1.15087e-05	0.00185098	stable proteins
kA_specific [/hr]	GOBP name	alcohol catabolic process	18	-0.584093	2.17091e-05	0.00273252	stable proteins
kA_specific [/hr]	GOBP name	monosaccharide catabolic process	18	-0.584093	2.17091e-05	0.00261867	stable proteins
kA_specific [/hr]	Interactor type	cofactor	19	-0.599592	7.60073e-06	2.28022e-05	stable proteins
kA_specific [/hr]	HS genes richter	Heat shock	6	-0.925843	9.12636e-05	0.000182527	stable proteins

## Sheet: kB
Column	Type	Name	Size	Difference	P value	Benj. Hoch. FDR	Interpretation
kB_specific [/hr]	GOBP name	cell division	30	0.418014	9.75765e-05	0.00807097	unstable proteins
kB_specific [/hr]	GOBP name	regulation of transcription from RNA polymerase II promoter	31	0.397203	0.000168843	0.0116381	unstable proteins
kB_specific [/hr]	GOBP name	regulation of phosphate metabolic process	33	0.374767	0.000254614	0.0163802	unstable proteins
kB_specific [/hr]	GOBP name	regulation of phosphorus metabolic process	33	0.374767	0.000254614	0.0160241	unstable proteins
kB_specific [/hr]	GOBP name	regulation of transport	37	0.364849	0.000168788	0.0119181	unstable proteins
kB_specific [/hr]	GOBP name	regulation of localization	45	0.362606	4.06604e-05	0.00392373	unstable proteins
kB_specific [/hr]	GOBP name	cell surface receptor linked signaling pathway	70	0.355586	7.6203e-07	0.00013788	unstable proteins
kB_specific [/hr]	Suppressor	Tumour suppressor	61	0.331187	1.54166e-05	3.08332e-05	unstable proteins
kB_specific [/hr]	GOCC name	nuclear part	319	0.273205	1.21327e-11	6.43036e-09	unstable proteins
kB_specific [/hr]	GOBP name	DNA metabolic process	74	0.269678	0.000119812	0.00937448	unstable proteins
kB_specific [/hr]	GOCC name	nucleoplasm part	75	0.269022	0.000113095	0.00666005	unstable proteins
kB_specific [/hr]	Oncogene	Oncogene	36	0.260239	0.00809347	0.0161869	unstable proteins
kB_specific [/hr]	GOBP name	cell cycle process	118	0.247233	1.47639e-05	0.00147385	unstable proteins
kB_specific [/hr]	GOBP name	regulation of transcription, DNA-dependent	106	0.224624	0.000170482	0.0114778	unstable proteins
kB_specific [/hr]	GOBP name	regulation of cellular macromolecule biosynthetic process	127	0.209619	0.000151576	0.0109703	unstable proteins
kB_specific [/hr]	GOBP name	regulation of macromolecule biosynthetic process	131	0.197964	0.000289762	0.0171196	unstable proteins
kB_specific [/hr]	GOBP name	regulation of cellular biosynthetic process	136	0.19614	0.000265537	0.016356	unstable proteins
kB_specific [/hr]	GOCC name	macromolecular complex	401	0.18408	2.10603e-06	0.000186032	unstable proteins
kB_specific [/hr]	GOCC name	protein complex	272	0.17815	2.1904e-05	0.00145114	unstable proteins
kB_specific [/hr]	GOBP name	regulation of primary metabolic process	209	0.17734	0.000101819	0.00818792	unstable proteins
kB_specific [/hr]	GOCC name	intracellular non-membrane-bounded organelle	211	0.172353	0.000150995	0.00800273	unstable proteins
kB_specific [/hr]	GOCC name	non-membrane-bounded organelle	211	0.172353	0.000150995	0.00727521	unstable proteins
kB_specific [/hr]	GOBP name	cellular response to stimulus	212	0.16766	0.00022226	0.0146237	unstable proteins
kB_specific [/hr]	GOMF name	catalytic activity	429	-0.164403	2.08443e-05	0.00738582	stable proteins
kB_specific [/hr]	GOBP name	catabolic process	192	-0.171217	0.000272192	0.0164166	stable proteins
kB_specific [/hr]	GOCC name	cytoplasmic part	520	-0.221517	1.47342e-08	3.90456e-06	stable proteins
kB_specific [/hr]	GOBP name	small molecule metabolic process	211	-0.286394	3.03855e-10	2.19915e-07	stable proteins
kB_specific [/hr]	KEGG Pathway Names	Metabolic pathways - Homo sapiens (human)	126	-0.324923	4.82741e-09	9.89619e-07	stable proteins
kB_specific [/hr]	GOMF name	oxidoreductase activity	61	-0.325081	2.20593e-05	0.00586227	stable proteins
kB_specific [/hr]	GOCC name	mitochondrial part	77	-0.327371	1.99028e-06	0.00021097	stable proteins
kB_specific [/hr]	GOBP name	protein folding	41	-0.355099	0.000120565	0.00918512	stable proteins
kB_specific [/hr]	GOCC name	mitochondrial matrix	36	-0.358818	0.000260951	0.0115253	stable proteins
kB_specific [/hr]	GOCC name	membrane-enclosed lumen	63	-0.369691	9.69199e-07	0.000171225	stable proteins
kB_specific [/hr]	GOCC name	intracellular organelle lumen	56	-0.372045	3.06264e-06	0.000231885	stable proteins
kB_specific [/hr]	GOCC name	organelle lumen	59	-0.377438	1.23038e-06	0.000163025	stable proteins
kB_specific [/hr]	GOBP name	carbohydrate metabolic process	72	-0.382636	7.04805e-08	1.85492e-05	stable proteins
kB_specific [/hr]	GOBP name	amine metabolic process	57	-0.394183	6.18892e-07	0.000127978	stable proteins
kB_specific [/hr]	GOBP name	cellular amine metabolic process	57	-0.394183	6.18892e-07	0.000119446	stable proteins
kB_specific [/hr]	GOBP name	cellular amino acid metabolic process	55	-0.405232	4.6493e-07	0.000103536	stable proteins
kB_specific [/hr]	GOBP name	tRNA metabolic process	32	-0.408673	8.49953e-05	0.0072371	stable proteins
kB_specific [/hr]	GOBP name	carboxylic acid metabolic process	80	-0.417126	7.11601e-10	4.12017e-07	stable proteins
kB_specific [/hr]	GOBP name	cellular ketone metabolic process	80	-0.417126	7.11601e-10	3.43347e-07	stable proteins
kB_specific [/hr]	GOBP name	oxoacid metabolic process	80	-0.417126	7.11601e-10	2.94298e-07	stable proteins
kB_specific [/hr]	GOBP name	organic acid metabolic process	81	-0.424722	2.7733e-10	2.67623e-07	stable proteins
kB_specific [/hr]	GOBP name	small molecule biosynthetic process	40	-0.446262	1.79197e-06	0.000247036	stable proteins
kB_specific [/hr]	GOBP name	small molecule catabolic process	36	-0.477745	1.16528e-06	0.00019844	stable proteins
kB_specific [/hr]	GOBP name	alcohol metabolic process	49	-0.48582	1.04168e-08	3.01567e-06	stable proteins
kB_specific [/hr]	GOBP name	amino acid activation	25	-0.512009	1.24566e-05	0.00138699	stable proteins
kB_specific [/hr]	GOBP name	tRNA aminoacylation	25	-0.512009	1.24566e-05	0.00133562	stable proteins
kB_specific [/hr]	GOBP name	tRNA aminoacylation for protein translation	25	-0.512009	1.24566e-05	0.00128792	stable proteins
kB_specific [/hr]	KEGG Pathway Names	Aminoacyl-tRNA biosynthesis - Homo sapiens (human)	20	-0.516838	7.61163e-05	0.00520128	stable proteins
kB_specific [/hr]	KEGG name	Aminoacyl-tRNA biosynthesis	20	-0.516838	7.61163e-05	0.00810639	stable proteins
kB_specific [/hr]	KEGG Pathway Names	Glycolysis / Gluconeogenesis - Homo sapiens (human)	22	-0.534273	1.83159e-05	0.00187738	stable proteins
kB_specific [/hr]	GOBP name	hexose catabolic process	17	-0.539651	0.000136154	0.0101068	stable proteins
kB_specific [/hr]	GOBP name	alcohol catabolic process	18	-0.541888	8.15869e-05	0.00738106	stable proteins
kB_specific [/hr]	GOBP name	monosaccharide catabolic process	18	-0.541888	8.15869e-05	0.00715739	stable proteins
kB_specific [/hr]	GOBP name	carbohydrate catabolic process	22	-0.546235	1.18454e-05	0.00142885	stable proteins
kB_specific [/hr]	GOBP name	cellular carbohydrate catabolic process	22	-0.546235	1.18454e-05	0.00137169	stable proteins
kB_specific [/hr]	KEGG Pathway Names	Citrate cycle (TCA cycle) - Homo sapiens (human)	15	-0.54877	0.000263959	0.0135279	stable proteins
kB_specific [/hr]	KEGG name	Glycolysis / Gluconeogenesis	23	-0.554659	5.48473e-06	0.00116825	stable proteins
kB_specific [/hr]	KEGG name	Citrate cycle (TCA cycle)	16	-0.57642	7.63507e-05	0.0054209	stable proteins
kB_specific [/hr]	GOBP name	carbohydrate biosynthetic process	24	-0.578794	1.28308e-06	0.000206362	stable proteins
kB_specific [/hr]	GOBP name	cellular carbohydrate metabolic process	55	-0.590769	2.01283e-13	5.82715e-10	stable proteins
kB_specific [/hr]	GOMF name	oxidoreductase activity, acting on CH-OH group of donors	21	-0.604898	2.11582e-06	0.00224912	stable proteins
kB_specific [/hr]	GOMF name	oxidoreductase activity, acting on the CH-OH group of donors, NAD or NADP as acceptor	21	-0.604898	2.11582e-06	0.00112456	stable proteins
kB_specific [/hr]	GOBP name	hexose metabolic process	33	-0.619544	1.48032e-09	5.3569e-07	stable proteins
kB_specific [/hr]	GOBP name	glucose metabolic process	32	-0.623987	1.96894e-09	6.33341e-07	stable proteins
kB_specific [/hr]	GOBP name	monosaccharide metabolic process	38	-0.626334	6.13163e-11	8.87553e-08	stable proteins
kB_specific [/hr]	GOBP name	cellular carbohydrate biosynthetic process	23	-0.627123	2.75961e-07	6.65756e-05	stable proteins
kB_specific [/hr]	GOBP name	alcohol biosynthetic process	20	-0.632192	1.30281e-06	0.000198506	stable proteins
kB_specific [/hr]	GOBP name	monosaccharide biosynthetic process	20	-0.632192	1.30281e-06	0.000188581	stable proteins
kB_specific [/hr]	GOBP name	gluconeogenesis	16	-0.648153	8.67426e-06	0.00114145	stable proteins
kB_specific [/hr]	GOBP name	hexose biosynthetic process	16	-0.648153	8.67426e-06	0.00109182	stable proteins
kB_specific [/hr]	HS genes richter	Heat shock	6	-0.659925	0.00528861	0.0105772	stable proteins
kB_specific [/hr]	GOBP name	heterocycle catabolic process	7	-0.882372	5.68529e-05	0.00530933	stable proteins

## Sheet: kB_d over kA_d
Column	Type	Name	Size	Difference	P value	Benj. Hoch. FDR	Interpretation
log2(kBspec/kAspec)	HS genes richter	Heat shock	6	0.898502	0.000146388	0.000292776	destabilized upon drug treatment
log2(kBspec/kAspec)	Interactor type	cofactor	19	0.617476	4.0349e-06	1.21047e-05	destabilized upon drug treatment
log2(kBspec/kAspec)	GOCC name	nuclear part	319	-0.185257	4.29743e-06	0.00056941	stabilized upon drug treatment
log2(kBspec/kAspec)	GOCC name	organelle part	556	-0.186146	2.86142e-06	0.000505517	stabilized upon drug treatment
log2(kBspec/kAspec)	GOCC name	intracellular organelle part	553	-0.188698	2.00714e-06	0.000531891	stabilized upon drug treatment
log2(kBspec/kAspec)	GOBP name	establishment of localization	211	-0.213665	2.63134e-06	0.00761774	stabilized upon drug treatment
log2(kBspec/kAspec)	GOBP name	transport	211	-0.213665	2.63134e-06	0.00380887	stabilized upon drug treatment
log2(kBspec/kAspec)	GOCC name	macromolecular complex	401	-0.218217	1.88234e-08	9.97642e-06	stabilized upon drug treatment
log2(kBspec/kAspec)	KEGG name	Ribosome	41	-0.362716	8.58668e-05	0.0182896	stabilized upon drug treatment

## Sheet: vB over vA
Column	Type	Name	Size	Difference	P value	Benj. Hoch. FDR	Interpretation
log2(vB/vA)	HS genes richter	Heat shock	6	0.967416	4.3445e-05	8.68899e-05	More synthesized upon drug treatment
log2(vB/vA)	Interactor category	chaperone	7	0.959184	1.20939e-05	0.000193503	More synthesized upon drug treatment
log2(vB/vA)	GOBP name	response to topologically incorrect protein	8	0.940878	4.51468e-06	0.000568261	More synthesized upon drug treatment
log2(vB/vA)	GOBP name	response to unfolded protein	8	0.940878	4.51468e-06	0.000544583	More synthesized upon drug treatment
log2(vB/vA)	Interactor category	CS-domain	5	0.856566	0.000945196	0.00756157	More synthesized upon drug treatment
log2(vB/vA)	KEGG Pathway Names	Antigen processing and presentation - Homo sapiens (human)	9	0.822748	2.126e-05	0.00145277	More synthesized upon drug treatment
log2(vB/vA)	Interactor type	cofactor	19	0.808018	1.61934e-09	4.85802e-09	More synthesized upon drug treatment
log2(vB/vA)	GOCC name	endoplasmic reticulum lumen	15	0.771926	2.86914e-07	7.60323e-05	More synthesized upon drug treatment
log2(vB/vA)	KEGG name	Antigen processing and presentation	9	0.744332	0.000120041	0.00511375	More synthesized upon drug treatment
log2(vB/vA)	KEGG Pathway Names	Protein processing in endoplasmic reticulum - Homo sapiens (human)	31	0.64945	7.73177e-10	1.58501e-07	More synthesized upon drug treatment
log2(vB/vA)	KEGG name	Protein processing in endoplasmic reticulum	32	0.648944	4.36814e-10	9.30413e-08	More synthesized upon drug treatment
log2(vB/vA)	GOBP name	post-translational protein modification	14	0.616618	7.41414e-05	0.00550357	More synthesized upon drug treatment
log2(vB/vA)	GOBP name	glycosylation	15	0.58426	0.000102657	0.00742978	More synthesized upon drug treatment
log2(vB/vA)	GOBP name	macromolecule glycosylation	15	0.58426	0.000102657	0.00724856	More synthesized upon drug treatment
log2(vB/vA)	GOBP name	peptidyl-asparagine modification	15	0.58426	0.000102657	0.00707598	More synthesized upon drug treatment
log2(vB/vA)	GOBP name	protein glycosylation	15	0.58426	0.000102657	0.00691142	More synthesized upon drug treatment
log2(vB/vA)	GOBP name	protein N-linked glycosylation	15	0.58426	0.000102657	0.00675434	More synthesized upon drug treatment
log2(vB/vA)	GOBP name	protein N-linked glycosylation via asparagine	15	0.58426	0.000102657	0.00660425	More synthesized upon drug treatment
log2(vB/vA)	GOBP name	protein folding	41	0.56651	8.56732e-10	2.48024e-06	More synthesized upon drug treatment
log2(vB/vA)	GOMF name	unfolded protein binding	27	0.558113	7.6537e-07	0.000406794	More synthesized upon drug treatment
log2(vB/vA)	GOCC name	endoplasmic reticulum part	44	0.514751	8.2246e-09	4.35904e-06	More synthesized upon drug treatment
log2(vB/vA)	GOCC name	melanosome	33	0.444643	1.42814e-05	0.000630761	More synthesized upon drug treatment
log2(vB/vA)	GOCC name	pigment granule	33	0.444643	1.42814e-05	0.000582241	More synthesized upon drug treatment
log2(vB/vA)	GOCC name	cytoplasmic membrane-bounded vesicle	43	0.425339	2.46569e-06	0.000326704	More synthesized upon drug treatment
log2(vB/vA)	GOCC name	cytoplasmic vesicle	43	0.425339	2.46569e-06	0.000261364	More synthesized upon drug treatment
log2(vB/vA)	GOCC name	membrane-bounded vesicle	45	0.39859	6.45577e-06	0.000380173	More synthesized upon drug treatment
log2(vB/vA)	GOCC name	vesicle	49	0.389779	4.38556e-06	0.000290543	More synthesized upon drug treatment
log2(vB/vA)	GOBP name	antigen processing and presentation of exogenous peptide antigen via MHC class I, TAP-dependent	33	0.36929	0.000313265	0.0159106	More synthesized upon drug treatment
log2(vB/vA)	GOCC name	intracellular organelle lumen	56	0.368346	3.835e-06	0.000338759	More synthesized upon drug treatment
log2(vB/vA)	GOBP name	negative regulation of ligase activity	33	0.366129	0.000352599	0.0164641	More synthesized upon drug treatment
log2(vB/vA)	GOBP name	negative regulation of ubiquitin-protein ligase activity	33	0.366129	0.000352599	0.0162028	More synthesized upon drug treatment
log2(vB/vA)	GOBP name	negative regulation of ubiquitin-protein ligase activity involved in mitotic cell cycle	33	0.366129	0.000352599	0.0159496	More synthesized upon drug treatment
log2(vB/vA)	GOBP name	negative regulation of protein ubiquitination	35	0.36373	0.000260647	0.0147956	More synthesized upon drug treatment
log2(vB/vA)	GOBP name	antigen processing and presentation of exogenous antigen	34	0.362154	0.000336425	0.0165077	More synthesized upon drug treatment
log2(vB/vA)	GOBP name	antigen processing and presentation of exogenous peptide antigen	34	0.362154	0.000336425	0.0162325	More synthesized upon drug treatment
log2(vB/vA)	GOBP name	antigen processing and presentation of exogenous peptide antigen via MHC class I	34	0.362154	0.000336425	0.0159664	More synthesized upon drug treatment
log2(vB/vA)	GOBP name	antigen processing and presentation	41	0.358551	0.000103469	0.00651179	More synthesized upon drug treatment
log2(vB/vA)	GOBP name	antigen processing and presentation of peptide antigen	41	0.358551	0.000103469	0.00637325	More synthesized upon drug treatment
log2(vB/vA)	GOBP name	antigen processing and presentation of peptide antigen via MHC class I	41	0.358551	0.000103469	0.00624047	More synthesized upon drug treatment
log2(vB/vA)	GOCC name	membrane-enclosed lumen	63	0.357419	2.18878e-06	0.000386684	More synthesized upon drug treatment
log2(vB/vA)	GOBP name	regulation of cellular ketone metabolic process	38	0.351	0.000247071	0.0143054	More synthesized upon drug treatment
log2(vB/vA)	GOCC name	organelle lumen	59	0.347225	8.10648e-06	0.000390585	More synthesized upon drug treatment
log2(vB/vA)	GOBP name	vesicle-mediated transport	44	0.331253	0.000207987	0.0122882	More synthesized upon drug treatment
log2(vB/vA)	GOBP name	positive regulation of catalytic activity	62	0.323934	2.0451e-05	0.00197352	More synthesized upon drug treatment
log2(vB/vA)	GOBP name	negative regulation of catalytic activity	44	0.321703	0.000315558	0.0157507	More synthesized upon drug treatment
log2(vB/vA)	GOBP name	proteasomal protein catabolic process	42	0.320843	0.000441292	0.0187874	More synthesized upon drug treatment
log2(vB/vA)	GOBP name	proteasomal ubiquitin-dependent protein catabolic process	42	0.320843	0.000441292	0.0185151	More synthesized upon drug treatment
log2(vB/vA)	GOBP name	regulation of protein modification process	66	0.309894	2.73374e-05	0.00239823	More synthesized upon drug treatment
log2(vB/vA)	GOBP name	negative regulation of molecular function	49	0.299015	0.000426902	0.018446	More synthesized upon drug treatment
log2(vB/vA)	GOBP name	positive regulation of molecular function	68	0.294615	5.28028e-05	0.00436755	More synthesized upon drug treatment
log2(vB/vA)	GOBP name	cellular protein metabolic process	153	0.293581	1.03779e-08	1.5022e-05	More synthesized upon drug treatment
log2(vB/vA)	GOBP name	modification-dependent protein catabolic process	52	0.291811	0.000407153	0.018134	More synthesized upon drug treatment
log2(vB/vA)	GOBP name	proteolysis involved in cellular protein catabolic process	52	0.291811	0.000407153	0.0178592	More synthesized upon drug treatment
log2(vB/vA)	GOBP name	regulation of catalytic activity	80	0.282675	2.95668e-05	0.00251752	More synthesized upon drug treatment
log2(vB/vA)	GOBP name	regulation of molecular function	89	0.278072	1.63423e-05	0.00163142	More synthesized upon drug treatment
log2(vB/vA)	GOBP name	intracellular signal transduction	84	0.264456	6.48995e-05	0.005219	More synthesized upon drug treatment
log2(vB/vA)	GOBP name	protein metabolic process	185	0.249895	1.59403e-07	0.000153824	More synthesized upon drug treatment
log2(vB/vA)	GOBP name	regulation of protein metabolic process	93	0.221856	0.000454573	0.0187998	More synthesized upon drug treatment
log2(vB/vA)	GOCC name	cytoplasmic part	520	0.180657	3.84288e-06	0.000290961	More synthesized upon drug treatment
log2(vB/vA)	GOBP name	RNA metabolic process	296	-0.148153	0.000305319	0.0157839	Less synthesized upon drug treatment
log2(vB/vA)	GOBP name	nucleic acid metabolic process	340	-0.174455	1.15152e-05	0.00119059	Less synthesized upon drug treatment
log2(vB/vA)	GOBP name	nitrogen compound metabolic process	403	-0.195713	4.5357e-07	0.000164136	Less synthesized upon drug treatment
log2(vB/vA)	GOBP name	cellular nitrogen compound metabolic process	402	-0.200309	2.43956e-07	0.000117709	Less synthesized upon drug treatment
log2(vB/vA)	GOBP name	nucleobase-containing compound metabolic process	372	-0.202947	2.19713e-07	0.000127214	Less synthesized upon drug treatment
log2(vB/vA)	GOBP name	biosynthetic process	252	-0.212986	6.97667e-07	0.000168312	Less synthesized upon drug treatment
log2(vB/vA)	GOBP name	cellular biosynthetic process	246	-0.217567	4.87108e-07	0.000156686	Less synthesized upon drug treatment
log2(vB/vA)	GOCC name	nucleolus	101	-0.221222	0.000288696	0.0109292	Less synthesized upon drug treatment
log2(vB/vA)	GOCC name	ribonucleoprotein complex	146	-0.234858	6.97461e-06	0.000369654	Less synthesized upon drug treatment
log2(vB/vA)	GOBP name	macromolecule biosynthetic process	151	-0.25266	9.54429e-07	0.000212544	Less synthesized upon drug treatment
log2(vB/vA)	GOBP name	cellular macromolecule biosynthetic process	150	-0.256676	6.85199e-07	0.000180332	Less synthesized upon drug treatment
log2(vB/vA)	GOBP name	reproductive process	71	-0.285173	6.56754e-05	0.00513866	Less synthesized upon drug treatment
log2(vB/vA)	GOBP name	nuclear-transcribed mRNA catabolic process	59	-0.309216	7.07112e-05	0.00538708	Less synthesized upon drug treatment
log2(vB/vA)	GOBP name	cotranslational protein targeting to membrane	48	-0.310363	0.000293241	0.0163256	Less synthesized upon drug treatment
log2(vB/vA)	GOBP name	establishment of protein localization in endoplasmic reticulum	48	-0.310363	0.000293241	0.0160176	Less synthesized upon drug treatment
log2(vB/vA)	GOBP name	protein targeting to ER	48	-0.310363	0.000293241	0.015721	Less synthesized upon drug treatment
log2(vB/vA)	GOBP name	SRP-dependent cotranslational protein targeting to membrane	48	-0.310363	0.000293241	0.0154351	Less synthesized upon drug treatment
log2(vB/vA)	GOBP name	mRNA catabolic process	61	-0.32512	2.20133e-05	0.00205576	Less synthesized upon drug treatment
log2(vB/vA)	GOBP name	nuclear-transcribed mRNA catabolic process, nonsense-mediated decay	52	-0.349868	2.24733e-05	0.00203313	Less synthesized upon drug treatment
log2(vB/vA)	GOBP name	cellular component disassembly	55	-0.354881	1.01508e-05	0.00117546	Less synthesized upon drug treatment
log2(vB/vA)	GOBP name	cellular component disassembly at cellular level	55	-0.354881	1.01508e-05	0.00113025	Less synthesized upon drug treatment
log2(vB/vA)	GOBP name	RNA catabolic process	68	-0.363083	6.27972e-07	0.000181798	Less synthesized upon drug treatment
log2(vB/vA)	GOCC name	large ribosomal subunit	25	-0.413731	0.000414447	0.0146438	Less synthesized upon drug treatment
log2(vB/vA)	GOBP name	cellular macromolecular complex disassembly	47	-0.41443	1.68783e-06	0.000271459	Less synthesized upon drug treatment
log2(vB/vA)	GOBP name	macromolecular complex disassembly	47	-0.41443	1.68783e-06	0.000257171	Less synthesized upon drug treatment
log2(vB/vA)	GOBP name	ncRNA processing	39	-0.416689	1.0552e-05	0.00113141	Less synthesized upon drug treatment
log2(vB/vA)	GOBP name	translational elongation	43	-0.429483	1.96642e-06	0.00028464	Less synthesized upon drug treatment
log2(vB/vA)	GOBP name	cellular protein complex disassembly	43	-0.436789	1.31303e-06	0.000271516	Less synthesized upon drug treatment
log2(vB/vA)	GOBP name	protein complex disassembly	43	-0.436789	1.31303e-06	0.000253415	Less synthesized upon drug treatment
log2(vB/vA)	GOBP name	translational termination	41	-0.443104	1.60394e-06	0.000290213	Less synthesized upon drug treatment
log2(vB/vA)	GOBP name	viral transcription	41	-0.443104	1.60394e-06	0.000273142	Less synthesized upon drug treatment
log2(vB/vA)	KEGG name	Ribosome	41	-0.443104	1.60394e-06	0.00017082	Less synthesized upon drug treatment
log2(vB/vA)	KEGG Pathway Names	Ribosome - Homo sapiens (human)	40	-0.444977	1.91901e-06	0.000196699	Less synthesized upon drug treatment
log2(vB/vA)	GOBP name	cellular process involved in reproduction	47	-0.451821	1.79355e-07	0.000129809	Less synthesized upon drug treatment
log2(vB/vA)	GOBP name	translational initiation	43	-0.459418	3.61094e-07	0.000149338	Less synthesized upon drug treatment
log2(vB/vA)	GOMF name	structural constituent of ribosome	41	-0.463586	5.17778e-07	0.000550398	Less synthesized upon drug treatment
log2(vB/vA)	KEGG Pathway Names	Purine metabolism - Homo sapiens (human)	22	-0.481017	0.00011461	0.00469901	Less synthesized upon drug treatment
log2(vB/vA)	KEGG name	Purine metabolism	22	-0.481017	0.00011461	0.00610298	Less synthesized upon drug treatment
log2(vB/vA)	GOBP name	rRNA metabolic process	28	-0.521272	2.60575e-06	0.000359221	Less synthesized upon drug treatment
log2(vB/vA)	GOBP name	rRNA processing	28	-0.521272	2.60575e-06	0.000342893	Less synthesized upon drug treatment
log2(vB/vA)	KEGG Pathway Names	Pyrimidine metabolism - Homo sapiens (human)	10	-0.723702	8.16516e-05	0.00418465	Less synthesized upon drug treatment
log2(vB/vA)	KEGG name	Pyrimidine metabolism	10	-0.723702	8.16516e-05	0.00579726	Less synthesized upon drug treatment

## Sheet: All data- annotation enrichment
Column	Type	Name	Size	Difference	P value	Benj. Hoch. FDR
kB_specific [/hr]	GOBP name	cellular carbohydrate metabolic process	55	-0.590769	2.01283e-13	5.82715e-10
kA_specific [/hr]	GOCC name	nuclear part	319	0.285256	1.46638e-12	7.77183e-10
kB_specific [/hr]	GOCC name	nuclear part	319	0.273205	1.21327e-11	6.43036e-09
kB_specific [/hr]	GOBP name	monosaccharide metabolic process	38	-0.626334	6.13163e-11	8.87553e-08
kA_specific [/hr]	GOBP name	cellular carbohydrate metabolic process	55	-0.516139	1.36521e-10	3.95228e-07
kB_specific [/hr]	GOBP name	organic acid metabolic process	81	-0.424722	2.7733e-10	2.67623e-07
kB_specific [/hr]	GOBP name	small molecule metabolic process	211	-0.286394	3.03855e-10	2.19915e-07
log2(vB/vA)	KEGG name	Protein processing in endoplasmic reticulum	32	0.648944	4.36814e-10	9.30413e-08
kB_specific [/hr]	GOBP name	carboxylic acid metabolic process	80	-0.417126	7.11601e-10	4.12017e-07
kB_specific [/hr]	GOBP name	cellular ketone metabolic process	80	-0.417126	7.11601e-10	3.43347e-07
kB_specific [/hr]	GOBP name	oxoacid metabolic process	80	-0.417126	7.11601e-10	2.94298e-07
log2(vB/vA)	KEGG Pathway Names	Protein processing in endoplasmic reticulum - Homo sapiens (human)	31	0.64945	7.73177e-10	1.58501e-07
log2(vB/vA)	GOBP name	protein folding	41	0.56651	8.56732e-10	2.48024e-06
kB_specific [/hr]	GOBP name	hexose metabolic process	33	-0.619544	1.48032e-09	5.3569e-07
log2(vB/vA)	Interactor type	cofactor	19	0.808018	1.61934e-09	4.85802e-09
kB_specific [/hr]	GOBP name	glucose metabolic process	32	-0.623987	1.96894e-09	6.33341e-07
kB_specific [/hr]	KEGG Pathway Names	Metabolic pathways - Homo sapiens (human)	126	-0.324923	4.82741e-09	9.89619e-07
kA_specific [/hr]	GOCC name	macromolecular complex	401	0.227109	4.86667e-09	1.28967e-06
kA_specific [/hr]	GOBP name	monosaccharide metabolic process	38	-0.558551	5.45407e-09	7.89477e-06
log2(vB/vA)	GOCC name	endoplasmic reticulum part	44	0.514751	8.2246e-09	4.35904e-06
log2(vB/vA)	GOBP name	cellular protein metabolic process	153	0.293581	1.03779e-08	1.5022e-05
kB_specific [/hr]	GOBP name	alcohol metabolic process	49	-0.48582	1.04168e-08	3.01567e-06
kB_specific [/hr]	GOCC name	cytoplasmic part	520	-0.221517	1.47342e-08	3.90456e-06
log2(kBspec/kAspec)	GOCC name	macromolecular complex	401	-0.218217	1.88234e-08	9.97642e-06
kA_specific [/hr]	GOBP name	organic acid metabolic process	81	-0.377051	2.11129e-08	2.03739e-05
kA_specific [/hr]	GOBP name	carboxylic acid metabolic process	80	-0.368214	5.30493e-08	3.83944e-05
kA_specific [/hr]	GOBP name	cellular ketone metabolic process	80	-0.368214	5.30493e-08	3.07155e-05
kA_specific [/hr]	GOBP name	oxoacid metabolic process	80	-0.368214	5.30493e-08	2.55963e-05
kA_specific [/hr]	GOBP name	small molecule metabolic process	211	-0.245415	6.82111e-08	2.82102e-05
kB_specific [/hr]	GOBP name	carbohydrate metabolic process	72	-0.382636	7.04805e-08	1.85492e-05
kA_specific [/hr]	GOBP name	hexose metabolic process	33	-0.541627	1.24968e-07	4.52229e-05
log2(vB/vA)	GOBP name	protein metabolic process	185	0.249895	1.59403e-07	0.000153824
log2(vB/vA)	GOBP name	cellular process involved in reproduction	47	-0.451821	1.79355e-07	0.000129809
log2(vB/vA)	GOBP name	nucleobase-containing compound metabolic process	372	-0.202947	2.19713e-07	0.000127214
kA_specific [/hr]	GOCC name	cytoplasmic part	520	-0.201969	2.40733e-07	4.25295e-05
log2(vB/vA)	GOBP name	cellular nitrogen compound metabolic process	402	-0.200309	2.43956e-07	0.000117709
kA_specific [/hr]	GOBP name	glucose metabolic process	32	-0.536712	2.45486e-07	7.89648e-05
kB_specific [/hr]	GOBP name	cellular carbohydrate biosynthetic process	23	-0.627123	2.75961e-07	6.65756e-05
kA_specific [/hr]	GOCC name	organelle lumen	59	-0.399793	2.77662e-07	3.67903e-05
log2(vB/vA)	GOCC name	endoplasmic reticulum lumen	15	0.771926	2.86914e-07	7.60323e-05
log2(vB/vA)	GOBP name	translational initiation	43	-0.459418	3.61094e-07	0.000149338
log2(vB/vA)	GOBP name	nitrogen compound metabolic process	403	-0.195713	4.5357e-07	0.000164136
kB_specific [/hr]	GOBP name	cellular amino acid metabolic process	55	-0.405232	4.6493e-07	0.000103536
log2(vB/vA)	GOBP name	cellular biosynthetic process	246	-0.217567	4.87108e-07	0.000156686
log2(vB/vA)	GOMF name	structural constituent of ribosome	41	-0.463586	5.17778e-07	0.000550398
kA_specific [/hr]	GOCC name	membrane-enclosed lumen	63	-0.377942	5.52501e-07	5.85652e-05
kA_specific [/hr]	KEGG Pathway Names	Metabolic pathways - Homo sapiens (human)	126	-0.277118	5.97873e-07	0.000122564
kB_specific [/hr]	GOBP name	amine metabolic process	57	-0.394183	6.18892e-07	0.000127978
kB_specific [/hr]	GOBP name	cellular amine metabolic process	57	-0.394183	6.18892e-07	0.000119446
log2(vB/vA)	GOBP name	RNA catabolic process	68	-0.363083	6.27972e-07	0.000181798
log2(vB/vA)	GOBP name	cellular macromolecule biosynthetic process	150	-0.256676	6.85199e-07	0.000180332
log2(vB/vA)	GOBP name	biosynthetic process	252	-0.212986	6.97667e-07	0.000168312
kA_specific [/hr]	GOBP name	alcohol metabolic process	49	-0.42103	7.03215e-07	0.000203581
kB_specific [/hr]	GOBP name	cell surface receptor linked signaling pathway	70	0.355586	7.6203e-07	0.00013788
kA_specific [/hr]	GOCC name	intracellular organelle lumen	56	-0.394175	7.64685e-07	6.75472e-05
log2(vB/vA)	GOMF name	unfolded protein binding	27	0.558113	7.6537e-07	0.000406794
log2(vB/vA)	GOBP name	macromolecule biosynthetic process	151	-0.25266	9.54429e-07	0.000212544
kB_specific [/hr]	GOCC name	membrane-enclosed lumen	63	-0.369691	9.69199e-07	0.000171225
kB_specific [/hr]	GOBP name	small molecule catabolic process	36	-0.477745	1.16528e-06	0.00019844
kB_specific [/hr]	GOCC name	organelle lumen	59	-0.377438	1.23038e-06	0.000163025
kB_specific [/hr]	GOBP name	carbohydrate biosynthetic process	24	-0.578794	1.28308e-06	0.000206362
kB_specific [/hr]	GOBP name	alcohol biosynthetic process	20	-0.632192	1.30281e-06	0.000198506
kB_specific [/hr]	GOBP name	monosaccharide biosynthetic process	20	-0.632192	1.30281e-06	0.000188581
log2(vB/vA)	GOBP name	cellular protein complex disassembly	43	-0.436789	1.31303e-06	0.000271516
log2(vB/vA)	GOBP name	protein complex disassembly	43	-0.436789	1.31303e-06	0.000253415
log2(vB/vA)	GOBP name	translational termination	41	-0.443104	1.60394e-06	0.000290213
log2(vB/vA)	GOBP name	viral transcription	41	-0.443104	1.60394e-06	0.000273142
log2(vB/vA)	KEGG name	Ribosome	41	-0.443104	1.60394e-06	0.00017082
log2(vB/vA)	GOBP name	cellular macromolecular complex disassembly	47	-0.41443	1.68783e-06	0.000271459
log2(vB/vA)	GOBP name	macromolecular complex disassembly	47	-0.41443	1.68783e-06	0.000257171
kB_specific [/hr]	GOBP name	small molecule biosynthetic process	40	-0.446262	1.79197e-06	0.000247036
kA_specific [/hr]	GOBP name	small molecule catabolic process	36	-0.469089	1.81155e-06	0.000476768
log2(vB/vA)	KEGG Pathway Names	Ribosome - Homo sapiens (human)	40	-0.444977	1.91901e-06	0.000196699
log2(vB/vA)	GOBP name	translational elongation	43	-0.429483	1.96642e-06	0.00028464
kB_specific [/hr]	GOCC name	mitochondrial part	77	-0.327371	1.99028e-06	0.00021097
log2(kBspec/kAspec)	GOCC name	intracellular organelle part	553	-0.188698	2.00714e-06	0.000531891
kB_specific [/hr]	GOCC name	macromolecular complex	401	0.18408	2.10603e-06	0.000186032
kB_specific [/hr]	GOMF name	oxidoreductase activity, acting on CH-OH group of donors	21	-0.604898	2.11582e-06	0.00224912
kB_specific [/hr]	GOMF name	oxidoreductase activity, acting on the CH-OH group of donors, NAD or NADP as acceptor	21	-0.604898	2.11582e-06	0.00112456
log2(vB/vA)	GOCC name	membrane-enclosed lumen	63	0.357419	2.18878e-06	0.000386684
log2(vB/vA)	GOCC name	cytoplasmic membrane-bounded vesicle	43	0.425339	2.46569e-06	0.000326704
log2(vB/vA)	GOCC name	cytoplasmic vesicle	43	0.425339	2.46569e-06	0.000261364
log2(vB/vA)	GOBP name	rRNA metabolic process	28	-0.521272	2.60575e-06	0.000359221
log2(vB/vA)	GOBP name	rRNA processing	28	-0.521272	2.60575e-06	0.000342893
log2(kBspec/kAspec)	GOBP name	establishment of localization	211	-0.213665	2.63134e-06	0.00761774
log2(kBspec/kAspec)	GOBP name	transport	211	-0.213665	2.63134e-06	0.00380887
log2(kBspec/kAspec)	GOCC name	organelle part	556	-0.186146	2.86142e-06	0.000505517
kA_specific [/hr]	GOCC name	organelle part	556	0.185791	2.98748e-06	0.000226195
kA_specific [/hr]	GOBP name	cellular amino acid metabolic process	55	-0.375419	3.02003e-06	0.000728581
kB_specific [/hr]	GOCC name	intracellular organelle lumen	56	-0.372045	3.06264e-06	0.000231885
kA_specific [/hr]	GOBP name	amine metabolic process	57	-0.367585	3.33777e-06	0.000743296
kA_specific [/hr]	GOBP name	cellular amine metabolic process	57	-0.367585	3.33777e-06	0.000690203
kA_specific [/hr]	GOCC name	intracellular organelle part	553	0.183905	3.62034e-06	0.000239848
log2(vB/vA)	GOCC name	intracellular organelle lumen	56	0.368346	3.835e-06	0.000338759
log2(vB/vA)	GOCC name	cytoplasmic part	520	0.180657	3.84288e-06	0.000290961
log2(kBspec/kAspec)	Interactor type	cofactor	19	0.617476	4.0349e-06	1.21047e-05
log2(kBspec/kAspec)	GOCC name	nuclear part	319	-0.185257	4.29743e-06	0.00056941
log2(vB/vA)	GOCC name	vesicle	49	0.389779	4.38556e-06	0.000290543
log2(vB/vA)	GOBP name	response to topologically incorrect protein	8	0.940878	4.51468e-06	0.000568261
log2(vB/vA)	GOBP name	response to unfolded protein	8	0.940878	4.51468e-06	0.000544583
kA_specific [/hr]	GOBP name	cellular carbohydrate biosynthetic process	23	-0.559092	4.6126e-06	0.000890231
kA_specific [/hr]	GOMF name	nucleic acid binding	286	0.188204	5.46289e-06	0.00580705
kB_specific [/hr]	KEGG name	Glycolysis / Gluconeogenesis	23	-0.554659	5.48473e-06	0.00116825
kA_specific [/hr]	GOBP name	carbohydrate biosynthetic process	24	-0.541237	5.95e-06	0.00107658
log2(vB/vA)	GOCC name	membrane-bounded vesicle	45	0.39859	6.45577e-06	0.000380173
log2(vB/vA)	GOCC name	ribonucleoprotein complex	146	-0.234858	6.97461e-06	0.000369654
kA_specific [/hr]	KEGG name	Glycolysis / Gluconeogenesis	23	-0.548135	7.05941e-06	0.00150366
kA_specific [/hr]	Interactor type	cofactor	19	-0.599592	7.60073e-06	2.28022e-05
log2(vB/vA)	GOCC name	organelle lumen	59	0.347225	8.10648e-06	0.000390585
kB_specific [/hr]	GOBP name	gluconeogenesis	16	-0.648153	8.67426e-06	0.00114145
kB_specific [/hr]	GOBP name	hexose biosynthetic process	16	-0.648153	8.67426e-06	0.00109182
log2(vB/vA)	GOBP name	cellular component disassembly	55	-0.354881	1.01508e-05	0.00117546
log2(vB/vA)	GOBP name	cellular component disassembly at cellular level	55	-0.354881	1.01508e-05	0.00113025
log2(vB/vA)	GOBP name	ncRNA processing	39	-0.416689	1.0552e-05	0.00113141
kA_specific [/hr]	KEGG Pathway Names	Glycolysis / Gluconeogenesis - Homo sapiens (human)	22	-0.548107	1.10546e-05	0.00113309
kA_specific [/hr]	GOBP name	alcohol biosynthetic process	20	-0.573059	1.15087e-05	0.00195987
kA_specific [/hr]	GOBP name	monosaccharide biosynthetic process	20	-0.573059	1.15087e-05	0.00185098
log2(vB/vA)	GOBP name	nucleic acid metabolic process	340	-0.174455	1.15152e-05	0.00119059
kB_specific [/hr]	GOBP name	carbohydrate catabolic process	22	-0.546235	1.18454e-05	0.00142885
kB_specific [/hr]	GOBP name	cellular carbohydrate catabolic process	22	-0.546235	1.18454e-05	0.00137169
log2(vB/vA)	Interactor category	chaperone	7	0.959184	1.20939e-05	0.000193503
kA_specific [/hr]	GOBP name	carbohydrate metabolic process	72	-0.310359	1.23198e-05	0.00187715
kB_specific [/hr]	GOBP name	amino acid activation	25	-0.512009	1.24566e-05	0.00138699
kB_specific [/hr]	GOBP name	tRNA aminoacylation	25	-0.512009	1.24566e-05	0.00133562
kB_specific [/hr]	GOBP name	tRNA aminoacylation for protein translation	25	-0.512009	1.24566e-05	0.00128792
log2(vB/vA)	GOCC name	melanosome	33	0.444643	1.42814e-05	0.000630761
log2(vB/vA)	GOCC name	pigment granule	33	0.444643	1.42814e-05	0.000582241
kB_specific [/hr]	GOBP name	cell cycle process	118	0.247233	1.47639e-05	0.00147385
kB_specific [/hr]	Suppressor	Tumor_supressor	61	0.331187	1.54166e-05	3.08332e-05
kA_specific [/hr]	Suppressor	Tumor_supressor	61	0.330617	1.59433e-05	3.18866e-05
log2(vB/vA)	GOBP name	regulation of molecular function	89	0.278072	1.63423e-05	0.00163142
kB_specific [/hr]	KEGG Pathway Names	Glycolysis / Gluconeogenesis - Homo sapiens (human)	22	-0.534273	1.83159e-05	0.00187738
kA_specific [/hr]	GOBP name	carbohydrate catabolic process	22	-0.532245	1.9702e-05	0.00285187
kA_specific [/hr]	GOBP name	cellular carbohydrate catabolic process	22	-0.532245	1.9702e-05	0.00271607
log2(vB/vA)	GOBP name	positive regulation of catalytic activity	62	0.323934	2.0451e-05	0.00197352
kA_specific [/hr]	GOBP name	small molecule biosynthetic process	40	-0.397926	2.05952e-05	0.00271014
kB_specific [/hr]	GOMF name	catalytic activity	429	-0.164403	2.08443e-05	0.00738582
log2(vB/vA)	KEGG Pathway Names	Antigen processing and presentation - Homo sapiens (human)	9	0.822748	2.126e-05	0.00145277
kA_specific [/hr]	GOBP name	alcohol catabolic process	18	-0.584093	2.17091e-05	0.00273252
kA_specific [/hr]	GOBP name	monosaccharide catabolic process	18	-0.584093	2.17091e-05	0.00261867
kB_specific [/hr]	GOCC name	protein complex	272	0.17815	2.1904e-05	0.00145114
log2(vB/vA)	GOBP name	mRNA catabolic process	61	-0.32512	2.20133e-05	0.00205576
kB_specific [/hr]	GOMF name	oxidoreductase activity	61	-0.325081	2.20593e-05	0.00586227
kA_specific [/hr]	GOBP name	regulation of localization	45	0.374696	2.22983e-05	0.00258214
log2(vB/vA)	GOBP name	nuclear-transcribed mRNA catabolic process, nonsense-mediated decay	52	-0.349868	2.24733e-05	0.00203313
kA_specific [/hr]	GOBP name	protein folding	41	-0.391157	2.28126e-05	0.00254009
kA_specific [/hr]	GOBP name	regulation of transport	37	0.410786	2.28256e-05	0.00244741
kA_specific [/hr]	GOMF name	catalytic activity	429	-0.16319	2.39718e-05	0.012741
kA_specific [/hr]	GOBP name	amino acid activation	25	-0.492583	2.62614e-05	0.00271524
kA_specific [/hr]	GOBP name	tRNA aminoacylation	25	-0.492583	2.62614e-05	0.00262161
kA_specific [/hr]	GOBP name	tRNA aminoacylation for protein translation	25	-0.492583	2.62614e-05	0.00253423
log2(vB/vA)	GOBP name	regulation of protein modification process	66	0.309894	2.73374e-05	0.00239823
log2(vB/vA)	GOBP name	regulation of catalytic activity	80	0.282675	2.95668e-05	0.00251752
kA_specific [/hr]	GOCC name	protein complex	272	0.172399	3.99876e-05	0.00235483
kB_specific [/hr]	GOBP name	regulation of localization	45	0.362606	4.06604e-05	0.00392373
kA_specific [/hr]	GOMF name	oxidoreductase activity, acting on CH-OH group of donors	21	-0.522122	4.2557e-05	0.0150794
kA_specific [/hr]	GOMF name	oxidoreductase activity, acting on the CH-OH group of donors, NAD or NADP as acceptor	21	-0.522122	4.2557e-05	0.0113095
log2(vB/vA)	HS genes richter	Heat shock	6	0.967416	4.3445e-05	8.68899e-05
log2(vB/vA)	GOBP name	positive regulation of molecular function	68	0.294615	5.28028e-05	0.00436755
kA_specific [/hr]	GOBP name	tRNA metabolic process	32	-0.419777	5.42195e-05	0.0050634
kA_specific [/hr]	GOMF name	isomerase activity	27	-0.454631	5.64052e-05	0.0119917
kB_specific [/hr]	GOBP name	heterocycle catabolic process	7	-0.882372	5.68529e-05	0.00530933
kA_specific [/hr]	GOBP name	regulation of transcription from RNA polymerase II promoter	31	0.422301	6.35362e-05	0.00574804
log2(vB/vA)	GOBP name	intracellular signal transduction	84	0.264456	6.48995e-05	0.005219
log2(vB/vA)	GOBP name	reproductive process	71	-0.285173	6.56754e-05	0.00513866
kA_specific [/hr]	GOBP name	hexose catabolic process	17	-0.564278	6.63056e-05	0.00581681
kA_specific [/hr]	GOBP name	cell cycle process	118	0.227474	6.72086e-05	0.00572261
kA_specific [/hr]	GOCC name	mitochondrial part	77	-0.273853	6.97364e-05	0.00369603
log2(vB/vA)	GOBP name	nuclear-transcribed mRNA catabolic process	59	-0.309216	7.07112e-05	0.00538708
log2(vB/vA)	GOBP name	post-translational protein modification	14	0.616618	7.41414e-05	0.00550357
kA_specific [/hr]	GOBP name	cell division	30	0.425019	7.43692e-05	0.0061514
kB_specific [/hr]	KEGG Pathway Names	Aminoacyl-tRNA biosynthesis - Homo sapiens (human)	20	-0.516838	7.61163e-05	0.00520128
kB_specific [/hr]	KEGG name	Aminoacyl-tRNA biosynthesis	20	-0.516838	7.61163e-05	0.00810639
kB_specific [/hr]	KEGG name	Citrate cycle (TCA cycle)	16	-0.57642	7.63507e-05	0.0054209
kA_specific [/hr]	GOBP name	DNA metabolic process	74	0.276254	8.1373e-05	0.00654375
kB_specific [/hr]	GOBP name	alcohol catabolic process	18	-0.541888	8.15869e-05	0.00738106
kB_specific [/hr]	GOBP name	monosaccharide catabolic process	18	-0.541888	8.15869e-05	0.00715739
log2(vB/vA)	KEGG Pathway Names	Pyrimidine metabolism - Homo sapiens (human)	10	-0.723702	8.16516e-05	0.00418465
log2(vB/vA)	KEGG name	Pyrimidine metabolism	10	-0.723702	8.16516e-05	0.00579726
kB_specific [/hr]	GOBP name	tRNA metabolic process	32	-0.408673	8.49953e-05	0.0072371
log2(kBspec/kAspec)	KEGG name	Ribosome	41	-0.362716	8.58668e-05	0.0182896
kA_specific [/hr]	HS genes richter	Heat shock	6	-0.925843	9.12636e-05	0.000182527
kB_specific [/hr]	GOBP name	cell division	30	0.418014	9.75765e-05	0.00807097
kB_specific [/hr]	GOBP name	regulation of primary metabolic process	209	0.17734	0.000101819	0.00818792
log2(vB/vA)	GOBP name	glycosylation	15	0.58426	0.000102657	0.00742978
log2(vB/vA)	GOBP name	macromolecule glycosylation	15	0.58426	0.000102657	0.00724856
log2(vB/vA)	GOBP name	peptidyl-asparagine modification	15	0.58426	0.000102657	0.00707598
log2(vB/vA)	GOBP name	protein glycosylation	15	0.58426	0.000102657	0.00691142
log2(vB/vA)	GOBP name	protein N-linked glycosylation	15	0.58426	0.000102657	0.00675434
log2(vB/vA)	GOBP name	protein N-linked glycosylation via asparagine	15	0.58426	0.000102657	0.00660425
log2(vB/vA)	GOBP name	antigen processing and presentation	41	0.358551	0.000103469	0.00651179
log2(vB/vA)	GOBP name	antigen processing and presentation of peptide antigen	41	0.358551	0.000103469	0.00637325
log2(vB/vA)	GOBP name	antigen processing and presentation of peptide antigen via MHC class I	41	0.358551	0.000103469	0.00624047
kB_specific [/hr]	GOCC name	nucleoplasm part	75	0.269022	0.000113095	0.00666005
log2(vB/vA)	KEGG Pathway Names	Purine metabolism - Homo sapiens (human)	22	-0.481017	0.00011461	0.00469901
log2(vB/vA)	KEGG name	Purine metabolism	22	-0.481017	0.00011461	0.00610298
kB_specific [/hr]	GOBP name	DNA metabolic process	74	0.269678	0.000119812	0.00937448
log2(vB/vA)	KEGG name	Antigen processing and presentation	9	0.744332	0.000120041	0.00511375
kB_specific [/hr]	GOBP name	protein folding	41	-0.355099	0.000120565	0.00918512
kB_specific [/hr]	GOBP name	hexose catabolic process	17	-0.539651	0.000136154	0.0101068
log2(kBspec/kAspec)	HS genes richter	Heat shock	6	0.898502	0.000146388	0.000292776
kB_specific [/hr]	GOCC name	intracellular non-membrane-bounded organelle	211	0.172353	0.000150995	0.00800273
kB_specific [/hr]	GOCC name	non-membrane-bounded organelle	211	0.172353	0.000150995	0.00727521
kB_specific [/hr]	GOBP name	regulation of cellular macromolecule biosynthetic process	127	0.209619	0.000151576	0.0109703
kA_specific [/hr]	KEGG Pathway Names	Aminoacyl-tRNA biosynthesis - Homo sapiens (human)	20	-0.494292	0.000154489	0.0105567
kA_specific [/hr]	KEGG name	Aminoacyl-tRNA biosynthesis	20	-0.494292	0.000154489	0.016453
kA_specific [/hr]	GOMF name	ligase activity, forming carbon-oxygen bonds	22	-0.470252	0.00016253	0.0191966
kB_specific [/hr]	GOBP name	regulation of transport	37	0.364849	0.000168788	0.0119181
kB_specific [/hr]	GOBP name	regulation of transcription from RNA polymerase II promoter	31	0.397203	0.000168843	0.0116381
kB_specific [/hr]	GOBP name	regulation of transcription, DNA-dependent	106	0.224624	0.000170482	0.0114778
kA_specific [/hr]	GOCC name	mitochondrial matrix	36	-0.367959	0.000180901	0.00871614
kA_specific [/hr]	GOBP name	nucleic acid metabolic process	340	0.148815	0.000182621	0.0142888
log2(vB/vA)	GOBP name	vesicle-mediated transport	44	0.331253	0.000207987	0.0122882
kA_specific [/hr]	GOBP name	glucose catabolic process	16	-0.539205	0.000215428	0.0164122
kA_specific [/hr]	GOBP name	glycolysis	16	-0.539205	0.000215428	0.0159914
kB_specific [/hr]	GOBP name	cellular response to stimulus	212	0.16766	0.00022226	0.0146237
kA_specific [/hr]	GOCC name	nucleoplasm part	75	0.255428	0.000246786	0.0108997
log2(vB/vA)	GOBP name	regulation of cellular ketone metabolic process	38	0.351	0.000247071	0.0143054
kB_specific [/hr]	GOBP name	regulation of phosphate metabolic process	33	0.374767	0.000254614	0.0163802
kB_specific [/hr]	GOBP name	regulation of phosphorus metabolic process	33	0.374767	0.000254614	0.0160241
log2(vB/vA)	GOBP name	negative regulation of protein ubiquitination	35	0.36373	0.000260647	0.0147956
kB_specific [/hr]	GOCC name	mitochondrial matrix	36	-0.358818	0.000260951	0.0115253
kA_specific [/hr]	GOBP name	RNA processing	120	0.206884	0.000261168	0.018902
kB_specific [/hr]	KEGG Pathway Names	Citrate cycle (TCA cycle) - Homo sapiens (human)	15	-0.54877	0.000263959	0.0135279
kB_specific [/hr]	GOBP name	regulation of cellular biosynthetic process	136	0.19614	0.000265537	0.016356
kA_specific [/hr]	GOBP name	gluconeogenesis	16	-0.530682	0.000270826	0.019123
kA_specific [/hr]	GOBP name	hexose biosynthetic process	16	-0.530682	0.000270826	0.0186677
kB_specific [/hr]	GOBP name	catabolic process	192	-0.171217	0.000272192	0.0164166
log2(vB/vA)	GOCC name	nucleolus	101	-0.221222	0.000288696	0.0109292
kB_specific [/hr]	GOBP name	regulation of macromolecule biosynthetic process	131	0.197964	0.000289762	0.0171196
log2(vB/vA)	GOBP name	cotranslational protein targeting to membrane	48	-0.310363	0.000293241	0.0163256
log2(vB/vA)	GOBP name	establishment of protein localization in endoplasmic reticulum	48	-0.310363	0.000293241	0.0160176
log2(vB/vA)	GOBP name	protein targeting to ER	48	-0.310363	0.000293241	0.015721
log2(vB/vA)	GOBP name	SRP-dependent cotranslational protein targeting to membrane	48	-0.310363	0.000293241	0.0154351
log2(vB/vA)	GOBP name	RNA metabolic process	296	-0.148153	0.000305319	0.0157839
log2(vB/vA)	GOBP name	antigen processing and presentation of exogenous peptide antigen via MHC class I, TAP-dependent	33	0.36929	0.000313265	0.0159106
log2(vB/vA)	GOBP name	negative regulation of catalytic activity	44	0.321703	0.000315558	0.0157507
kA_specific [/hr]	GOCC name	chromosomal part	54	0.291414	0.000326101	0.0132949
log2(vB/vA)	GOBP name	antigen processing and presentation of exogenous antigen	34	0.362154	0.000336425	0.0165077
log2(vB/vA)	GOBP name	antigen processing and presentation of exogenous peptide antigen	34	0.362154	0.000336425	0.0162325
log2(vB/vA)	GOBP name	antigen processing and presentation of exogenous peptide antigen via MHC class I	34	0.362154	0.000336425	0.0159664
log2(vB/vA)	GOBP name	negative regulation of ligase activity	33	0.366129	0.000352599	0.0164641
log2(vB/vA)	GOBP name	negative regulation of ubiquitin-protein ligase activity	33	0.366129	0.000352599	0.0162028
log2(vB/vA)	GOBP name	negative regulation of ubiquitin-protein ligase activity involved in mitotic cell cycle	33	0.366129	0.000352599	0.0159496
log2(vB/vA)	GOBP name	modification-dependent protein catabolic process	52	0.291811	0.000407153	0.018134
log2(vB/vA)	GOBP name	proteolysis involved in cellular protein catabolic process	52	0.291811	0.000407153	0.0178592
log2(vB/vA)	GOCC name	large ribosomal subunit	25	-0.413731	0.000414447	0.0146438
log2(vB/vA)	GOBP name	negative regulation of molecular function	49	0.299015	0.000426902	0.018446
log2(vB/vA)	GOBP name	proteasomal protein catabolic process	42	0.320843	0.000441292	0.0187874
log2(vB/vA)	GOBP name	proteasomal ubiquitin-dependent protein catabolic process	42	0.320843	0.000441292	0.0185151
log2(vB/vA)	GOBP name	regulation of protein metabolic process	93	0.221856	0.000454573	0.0187998
log2(vB/vA)	Interactor category	CS-domain	5	0.856566	0.000945196	0.00756157
log2(vB/vA)	HS genes richter	x	864	-0.326678	0.0016817	0.0016817
kB_specific [/hr]	HS genes richter	Heat shock	6	-0.659925	0.00528861	0.0105772
kB_specific [/hr]	Oncogene	Oncogene	36	0.260239	0.00809347	0.0161869
