# Supplementary material for: A Novel Pulse-Chase SILAC Strategy Measures Changes in Protein Decay and Synthesis Rates Induced by Perturbation of Proteostasis with an Hsp90 Inhibitor
Source: PLoS One. 2013 Nov 27;8(11):e80423. doi: 10.1371/journal.pone.0080423 (PMC3842330; doi:10.1371/journal.pone.0080423)
Supplement: File S1 — Scripts (perl) for processing of MaxQuant output (first part of the pcSILAC data analysis pipeline) (txt document). (TXT) [file pone.0080423.s023.txt]

# Code for TWO perl scripts is included in this text file
#
# 1) discriminate_KR_peptides_v0-10-5.pl is used to separate peptides 
# containing K and R and their quant. values from a MaxQuant output
#
# 2) get_entry_info.pl is used for updating and checking sequence database 
# entries from IPI against the latest UNIPROT releases
#
#


#=================================================
#=================================================
#=======discriminate_KR_peptides_v0-10-5.pl=======
#=================================================


#! /usr/bin/perl

use strict;
use warnings;

use Scalar::Util qw/looks_like_number/;
use List::Util qw/first/;

my $log_of_2 = log(2);
my $is_false = 0;
my $is_true  = 1;

######################################################
# Developped at the Protein Analysis Facility (University of Lausanne, Switzerland)
# Please contact wwwpaf@unil.ch for any supplementary information.


# Input files
#
# evidence.txt
# lists all identified peptides in all identified forms (with or without modifications)
#
# proteinGroups.txt
# lists identified proteins and for each protein, lists all peptide IDs
#
# Version 0.1 : discriminate KR peptides, computes protein median, remove reverse and contaminants
# Version 0.2 : shift in display when no info in con or rev columns
# Version 0.3 : check and don't use peptides with internal K/R
# Version 0.4 : add log2 of medians, count of ratio for K and R, output in separated folder, remove CON_ or REV_ proteins
# Version 0.5 : can manage multiple experiments in the same file
# Version 0.6 : don't remove internal K peptides if ends by K, same with R peptides, only remove mixed KR peptides
# Version 0.7 : go find evidences ratio instead of peptides ratio, add R count for evidences, keep values from peptides for comparison
# Version 0.7.2 : go find normalized ratio
# #Version 0.8.2 : Instead of storing link between peptide and evidence, store the link with first proteinGroup directly, to prevent one evidence from being used multiple times
# #Version 0.8 : solve bug when no experiment label is used
# Version 0.9 : derived from 0.7.2; remove evidences used by multiple ProteinGroups instead of using Leading razor Protein
# Version 0.10 : extract also L/M L/H and both normalized and non-normalized ratios
# Version 0.10.1 : bug solved: when no exp label, wasn't displaying the ratios in ProteinGroups_KR.txt
# Version 0.10.2 : generate also a file with H/M and H/M norm only
# Version 0.10.3 : modify how argument values are handled
# Version 0.10.4 : bug fixed: could not be run on duplex SILAC. Depend now on finding label H/L in header.
# Version 0.10.5 : determine if duplex or triplex, and run accordingly
#
#######################################################

######################
# Get parameters, input/output files

my ( $proteinGroupstxt, $evidencetxt, $output_folder );

# Default arguments location (double clic)
if ( !scalar(@ARGV) ) {
    my $input_folder = '.';    # default: .
    ( $proteinGroupstxt, $evidencetxt ) = ( "$input_folder/proteinGroups.txt", "$input_folder/evidence.txt" );
    $output_folder = 'discriminate_v0-10-5';
}

# CL arguments
else {
    ( $proteinGroupstxt, $evidencetxt ) = @ARGV[ 0, 1 ];
    $output_folder = $ARGV[2];
}

# Create output directory (no effect if exists already)
mkdir($output_folder);

#####################
# Read evidences file

##
# Open input : evidence.txt
open( my $EVIDENCELIST, '<', "$evidencetxt" ) || die("Couldn't open file $evidencetxt : $!");

# Open output files : K and R evidences
my $last_slash = rindex( $evidencetxt, "/" );
my $prefix = substr( $evidencetxt, $last_slash, rindex( $evidencetxt, "." ) - $last_slash );
open( my $EVIDENCEK, '>', "$output_folder/${prefix}_K.txt" ) || die("Couldn't open file $output_folder/${prefix}_K.txt : $!");
open( my $EVIDENCER, '>', "$output_folder/${prefix}_R.txt" ) || die("Couldn't open file $output_folder/${prefix}_R.txt : $!");

# Get header from input
my $evidence_header_line   = <$EVIDENCELIST>;
my @evidence_columnheaders = split( /[\t]/, $evidence_header_line );
my %headers                = ();
@headers{@evidence_columnheaders} = ( 0 .. @evidence_columnheaders );    # @columnheaders in scalar context

# and get positions of all interesting headers
my $pos_header_ev_id           = $headers{"id"};
my $pos_header_protgroup_id    = $headers{"Protein Group IDs"};
my $pos_header_peptide_id      = $headers{"Peptide ID"};
my $pos_header_ev_R            = $headers{"R Count"};
my $pos_header_ev_K            = $headers{"K Count"};
my $pos_header_ev_experiment   = $headers{"Experiment"};
my $pos_header_ev_HMratio_norm = $headers{"Ratio H/M Normalized"};
my $pos_header_ev_HLratio_norm = $headers{"Ratio H/L Normalized"};
my $pos_header_ev_MLratio_norm = $headers{"Ratio M/L Normalized"};
my $pos_header_ev_HMratio      = $headers{"Ratio H/M"};
my $pos_header_ev_HLratio      = $headers{"Ratio H/L"};
my $pos_header_ev_MLratio      = $headers{"Ratio M/L"};

##
# 0: Duplex
# 1: Triplex

my $is_duplex =
  (      !defined($pos_header_ev_HMratio_norm)
      && !defined($pos_header_ev_HMratio)
      && !defined($pos_header_ev_MLratio_norm)
      && !defined($pos_header_ev_MLratio) ) ? $is_true : $is_false;

##
# Load ratios

#Debug checks
my (
    $debug_nb_K_evidences,        $debug_nb_R_evidences,     $debug_nb_noratio_evidences,
    $debug_nb_multigrp_evidences, $debug_nb_multi_evidences, $debug_nb_all_evidences
  )
  = ( 0, 0, 0, 0, 0, 0 );

#Storage arrays
my @identified_evidences            = ();    # if evidence is of K or R type - evidences are sorted by index
my @identified_evidences_experiment = ();    # label of the corresponding experiment - evidences are sorted by index
my @evidences_list_for_each_protein = ();    # for each protein group id, list of evidence ids - proteins are sorted by index

#Duplex only
my @identified_evidences_KR_HL_norm = ();    # ratios normalized - evidences are sorted by index
my @identified_evidences_KR_HL      = ();    # ratios - evidences are sorted by index

#+ if Triplex
my @identified_evidences_KR_HM_norm = ();    # ratios normalized - evidences are sorted by index
my @identified_evidences_KR_HM      = ();    # ratios - evidences are sorted by index
my @identified_evidences_KR_ML_norm = ();    # ratios normalized - evidences are sorted by index
my @identified_evidences_KR_ML      = ();    # ratios - evidences are sorted by index

# Print header in both peptide output files
print $EVIDENCEK $evidence_header_line;
print $EVIDENCER $evidence_header_line;

# For each evidence line
EVIDENCESLOOP:
while ( my $input_line = <$EVIDENCELIST> ) {

    my @evidence_columns = split( /[\t]/, $input_line, -1 );
    my $R_count          = $evidence_columns[$pos_header_ev_R];
    my $K_count          = $evidence_columns[$pos_header_ev_K];
    my $evidence_id      = $evidence_columns[$pos_header_ev_id];
    my $experiment_label =
      ( defined($pos_header_ev_experiment) && $pos_header_ev_experiment > 0 )
      ? $evidence_columns[$pos_header_ev_experiment]
      : "";
    my $protgroup_ids = $evidence_columns[$pos_header_protgroup_id];
    $debug_nb_all_evidences++;

    ## FILTERS

    # Don't use evidences
    # if there are more than one type of labeled amino acid,
    # (same test twice, for my poor head clarity :P )
    # or if not labeled (terminal)
    if (   ( $R_count >= 1 && $K_count != 0 )
        || ( $K_count >= 1 && $R_count != 0 )
        || ( $R_count == 0 && $R_count == $K_count ) )
    {
        $debug_nb_multi_evidences++;
        next EVIDENCESLOOP;
    }

    # if we don't have a ratio, for all
    #NB: sufficient to test normalized ratios as they would not have values without a non-normalized version
    if ( $is_duplex == $is_false ) {
        if (   !defined( $evidence_columns[$pos_header_ev_HMratio_norm] )
            || $evidence_columns[$pos_header_ev_HMratio_norm] eq ""
            || !defined( $evidence_columns[$pos_header_ev_HLratio_norm] )
            || $evidence_columns[$pos_header_ev_HLratio_norm] eq ""
            || !defined( $evidence_columns[$pos_header_ev_MLratio_norm] )
            || $evidence_columns[$pos_header_ev_MLratio_norm] eq "" )
        {
            $debug_nb_noratio_evidences++;
            next EVIDENCESLOOP;
        }
    }
    else {
        if ( !defined( $evidence_columns[$pos_header_ev_HLratio_norm] )
            || $evidence_columns[$pos_header_ev_HLratio_norm] eq "" )
        {
            $debug_nb_noratio_evidences++;
            next EVIDENCESLOOP;
        }

    }

    # if we have multiple ProteinGroups
    if ( $protgroup_ids =~ /[;]/g ) {
        $debug_nb_multigrp_evidences++;
        next EVIDENCESLOOP;
    }

    ## Load infos

    #Category of this evidence?
    # @identified_evidences : 0 for K peptide, 1 or + for R peptide, undef for filtered evidences (didn't arrive here)
    # NB: in both arrays, evidences are sorted by index
    $identified_evidences[$evidence_id] = $R_count;

    #Get ratio
    # @identified_evidences_KR : ratio
    # NB: in both arrays, evidences are sorted by index
    my $evidence_ratio = $evidence_columns[$pos_header_ev_HLratio_norm];
    $identified_evidences_KR_HL_norm[$evidence_id] = $evidence_ratio;
    $evidence_ratio                                = $evidence_columns[$pos_header_ev_HLratio];
    $identified_evidences_KR_HL[$evidence_id]      = $evidence_ratio;

    if ( $is_duplex == $is_false ) {
        $evidence_ratio                                = $evidence_columns[$pos_header_ev_HMratio_norm];
        $identified_evidences_KR_HM_norm[$evidence_id] = $evidence_ratio;
        $evidence_ratio                                = $evidence_columns[$pos_header_ev_HMratio];
        $identified_evidences_KR_HM[$evidence_id]      = $evidence_ratio;

        $evidence_ratio                                = $evidence_columns[$pos_header_ev_MLratio_norm];
        $identified_evidences_KR_ML_norm[$evidence_id] = $evidence_ratio;
        $evidence_ratio                                = $evidence_columns[$pos_header_ev_MLratio];
        $identified_evidences_KR_ML[$evidence_id]      = $evidence_ratio;
    }

    #Get experiment label
    $identified_evidences_experiment[$evidence_id] = $experiment_label;

    #Store link between protein group and evidence.
    if ( !defined( $evidences_list_for_each_protein[$protgroup_ids] ) ) {
        $evidences_list_for_each_protein[$protgroup_ids] = [$evidence_id];
    }
    else {
        push( @{ $evidences_list_for_each_protein[$protgroup_ids] }, $evidence_id );
    }

    # Print in each K/R file
    # If R count != 0 print line in R file
    if ($R_count) {
        print $EVIDENCER $input_line;
        $debug_nb_R_evidences++;
    }

    # If K count != 0 print line in K file
    if ($K_count) {
        print $EVIDENCEK $input_line;
        $debug_nb_K_evidences++;
    }
}

# Close filehandles
close($EVIDENCEK);
close($EVIDENCER);
close($EVIDENCELIST);

# Report number of evidences found
print STDOUT "K:$debug_nb_K_evidences, R:$debug_nb_R_evidences, Noratio:$debug_nb_noratio_evidences, ";
print STDOUT "MultiProtGroup:$debug_nb_multigrp_evidences, Multi:$debug_nb_multi_evidences, ";
print STDOUT "Sum:"
  . ( $debug_nb_K_evidences + $debug_nb_R_evidences + $debug_nb_noratio_evidences + $debug_nb_multigrp_evidences + $debug_nb_multi_evidences )
  . " vs All:$debug_nb_all_evidences\n";

#use Data::Dumper;
#print STDOUT Dumper($evidences_list_for_each_peptide[9292]);

###############################################
# Read Protein groups

##
# Open proteinGroups.txt
open( my $PROTEINSLIST, '<', "$proteinGroupstxt" ) || die("Couldn't open file $proteinGroupstxt : $!");

# Open output file for protein groups
$prefix = "proteinGroups";
open( my $PROTEINSKR, '>', "$output_folder/${prefix}_KR.txt" )
  || die("Couldn't open file $output_folder/${prefix}_KR.txt : $!");

# If triplex, open simplified output file for protein groups
my $PROTEINSKRHM;
if ( $is_duplex == $is_false ) {
    open( $PROTEINSKRHM, '>', "$output_folder/${prefix}_KR_HMonly.txt" )
      || die("Couldn't open file $output_folder/${prefix}_KR_HMonly.txt : $!");
}

# Get header positions
my $input_line = <$PROTEINSLIST>;
$input_line =~ s/[\t\n\r]{1,}$//s;
my @proteins_columnheaders = split( /[\t]/, $input_line, -1 );
my %proteins_headers = ();
@proteins_headers{@proteins_columnheaders} = ( 0 .. $#proteins_columnheaders );
my ( $columnname_prot_protgroupid, $columnname_prot_rev, $columnname_prot_cont, $columnname_prot_HLratio, $columnname_prot_PEP ) =
  ( "id", "Reverse", "Contaminant", "Ratio H/L", "PEP" );
my @pos_header_prot_HLratio = @proteins_headers{
    grep {
             /$columnname_prot_HLratio/
          && !/Normalized/
          && !/Variability/
          && !/Count/
          && !/Sequence Correlation/
          && !/Significance\(A\)/
          && !/Significance\(B\)/
      } @proteins_columnheaders
  };
my @labels_prot_HLratio = ();
foreach my $ratio_headers ( @proteins_columnheaders[@pos_header_prot_HLratio] ) {
    my $tmp_exp_label = substr( $ratio_headers, length($columnname_prot_HLratio) );
    push( @labels_prot_HLratio, $tmp_exp_label );
}
if ( scalar(@labels_prot_HLratio) > 1 ) {
    shift(@labels_prot_HLratio) if ( $labels_prot_HLratio[0] =~ /^[\s]*$/ );
}
print STDOUT "Labels " . join( '*', @labels_prot_HLratio ) . "\n";

# For each protein group
my $pos_cont_info    = $proteins_headers{$columnname_prot_cont};
my $pos_rev_info     = $proteins_headers{$columnname_prot_rev};
my $pos_protgroup_id = $proteins_headers{$columnname_prot_protgroupid};
my $pos_prot_PEP     = $proteins_headers{$columnname_prot_PEP};
print ":$pos_cont_info*$pos_rev_info*$pos_protgroup_id*$pos_prot_PEP:\n";

# Print header + duplicate headers for ratios (1xK and 1xR)
print $PROTEINSKR join( "\t", @proteins_columnheaders[ 0 .. $pos_prot_PEP ] ) . "\t";
my @temp_label_headers = ();
foreach my $categ_ratio ( " (norm HM)", " (HM)", " (norm HL)", " (HL)", " (norm ML)", " (ML)" ) {
    push( @temp_label_headers,
        map { $_ . $categ_ratio } ( "R evidences IDs", "R evidences ratios", "R evidences count", "R ev. median", "log2 R ev. median" ) );
}
foreach my $label (@labels_prot_HLratio) {
    print $PROTEINSKR join( "\t", map { $_ . $label } @temp_label_headers ) . "\t";
}

@temp_label_headers = ();
foreach my $categ_ratio ( " (norm HM)", " (HM)", " (norm HL)", " (HL)", " (norm ML)", " (ML)" ) {
    push( @temp_label_headers,
        map { $_ . $categ_ratio } ( "K evidences IDs", "K evidences ratios", "K evidences count", "K ev. median", "log2 K ev. median" ) );
}
foreach my $label (@labels_prot_HLratio) {
    print $PROTEINSKR join( "\t", map { $_ . $label } @temp_label_headers ) . "\t";
}
print $PROTEINSKR "\n";

#Simplified output for triplex
if ( $is_duplex == $is_false ) {

    # Print header + duplicate headers for ratios (1xK and 1xR)
    print $PROTEINSKRHM join( "\t", @proteins_columnheaders[ 0 .. $pos_prot_PEP ] ) . "\t";
    @temp_label_headers = ();
    foreach my $categ_ratio ( " (norm HM)", " (HM)" ) {
        push( @temp_label_headers,
            map { $_ . $categ_ratio } ( "R evidences IDs", "R evidences ratios", "R evidences count", "R ev. median", "log2 R ev. median" ) );
    }
    foreach my $label (@labels_prot_HLratio) {
        print $PROTEINSKRHM join( "\t", map { $_ . $label } @temp_label_headers ) . "\t";
    }

    @temp_label_headers = ();
    foreach my $categ_ratio ( " (norm HM)", " (HM)" ) {
        push( @temp_label_headers,
            map { $_ . $categ_ratio } ( "K evidences IDs", "K evidences ratios", "K evidences count", "K ev. median", "log2 K ev. median" ) );
    }
    foreach my $label (@labels_prot_HLratio) {
        print $PROTEINSKRHM join( "\t", map { $_ . $label } @temp_label_headers ) . "\t";
    }
    print $PROTEINSKRHM "\n";
}

PROTEINSLOOP:
while ( $input_line = <$PROTEINSLIST> ) {

    $input_line =~ s/[\t\n\r]{1,}$//s;    # problem with chomp?
    my @columns = split( /[\t]/, $input_line, -1 );

    # Remove reverse and contaminant proteins
    next PROTEINSLOOP if ( defined($pos_cont_info) && defined( $columns[$pos_cont_info] ) && $columns[$pos_cont_info] =~ /[+]/ );
    next PROTEINSLOOP if ( defined($pos_rev_info)  && defined( $columns[$pos_rev_info] )  && $columns[$pos_rev_info]  =~ /[+]/ );

    #print STDOUT "*".$columns[ $pos_cont_info ]." ".$columns[ $pos_rev_info ]."*\n";

    # Get ProteinGroup ID
    my $protGroupID = $columns[$pos_protgroup_id];

    #print STDOUT "$protGroupID\n";

    # For each peptide ID, get list of evidences ratios and sort them in R or K array
    my @R_ids;
    my @K_ids;
    my $tmp_evidences_list;

    #get list of evidences
    $tmp_evidences_list = $evidences_list_for_each_protein[$protGroupID];

    #sort K and R evidences ratios in their respective arrays
    foreach my $evidence_id ( @{$tmp_evidences_list} ) {
        push( @R_ids, $evidence_id ) if ( $identified_evidences[$evidence_id] > 0 );
        push( @K_ids, $evidence_id ) if ( $identified_evidences[$evidence_id] == 0 );
    }

    print $PROTEINSKR join( "\t",   @columns[ 0 .. $pos_prot_PEP ] );
    print $PROTEINSKRHM join( "\t", @columns[ 0 .. $pos_prot_PEP ] ) if ( $is_duplex == $is_false );

    #print STDOUT "R:".join( ";", @R_ids )." K:".join( ";", @K_ids )."\n";
    #print STDOUT "R: ".join(" ", @R_ids)."\n";
    #print STDOUT "ratio: \n";
    #use Data::Dumper;
    #print STDOUT Dumper(@identified_peptides_KR[@R_ids]);

    ## Compute median of ratio
    # Write line with each subset of Evidence IDs (if subset not null)
    # R ratios
  RLABELSLOOP:
    foreach my $current_label (@labels_prot_HLratio) {
        $current_label =~ s/^[ ]{1,}//;
        my @current_ids = ();

        #if no label, use all evidences
        if ( $current_label =~ /^[\s]*$/ ) {
            foreach my $R_id (@R_ids) {
                push( @current_ids, $R_id );
            }
        }

        #if a label, use only corresponding evidences
        else {

            #print "Current label : $current_label\n";
            foreach my $R_id (@R_ids) {

                #print "$R_id in $identified_evidences_experiment[$R_id] ? ";
                #print "yes\n" if ( $identified_evidences_experiment[$R_id] =~ /$current_label/ );
                #print "no\n" if ( $identified_evidences_experiment[$R_id] !~ /$current_label/ );

                push( @current_ids, $R_id ) if ( $identified_evidences_experiment[$R_id] =~ /$current_label/ );
            }

            #print "Final : ".scalar(@current_ids)." ids\n";
        }

        #Slice to get only R ratios for selected evidences
        if ( $is_duplex == $is_false ) {
            my @R_evidences_ratios_HM_norm = @identified_evidences_KR_HM_norm[@current_ids];
            print_log_median( \@current_ids, \@R_evidences_ratios_HM_norm, $PROTEINSKR );
            print_log_median( \@current_ids, \@R_evidences_ratios_HM_norm, $PROTEINSKRHM );
            my @R_evidences_ratios_HM = @identified_evidences_KR_HM[@current_ids];
            print_log_median( \@current_ids, \@R_evidences_ratios_HM, $PROTEINSKR );
            print_log_median( \@current_ids, \@R_evidences_ratios_HM, $PROTEINSKRHM );
        }

        my @R_evidences_ratios_HL_norm = @identified_evidences_KR_HL_norm[@current_ids];
        print_log_median( \@current_ids, \@R_evidences_ratios_HL_norm, $PROTEINSKR );
        my @R_evidences_ratios_HL = @identified_evidences_KR_HL[@current_ids];
        print_log_median( \@current_ids, \@R_evidences_ratios_HL, $PROTEINSKR );

        if ( $is_duplex == $is_false ) {
            my @R_evidences_ratios_ML_norm = @identified_evidences_KR_ML_norm[@current_ids];
            print_log_median( \@current_ids, \@R_evidences_ratios_ML_norm, $PROTEINSKR );
            my @R_evidences_ratios_ML = @identified_evidences_KR_ML[@current_ids];
            print_log_median( \@current_ids, \@R_evidences_ratios_ML, $PROTEINSKR );
        }
    }

    # K ratios
  KLABELSLOOP:
    foreach my $current_label (@labels_prot_HLratio) {
        $current_label =~ s/^[ ]{1,}//;
        my @current_ids = ();

        #if no label, use all evidences
        if ( $current_label =~ /^[\s]*$/ ) {
            foreach my $K_id (@K_ids) {
                push( @current_ids, $K_id );
            }
        }

        #if a label, use only corresponding evidences
        else {
            foreach my $K_id (@K_ids) {
                push( @current_ids, $K_id ) if ( $identified_evidences_experiment[$K_id] =~ /$current_label/ );
            }
        }

        #HM norm
        if ( $is_duplex == $is_false ) {
            my @K_evidences_ratios_HM_norm = @identified_evidences_KR_HM_norm[@current_ids];
            print_log_median( \@current_ids, \@K_evidences_ratios_HM_norm, $PROTEINSKR );
            print_log_median( \@current_ids, \@K_evidences_ratios_HM_norm, $PROTEINSKRHM );
            my @K_evidences_ratios_HM = @identified_evidences_KR_HM[@current_ids];
            print_log_median( \@current_ids, \@K_evidences_ratios_HM, $PROTEINSKR );
            print_log_median( \@current_ids, \@K_evidences_ratios_HM, $PROTEINSKRHM );
        }

        my @K_evidences_ratios_HL_norm = @identified_evidences_KR_HL_norm[@current_ids];
        print_log_median( \@current_ids, \@K_evidences_ratios_HL_norm, $PROTEINSKR );
        my @K_evidences_ratios_HL = @identified_evidences_KR_HL[@current_ids];
        print_log_median( \@current_ids, \@K_evidences_ratios_HL, $PROTEINSKR );

        if ( $is_duplex == $is_false ) {
            my @K_evidences_ratios_ML_norm = @identified_evidences_KR_ML_norm[@current_ids];
            print_log_median( \@current_ids, \@K_evidences_ratios_ML_norm, $PROTEINSKR );
            my @K_evidences_ratios_ML = @identified_evidences_KR_ML[@current_ids];
            print_log_median( \@current_ids, \@K_evidences_ratios_ML, $PROTEINSKR );
        }

    }
    print $PROTEINSKR "\n";
    print $PROTEINSKRHM "\n" if ( $is_duplex == $is_false );

}

# Close filehandles
close($PROTEINSKR);
close($PROTEINSLIST);
close($PROTEINSKRHM) if ( $is_duplex == $is_false );

exit(0);

#############################

sub print_log_median {
    my ( $ptr_ids, $ptr_ratios, $output_file ) = @_;
    my @current_ids      = @$ptr_ids;
    my @evidences_ratios = @$ptr_ratios;

    my $ratios = trim_and_sort_array(@evidences_ratios);
    my $median = compute_median($ratios);
    if ( scalar(@$ratios) ) {
        print $output_file "\t"
          . join( "\t", ( join( ";", @current_ids ), join( ";", @$ratios ), scalar(@$ratios), $median, scalar(@$ratios) ? log2($median) : "-" ) );
    }
    else {
        print $output_file "\t" . "\t" x 4;
    }

}

sub compute_median {
    my ($ref_array) = @_;
    my @array       = @$ref_array;
    my $count       = scalar(@array);

    return "-" if ( $count == 0 );
    if ( $count % 2 ) {
        return $array[ $count / 2 ];
    }
    else {
        return ( $array[ $count / 2 ] + $array[ $count / 2 - 1 ] ) / 2;
    }
}

sub log2 {
    my ($value) = @_;
    return log($value) / $log_of_2;
}

sub trim_and_sort_array {
    my @array = @_;

    my @trim_array = grep { defined($_) && $_ ne "" && looks_like_number($_) } @array;
    @trim_array = sort { $a <=> $b } @trim_array;

    #print "From ".format_array(@array)." to ".format_array(@trim_array).".\n";

    return \@trim_array;
}

sub format_array {
    my @array = @_;
    return "[" . join( ",", @array ) . "]" if ( scalar(@array) );
    return "[x]";
}


#=================================================
#=================================================
#================get_entry_infos.pl===============
#=================================================

#!/usr/bin/perl

#Version 0.1 - 10/11/2011
# GO annotations
#
#Version 0.2 
# Kegg
#
#Version 0.3
# PFam

use strict;
use warnings;
use List::Util qw[min];

my ($input_file, $output_filtered) = @ARGV;
#my ($input_file, $output_filtered) = ('../../output_data_treatment_exp14_2ndpart/01_remove_subsets_info/proteinGroups_01modified_4078_light.csv', 'output.txt');

# Define agent to be used
use LWP::UserAgent;
my $agent = LWP::UserAgent->new;
$agent->show_progress( 1 );
push @{$agent->requests_redirectable}, 'POST';
my $sleep_time = 2; #seconds

my $is_debug_mode = 2;

##################################################################################################
#First pass : read all IPI ids from input file


##########
# Step 1 : Extract all IPI ids from input file

my @all_IPI_ids_input = ();

# Open input
open(my $INPUTFILE1PASS, '<', $input_file) or die "Could not open $input_file : $!";

# Analyze header
my $header   = <$INPUTFILE1PASS>;
chomp($header);

my @columnheaders = split( /[\t]/, $header );
my %headers = ();
@headers{@columnheaders} = ( 0 .. @columnheaders );
my ( $pos_header_protid1 ) = $headers{ "Protein.IDs" };

# Treat protein info
my $input_line1= '';
ALLIPIIDS:
while(defined($input_line1 = <$INPUTFILE1PASS>)) {

	chomp($input_line1);
	my @columns = split( /[\t]/, $input_line1 );

	# Get IPI ids 
	my $prot_ids = $columns[$pos_header_protid1];
	$prot_ids =~ s/[\s\n"]+//;
	my @orig_ids = split( /[;]/, $prot_ids );

	# Transform IPI ID to something usable by the UniProt mapping tool
	# For example, from IPI:IPI00000005.1 to IPI00000005
	foreach my $orig_id (@orig_ids) {
		$orig_id = substr($orig_id, 4) if($orig_id =~ /^IPI:/);
		$orig_id = substr($orig_id, 0, index($orig_id, '.')) if($orig_id =~ /[.][\d]/);
		push( @all_IPI_ids_input, $orig_id);
	}

}
close($INPUTFILE1PASS);

#1/ All IPI : 5478
print "\n1/ All IPI : ".scalar(@all_IPI_ids_input)."\n";
#print "".join(' ', @all_IPI_ids_input[0..10])."\n";


##########
# Step 2 : WEB, Map all IPI ids using UniProt mapping tool
# Map IPI IDs to UniProt IDs
# Output is a hashtable: 1 IPI => [Uniprot IDs]

#TEST: my @all_IPI_ids_input = @all_IPI_ids_input[0..10];

my $mapped = map_IPI_to_Uniprot($agent, \@all_IPI_ids_input);
my %all_mapped_results = %$mapped;

#2/ Mapped IPI : 5339
print "\n2/ Mapped IPI : ".scalar(keys %all_mapped_results)."\n";
#use Data::Dumper;
#print Dumper(%all_mapped_results);


##########
# Step 3 : List the returned UniProt IDs, to get a non-redundant list

my %all_UniProt_ids_mapped = ();
foreach my $ref_map_uniprot_ids (values %all_mapped_results) {
	my @temp_uniprot = @{$ref_map_uniprot_ids};
	@all_UniProt_ids_mapped{@temp_uniprot} = ('');
}

#3/ Mapped UniProt : 9285
print "\n3/ Mapped UniProt : ".scalar(keys %all_UniProt_ids_mapped)."\n";
#use Data::Dumper;
#print Dumper(keys %all_UniProt_ids_mapped);


##########
# Step 4 : WEB, Get infos from UniProt

my %uniprot_reviewed_infos = ();
my $infos_columns = 'id,reviewed,protein names,genes,database(KEGG),database(PFAM)';

my @chunked_uniprot = keys %all_UniProt_ids_mapped;
#TEST: my @chunked_uniprot = ('P01111', 'P06727');
#print "".join(' ', @chunked_uniprot[0..10])."\n";

my $nb_uniprot = $#chunked_uniprot;
my $chunk_size = 20;
my $nb_loops = $nb_uniprot/$chunk_size;

for(my $i=0; $i<$nb_loops; $i++ ) {

	print "[" . ($i*$chunk_size) . ".." . min((($i+1)*$chunk_size-1),$nb_uniprot) . "]\n";
	my @chunk = @chunked_uniprot[ $i*$chunk_size .. min((($i+1)*$chunk_size-1),$nb_uniprot) ];
print "".join(' ', @chunk)."\n";

	#Entry => [reviewed,protein names,genes]
	my $ref_infos = get_uniprot_reviewed_infos($agent, $infos_columns, @chunk);
	my %infos = %$ref_infos;
	@uniprot_reviewed_infos{keys %infos} = (values %infos);
	#use Data::Dumper;
	#print Dumper(%infos);
}

#4/ Reviewed entries : 4002
print "\n4/ Reviewed entries : ".scalar(keys %uniprot_reviewed_infos)."\n";
#use Data::Dumper;
#print Dumper(%uniprot_reviewed_infos);


##########
# Step 5 : WEB, Get GO annotations from QuickGO

my %quickgo_reviewed_infos = ();

@chunked_uniprot = keys %uniprot_reviewed_infos;
#TEST
#my @chunked_uniprot = ('P01111', 'P06727');
#my @chunked_uniprot = @chunked_uniprot[1..10];

my $nb_uniprot_go = $#chunked_uniprot;
my $chunk_size_go = 20;
my $nb_loops_go = $nb_uniprot_go/$chunk_size_go;

for(my $i=0; $i<$nb_loops_go; $i++ ) {
	
	print "[" . ($i*$chunk_size_go) . ".." . min((($i+1)*$chunk_size_go-1),$nb_uniprot_go) . "]\n";
	my @chunk = @chunked_uniprot[ $i*$chunk_size_go .. min((($i+1)*$chunk_size_go-1),$nb_uniprot_go) ];
	
	my $ref_infos = get_quickgo_for_uniprot_multi($agent, @chunk);
	my %infos = %$ref_infos;
	@quickgo_reviewed_infos{keys %infos} = (values %infos);
}

#5/ GO annotations : 3883
print "\n5/ GO annotations : ".scalar(keys %quickgo_reviewed_infos)."\n";
#use Data::Dumper;
#print Dumper(%quickgo_reviewed_infos);


##########
# Step 6 : WEB, Get KEGG annotations from KEGG website

use SOAP::Lite;
use Data::Dumper;
my $wsdl = 'http://soap.genome.jp/KEGG.wsdl';
my $kegg_serv = SOAP::Lite->service($wsdl);

#List all human pathways
my $results = $kegg_serv->list_pathways("hsa");
my @hsa_pathways_def = @{$results};
my %hsa_pathways_desc = ();
foreach my $path (@hsa_pathways_def) {
	$hsa_pathways_desc{$path->{entry_id}} = $path->{definition};
}

print "\n6/KEGG annotations\n";
print "\nFound pathways for human :\n".join("\n", values %hsa_pathways_desc)."\n";

my %hsa_pathways = ();
my @all_uniprot_ids = keys %uniprot_reviewed_infos;

foreach my $uniprot_id (@all_uniprot_ids) {

	my $ref_values_reviewed = $uniprot_reviewed_infos{$uniprot_id};
	my ($val_status, $val_prot_names, $val_gene_names, $vals_kegg, $vals_pfam) = @{$ref_values_reviewed}; #only interested in KEGG
	print "$uniprot_id -> $vals_kegg\n";
	
	if(defined($vals_kegg) && !defined($hsa_pathways{$uniprot_id})) {		
		my @all_kegg_vals = split(';', $vals_kegg);

		my @list_pathways_ids = ();
		foreach my $kegg_val (@all_kegg_vals) {
			
			next if($kegg_val =~ /^\s*$/);
			
			#print "Requesting pathways for $kegg_val ...\n";
			my $res = $kegg_serv->get_linkdb_by_entry($kegg_val, 'pathway');
			#print Dumper($res);
			
			foreach my $gene_res (@{$res}) {
				my $gene_pathway = $gene_res->{entry_id2}; #One linked pathway
				push(@list_pathways_ids, $gene_pathway);
				#print "$gene_pathway -> $hsa_pathways_desc{$gene_pathway}\n"; 
			}
		}
		
		$hsa_pathways{$uniprot_id} = \@list_pathways_ids;
		#print join(' ', @{$hsa_pathways{$uniprot_id}})."\n";
	}
	
}

#6/ KEGG annotations 
print "\n6/ KEGG annotations : ".scalar(keys %hsa_pathways)."\n";
#use Data::Dumper;
#print Dumper(%hsa_pathways);


##########
# Step 7 : WEB, Get PFam annotations from PFam website

use XML::LibXML;
use Encode;


my %pfam_infos = ();
@all_uniprot_ids = keys %uniprot_reviewed_infos;

foreach my $uniprot_id (@all_uniprot_ids) {

    my $ref_values_reviewed = $uniprot_reviewed_infos{$uniprot_id};
    my ($val_status, $val_prot_names, $val_gene_names, $vals_kegg, $vals_pfam) = @{$ref_values_reviewed};

    if(defined($vals_pfam)) {
        my @all_pfam_vals = split(';', $vals_pfam);
                
        foreach my $pfam_id (@all_pfam_vals) {

            next if(!defined($pfam_id) || length($pfam_id)==0);
            next if(defined($pfam_infos{$pfam_id}));
            
            #($pfam_desc, $pfam_comment, $pfam_clanid, $pfam_gomf)
            my $ref_pfam = get_pfam_infos($agent, $pfam_id);
            $pfam_infos{$pfam_id} = $ref_pfam;

        }
    }
    

}

#7/ PFam annotations 
print "\n7/ PFam annotations : ".scalar(keys %pfam_infos)."\n";
use Data::Dumper;
print Dumper(%pfam_infos);


##################################################################################################
# Second pass : include data from websites, display output result

open(my $INPUTFILE, '<', $input_file) or die "Could not open $input_file : $!";
open(my $COMPLETEDINFOS, '>', $output_filtered) or die "Could not open $output_filtered : $!";

# Analyze header
my $header_rep1   = <$INPUTFILE>;
chomp($header_rep1);

my @columnheaders_rep1 = split( /[\t]/, $header_rep1 );
my %headers_rep1 = ();
@headers_rep1{@columnheaders_rep1} = ( 0 .. @columnheaders_rep1 );
my ( $columnname_grpid, $columnname_protid) = ( "id", "Protein.IDs" ); #$columnname_Rid,  "R_id", 
print "( $columnname_grpid, $columnname_protid)\n";
my ( $pos_header_grpid, $pos_header_protid ) = @headers_rep1{ $columnname_grpid, $columnname_protid }; # $pos_header_Rid, $columnname_Rid, 
print "( $pos_header_grpid, $pos_header_protid )\n";


#Print output header
print $COMPLETEDINFOS "$header_rep1\t";
print $COMPLETEDINFOS join("\t", 
		$columnname_grpid , 'Reviewed IDs',
		'GO Component IDs', 'Which Reviewed ID for Component IDs', 
		'GO Function IDs', 'Which Reviewed ID for Function IDs', 
		'GO Process IDs', 'Which Reviewed ID for Process IDs', 
		'GO Component Names', 'Which Reviewed ID for Component Names', 
		'GO Function Names', 'Which Reviewed ID for Function Names', 
		'GO Process Names', 'Which Reviewed ID for Process Names', 
		'id', 'reviewed', 'Which Reviewed ID', 
        'protein names', 'Which Reviewed ID for Protein names', 
        'genes', 'Which Reviewed ID for Genes', 
        'KEGG Pathway IDs', 'Which Reviewed ID for KEGG Pathway IDs',
        'KEGG Pathway Names', 'Which Reviewed ID for KEGG Pathway Names',
        'PFAM', 'Which Reviewed ID for PFAM ID', 
        'PFAm desc', 'Which Reviewed ID for PFAM desc', 
        'PFam clan', 'Which Reviewed ID for PFAM clan', "\n"
		); #$columnname_Rid, 

# Treat protein info
my $input_line= '';
ALLPROTIDS:
while(defined($input_line = <$INPUTFILE>)) {

	chomp($input_line);
	print $COMPLETEDINFOS "$input_line\t";

	my @columns = split( /[\t]/, $input_line );
	
	# Get R ID for current IPI ID
	#my $r_id = $columns[$pos_header_Rid];

	# Get protein group ID for current IPI ID
	my $progroup_id = $columns[$pos_header_grpid];

	# Get IPI ids 
	my $prot_ids = $columns[$pos_header_protid];
	$prot_ids =~ s/[\s\n"]+//;
	my @orig_ids = split( /[;]/, $prot_ids );

	# Transform IPI ID to something usable by the UniProt mapping tool
	# For example, from IPI:IPI00000005.1 to IPI00000005
	my @modified_ids = ();
	foreach my $orig_id (@orig_ids) {
		$orig_id = substr($orig_id, 4) if($orig_id =~ /^IPI:/);
		$orig_id = substr($orig_id, 0, index($orig_id, '.')) if($orig_id =~ /[.][\d]/);
		push(@modified_ids, $orig_id);
	}
	#print "Modified ids: ".join('*', @modified_ids)."\n";
	
	# Map IPI IDs to UniProt IDs
	# Output is a hashtable: 1 IPI => [Uniprot IDs]
	my %all_results = ();
	@all_results{@modified_ids} = @all_mapped_results{@modified_ids};

	if (scalar(keys %all_results) == 0) {
		
		print $COMPLETEDINFOS "$progroup_id\tNo_Mapped_Info\n";		#$r_id\t

	}
	else{
		
		# For each mapped IPI id, determine which of the UniProt ID has been reviewed
		my %uniprot_to_IPI = ();
		EACHMAPPEDIPI:
		foreach my $id_IPI (keys %all_results) {
	
			#Get mapped Uniprot ids
			my $ref_mapped_uniprot_ids = $all_results{$id_IPI};
			#print $id_IPI."\n" if(!defined($ref_mapped_uniprot_ids));
			#print ''.join('+',keys %all_results)."\n" if(!defined($ref_mapped_uniprot_ids));
			next EACHMAPPEDIPI if(!defined($ref_mapped_uniprot_ids));
			my @mapped_uniprot_ids = @$ref_mapped_uniprot_ids;
			
			#Keep only reviewed IDs
			foreach my $mapped_uniprot_id (@mapped_uniprot_ids) {
				# If current uniprot id is reviewed
				if( defined($uniprot_reviewed_infos{$mapped_uniprot_id}) ) {

					if( defined($uniprot_to_IPI{$mapped_uniprot_id}) ) {
						my $temp = $uniprot_to_IPI{$mapped_uniprot_id};
						push(@$temp, $id_IPI);
					}
					else {
						my @temp = ($id_IPI);
						$uniprot_to_IPI{$mapped_uniprot_id} = \@temp;
					}
				}
			}
			
	
		}

		# For each Reviewed UniProt ID
		my @equiv_SP_IDs = keys %uniprot_to_IPI;
		if (scalar(@equiv_SP_IDs) == 0) {
			print $COMPLETEDINFOS "$progroup_id\tNo_Reviewed_Info\n";	#$r_id\t
		}
		else {
			
			my $sp_str = '';

			my %keys_component_go = ();
			my %keys_function_go = ();
			my %keys_process_go = ();
			my %values_component_go = ();
			my %values_function_go = ();
			my %values_process_go = ();
			
			my $pos = 1;
			foreach my $one_sp_id (@equiv_SP_IDs) {
				
				#Get QuickGO info
				if ( defined($quickgo_reviewed_infos{$one_sp_id}) ) {
					
					my $temp = $quickgo_reviewed_infos{$one_sp_id};
					my ($comp_annot, $func_annot, $proc_annot) = @$temp;
					my %component_go = %$comp_annot;
					my %function_go = %$func_annot;
					my %process_go = %$proc_annot;
				
					#Store it by term, with a ref number to its SP id
					foreach my $tmp_val (keys %component_go) { 
						if( defined($keys_component_go{$tmp_val}) ) {
							$keys_component_go{$tmp_val} .= '+'.$pos;
						}
						else {
							$keys_component_go{$tmp_val} = "$pos";
						}
					}
					
					foreach my $tmp_val (values %component_go) { 
						if( defined($values_component_go{$tmp_val}) ) {
							$values_component_go{$tmp_val} .= '+'.$pos;
						}
						else {
							$values_component_go{$tmp_val} = "$pos";
						}
					}
				
					#Store it by term, with a ref number to its SP id
					foreach my $tmp_val (keys %function_go) { 
						if( defined($keys_function_go{$tmp_val}) ) {
							$keys_function_go{$tmp_val} .= '+'.$pos;
						}
						else {
							$keys_function_go{$tmp_val} = "$pos";
						}
					}
					
					foreach my $tmp_val (values %function_go) { 
						if( defined($values_function_go{$tmp_val}) ) {
							$values_function_go{$tmp_val} .= '+'.$pos;
						}
						else {
							$values_function_go{$tmp_val} = "$pos";
						}
					}
				
					#Store it by term, with a ref number to its SP id
					foreach my $tmp_val (keys %process_go) { 
						if( defined($keys_process_go{$tmp_val}) ) {
							$keys_process_go{$tmp_val} .= '+'.$pos;
						}
						else {
							$keys_process_go{$tmp_val} = "$pos";
						}
					}
					
					foreach my $tmp_val (values %process_go) { 
						if( defined($values_process_go{$tmp_val}) ) {
							$values_process_go{$tmp_val} .= '+'.$pos;
						}
						else {
							$values_process_go{$tmp_val} = "$pos";
						}
					}
				
					#Index for Reviewed Id 
					$pos++;
				}
				#Join Reviewed Id with its original IPI Id
				$sp_str = join(';', ($sp_str, "$one_sp_id(".join(';', @{$uniprot_to_IPI{$one_sp_id}}).")") );
				
			}

			#Other supplementary infos from UniProt
			my %infos_reviewed = ();
			@infos_reviewed{@equiv_SP_IDs} = @uniprot_reviewed_infos{@equiv_SP_IDs};
			my %status = ();
			my %prot_names = ();
			my %gene_names = ();
			my %kegg_values = ();
			my %kegg_desc = ();
			my %pfam_values = ();
            my %pfam_desc = ();
            my %pfam_clan = ();
			$pos = 1;
			foreach my $one_sp_id (@equiv_SP_IDs) {
				my $ref_values_reviewed = $infos_reviewed{$one_sp_id};
				my ($val_status, $val_prot_names, $val_gene_names, $vals_kegg, $vals_pfam) = @{$ref_values_reviewed};
				
				#status
				if( defined($status{$val_status}) ) {
					$status{$val_status} .= '+'.$pos;
				}
				else {
					$status{$val_status} = "$pos";
				}
				
				#protein names
				my @all_prot_names = ($val_prot_names);
				foreach my $prot_name (@all_prot_names) {
					if( defined($prot_names{$prot_name}) ) {
						$prot_names{$prot_name} .= '+'.$pos;
					}
					else {
						$prot_names{$prot_name} = "$pos";
					}					
				}
				
				#gene names
				if(defined($val_gene_names)) {
					my @all_gene_names = split(' ', $val_gene_names);
					foreach my $gene_name (@all_gene_names) {
						if( defined($gene_names{$gene_name}) ) {
							$gene_names{$gene_name} .= '+'.$pos;
						}
						else {
							$gene_names{$gene_name} = "$pos";
						}					
					}
				}

				#KEGG
				if(defined($vals_kegg)) {
					my @all_kegg_vals = @{$hsa_pathways{$one_sp_id}};
					foreach my $kegg_val (@all_kegg_vals) {
						if( defined($kegg_values{$kegg_val}) ) {
							$kegg_values{$kegg_val} .= '+'.$pos;
						}
						else {
							$kegg_values{$kegg_val} = "$pos";
						}					
					}

					my @all_kegg_desc = @hsa_pathways_desc{@all_kegg_vals};
					foreach my $kegg_des (@all_kegg_desc) {
						if( defined($kegg_desc{$kegg_des}) ) {
							$kegg_desc{$kegg_des} .= '+'.$pos;
						}
						else {
							$kegg_desc{$kegg_des} = "$pos";
						}					
					}
				}
				
				#PFAM
				if(defined($vals_pfam)) {
					my @all_pfam_vals = split(';', $vals_pfam);
					foreach my $pfam_val (@all_pfam_vals) {
						next if(!defined($pfam_val) || length($pfam_val)==0);
						if( defined($pfam_values{$pfam_val}) ) {
							$pfam_values{$pfam_val} .= '+'.$pos;
						}
						else {
							$pfam_values{$pfam_val} = "$pos";
						}
						
					    if( defined($pfam_infos{$pfam_val}) ) {
					    	my $ref_pfam = $pfam_infos{$pfam_val};
					    	my ($apfam_desc, $apfam_comment, $apfam_clanid, $apfam_gomf) = @$ref_pfam;

	                        if( defined($pfam_desc{$apfam_desc}) ) {
	                            $pfam_desc{$apfam_desc} .= '+'.$pos;
	                        }
	                        else {
	                            $pfam_desc{$apfam_desc} = "$pos";
	                        }
					    	
                            if( defined($pfam_clan{$apfam_clanid}) ) {
                                $pfam_clan{$apfam_clanid} .= '+'.$pos;
                            }
                            else {
                                $pfam_clan{$apfam_clanid} = "$pos";
                            }
                            
					    }
					}
				}

				#Next Reviewed Id 
				$pos++;
			}


			###################################
			#Display complement infos in output
			
			#print $COMPLETEDINFOS "$r_id\t";
			print $COMPLETEDINFOS "$progroup_id\t";
			print $COMPLETEDINFOS "$sp_str\t";
			
			#GO Component IDs
			print $COMPLETEDINFOS join(';', keys %keys_component_go)."\t";
			print $COMPLETEDINFOS join(';', values %keys_component_go)."\t";
			
			#GO Function IDs
			print $COMPLETEDINFOS join(';', keys %keys_function_go)."\t";
			print $COMPLETEDINFOS join(';', values %keys_function_go)."\t";

			#GO Process IDs
			print $COMPLETEDINFOS join(';', keys %keys_process_go)."\t";
			print $COMPLETEDINFOS join(';', values %keys_process_go)."\t";

			#GO Component Names
			print $COMPLETEDINFOS join(';', keys %values_component_go)."\t";
			print $COMPLETEDINFOS join(';', values %values_component_go)."\t";

			#GO Function Names
			print $COMPLETEDINFOS join(';', keys %values_function_go)."\t";
			print $COMPLETEDINFOS join(';', values %values_function_go)."\t";

			#GO Process Names
			print $COMPLETEDINFOS join(';', keys %values_process_go)."\t";
			print $COMPLETEDINFOS join(';', values %values_process_go)."\t";

			#Uniprot supp. infos : 
			#Entry => Status,Protein names,Gene names
			print $COMPLETEDINFOS join('+', @equiv_SP_IDs)."\t";

			print $COMPLETEDINFOS join(';', keys %status)."\t";
			print $COMPLETEDINFOS $status{'reviewed'}."\t"; #only one key: 'reviewed' :P

			print $COMPLETEDINFOS join(';', keys %prot_names)."\t";
			print $COMPLETEDINFOS join(';', values %prot_names)."\t";

			print $COMPLETEDINFOS join(';', keys %gene_names)."\t";
			print $COMPLETEDINFOS join(';', values %gene_names)."\t";

			print $COMPLETEDINFOS join(';', keys %kegg_values)."\t";
			print $COMPLETEDINFOS join(';', values %kegg_values)."\t";

			print $COMPLETEDINFOS join(';', keys %kegg_desc)."\t";
			print $COMPLETEDINFOS join(';', values %kegg_desc)."\t";

			print $COMPLETEDINFOS join(';', keys %pfam_values)."\t";
			print $COMPLETEDINFOS join(';', values %pfam_values)."\t";

            print $COMPLETEDINFOS join(';', keys %pfam_desc)."\t";
            print $COMPLETEDINFOS join(';', values %pfam_desc)."\t";

            print $COMPLETEDINFOS join(';', keys %pfam_clan)."\t";
            print $COMPLETEDINFOS join(';', values %pfam_clan)."\t";

			print $COMPLETEDINFOS "\n";

		
		}# end if reviewed IDs
		
	}# end if mapped IDs

}# end for each protein group

close($INPUTFILE);
close($COMPLETEDINFOS);


exit(0);

##############################################################################################
# Subroutines

#######################################
# UniProt (map IPI to UniProt)

# For an ID similar to:
# Ouput looks like:
#
#From	To
#IPI00000005	P01111
#IPI00000005	Q5U091
#
#Output of the subroutine will be a reference to a list of UniProt IDs
sub map_IPI_to_Uniprot {
	my ($agent, $ref_ids_IPI) = @_;
	my @ids_IPI = @$ref_ids_IPI;
	
	
	my $base = 'http://www.uniprot.org';
	my $tool = 'mapping';
	
	my $params = {
	    from => 'P_IPI',
	    to => 'ACC',
	    format => 'tab',
	    query => join(',', @ids_IPI), 
	};
	#print "Submitted ids: ".join('*', @ids_IPI)."\n";
	
	my $tries_nb = 10;
    my $output_str;
    my $response;
	do {
		$response = $agent->post("$base/$tool/", $params);
		$tries_nb--;
		
		while (my $wait = $response->header('Retry-After')) {
		    print STDERR "Waiting ($wait*2)...\n";
		    sleep $wait*2;
		    $response = $agent->get($response->base);
		}
		
		if($response->is_success) {
		    $output_str = $response->content;
		}
		else {
		    warn 'Failed, got ' . $response->status_line .
		          ' for ' . $response->request->uri . ". Trying again ($tries_nb)...\n";
			sleep 5;
		}
	}while($tries_nb>0 && !($response->is_success) );
	#print "Result : $output_str\n";
	
    die 'Failed, got ' . $response->status_line .
              ' for ' . $response->request->uri . "After 10 tries.\n" if(!$response->is_success);
	
	
	#Change format for output, to a hashtable
	#
	#From	To
	#IPI00000005	P01111
	#IPI00000005	Q5U091
	my %output_result = ();
	my ($header, @output_lines) = split("\n", $output_str);
	foreach my $line (@output_lines) {
		
		my ($id_IPI, $id_UniProt) = split("\t", $line);
		#print $id_IPI."\n";
		
		if(defined($output_result{$id_IPI})) {
			my $temp = $output_result{$id_IPI};
			push(@$temp, $id_UniProt);
		}
		else {
			my @temp = ($id_UniProt);
			$output_result{$id_IPI} = \@temp;
		}
		
	}
	
	return \%output_result;
}

########################################
# UniProt (request)

#Request UniProt website for infos related to one ID
#
#Entry => ['id,reviewed,protein names,genes,database(KEGG),database(PFAM)']
sub get_uniprot_reviewed_infos {
	my ($agent, $infos_cols, @ids_UniProt) = @_;	
		
	my $base = 'http://www.uniprot.org';
	my $tool = 'uniprot';
	
	my $params = {
	  query => 'accession:'.join( ' OR accession:', @ids_UniProt), 
	  format => 'tab',
	  columns => $infos_cols,
	};
	
    my $tries_nb = 10;
    my $output_str;
    my $response;
    do {
        $response = $agent->post("$base/$tool/?", $params);
        $tries_nb--;
        
        while (my $wait = $response->header('Retry-After')) {
            print STDERR "Waiting ($wait*2)...\n";
            sleep $wait*2;
            $response = $agent->get($response->base);
        }
        
        if($response->is_success) {
            $output_str = $response->content;
        }
        else {
            warn 'Failed, got ' . $response->status_line .
                  ' for ' . $response->request->uri . ". Trying again ($tries_nb)...\n";
            sleep 5;
        }
    }while($tries_nb>0 && !($response->is_success) );
    
    die 'Failed, got ' . $response->status_line .
                  ' for ' . $response->request->uri . "After 10 tries.\n" if(!$response->is_success);

	#Entry	Status	Protein names	Gene names
	my ($header, $output_line) = split("\n", $output_str, 2);
	my @columns_header = split('\t', $header); 

	#Entry => [Status, Protein names, Gene names]
	my %output_result = ();
	foreach my $line (split('\n', $output_line)) {
		
		my @values = split('\t', $line);
		
		if($values[1] eq 'reviewed') {
			my @temp = @values[1..$#values];
			$output_result{$values[0]} = \@temp;
		}
			
	}	
	
	return \%output_result;
}

#############################
# GO (QuickGO)

#Request to EBI's QuickGO to have GO annotations separated as MF, BP, etc.
#
##Note from Ioannis : could use infos from NextProt for human proteins instead of QuickGO
sub get_ebi_quickgo_multi {
	my ($agent, @id_UniProt) = @_;	
	#print join('+', @id_UniProt)."\n";
	
	my $base = 'http://www.ebi.ac.uk/QuickGO';
	my $tool = 'GAnnotation';
	
	my $params = {
	  protein => join(' ', @id_UniProt),, 
	  format => 'tsv',
	};
	
	my $response = $agent->post("$base/$tool", $params);
	
	while (my $wait = $response->header('Retry-After')) {
	  print STDERR "Waiting ($wait*2)...\n";
	  sleep $wait*2;
	  $response = $agent->get($response->base);
	}
	
	my $output_str;
	$response->is_success ?
	  $output_str = $response->content :
	  die 'Failed, got ' . $response->status_line .
	    ' for ' . $response->request->uri . "\n";

	#print $output_str;
	return $output_str;
}

#Sort by aspect/UniProtID and format all results 
# returned for a list of Uniprot IDs by get_ebi_quickgo_multi()
#
sub get_quickgo_for_uniprot_multi {
	my ($agent, @uniprot_id) = @_;
	
	#Call QuickGO
	my $infos = get_ebi_quickgo_multi($agent, @uniprot_id);
	
	#Analyze result
	my ($header, $output_lines) = split("\n", $infos, 2);
	
	#Find interesting columns
	my @columnheaders = split( /[\t]/, $header );
	my %headers = ();
	@headers{@columnheaders} = ( 0 .. @columnheaders );
	my ( $columnname_protid, $columnname_aspect, $columnname_id, $columnname_name, $columnname_evidence)
	 = ( 'ID', 'Aspect', 'GO ID', 'GO Name', 'Evidence' );
	my ( $pos_header_protid, $pos_header_aspect, $pos_header_id, $pos_header_name, $pos_header_evidence )
	 = @headers{ $columnname_protid, $columnname_aspect, $columnname_id, $columnname_name, $columnname_evidence };
	
	#Sort infos by aspect
	#Component Function Process
	my %go_annotations = ();
	my @all_lines = split("\n", $output_lines);
	foreach my $line (@all_lines) {
		my @columns = split("\t", $line);
		my ($protid, $aspect, $id, $name) =  @columns[$pos_header_protid, $pos_header_aspect, $pos_header_id, $pos_header_name];
		
		if ( defined($go_annotations{$protid}) ) {
			my $temp = $go_annotations{$protid};
			my ($comp_annot, $func_annot, $proc_annot) = @$temp;
			my %component_go = %$comp_annot;
			my %function_go = %$func_annot;
			my %process_go = %$proc_annot;
			if($aspect eq 'Component') {
				$component_go{$id} = $name;
			}
			elsif($aspect eq 'Function') {
				$function_go{$id} = $name;
			}
			elsif($aspect eq 'Process') {
				$process_go{$id} = $name;
			}
			$go_annotations{$protid} = [\%component_go, \%function_go, \%process_go];
		}
		else {
			my %component_go = ();
			my %function_go = ();
			my %process_go = ();
			if($aspect eq 'Component') {
				$component_go{$id} = $name;
			}
			elsif($aspect eq 'Function') {
				$function_go{$id} = $name;
			}
			elsif($aspect eq 'Process') {
				$process_go{$id} = $name;
			}
			my @temp = (\%component_go, \%function_go, \%process_go);
			$go_annotations{$protid} = \@temp;
		}
		
	}

	return \%go_annotations;
}

###########################
#PFAM


#Get infos for this PFAM id from http://pfam.sanger.ac.uk/family/PF00076?output=xml
#Extract informations with http://pfam.sanger.ac.uk/help#tabview=tab10
sub get_pfaminfos_from_pfamid {
    my ($agent, $pfam) = @_;

    my $base = 'http://pfam.sanger.ac.uk';
    my $tool = 'family';
    
    my $params = {
      output => 'xml',
    };
    
    
    my $response = $agent->post("$base/$tool/$pfam?", $params);
    
    while (my $wait = $response->header('Retry-After')) {
      print STDERR "Waiting ($wait*2)...\n";
      sleep $wait*2;
      $response = $agent->get($response->base);
    }
    
    my $output_str;
    $response->is_success ?
      $output_str = $response->content :
      die 'Failed, got ' . $response->status_line .
        ' for ' . $response->request->uri . "\n";

    return $output_str;
}

sub get_pfam_infos {
    my ($agent, $pfam_id) = @_;

    #Get infos for this PFAM id from http://pfam.sanger.ac.uk/family/PF00076?output=xml
    my $pfam_result = get_pfaminfos_from_pfamid($agent, $pfam_id);
    #sleep $sleep_time;
    
    my ($pfam_desc, $pfam_comment, $pfam_clanid) = ('', '', '');
    my @pfam_gomf = ('');
    
    #print $pfam_result if($is_debug_mode>1);
    if($pfam_result =~ /Dead Pfam-A family/ ) {
        ($pfam_desc, $pfam_comment, $pfam_clanid) = ('Dead family', 'Family removed from the PFAM database', '');
    }
    else {
        #Got a case where encoding was wrong, made the script crash... 'PF04857'
        $pfam_result = decode('iso-8859-1', $pfam_result);
        
        #Extract Clan, Desc, Comment, GO_terms (category name="function") with http://pfam.sanger.ac.uk/help#tabview=tab10
        my $dom = XML::LibXML->new()->parse_string( $pfam_result );
        #print Dumper($dom) if($is_debug_mode>1);
            
        my $entry = $dom->documentElement()->getChildrenByTagName('entry')->get_node(1);

        $pfam_desc = $entry->getChildrenByTagName('description')->get_node(1);
        if(defined($pfam_desc)) {
            $pfam_desc = $pfam_desc->string_value;
            $pfam_desc =~ s/^[\s]*//;
            $pfam_desc =~ s/[\s]*$//;
            $pfam_desc =~ s/[\t]*//g;
        }
        else {
            $pfam_desc = '';
        }
        
#        $pfam_comment = $entry->getChildrenByTagName('comment')->get_node(1);
#        if(defined($pfam_comment)) {
#            $pfam_comment = $pfam_comment->string_value;
#            $pfam_comment =~ s/^[\s]*//;
#            $pfam_comment =~ s/[\s]*$//;
#            $pfam_comment =~ s/[\t]*//;
#        }
#        else {
#            $pfam_comment = '';
#        }
 
        $pfam_clanid = $entry->getChildrenByTagName('clan_membership')->get_node(1);
        if(defined($pfam_clanid)) {
            $pfam_clanid = $pfam_clanid->getAttribute('clan_id').'('.$pfam_clanid->getAttribute('clan_acc').')';
        }
        else {
            $pfam_clanid = '';
        }

#        my $pfam_go_infos = $entry->getChildrenByTagName('go_terms')->get_node(1);
#        if(defined($pfam_go_infos)) { 
#            my @pfam_go_categories = $pfam_go_infos->getChildrenByTagName('category');
#            foreach my $pfam_go_categ (@pfam_go_categories) {
#                if($pfam_go_categ->getAttribute('name') eq 'function') {
#                    my @all_gomf_terms = $pfam_go_categ->getChildrenByTagName('term');
#                    foreach my $term (@all_gomf_terms) {
#                        my $go_id = $term->getAttribute('go_id');
#                        my $go_name = $term->string_value;
#                        push(@pfam_gomf, "$go_name($go_id)");
#                    }
#                }
#            }
#        }

    }

    return [$pfam_desc, $pfam_comment, $pfam_clanid, join(';', @pfam_gomf)];
  
}


#chernan@cerevisiae ~/Workspace/07_data_treatment_exp14_2ndpart/scripts_data_treatment_exp14_2ndpart/02_get_uniprot_info $ perl get_entry_infos.pl 
#"my" variable @all_IPI_ids_input masks earlier declaration in same scope at get_entry_infos.pl line 73.
#"my" variable $nb_uniprot masks earlier declaration in same scope at get_entry_infos.pl line 134.
#
#1/ All IPI : 5478
#** POST http://www.uniprot.org/mapping/ ==> 302 Moved Temporarily
#** GET http://www.uniprot.org/jobs/2011111750VB97Q3W1.tab ==> 200 OK (3s)
#
#2/ Mapped IPI : 2
#$VAR1 = 'IPI00000305';
#$VAR2 = [
#          'Q9P086'
#        ];
#$VAR3 = 'IPI00001639';
#$VAR4 = [
#          'B7Z752',
#          'B2RBR9',
#          'Q14974'
#        ];
#
#3/ Mapped UniProt : 4
#$VAR1 = 'Q14974';
#$VAR2 = undef;
#$VAR3 = 'B7Z752';
#$VAR4 = '';
#$VAR5 = 'B2RBR9';
#$VAR6 = undef;
#$VAR7 = 'Q9P086';
#$VAR8 = '';
#[0..3]
#** POST http://www.uniprot.org/uniprot/? ==> 200 OK (1s)
#
#4/ Reviewed infos : 6
#$VAR1 = 'O75940';
#$VAR2 = [
#          'reviewed',
#          'Survival of motor neuron-related-splicing factor 30 (30 kDa splicing factor SMNrp) (SMN-related protein) (Survival motor neuron domain-containing protein 1)',
#          'SMNDC1 SMNR SPF30'
#        ];
#$VAR3 = 'Q15528';
#$VAR4 = [
#          'reviewed',
#          'Mediator of RNA polymerase II transcription subunit 22 (Mediator complex subunit 22) (Surfeit locus protein 5) (Surf-5)',
#          'MED22 SURF5'
#        ];
#$VAR5 = 'Q14974';
#$VAR6 = [
#          'reviewed',
#          'Importin subunit beta-1 (Importin-90) (Karyopherin subunit beta-1) (Nuclear factor p97) (Pore targeting complex 97 kDa subunit) (PTAC97)',
#          'KPNB1 NTF97'
#        ];
#$VAR7 = 'Q16637';
#$VAR8 = [
#          'reviewed',
#          'Survival motor neuron protein (Component of gems 1) (Gemin-1)',
#          'SMN1 SMN SMNT; SMN2 SMNC'
#        ];
#$VAR9 = 'Q9P086';
#$VAR10 = [
#           'reviewed',
#           'Mediator of RNA polymerase II transcription subunit 11 (Mediator complex subunit 11)',
#           'MED11 HSPC296'
#         ];
#$VAR11 = 'P04626';
#$VAR12 = [
#           'reviewed',
#           'Receptor tyrosine-protein kinase erbB-2 (EC 2.7.10.1) (Metastatic lymph node gene 19 protein) (MLN 19) (Proto-oncogene Neu) (Proto-oncogene c-ErbB-2) (Tyrosine kinase-type cell surface receptor HER2) (p185erbB2) (CD antigen CD340)',
#           'ERBB2 HER2 MLN19 NEU NGL'
#         ];
#[0..3]
#** POST http://www.ebi.ac.uk/QuickGO/GAnnotation ==> 200 OK (1s)
#
#5/ GO annotations : 4
#$VAR1 = 'Q14974';
#$VAR2 = [
#          {
#            'GO:0031965' => 'nuclear membrane',
#            'GO:0005654' => 'nucleoplasm',
#            'GO:0005634' => 'nucleus',
#            'GO:0005643' => 'nuclear pore',
#            'GO:0005635' => 'nuclear envelope',
#            'GO:0005829' => 'cytosol',
#            'GO:0005737' => 'cytoplasm'
#          },
#          {
#            'GO:0005515' => 'protein binding',
#            'GO:0019904' => 'protein domain specific binding',
#            'GO:0008565' => 'protein transporter activity',
#            'GO:0008270' => 'zinc ion binding',
#            'GO:0005488' => 'binding',
#            'GO:0008139' => 'nuclear localization sequence binding'
#          },
#          {
#            'GO:0006810' => 'transport',
#            'GO:0006607' => 'NLS-bearing substrate import into nucleus',
#            'GO:0000060' => 'protein import into nucleus, translocation',
#            'GO:0016032' => 'viral reproduction',
#            'GO:0019058' => 'viral infectious cycle',
#            'GO:0006915' => 'apoptosis',
#            'GO:0006886' => 'intracellular protein transport',
#            'GO:0046796' => 'viral genome transport in host cell',
#            'GO:0006921' => 'cellular component disassembly involved in apoptosis',
#            'GO:0006610' => 'ribosomal protein import into nucleus',
#            'GO:0006606' => 'protein import into nucleus',
#            'GO:0044419' => 'interspecies interaction between organisms',
#            'GO:0015031' => 'protein transport',
#            'GO:0006309' => 'DNA fragmentation involved in apoptotic nuclear change'
#          }
#        ];
#$VAR3 = 'B7Z752';
#$VAR4 = [
#          {},
#          {
#            'GO:0005488' => 'binding'
#          },
#          {}
#        ];
#$VAR5 = 'B2RBR9';
#$VAR6 = [
#          {
#            'GO:0005622' => 'intracellular'
#          },
#          {
#            'GO:0008565' => 'protein transporter activity',
#            'GO:0005488' => 'binding'
#          },
#          {
#            'GO:0006886' => 'intracellular protein transport'
#          }
#        ];
#$VAR7 = 'Q9P086';
#$VAR8 = [
#          {
#            'GO:0005634' => 'nucleus',
#            'GO:0016592' => 'mediator complex'
#          },
#          {
#            'GO:0005515' => 'protein binding',
#            'GO:0001104' => 'RNA polymerase II transcription cofactor activity'
#          },
#          {
#            'GO:0006357' => 'regulation of transcription from RNA polymerase II promoter',
#            'GO:0006355' => 'regulation of transcription, DNA-dependent',
#            'GO:0006351' => 'transcription, DNA-dependent'
#          }
#        ];
